# Supplementary material for: Comprehensive prediction of secondary metabolite structure and biological activity from microbial genome sequences
Source: Nat Commun. 2020 Nov 27;11:6058. doi: 10.1038/s41467-020-19986-1 (PMC7699628; doi:10.1038/s41467-020-19986-1)
Supplement: Supplementary file 4 — Supplementary Data 1 [file 41467_2020_19986_MOESM4_ESM.xlsx]

## Sheet: a. Domains
Search	Full name	Abbreviation	HMM	Cutoff
acyl homoserine lactone	Acyl homoserine lactone synthase	LasI	LasI.hmm	66
aminocoumarin	Tyrosine monooxygenase	NovI	NovI.hmm	750
aminocoumarin	Beta-hydroxytyrosine oxidase	NovJ	NovJ.hmm	400
aminocoumarin	Beta-hydroxytyrosine oxidase	NovK	NovK.hmm	250
aminocoumarin	Beta-hydroxytyrosine oxidase	RubC3	RubC3.hmm	370
aminocoumarin	Aminocoumarin halogenase	Cl	CloHal.hmm	1000
aminocoumarin	Proline dehydrogenase	CloN3	CloN3.hmm	400
aminocoumarin	Pyrrole C5-methyltransferase	CloN6	CloN6.hmm	400
aminocoumarin	Aminocoumarin O-methylnoviose methylpyrrole-transferase	CloN7	CloN7.hmm	310
aminocoumarin	Oxaloactetate-threonine ligase	CouR1	CouR1.hmm	400
aminocoumarin	Pyrrole biosynthesis decarboxylase-cyclase	CouR2	CouR2.hmm	200
aminocoumarin	Pyrrole biosynthesis threonine kinase	CouR3	CouR3.hmm	200
aminocoumarin	Dicarboxymethylpyrrole dehydrogenase	CouR4	CouR4.hmm	500
aminocoumarin	Prephenate dehydrogenase	NovF	NovF.hmm	200
aminocoumarin	Aminocoumarin ligase	NovL	NovL.hmm	600
aminocoumarin	Aminocoumarin O-methylnoviose carbamoyltransferase	NovN	NovN.hmm	1000
aminocoumarin	Aminocoumarin C-methyltransferase	NovO	NovO.hmm	100
aminocoumarin	Aminocoumarin noviose O-methyltransferase	NovP	NovP.hmm	350
aminocoumarin	4-hydroxyphenylpyruvate 3-dimethylallyltransferase	NovQ	NovQ.hmm	350
aminocoumarin	Prenylhydroxybenzoate decarboxylase	NovR	NovR.hmm	300
aminoglycoside	LGln 2DOI aminotransferase	DOI AmT	LGln_2DOI_AT.hmm	506
aminoglycoside	2DOIA dehydrogenase	DOIA DH	2DOIA_dehydrogenase.hmm	226
aminoglycoside	2-N-acetylparomamine deacetylase	2NAPd	2-N-acetylparomamine_deacetylase.hmm	92
aminoglycoside	KasQ 2-epimerase	KasQ	KasQ.hmm	25
aminoglycoside	SpcB-family dehydrogenase	SpcB	SpcB.hmm	60
aminoglycoside	StrI-family dehydrogenase	StrI	StrI.hmm	206
aminoglycoside	Inositol phosphate monophosphatase	IPM	myo-inositol_1-phosphate_monophosphatase.hmm	36
aminoglycoside	AprH-family glycosyltransferase	AprH	AprH.hmm	106
aminoglycoside	BtrG-family &gamma;-L-glutamyl butirosin &gamma;-glutamyl cyclotransferase	BtrG	BtrG.hmm	41.3
aminoglycoside	ForX-family carboxymuconolactone decarboxylase	ForX	ForX.hmm	95
aminoglycoside	GenD1-family radical SAM protein	GenD1	GenD1.hmm	82.5
aminoglycoside	ImrA-family 16s rRNA methyltransferase	ImrA	ImrA.hmm	182
aminoglycoside	KanE-family glycosyltransferase	KanE	KanE.hmm	570
aminoglycoside	LivW-family Fe-S oxidoreductase	LivW	LivW.hmm	80
aminoglycoside	NeoF-family ribostamycin GlcNAc transferase	NeoF	NeoF.hmm	500
aminoglycoside	ParK-family extracellular phosphate phosphatase	ParK	ParK.hmm	705
aminoglycoside	TobZ-family carbamoyltransferase	TobZ	TobZ.hmm	660
aminoglycoside	2DOI synthase	s2DOI	2DOI_synthase.hmm	227.6
aminoglycoside	2DOI dehydrogenase	d2DOI	2DOI_dehydrogenase.hmm	185
aminoglycoside	N-acetylglucosaminyl transferase	NGTr	N-acetylglucosaminyl_transferase.hmm	144.6
aminoglycoside	Deacetylase	DeAc	Deacetylase_Neo16.hmm	130
aminoglycoside	Paromamine C6 dehydrogenase	DH	C6_dehydrogenase.hmm	250
aminoglycoside	Paromamine C6 aminotransferase	AmT	C6_transaminase.hmm	165
aminoglycoside	Phosphoribosyl transferase	RTr	Phosphoribosyl_transferase_aminoglycosides.hmm	209
aminoglycoside	Phosphomutase	PhM	Ribose_Phosphatase_Aminoglycoside.hmm	186
aminoglycoside	Neamine C3 oxidoreductase	Ox	C3_oxidoreductase(SAM).hmm	127
aminoglycoside	Neamine C3 dehydrogenase	DH	C3_dehydrogenase.hmm	152
aminoglycoside	StrB1 amidinotranserase	AmdTr	StrB1_Amidinotranserase.hmm	308
aminoglycoside	StsB oxidoreductase	OxR1	StsB_oxidoreductase.hmm	700
aminoglycoside	ForO O-methyltransferase	OMT	ForO_Omethyltransferase.hmm	350
aminoglycoside	ForN N-methyltransferase	NMT	ForN_Nmethyltransferase.hmm	250
aminoglycoside	ForE dehydrogenase	DH	ForE_dehydrogenase.hmm	400
aminoglycoside	GtmE xylosyltransferase	XTr	GtmE_xylosyltransferase.hmm	150
aminoglycoside	StrN phosphtransferase	PT	StrN_phosphtransferase.hmm	600
aminoglycoside	StrQ cytidylyl transferase	CyTr	StrQ_cytidylyl_transferase.hmm	400
aminoglycoside	StrP oxidoreductase	OxR2	StrP_oxidoreductase.hmm	750
aminoglycoside	StrS aminotransferase	AmT	StrS_aminotransferase.hmm	800
aminoglycoside	StsG N-methyltransferase	NMT	StsG_Nmethyltransferase.hmm	520
aminoglycoside	Hyg25 phosphatase	Pht1	Hyg25_phosphatase.hmm	160
aminoglycoside	KasF acetyltransferase	AcT	KasF_acetyltransferase.hmm	420
aminoglycoside	KasD 4,6 dehydratase	4,6DH	KasD_4,6_dehydratase.hmm	550
aminoglycoside	KasR dehydratase	DH	KasR_dehydratase.hmm	760
aminoglycoside	KasP reductase	Red	KasP_reductase.hmm	640
aminoglycoside	KasC aminotransferase	AmT	KasC_aminotransferase.hmm	690
aminoglycoside	KasN glycine oxidase	Ox	KasN_glycine_oxidase.hmm	320
aminoglycoside	KasA inositol transferase	ITr	KasA_inositol_transferase.hmm	580
aminoglycoside	SpcA phosphatase	Pht2	SpcA_phosphatase.hmm	280
aminoglycoside	SpcB dehydrogenase	DH	SpcB_dehydrogenase.hmm	230
aminoglycoside	SpcS2 aminotransferase	AmT	SpcS2_aminotransferase.hmm	350
aminoglycoside	SpcM N-methyltransferase	NMT	SpcM_Nmethyltransferase.hmm	120
aminoglycoside	ForQ dehydrogenase	ForQ	ForQ_dehydrogenase.hmm	500
aminoglycoside	ForB 6' aminotransferase	AmT	ForB_6aminotransferase.hmm	500
aminoglycoside	ForK C-methyltransferase	CMT	ForK_Cmethyltransferase.hmm	500
aminoglycoside	hydrofucofuranos 26	hyg26	hyg26.hmm	270
aminoglycoside	Aminoglycoside phosphotransferase	StrN	StrN.hmm	50
aminoglycoside	dTDP 4-keto-6-deoxy-D-glucose 3,5-epimerase	StrM	StrM.hmm	288
aminoglycoside	dTDP-L-rhamnose synthase	StrL	StrL.hmm	250
aminoglycoside	dTDP-D-glucose 4,6-dehydratase	StrE	StrE.hmm	405
aminoglycoside	dTDP-D-glucose synthase	StrD	StrD.hmm	360
aminoglycoside	Scyllo-inosose aminotransferase	StsC	StsC_scyllo_inosose_AMT_bs300.hmm	300
aminoglycoside	KanC dehydrogenase	KanC	KanC_C3_dehydrogenase.hmm	200
aminoglycoside	KanD aminotransferase	KanD	KanD_C3_Aminotransferase.hmm	200
aminoglycoside	BtrN SAM dehydrogenase	SAMd	BtrN_SAM_dehydrogenase_bs150.hmm	150
aryl polyene	Aryl polyene-associated acyltransferase	AT	APE_AT.hmm	300
antimetabolite	5-guanidino-2-oxo-pentanoate C-methyltransferase	MrsA	MrsA.hmm	450
antimetabolite	5-guanidino-3-methyl-2-oxo-pentanoate transaminase	MrsB	MrsB.hmm	350
antimetabolite	Prephenate decarboxylase	BacA	BacA.hmm	250
antimetabolite	&delta;-(8)-7R-dihydro-hydroxyphenylpyruvate isomerase	BacB	BacB.hmm	250
antimetabolite	Dihydroanticapsin 7-dehydrogenase	BacC	BacC.hmm	380
antimetabolite	Alanine-anticapsin ligase	BacD	BacD.hmm	300
antimetabolite	Anticapsin transaminase	BacF	BacF.hmm	533
antimetabolite	Anticapsin NADPH-dependent reductase	BacG	BacG.hmm	350
antimetabolite	Arginine N-omega-monooxygenase	DcsA	DcsA.hmm	230
antimetabolite	N-omega-hydroxy-L-arginine amidinohydrolase	DcsB	DcsB.hmm	320
antimetabolite	O-ureido-L-serine epimerase	DcsC	DcsC.hmm	270
antimetabolite	O-ureido-L-serine synthase	DcsD	DcsD.hmm	575
antimetabolite	L-serine O-acetyltransferase	DcsE	DcsE.hmm	580
antimetabolite	O-ureido-D-serine cyclo-ligase	DcsG	DcsG.hmm	400
antimetabolite	PLP-dependent cysteine synthase involved in diaminopropionate biosynthesis	DdaA	DdaA.hmm	250
antimetabolite	Ornithine cyclodeaminase involved in diaminopropionate biosynthesis	DdaB	DdaB.hmm	150
antimetabolite	N-fumarate-diaminopropionate epoxidase	DdaC	DdaC.hmm	350
antimetabolite	Thioesterase	DdaE	DdaE.hmm	200
antimetabolite	ATP-grasp amino acid ligase	DdaF	DdaF.hmm	450
antimetabolite	Fumarate-diaminopropionate ligase	DdaG	DdaG.hmm	400
antimetabolite	Fumarate transaminase	DdaH	DdaH.hmm	600
antimetabolite	Tryptophan ketoacid beta-C-methyltransferase	Ind1	Ind1.hmm	150
antimetabolite	&beta;-methyl tryptophan ketoacid ketoreductase	Ind2	Ind2.hmm	250
antimetabolite	4-indole-3-methyl-2-hydroxy-propanoic acid adenylation domain	Ind3	Ind3.hmm	300
antimetabolite	PLP-dependent arginine oxidase	Ind4	Ind4.hmm	550
antimetabolite	Indolmycin C-N lyase	Ind6	Ind6_Streptomyces.hmm	100
antimetabolite	Indolmycin C-N lyase	Ind6	Ind6_Pseudoalteromonas.hmm	100
antimetabolite	Indolmycin N-methyltransferase	Ind7	Ind7.hmm	200
beta-lactam	Isopenicillin N acyltransferase	IAT	IAT.hmm	175.9
beta-lactam	Isopenicillin N synthase	IPNS	IPNS.hmm	250
beta-lactam	Isopenicillin N epimerase	CefD	CefD.hmm	350
beta-lactam	Isopenicillin N epimerase	CefDE	CefDE.hmm	600
beta-lactam	Deacetoxycephalosporin synthase/hydroxylase	CefEF	CefEF.hmm	250
beta-lactam	Deacetoxycephalosporin synthase/hydroxylase	CefEF	CefE-F.hmm	250
beta-lactam	Deacetylcephalosporin C acetyltransferase	CefG	CefG.hmm	300
beta-lactam	Deacetylcephalosporin C O-carbamoyltransferase	CmcH	CmcH.hmm	560
beta-lactam	Cephem C-7 methyltransferase	CmcI	CmcI.hmm	84
beta-lactam	Cephem C-7 hydroxylase	CmcJ	CmcJ.hmm	200
beta-lactam	Carbapenem &beta;-lactam synthase	CarA	CarA_ThnM.hmm	450
beta-lactam	Carbapenem t-CMP crotonase	CarB	CarB_ThnE.hmm	177
beta-lactam	Carbapenem synthase	CarC	CarC.hmm	400
beta-lactam	Proline dehydrogenase	CarD	CarD.hmm	200
beta-lactam	2Fe-2S ferredoxin	CarE	CarE.hmm	150
beta-lactam	Carbapenem oxidoreductase	ThnA	ThnA.hmm	400
beta-lactam	Carbapenem N-acetyltransferase	ThnF	ThnF.hmm	550
beta-lactam	Carbapenem 2OG oxygenase (C-2 side chain oxidase)	ThnG	ThnG.hmm	250
beta-lactam	Carbapenem methyltransferase	ThnK	ThnK.hmm	550
beta-lactam	Carbapenam carboxylate reductase (1)	ThnN	ThnN.hmm	400
beta-lactam	Carbapenam carboxylate reductase (2)	ThnO	ThnO.hmm	150
beta-lactam	Carbapenem 2OG oxygenase (C-6 side chain hydroxylase)	ThnQ	ThnQ.hmm	250
beta-lactam	Carbapenem pantetheine hydrolase	ThnT	ThnT.hmm	470
beta-lactam	Proclavaminate amidino hydrolase	PAH	PCAH_Clavam.hmm	423
beta-lactam	Glycylclavaminic acid synthase	GCAS	GCAS_Clavulanic.hmm	350
beta-lactam	Clavam aldo/keto reductase	Cvm1	cvm1_5SClavam.hmm	440
beta-lactam	Carboxyethylarginine synthase	CEAS	CEAS_Clavam.hmm	300
beta-lactam	Clavaminate synthase	CAS	CAS_Clavam.hmm	448
beta-lactam	Clavaldehyde dehydrogenase	CAD	CAD_Clavulanic.hmm	370
beta-lactam	&beta;-lactam synthase	BLS	BLS_Clavam.hmm	250
beta-lactam	Nocardicin C-9' epimerase	NocJ	NocJ.hmm	190
beta-lactam	Monobactam thioesterase	TE	Monobactam_TE.hmm	170
beta-lactam	Monobactam sulfotransferase	ST	Monobactam_ST.hmm	300
beta-lactam	Adenylyl-sulfate kinase	APSK	TIGR00455.hmm	138.7
beta-lactam	2,3-diaminopropionate biosynthesis protein SbnA	SbnA	TIGR03945.hmm	349.95
beta-lactam	2,3-diaminopropionate biosynthesis protein SbnB	SbnB	TIGR03944.hmm	326.9
beta-lactam	Clavaminic acid synthetase-like domain	CAS	CAS_CFB_Group.hmm	350
beta-lactam	Clavaminic acid synthetase-like domain	CAS	CAS_ProteobacteriaFinal.hmm	450
beta-lactam	SAM-dependent methyltransferase	SulP	SulP.hmm	230
beta-lactam	Tabtoxin &beta;-lactam synthase	TblS	TblS.hmm	850
bisindole	Indolotryptoline maleimide N-methyltransferase	AbeM1	AbeM1.hmm	150
bisindole	Indolotryptoline indole N-methyltransferase	AbeM2	AbeM2.hmm	450
bisindole	Indolotryptoline hydroxyindole O-methyltransferase	AbeM3	AbeM3.hmm	400
bisindole	Maleimide indolocarbazole N-methyltransferase	AtM1	AtM1.hmm	150
bisindole	Tryptophan 6'-halogenase	BorH	BorH.hmm	1000
bisindole	Indolotryptoline O-methyltransferase	BorM2	BorM2.hmm	300
bisindole	Indolotryptoline O-methyltransferase	BorM3	BorM3.hmm	300
bisindole	Indolotryptoline C-monooxygenase	BorX3	BorX3.hmm	600
bisindole	Tryptophan 5'-halogenase	ClaH	ClaH.hmm	750
bisindole	Maleimide indolocarbazole epoxidase (indolotryptoline synthase)	ClaX1	ClaX1.hmm	450
bisindole	Indolotryptoline indole-inversion monooxygenase	ClaX2	ClaX2.hmm	600
bisindole	Carboxy indolocarbazole synthase, O-methyltransferase	EspM	EspM.hmm	500
bisindole	Carboxy indolocarbazole tryptophan 6'-monooxygenase	EspX	EspX.hmm	700
bisindole	Pyrrolinone indolocarbazole monooxygenase	HysX	HysX.hmm	500
bisindole	Arcyriarubin-specific dioxygenase	MarC	MarC.hmm	700
bisindole	Arcyriarubin maleimide N-methyltransferase	MarM	MarM.hmm	400
bisindole	Maleimide indolocarbazole monooxygenase	RebC	RebC.hmm	600
bisindole	Chromopyrrolic acid synthase	RebD	RebD.hmm	200
bisindole	Tryptophan 7'-halogenase	RebH	RebH.hmm	900
bisindole	Tryptophan amine oxidase	RebO	RebO.hmm	310
bisindole	Indolocarbazole synthase (P450)	RebP	RebP.hmm	500
bisindole	Reductasporine-specific reductase	RedE	RedE.hmm	550
bisindole	Reductasporine-specific N-dimethyltransferase	RedM	RedM.hmm	550
bisindole	Pyrrolinone indolocarbazole monooxygenase	StaC	StaC.hmm	860
bisindole	Violacein-specific monooxygenase	VioC	VioC.hmm	300
bisindole	Violacein-specific indole monooxygenase	VioD	VioD.hmm	300
bisindole	Violacein-specific scaffold forming monooxygenase	VioE	VioE.hmm	100
butyrolactone	A-factor biosynthesis enzyme	AfsA	AfsA.hmm	97
cyclodipeptide	Cyclodipeptide synthase	CDPS	CDPS.hmm	40
cyclodipeptide	Cyclic dipeptide oxidase, subunit A	CDO<sub>A</sub>	AlbA.hmm	160
cyclodipeptide	Cyclic dipeptide oxidase, subunit B	CDO<sub>B</sub>	AlbB.hmm	70
cyclodipeptide	Amide N-methyltransferase	NMT	Amir_4628.hmm	225
cyclodipeptide	Diketopiperazine ring oxidase	P450	CypX.hmm	600
cyclodipeptide	Aryl C-C bond forming oxidase	P450	CYP121.hmm	350
cyclodipeptide	Amide O-/N-methyltransferase	MT	Ndas_1145.hmm	225
cyclodipeptide	Side chain O-methyltransferase	OMT	Ndas_1149.hmm	350
deoxysugar	4,6-dehydratase	4,6DH	4_6_dehydratase.hmm	400
deoxysugar	2,3-dehydratase	2,3DH	2_3_dehydratase.hmm	100
deoxysugar	3,4-dehydratase	3,4DH	3_4_dehydratase.hmm	600
deoxysugar	3-ketoreductase	3KR	3_ketoreductase.hmm	200
deoxysugar	4-ketoreductase	4KR	4_ketoreductase.hmm	190
deoxysugar	Epimerase	E	epimerase.hmm	160
deoxysugar	3,4-isomerase	3,4IM	3_4_ketoisomerase.hmm	150
deoxysugar	3-aminotransferase	3-AmT	3_aminotransferase.hmm	451
deoxysugar	4-aminotransferase	4-AmT	4_aminotransferase.hmm	350
deoxysugar	C-methyltransferase	CMT	sugar_c_methyltransferase.hmm	400
deoxysugar	N-methyltransferase	NMT	sugar_n_methyltransferase.hmm	180
deoxysugar	N,N-dimethyltransferase	N,N-MT	n_n_dimethyltransferase.hmm	200
deoxysugar	O-methyltransferase	OMT	sugar_o_methyltransferase.hmm	147
deoxysugar	N-ethyltransferase	N-ET	n_ethyltransferase.hmm	500
deoxysugar	Acetyltransferase	AcT	acetyltransferase.hmm	160
deoxysugar	Oxidoreductase	Ox	oxidoreductase.hmm	500
deoxysugar	Oxidative deaminase	OxDA	oxidative_deaminase.hmm	500
deoxysugar	Thiosugar synthase	ThiS	thiosugar_synthase.hmm	300
deoxysugar	UDP-sugar decarboxylase	UDP-DC	decarboxylase_epimerase.hmm	400
deoxysugar	UDP-sugar dehydrogenase	UDP-DH	pentose_dehydrogenase.hmm	400
deoxysugar	dTDP-glucose 4,6-dehydratase	NovT	dTDP-glucose_4_6_dehydratase.hmm	200
deoxysugar	Glucose-1-phosphate thymidylyltransferase	SibI	G1P_thymidylyltransferase.hmm	250
deoxysugar	dTDP-4-dehydrorhamnose 3,5-epimerase	SibJ	SibJv2.hmm	300
deoxysugar	dTDP-4-dehydrorhamnose 3-C-methyltransferase	SibM	dTDP_4_dehydrorhamnose_3-CMT.hmm	620
deoxysugar	4-keto-3-methylrhamnose transaminase	SibN	4_keto_3_methylrhamnose_transaminase.hmm	600
deoxysugar	4-amino-3-methylrhamnose N-methyltransferase	SibO	4_amino_3_methylrhamnose_NMT.hmm	320
ectoine	Ectoine synthase	ES	ES.hmm	85
furan	Methylenomycin furan monooxygenase	MmyO	MmyO.hmm	475
isonitrile	Isonitrile synthase	IsnA	IsnA.hmm	250
isonitrile	Isonitrile acrylate synthase	IsnB	IsnB.hmm	250
isonitrile	Tyrosine isonitrile glycosyltransferase	IsnGT	IsnGT.hmm	460
isonitrile	12-epi-Hapalindole U cyclase	FamC1	FamC1.hmm	120
isonitrile	Hapalindole H cyclase (heterodimer with FamC3)	FamC2	FamC2.hmm	100
isonitrile	Hapalindole H cyclase (heterodimer with FamC2)	FamC3	FamC3.hmm	120
isonitrile	12-epi-Fischerindole U cyclase	FamC5	FamC5.hmm	100
isonitrile	Isonitrile geranyltranferase	FamD2	FamD2.hmm	150
isonitrile	Hapalindole halogenase	AmbO5	AmbO5.hmm	200
isonitrile	Hapalindole isoprenyltransferase	AmbP3	AmbP3.hmm	200
isonitrile	Fischerindole-specific LuxR transcriptional regulator	AmbR1	AmbR1.hmm	150
isonitrile	Pyoverdin chromophore-forming monooxygenase	PvcC	PvcC.hmm	750
ladderane	Ladderane-forming SAM-dependent enzyme	LadMT	LadMT.hmm	50
ladderane	Ladderane acyl desaturase	LadDS	LadDS.hmm	350
lincoside	Lincomycin pyrrole &gamma;-glutamyltransferase and hydrolase	LmbA	LmbAv2.hmm	850
lincoside	L-DOPA glyoxalase	LmbB1	LmbB1.hmm	40
lincoside	Tyrosine ortho-hydroxylase	LmbB2	LmbB2.hmm	90
lincoside	Proline-lincosamine condensation protein	LmbD	LmbD.hmm	100
lincoside	Lincomycin mycothiol glycosidase	LmbE	LmbE.hmm	250
lincoside	N-acetyl-cysteinyl lincomycin PLP-dependent hydrolase	LmbF	LmbF.hmm	300
lincoside	Demethyl-lincomycin S-methyltransferase	LmbG	LmbG.hmm	100
lincoside	N-acetyl-cysteinyl lincomycin N-methyltransferase	LmbJ	LmbJ.hmm	250
lincoside	Octose-1,8-diphosphate phosphatase	LmbK	LmbK.hmm	250
lincoside	Octulose 8-phosphate isomerase	LmbN	LmbN.hmm	250
lincoside	Octose 1-phosphate guanylyltransferase	LmbO	LmbO.hmm	150
lincoside	Octose 8-phosphate kinase	LmbP	LmbP.hmm	250
lincoside	Pentose-5-phosphate transaldolase	LmbR	LmbR.hmm	250
lincoside	Ergothioneine lincosamine glycosyltransferase	LmbT	LmbT.hmm	150
lincoside	Ergothioneine-lincomycin mycothiol transferase	LmbV	LmbV.hmm	200
lincoside	4-vinyl-2,3-dihydro-1H-pyrrole-2-carboxylic acid tautomerase and C-methyltransferase	LmbW	LmbW.hmm	400
lincoside	Di-dehydro-propyl-pyrrolic acid tautomerase	LmbX	LmbXv2.hmm	237
lincoside	Di-dehydro-propyl-pyrrolic acid tautomerase	SibS	SibS.hmm	230
lincoside	Di-dehydro-propyl-pyrrolic acid tautomerase	TomK	TomK.hmm	244
lincoside	Di-dehydro-propyl-pyrrolic acid tautomerase	Por16	Por16.hmm	93
lincoside	Di-dehydro-propyl-pyrrolic acid direductase	LmbY	LmbY.hmm	400
lincoside	Celesticetin salicylic acid transferase	Ccb1	Ccb1.hmm	100
lincoside	Celesticetin salicylic acid transferase	Ccb2	Ccb2.hmm	900
lincoside	Celesticetin O-methyltransferase	Ccb4	Ccb4.hmm	350
lincoside	Celesticetin ethylaldehyde reductase	Ccb5	Ccb5.hmm	600
lincoside	Cysteinyl-celesticetin decarboxylase and transaminase	CcbF	CcbF.hmm	300
lincoside	Di-dehydro-propyl-pyrrolic acid reductase	HrmD	HrmD.hmm	450
lincoside	Di-dehydro-propylate-pyrrolate transaminase	ORF1	ORF1.hmm	1000
lincoside	Di-dehydro-propyl-pyrrolate aldehyde oxidase	ORF2	ORF2.hmm	750
lincoside	Hydroxy-di-dehydro-propyl-pyrrolic acid dehydrogenase	ORF3	ORF3.hmm	500
lincoside	Di-dehydro-propyl-pyrrolic acid monooxygenase	ORF4	ORF4.hmm	550
lincoside	Porothramycin precursor aldehyde oxidase	Por23	Por23.hmm	1000
lincoside	Porothramycin precursor di-N-methyltransferase	Por25	Por25.hmm	1200
lincoside	Porothramycin precursor alcohol dehydrogenase	Por27	Por27.hmm	850
lincoside	Di-dehydro-propyl-pyrrolic acid reductase	SibT	SibT.hmm	430
lincoside	Dehydro-propyl-pyrrolic acid oxidoreductase	SibW	SibW.hmm	580
lincoside	Di-dehydro-ethyl-pyrrolic acid reductase	TomJ	TomJ.hmm	480
lincoside	4-vinyl-2,3-dihydro-1H-pyrrole-2-carboxylic acid tautomerase	TomN	TomN.hmm	68
lincoside	4-vinyl-2,3-dihydro-1H-pyrrole-2-carboxylic acid tautomerase	Lim13	Lim13.hmm	300
melanin	Melanin tyrosinase cofactor	MelC1	MelC1.hmm	50
melanin	Melanin tyrosinase	MelC2	MelC2.hmm	200
NRPS-independent siderophore	Type A NIS synthase	NISa	nis_type_a__synthase_cutoff135.hmm	135
NRPS-independent siderophore	Type B NIS synthase	NISb	nis_synthetase_type_b_cutoff_140.hmm	140
NRPS-independent siderophore	Type C NIS synthase	NISc	nis_type_c_synthase_cutoff_160.hmm	160
nucleoside	Amicetin cytosine PABA N-transferase	AmiF	AmiF.hmm	250
nucleoside	Amicetin cytosine-amicetose amosamine glycosyltransferase	AmiG	AmiG.hmm	300
nucleoside	Amicetin cytosine amicetose glycosyltransferase	AmiJ	AmiJ.hmm	260
nucleoside	&alpha;-methylserine-ACP transferase	AmiR	AmiR.hmm	200
nucleoside	&alpha;-methyl serine synthase	AmiS	AmiS.hmm	500
nucleoside	Transient demethylarginine-cytosinine leucine ligase required for arginine N-methylation	ArgJ	ArgJ.hmm	200
nucleoside	Cytosinine amino acid ligase	ArgK	ArgK.hmm	80
nucleoside	Blasticidin/arginomycin arginine guanidino-N-methyltransferase	ArgL	ArgL.hmm	100
nucleoside	Arginine (and methylarginine) transaminase	ArgM	ArgM.hmm	350
nucleoside	Keto-arginine C-methyltransferase	ArgN	ArgN.hmm	280
nucleoside	Cystoylglucoronate synthase	BlsD	BlsD.hmm	113
nucleoside	Arginine 2,3-aminomutase	BlsG	BlsG.hmm	500
nucleoside	Cytosyl-keto-glucoronate transaminase	BlsH	BlsH.hmm	400
nucleoside	Cytosyl-keto-glucoronate transaminase	MilD	MilD.hmm	550
nucleoside	Cytidine/hydroxymethyl-cytidine monophosphate hydrolase	BlsM	BlsM.hmm	80
nucleoside	Glycyluridine 2'O-carbamoyltransferase	CapB	CapB.hmm	1000
nucleoside	Capuramycin &alpha;-D-mannopyranuronate transferase	CapG	CapG.hmm	400
nucleoside	Glycyluridine 3'O-methyltransferase	CapK	CapK.hmm	200
nucleoside	&alpha;-D-mannopyranuronate-glycyluridine carboxy-O-methyltransferase	CapS	CapS.hmm	250
nucleoside	Capuramycin caprolactam C-methyltransferase	CapT	CapT.hmm	1050
nucleoside	O-methyl-carboxyl N-transacylase	CapW	CapW.hmm	500
nucleoside	Cytosylglucoronate oxidase	GouA	GouA.hmm	600
nucleoside	Cytosyl-keto-glucoronate transaminase	GouH	GouH.hmm	250
nucleoside	4-amino-cytosylglucoronate serine ligase	GouJ	GouJ.hmm	100
nucleoside	Serine- and glycine-CoA ligase involved in gougerotin biosynthesis	GouK	GouK.hmm	75
nucleoside	Glycl-CoA N-methyltransferase	GouN	GouN.hmm	75
nucleoside	Uracil reductase	Jaw1	Jaw1.hmm	400
nucleoside	Polyketide-ACP nucleotidyltransferase and chain release enzyme	Jaw2	Jaw2.hmm	400
nucleoside	Iterative cyclopropyl-forming radical SAM enzyme	Jaw5	Jaw5.hmm	600
nucleoside	A-90289 Glycyluridine 2'-O-sulfotransferase	LipB	LipB.hmm	500
nucleoside	Glycyluridine diaminobutyrate &beta;-hydroxylase	LipG	LipG.hmm	110
nucleoside	Uridine-5'-aldehyde transaldolase	LipK	LipK.hmm	300
nucleoside	Uridine-5'-monophosphate dioxygenase	LipL	LipL.hmm	205
nucleoside	5'-Amino-5'-deoxy-&alpha;-D-ribose-1-phosphate nucleotidylyltransferase	LipM	LipM.hmm	50
nucleoside	1-NDP-5'-amino-5'-deoxy-&alpha;-D-ribose glycosyltransferase	LipN	LipN.hmm	170
nucleoside	Uridine-5'-aldehyde aminotransferase	LipO	LipO.hmm	300
nucleoside	5'-Amino-5'-deoxyuridine phosphorylase	LipP	LipP.hmm	600
nucleoside	3-hydroxy-fatty acid 3-methylglutaryl transferase	LipR	LipR.hmm	750
nucleoside	Hydroxy-diazepanone 3-hydroxy-fatty acid acyltransferase	LipT	LipT.hmm	250
nucleoside	N-methyltransferase and diazepanone-forming enzyme	LipW	LipW.hmm	100
nucleoside	Aminoribose 2'-O-sulfotransferase involved in liposidomycin biosynthesis	LpmB	LpmB.hmm	400
nucleoside	Cytidine monophosphate hydroxymethylase	MilA	MilA.hmm	400
nucleoside	Cytosylaminoglucuronate dehydratase	MilG	MilG.hmm	200
nucleoside	Cytosinine-amino acid ligase	MilH	MilH.hmm	100
nucleoside	Arginine transaminase	MilM	MilM.hmm	550
nucleoside	&alpha;-keto-arginine nucleotidylyltransferase	MilN	MilN.hmm	180
nucleoside	Muraymycin glycyluridine diaminobutyrate decarboxylase	Mur23	Mur23.hmm	200
nucleoside	Aminoribose-glycyluridine SAM-transferase	Mur24	Mur24.hmm	100
nucleoside	Glycyluridine diaminopropane N-transacylating condensation domain	Mur30	Mur30.hmm	400
nucleoside	Picolinate-CoA hydrolase	NikA	NikA.hmm	350
nucleoside	4-hydroxy-2-oxovalerate aldolase	NikB	NikB.hmm	560
nucleoside	Lysine transaminase	NikC	NikC.hmm	600
nucleoside	Picolinic acid cyclase	NikD	NikD.hmm	450
nucleoside	Histidine-ACP &beta;-hydroxylase	NikQ	NikQ.hmm	450
nucleoside	Putative imidazolone-forming enzyme	NikR	NikR.hmm	400
nucleoside	4-pyridyl-4-hydroxy-2-oxoisovalerate transaminase	NikT	NikT.hmm	450
nucleoside	PLP-dependent aldo-uridine transaminase	Pac5	Pac5.hmm	550
nucleoside	Pacidamycin peptide releasing condensation domain and nucleotidylyltransferase	Pac9	Pac9.hmm	700
nucleoside	Uridine oxidoreductase	Pac11	Pac11.hmm	600
nucleoside	Aldo-uridine dehydratase	Pac13	Pac13.hmm	200
nucleoside	UMP-enolpyruvyltransferase	PolA	PolA.hmm	450
nucleoside	Octsyl acid oxygenase	PolCDK	PolCDK.hmm	140
nucleoside	Putative beta-lactam forming polyoxin enzyme	PolE	PolE.hmm	200
nucleoside	Polyoxin molybdopterin oxidoreductase	PolF	PolF.hmm	200
nucleoside	Polyoxin nucleotidylyltransferase	PolG	PolG.hmm	300
nucleoside	Phospho-octosyl acid synthase	PolH	PolH.hmm	250
nucleoside	Polyoxyin nucleoside transaminase	PolI	PolI.hmm	240
nucleoside	Phospho-octosyl acid phosphatase	PolJ	PolJ.hmm	150
nucleoside	Phospho-octosyl acid phosphatase	PolJx	PolJx.hmm	150
nucleoside	&alpha;-amino-d-carbamoylhydroxyvalerate dioxygenase	PolL	PolL.hmm	175
nucleoside	N-acetyl-phosphoglutamate dehydrogenase	PolM	PolM.hmm	300
nucleoside	Glutamate N-acetyltransferase	PolN	PolN.hmm	100
nucleoside	&alpha;-amino-d-hydroxyvalerate carbamoyltransferase	PolO	PolO.hmm	700
nucleoside	N-acetyl-glutamate kinase	PolP	PolP.hmm	200
nucleoside	Chloro-sulfonoadenosine alanine ligase	AcmE	AcmE.hmm	510
nucleoside	Putative adenosine sulfotransferase	AcmG	AcmG.hmm	450
nucleoside	Putative adenosine sulfotransferase	AcmI	AcmI.hmm	400
nucleoside	Putative adenosine sulfotransferase	AcmK	AcmK.hmm	350
nucleoside	Sulfoadenosine aminotransferase	AcmN	AcmN.hmm	375
nucleoside	Putative sulfonoadenosine chlorinase	AcmX	AcmX.hmm	750
nucleoside	Putative sulfonoadenosine chlorinase	AcmY	AcmY.hmm	700
nucleoside	GTP cyclohydrolase	GCHI	GCHI_v2.hmm	100
nucleoside	O-demethylpuromycin tyrosine O-methyltransferase	DmpM	DmpM.hmm	400
nucleoside	N-acetylpuromycin N-acetylhydrolase	NapH	NapH.hmm	450
nucleoside	Puromycin N-acetyltransferase	Pac	Pac.hmm	290
nucleoside	Phosphoaminoadenosine mono-phosphatase	Pur3	Pur3.hmm	410
nucleoside	Adenosine triphosphate aminotransferase	Pur4	Pur4.hmm	310
nucleoside	Puromycin adenosine N,N-dimethyltransferase	Pur5	Pur5.hmm	250
nucleoside	Puromycin tyrosine ligase	Pur6	Pur6.hmm	200
nucleoside	Aminoadenosine triphosphate pyrophosphohydrolase	Pur7	Pur7.hmm	75
nucleoside	Adenosine triphosphate oxidoreductase	Pur10	Pur10.hmm	300
nucleoside	7-cyano-7-deazaguanine synthase	QueC	QueC.hmm	91
nucleoside	6-carboxy-5,6,7,8-tetrahydropterin synthase	QueD	QueD_v3.hmm	65
nucleoside	7-carboxy-7-deazaguanine synthase	QueE	QueE_v2.hmm	20
nucleoside	NADPH-dependent 7-cyano-7-deazaguanine reductase	QueF	QueF.hmm	100
nucleoside	C-glycosynthase	SdmA	SdmA.hmm	460
nucleoside	Phosphatase involved in C-glycosylation	SdmB	SdmB.hmm	250
nucleoside	Showdomycin ectoine synthase homologue	SdmE	SdmE.hmm	180
nucleoside	ACP-5-amino-1,5-dehydroproline transaminase	SdmF	SdmF.hmm	700
nucleoside	Showdomycin putative acyl release enzyme	SdmG	SdmG.hmm	390
nucleoside	Triphosphoribose 7-cyano-7-deazaguanine deaminase	ToyE	ToyE_v2.hmm	500
nucleoside	Triphosphoribose 7-cyano-7-deazaguanine adenylosuccinate lyase	ToyF	ToyF.hmm	600
nucleoside	Triphosphoribose 7-cyano-7-deazaguanine adenylosuccinate synthase	ToyG	ToyG.hmm	500
nucleoside	7-cyano-7-deazaguanine phosphoribosyl transferase	ToyH	ToyH.hmm	150
nucleoside	Toyocamycin phosphatase	ToyI	ToyI.hmm	100
nucleoside	Sangivamycin nitrile hydratase, &alpha; subunit	ToyJ	ToyJ.hmm	300
nucleoside	Sangivamycin nitrile hydratase &gamma; subunit	ToyK	ToyK.hmm	120
nucleoside	Sangivamycin nitrile hydratase &beta; subunit	ToyL	ToyL.hmm	100
nucleoside	Uridine activating radical SAM enzyme	TunB	TunB.hmm	200
nucleoside	SAM-dependent methyltransferase	TunM	TunM.hmm	270
nucleoside	UDP-N-acetylglucosamine epimerase	TunF	TunF.hmm	500
nucleoside	UDP-N-acetylglucosamine dehydratase	TunA	TunA.hmm	300
nucleoside	UDP-N-acetyl-tunicamine phosphodiesterase	TunH	TunH.hmm	100
nucleoside	Tunicamycin N-acetylglucosamine glycosyltransferase	TunD	TunD.hmm	275
nucleoside	Tunicamycin N-deacetylase	TunE	TunE.hmm	250
nucleoside	Tunicamycin acyltransferase	TunC	TunC.hmm	100
nucleoside	Parahydroxybenzoic acid CoA monooxygenase	Hyg2	Hyg2.hmm	500
nucleoside	Amino-inositol O-methyltransferase	Hyg6	Hyg6.hmm	250
nucleoside	Amino-inositol acetal synthase	Hyg7	Hyg7.hmm	850
nucleoside	Keto-inositol transaminase	Hyg8	Hyg8.hmm	450
nucleoside	Parahydroxybenzoic acid/methylmalonyl ketosynthase	Hyg10	Hyg10.hmm	400
nucleoside	Parahydroxybenzoic acid CoA-ligase	Hyg12	Hyg12.hmm	400
nucleoside	Parahydroxybenzoic acid/methylmalonyl dehydratase	Hyg14	Hyg14.hmm	100
nucleoside	Parahydroxybenzoic acid/methylmalonyl ketoreductase	Hyg15	Hyg15.hmm	360
nucleoside	Inositol dehydrogenase	Hyg17	Hyg17.hmm	200
nucleoside	Parahydroxybenzoic acid/methylmalonyl acyltransferase	Hyg22	Hyg22.hmm	500
nucleoside	Fucofuranose-GDP dehydrogenase	Hyg26	Hyg26.hmm	370
nucleoside	Furanose glycosyltransferase	MtdG1	MtdG2.hmm	300
nucleoside	A-201A rhamnosyltransferase	MtdG2	MtdG1.hmm	200
nucleoside	GDP-D-mannose-4,6-dehydratase	MtdH	MtdH.hmm	500
nucleoside	O-GDP-&alpha;-D-rhamnose synthase	MtdJ	MtdJ.hmm	350
nucleoside	Galactopyranose transglycosylase	MtdL	MtdL.hmm	350
nucleoside	Galactopyranose isomerase	MtdM	MtdM.hmm	535
nucleoside	A-201A rhamnose O-methyltransferase	MtdM2	MtdM2.hmm	100
nucleoside	A-201A rhamnose O-methyltransferase	MtdM3	MtdM3.hmm	350
nucleoside	M4 GDP-&alpha;-L-galactofuranose O-methyltransferase	MtdM4	MtdM4.hmm	200
nucleoside	O-methyl GDP-&alpha;-L-galactofuranose oxidoreductase	MtdW	MtdW.hmm	850
nucleoside	Liponucleoside rhamnose O-2-methyltransferase	LipA1	LipA1.hmm	450
nucleoside	Liponucleoside rhamnosyltransferase	LipB1	LipB1.hmm	450
nucleoside	Liponucleoside rhamnose O-3-methyltransferase	LipY	LipY.hmm	500
nucleoside	Liponucleoside rhamnose O-4-methyltransferase	LipZ	LipZ.hmm	360
nucleoside	Muraminomicin rhamnose C-6-methyltransferase	Mra3	mra3.hmm	850
nucleoside	Muraminomicin rhamnose O-3-succinyltransferase	Mra4	mra4.hmm	500
nucleoside	Hypothetical protein AcmO	AcmO	AcmO.hmm	335
nucleoside	Uridine-5'-carboxamide forming PLP-dependent monooxygenase	Cap15	Cap15_v2.hmm	420
nucleoside	Cytochrome P450 pyridylhomothreonine monooxygenase	NikF	NikF.hmm	500
nucleoside	7-carboxy-7-deazaguanine phosphoribosylpyrophosphate transferase	TubE	TubE.hmm	115
nucleoside	7-carboxy-7-deazaguanine phosphoribosylpyrophosphate decarboxylase	TubF	TubF.hmm	200
nucleoside	Tubercidin phosphatase	TubG	TubG.hmm	150
phenazine	Phenazine biosynthesis protein A/B	PhzA/B	PhzAB.hmm	170
phenazine	Phenazine biosynthesis isochorismatase	PhzD	PhzD.hmm	250
phenazine	Phenazine-specific anthranilate synthase component	PhzE	PhzE.hmm	706
phenazine	Phenazine biosynthesis trans-2,3-dihydro-3-hydroxyanthranilate isomerase	PhzF	PhzF.hmm	340
phenazine	Phenazine biosynthesis pyridoxamine 5'-phosphate oxidase	PhzG	PhzG.hmm	200
phosphoglycolipid	Moenomycin heptaprenylglyceryl phosphate synthase	MoeO5	MoeO5.hmm	150
phosphonate	2-aminoethylphosphonate aminotransferase	AMT	2_AEP_AMT.hmm	350
phosphonate	ATP-grasp domain valine-transferase	Arg1	Arg1.hmm	300
phosphonate	Aminomethylphosphonate peptidyltransferase	Arg4	Arg4.hmm	200
phosphonate	Aminomethylphosphonate synthase	Arg10	Arg10.hmm	370
phosphonate	N-acetylphosphinothricin deacetylase	DEA	DEA.hmm	400
phosphonate	2-hydroxyethylphosphonate dioxygenase	DhpA	DhpA.hmm	200
phosphonate	Dihydroxyethylphosphonate kinase	DhpB	DhpB.hmm	350
phosphonate	1-hydroxy-2-phosphorylethylphosphonate dehydrogenase	DhpC	DhpC.hmm	400
phosphonate	Acetylphosphonate transaminase	DhpD	DhpD.hmm	360
phosphonate	Phosphonopyruvate decarboxylase	DhpF	DhpF.hmm	220
phosphonate	PLP-dependent acetylphosphonate synthase	DhpH<sub>N</sub>	DhpH_N.hmm	450
phosphonate	1-amino-isoethylphosphonate leucine transferase	DhpH<sub>C</sub>	DhpH_C.hmm	190
phosphonate	Phosphonomethyltransferase	DhpI	DhpI.hmm	180
phosphonate	Phosphonoalanine dehydratase	DhpJ	DhpJ.hmm	180
phosphonate	Leucine-dehydroalaninylphosphonate glycine transferase	DhpK	DhpK.hmm	250
phosphonate	2-aldoethylphosphonate reductase	FomC	FomC.hmm	270
phosphonate	2-hydroxyethylphosphonate C-methyltransferase	Fom3	Fom3.hmm	680
phosphonate	Fosfomycin epoxidase	Fom4	Fom4.hmm	90
phosphonate	Phosphonomethylmalate isomerase	FrbA	FrbA.hmm	1350
phosphonate	Isophosphonomethylmalate dehydrogenase	FrbB	FrbB.hmm	100
phosphonate	Phosphonopyruvate C-acetyltransferase	FrbC	FrbC.hmm	600
phosphonate	Isophosphonomethylmalate dehydrogenase	FrbE	FrbE.hmm	450
phosphonate	CMP-5' -N-hydroxy-3-aminopropylphosphonate N-monooxygenase	FrbF	FrbF.hmm	360
phosphonate	CMP-5'-3-aminopropylphosphonate N-monooxygenase	FrbG	FrbG.hmm	350
phosphonate	2-amino-4-phosphonobutyrate cytidylyltransferase/decarboxylase	FrbH	FrbH.hmm	550
phosphonate	CMP-5'-3-aminopropylphosphonate NUDIX hydrolase	FrbI	FrbI.hmm	240
phosphonate	FR-900098 monooxygenase	FrbJ	FrbJ.hmm	300
phosphonate	Asparagine synthase homologue - Acetylhydrazine transferase	FzmA	FzmA.hmm	850
phosphonate	Phosphonoacetate O-methyltranferase	FzmB	FzmB.hmm	240
phosphonate	ATP-grasp enzyme related to carbamoyl-phosphate synthase	FzmF	FzmF.hmm	260
phosphonate	Dual acting phosphonate dioxygenase	FzmG	FzmG.hmm	170
phosphonate	Hydrazine N-methyltranferase	FzmH	FzmH.hmm	200
phosphonate	Valine-specific amino acid ligase	FzmI	FzmI.hmm	150
phosphonate	Nitrosuccinate lyase	FzmL	FzmL.hmm	600
phosphonate	Nitrosuccinate synthase	FzmM	FzmM.hmm	860
phosphonate	Glutamine synthetase homologue - Acetylhydrazine transferase	FzmN	FzmN.hmm	500
phosphonate	Acetylhydrazinearginine deacetylase	FzmO	FzmO.hmm	350
phosphonate	Hydrazinosuccinate N-acetyltransferase	FzmQ	FzmQ.hmm	163
phosphonate	Acetylhydrazinosuccinate lyase	FzmR	FzmR.hmm	450
phosphonate	2-aminoethylphosphonate dioxygenase	NitA	NitA.hmm	350
phosphonate	1-hydroxy-2-amino-ethylphosphonate N-acetyltransferase	NitB	NitB.hmm	650
phosphonate	N-acetyl-1-hydroxy-2-amino-ethylphosphonate N-monooxygenase	NitC	NitC.hmm	790
phosphonate	Mycothioltransferase	NitD	NitD.hmm	210
phosphonate	Mycothiol peptidase	NitE	NitE.hmm	300
phosphonate	ATP-grasp N-acetyltransferase	PamC	PamC.hmm	400
phosphonate	Demethylphosphinothricin N-acetyltransferase	PAT	PAT.hmm	200
phosphonate	Phosphoenolpyruvate mutase	PEPM	PepM.hmm	225
phosphonate	2-hydroxyethylphosphonate dioxygenase	PhpD	PhpD.hmm	60
phosphonate	Hydroxymethylphosphonate dehydrogenase	PhpE	PhpE.hmm	300
phosphonate	Phosphonoformate cytidylyltransferase	PhpF	PhpF.hmm	250
phosphonate	Phosphonoformate-CMP mutase	PhpG	PhpG.hmm	350
phosphonate	Carboxyphosphoenolpyruvate synthase	PhpH	PhpH.hmm	300
phosphonate	Carboxyphosphoenolpyruvate mutase	PhpI	PhpI.hmm	400
phosphonate	Phosphonoformaldehyde monooxygenase	PhpJ	PhpJ.hmm	600
phosphonate	Phosphinate methyltransferase	PhpK	PhpK.hmm	550
phosphonate	Phosphinomethylmalate isomerase	PMI	PMI.hmm	1400
phosphonate	Phosphinomethylmalate synthase	PMS	PMS.hmm	600
phosphonate	ATP-grasp amino acid ligase (Val/Leu/Ile)	RhiC	RhiC.hmm	560
phosphonate	Two component phosphonopyruvate decarboxylase (functions with RhiF)	RhiE	RhiE.hmm	200
phosphonate	Two component phosphonopyruvate decarboxylase (functions with RhiE)	RhiF	RhiF.hmm	200
phosphonate	2-keto-4-hydroxy-5-phosphonopentanoic acid aldolase	RhiG	RhiG.hmm	300
phosphonate	APPA dehydratase	RhiI	RhiI.hmm	400
phosphonate	APPA aminotransferase	RhiJ	RhiJ.hmm	450
phosphonate	ATP-grasp amino acid ligase (Arg)	RhiM	RhiM.hmm	250
phosphonate	Phosphonopyruvate reductase	VlpB	VlpB.hmm	370
phosphonate	2-hydroxy-3-oxo-3-phosphoxypropylphosphonic hydrolase	VlpC	VlpC.hmm	400
phosphonate	2-hydroxy-3-phosphonopropanoic acid kinase	VlpD	VlpD.hmm	300
phosphonate	2-hydroxy-3-oxopropylphosphonic reductase	VlpE	VlpE.hmm	350
phosphonate	ATP-grasp amino acid ligase (Val)	VlpF	VlpF.hmm	270
phosphonate	ATP-grasp N-acetyltransferase	VlpG	VlpG.hmm	150
rare monomer biosynthesis	3-hydroxyacyl-CoA dehydrogenase (methoxymalonate biosynthesis)	HADH	3-hydroxyacyl-CoA_dehydrogenase.hmm	362.9
rare monomer biosynthesis	Acyl-CoA dehydrogenase (methoxymalonate biosynthesis)	ADH	Acyl-CoA_dehydrogenase.hmm	290.1
rare monomer biosynthesis	O-methyltransferase (methoxymalonate biosynthesis)	OMT	methoxymalonate_O_methyltransferase.hmm	176.7
rare monomer biosynthesis	L-arginine hydroxylase	CmnC	capreomycidine_synthase_1.hmm	100
rare monomer biosynthesis	Capreomycidine synthase	CmnD	capreomycidine_synthase_2.hmm	100
rare monomer biosynthesis	2,3-diaminopropionate synthase	CmnB	diaminopropionate_synthase.hmm	150
rare monomer biosynthesis	Cyclodeaminase (pipecolic acid biosynthesis)	GetD	pipc_synthase_1.hmm	300
rare monomer biosynthesis	Hydroxylase (pipecolic acid biosynthesis)	GetF	pipc_synthase_2.hmm	200
rare monomer biosynthesis	Piperazic acid synthase	KtzT	KtzT.hmm	220
rare monomer biosynthesis	Tryptophan dioxygenase	SibP	trp_dioxygenase.hmm	100
rare monomer biosynthesis	Aryl formamidase	SibK	aryl_formamidase.hmm	150
rare monomer biosynthesis	Transaminase	Vzb9	Vzb9.hmm	457
rare monomer biosynthesis	LysW carrier protein	Vzb22	Vzb22.hmm	40
rare monomer biosynthesis	LysX, LysW-ligase	Vzb23	Vzb23.hmm	180
rare monomer biosynthesis	LysW-glutamyl-phosphate reductase	Vzb24	Vzb24.hmm	300
rare monomer biosynthesis	LysW-Glutamate Kinase	Vzb25	Vzb25.hmm	184
rare monomer biosynthesis	LysK peptidase	Vzb26	Vzb26.hmm	200
rare monomer biosynthesis	Transketolase	Vzb27	Vzb27.hmm	350
rare monomer biosynthesis	Transketolase	Vzb28	Vzb28.hmm	400
regulatory	Sensory kinase of S. coelicolor. Coexpressed with AbrC2. Have negative affect on antibiotic production. Might have phosphatase activity.	AbrC1	AbrC1.hmm	850
regulatory	Sensory kinase of S. coelicolor. Coexpressed with AbrC1	AbrC2	AbrC2.hmm	900
regulatory	Response regulator of S. coelicolor. Positive regulator of RED, CDA, ACT and morphological change.	AbrC3	AbrC3.hmm	470
regulatory	Sensor kinase. Global negative regulation of Streptomyces coelicolor antibiotic synthesis	AbsA1	AbsA1.hmm	1200
regulatory	Response regulator. Global negative regulation of Streptomyces coelicolor antibiotic synthesis	AbsA2	AbsA2.hmm	400
regulatory	Regpressor of pyochelin biosynthesis in Streptomyces scabies 87-22	AcrR	AcrR.hmm	470
regulatory	Pathway specific activator of actinorhodin biosynthesis in Streptomyces coelicolor	ActII-orf4	ActII-orf4.hmm	500
regulatory	TetR-like protein that represses the adjacent actA operon, encoding the ACT export system (Actinorhodin)	ActR	ActR.hmm	500
regulatory	Global activator of Strp production in S. griseus (activates StrR))	AdpA	AdpA.hmm	880
regulatory	A-factor biosynthesis enzyme	AfsA	AfsA.hmm	600
regulatory	Response regulator for S. coelicolor. Positive regulator of RED, ACT, CDA and yCPK	AfsQ1	AfsQ1.hmm	498
regulatory	Histidine kinase in S. coelicolor	AfsQ2	AfsQ2.hmm	1100
regulatory	Regulator of aclacinomycin in Streptomyces galilaeus	AknO	AknO.hmm	380
regulatory	DNA transcription regulator - SARP	AlpU	AlpU.hmm	300
regulatory	DNA transcription regulator - SARP	AlpV	AlpV.hmm	420
regulatory	Repressor of Alp production in S. ambofaciens, Located in the alpomycin biosynthesis cluster and involved in the regulation of kinamycin biosynthesis; similar to gamma-butyrolactone receptors	AlpW	AlpW.hmm	167
regulatory	GBL receptor type regulator. Repressor in Strp production of S. griseus, Involved in the regulation of antibiotic production and sporulation	ArpA	ArpA.hmm	500
regulatory	DNA transcription regulator - LysR-type	AsfR	AsfR.hmm	1200
regulatory	Activator of asukamycin in Streptomyces nodosus subsp. asukaensis	AsuR5	AsuR5.hmm	190
regulatory	Activator of aureothin biosynthesis in Streptomyces thioluteus	AurD	AurD.hmm	170
regulatory	LAL-type regulator. Involved in avermectin synth. in S. avermectillis	AveR	AveR.hmm	1500
regulatory	Activator of bafilomycin biosynthesis in Streptomyces lohii	BafG	BafG.hmm	900
regulatory	TetR-type regulator. Repressor of virginiamycin synth in S. virginiae	BarA	BarA.hmm	205
regulatory	GBL-receptor regulator. Possitive regulator of virginiamycin biosynthesis in S. virginiae.	BarX	BarX.hmm	275
regulatory	Global regulator of coronafacic acid like comound biosynthesis in Streptomyces scabies 87-22	BldD	BldD.hmm	377
regulatory	Activator of cephamycin & clavulanic acid biosynth. in S. clavuligerus	CcaR	CcaR.hmm	400
regulatory	Activator of cinnamycin biosynthesis in Streptomyces cinnamoneus	CinR1	CinR1.hmm	205
regulatory	Hydrolase	CmmR	CmmR.hmm	270
regulatory	Activator of pristinamycin biosynth. in S. pristinaespiralis	Cpp1	Cpp1.hmm	500
regulatory	DNA transcription regulator - cAMP Kinase in ACT, RED and CDA biosynthesis in S. coelicolor	Crp	Crp.hmm	301
regulatory	Two-component <br> Response regulator. neg. reg. of ACT production in S. lividans & coelicolor. Alters copper metabolism	CutR	CutR.hmm	180
regulatory	Two-component <br> Sensor kinase in S. lividans & coelicolor	CutS	CutS.hmm	865
regulatory	DNA transcription regulator (+) - BTAD-type	Cvm7P	Cvm7P.hmm	1500
regulatory	Two-component <br> Histidine kinase of S. coelicolor.	DraK	DraK.hmm	850
regulatory	Two-component <br> Response regulator in S. coelicolor. Positive regulator of ACT, negative of RED and yCPK: DraK	DraR(CheY)	DraR.hmm	500
regulatory	Two-component <br> Sensory kinase in S. coelicolor.	EcrA1	EcrA1.hmm	750
regulatory	Two-component <br> Response regulator in S. coelicolor. Positive reg. in RED production.	EcrA2	EcrA2.hmm	435
regulatory	Two-component <br> Response regulator. Positive reg. in RED prod. in S. coelicolor	EcrE2	EcrE2.hmm	450
regulatory	GBL receptor <br> Autoregulator in S. lavendulae showdomycin production	FarA	FarA.hmm	250
regulatory	Activator of frenolicin biosynthesis in Streptomyces roseofulvus	FrnG	FrnG.hmm	215
regulatory	Response regulator- LuxR-type	FscRII	FscRII.hmm	1500
regulatory	Response regulator- LuxR-type	FscRIII	FscRIII.hmm	1500
regulatory	Response regulator- LuxR-type	FscRIV	FscRIV.hmm	1500
regulatory	Activator of mithramycin biosynthesis in Streptomyces argillaceus	MtmR	MtmR.hmm	200
regulatory	Activator of nanchangmycin biosynthesis in Streptomyces nangchangensis	NanR2	NanR2.hmm	400
regulatory	Activator of nosiheptide in Streptomyces actuosus	NosP	NosP.hmm	250
regulatory	DNA transcription regulator (+) - BTAD-type	OzmU	OzmU.hmm	1000
regulatory	Activator of pristinamycin biosynth in S. pristinaespiralis	PapR2	PapR2.hmm	600
regulatory	Activator of pristinamycin biosynth in S. pristinaespiralis	PapR4	PapR4.hmm	333
regulatory	Two-component <br> Response regulator in pristinamycin biosynth. in S. pristinaespiralis	PapR6	PapR6.hmm	500
regulatory	Activator of piericidin biosynthesis in Streptomyces piemogenus	PieR	PieR.hmm	200
regulatory	Activator of pimaricin biosynthesis in S. natalensis	PimM	PimM.hmm	350
regulatory	LAL-type regulator. Activates PimE in S. natalensis (regulates pimaricin biosynthesis)	PimR	PimR.hmm	1700
regulatory	Putative regulator in Streptomyces sp. strain Tu6071	PlaR	PlaR.hmm	500
regulatory	Activator of polyoxin biosynthesis in Streptomyces cacaoi subsp. asoensis	PolR	PolR.hmm	500
regulatory	Two-component <br> Response regulator in S. coelicolor. Positive regulator in ACT and yCPK biosynthesis	RapA1	RapA1.hmm	460
regulatory	Two-component <br> Sensory kinase in S. coelicolor.	RapA2	RapA2.hmm	800
regulatory	Activator of undecylprodigiosin in Streptomyces coelicolor	RedD	RedD.hmm	600
regulatory	Regulator of undecylprodigiosin in Streptomyces coelicolor	RedZ	RedZ.hmm	350
regulatory	DNA transcription regulator - TetR	Rkl	Rkl.hmm	250
regulatory	Activator of prodigiosin biosynthesis in Streptomyces griseoviridis	RphD	RphD.hmm	230
regulatory	Activator of rubromycin biosynthesis in Streptomyces collinus	RubS	RubS.hmm	400
regulatory	Response regulator- LuxR-type (CheY superfamily)	SamR0468	SamR0468.hmm	250
regulatory	Activator of A-74528 biosynthesis in Streptomyces sp. SANK 61196	SanR1	SanR1.hmm	390
regulatory	A-factor biosynthesis enzyme	ScbA	ScbA.hmm	550
regulatory	Regulator in RED prod. in S. coelicolor, SCB1	ScbR	ScbR.hmm	350
regulatory	Histidine kinase	Sco5784	Sco5784.hmm	600
regulatory	Response regulator- LuxR-type (CheY superfamily)	Sco5785	Sco5785.hmm	440
regulatory	Activator of skyllamycin production in Streptomyces sp. strain Acta 2987	Sky44	Sky44.hmm	470
regulatory	GBL-receptor regulator. Regulator of thaxtomin A biosynthesis in Streptomyces scabies NBRC 12914	SscR	SscR.hmm	350
regulatory	Pathway specific regulator of streptomycin biosynth. in S. griseus	StrR	StrR.hmm	600
regulatory	GBL-receptor regulator. Negative regulator of nikkomycin production in S. tendae	TarA	TarA.hmm	300
regulatory	Lys-R regulator. Regulator of thienamycin production in S. cattleya	ThnI	ThnI.hmm	750
regulatory	Activator of cephamycin c prod. in S. cattleya	ThnU	ThnU.hmm	450
regulatory	DNA transcription regulator (-) - GBL receptor	Tyl-type_Regulator	Tyl-type_Regulator.hmm	110
regulatory	Pathway specific regulator of virginiamycin production in S. virginiae	VmsT	VmsT.hmm	150
regulatory	TetR-type regulator <br> Located in the abyssomicin biosynthesis cluster; predicted to regulate abyD encoding a MFS export pump; mutation decreases abyssomicin synthesis of Verrucosispora maris AB-18-032:	AbyC	AbyC.hmm	320
regulatory	TetR-type regulator <br> Located in the actinomycin D biosynthesis cluster of Streptomyces chrysomallus ATCC 11523	AcmP	AcmP.hmm	380
regulatory	TetR-type regulator <br> Located in the actinomycin D biosynthesis cluster of Streptomyces chrysomallus ATCC 11523	AcmU	AcmU.hmm	400
regulatory	TetR-type regulator <br> Regulates the aconitase (acn) gene inf Corynebacterium glutamicum	AcnR	AcnR.hmm	350
regulatory	TetR-type regulator <br> Regulator of the AcrAB multidrug efflux pump of E. coli: Rhodamine 6G, ethidium, proflavine	AcrRe	AcrRe.hmm	475
regulatory	TetR-type regulator <br> Putative repressor for genes involved in dimethylsulfoniopropionate and acrylate catabolism in Alcaligenes faecalis	AcuR	AcuR.hmm	300
regulatory	TetR-type regulator <br> Regulates expression of AcuI and DddL involved in dimethylsulfoniopropionate and acrylate catabolism in Rhodobacter sphaeroides: Acrylate	AcuRs	AcuRs.hmm	450
regulatory	TetR-type regulator <br> Regulator of the AdeIJK efflux pump of Acinetobacter baumannii	AdeN	AdeN.hmm	420
regulatory	TetR-type regulator <br> Regulates AHL production and is required for plant colonization of Pseudomonas syringae	AefR	AefR.hmm	370
regulatory	TetR-type regulator <br> Regulates AguBA required for agmatine utilization of Pseudomonas aeruginosa PAO1: Agmatine	AguR	AguR.hmm	425
regulatory	TetR-type regulator <br> Regulates the tripartite RND exporter AmeABC of Agrobacterium tumefaciens	AmeR	AmeR.hmm	400
regulatory	TetR-type regulator <br> Located in the amicetin biosynthesis cluster of Streptomyces vinaceus-drappus	AmiP	AmiP.hmm	170
regulatory	TetR-type regulator <br> Global regulator of nitrogen control metabolism of Corynebacterium glutamicum: GlnK	AmtR	AmtR.hmm	450
regulatory	TetR-type regulator <br> Regulates the ArpABC efflux pump involved in the export of multiple antibiotics of Pseudomonas putida S12	ArpR	ArpR.hmm	400
regulatory	TetR-type regulator <br> Located in the ansamitocin biosynthesis cluster and involved in the regulation of ansamitocin biosynthesis of Actinosynnema pretiosum	Asm2	Asm2.hmm	435
regulatory	TetR-type regulator <br> Located in the ansamitocin biosynthesis cluster and involved in the regulation of ansamitocin biosynthesis of Actinosynnema pretiosum:	Asm29	Asm29.hmm	440
regulatory	TetR-type regulator <br> Regulates genes required for acyclic terpene utilization of Pseudomonas aeruginosa	AtuR	AtuR.hmm	425
regulatory	TetR-type regulator <br> Located in the auricin biosynthesis cluster of Streptomyces aureofaciens CCM 3239	Aur1B	Aur1B.hmm	180
regulatory	TetR-type regulator <br> Located in the auricin biosynthesis cluster; similar to gamma-butyrolactone receptors of Streptomyces aureofaciens CCM 3239	Aur1R	Aur1R.hmm	200
regulatory	TetR-type regulator <br> Regulator of avermectin biosynthesis; similar to gamma-butyrolactone receptors of Streptomyces avermitilis: Avenolide	AvaR1	AvaR1.hmm	450
regulatory	TetR-type regulator <br> Similar to gamma-butyrolactone receptors of Streptomyces avermitilis	AvaR2	AvaR2.hmm	400
regulatory	TetR-type regulator <br> Located adjacent to the azinomycin B biosynthetic gene cluster; thought to be beyond the boundaries of the cluster of Streptomyces sahachiroi	Azi42	Azi42.hmm	420
regulatory	TetR-type regulator <br> Located in the virginiamycin biosynthesis cluster; similar to gamma-butyrolactone-binding proteins of Streptomyces virginiae	BarZ	BarZ.hmm	80
regulatory	TetR-type regulator <br> Regulator of BdcA expression of E. coli K12	BdcR	BdcR.hmm	400
regulatory	TetR-type regulator <br> Located in the biosynthesis cluster for macrolactam BE-14106 biosynthesis of Streptomyces sp. strain DSM 21069	BecM	BecM.hmm	400
regulatory	TetR-type regulator <br> Regulator of the BepDE efflux pump of Brucella suis: Deoxycholate	BepR	BepR.hmm	470
regulatory	TetR-type regulator <br> Regulates expression of BetT, BetA, and BetB required for the synthesis of glycine betaine from choline of E. coli K12: Choline	BetI	BetI.hmm	450
regulatory	TetR-type regulator <br> Regulates biotin biosynthesis and import of Corynebacterium resistens strain DSM 45100	BioQ	BioQ.hmm	300
regulatory	TetR-type regulator <br> Regulates the BpeAB-OprB multidrug efflux pump of Burkholderia pseudomallei	BpeR	BpeR.hmm	450
regulatory	TetR-type regulator <br> Regulates the BreAB efflux pump in response to bile of Vibrio cholerae: Deoxycholate	BreR	BreR.hmm	400
regulatory	TetR-type regulator <br> Gamma-butyrolactone receptor involved in the regulation of clavulanic acid and cephamycin C biosynthesis of Streptomyces clavuligerus	Brp	Brp.hmm	450
regulatory	TetR-type regulator <br> Regulator of the MdrT efflux pump of Listeria monocytogenes: Cholate	BrtA	BrtA.hmm	280
regulatory	TetR-type regulator <br> Involved in regulating type III secretion systems of Burkholderia pseudomallei	BspR	BspR.hmm	450
regulatory	TetR-type regulator <br> Located in the butirosin biosynthesis cluster and involved in regulation of Bacillus circulans	BtrR1	BtrR1.hmm	100
regulatory	TetR-type regulator <br> Located in the calicheamicin biosynthesis cluster of Micromonospora echinospora	CalR1	CalR1.hmm	245
regulatory	TetR-type regulator <br> Divergent to camK (6-oxocamphor hydrolase) of Rhodococcus sp. strain NCIMB 9784	CampR	CampR.hmm	130
regulatory	TetR-type regulator <br> Regulator of camphor degradation of Pseudomonas putida	CamR	CamR.hmm	100
regulatory	TetR-type regulator <br> Regulator of CasA required for colonization and infection of the host of Rhizobium etli	CasR	CasR.hmm	250
regulatory	TetR-type regulator <br> Multidrug resistance-related transcription factor of Corynebacterium glutamicum: Ethidium bromide, malachite green	CgmR	CgmR.hmm	300
regulatory	TetR-type regulator <br> Located in the chlorothricin biosynthetic gene cluster of Streptomyces antibioticus	ChlF1	ChlF1.hmm	190
regulatory	TetR-type regulator <br> Located in the chrysomycin biosynthesis cluster; a homolog is not present in the cluster for the related molecule ravidomycin of Streptomyces albaduncus	ChryX5	ChryX5.hmm	300
regulatory	TetR-type regulator <br> Regulator of the Cif toxin of Pseudomonas aeruginosa: Epibromohydrin	CifR	CifR.hmm	350
regulatory	TetR-type regulator <br> Regulator of the CmeABC efflux pump of Campylobacter jejuni: Taurocholate, cholate, salicylate	CmeR	CmeR.hmm	400
regulatory	TetR-type regulator <br> Putative regulator of operons required for p-cymene/p-cumate degradation of Pseudomonas putida	CmtI	CmtI.hmm	75
regulatory	TetR-type regulator <br> Putative regulator of operons required for p-cymene/p-cumate degradation of Pseudomonas putida	CmtR	CmtR.hmm	75
regulatory	TetR-type regulator <br> Regulator of ComC involved in copper permeability of E. coli K12: Copper	ComR	ComR.hmm	450
regulatory	TetR-type regulator <br> First cyclic-di-AMP-responsive transcription factor to be identified in bacteria of Mycobacterium smegmatis: Cyclic-di-AMP	DarR	DarR.hmm	650
regulatory	TetR-type regulator <br> Putative regulator of genes required for dimethylsulfoniopropionate and acrylate catabolism of Halomonas sp. strain HTNK1	DddH	DddH.hmm	270
regulatory	TetR-type regulator <br> Regulates the expression of the DesCB acyl-CoA desaturase operon of Pseudomonas aeruginosaj: Oleate (corepressor), stearate (inducer)	DesT	DesT.hmm	400
regulatory	TetR-type regulator <br> Regulator of haloalkane dehalogenase (DhaA) of Rhodococcus rhodochrous	DhaR	DhaR.hmm	1150
regulatory	TetR-type regulator <br> Regulator of the dha operon; functions as a transcriptional activator of Lactococcus lactis: DhaQ-dihydroxyacetone complex	DhaS	DhaS.hmm	250
regulatory	TetR-type regulator <br> Located in the echinomycin biosynthesis cluster of Streptomyces lasaliensis	Ecm10	Ecm10.hmm	300
regulatory	TetR-type regulator <br> Regulates the EmhABC efflux pump that influences production of 2,4-diacetylphloroglucinol and is required for phenanthrene, anthracene, and fluoranthene efflux of Pseudomonas fluorescens	EmhR	EmhR.hmm	390
regulatory	TetR-type regulator <br> Located in the enterocin biosynthesis gene cluster of Streptomyces maritimus	EncS	EncS.hmm	300
regulatory	TetR-type regulator <br> Divergent to the AcrEF efflux pump; may function as a switch for the alternative expression of AcrAB and AcrEF efflux pumps of E. coli	EnvR	EnvR.hmm	400
regulatory	TetR-type regulator <br> Located in the esmeraldin biosynthesis cluster of Streptomyces antibioticus Tu 2706	EsmT4	EsmT4.hmm	200
regulatory	TetR-type regulator <br> Regulator of ethA encoding a monooxygenase required for the activation of ethionamide of Mycobacterium tuberculosis: Hexadecyl octanoate	EthR	EthR.hmm	400
regulatory	TetR-type regulator <br> Regulator of genes required for unsaturated fatty acid synthesis of Escherichia coli: Unsaturated thioesters	FabR	FabR.hmm	480
regulatory	TetR-type regulator <br> Regulator of Fad35 acyl-CoA synthetase of Mycobacterium tuberculosis: Palmitoyl-CoA	Fad35R	Fad35R.hmm	400
regulatory	TetR-type regulator <br> Regulates fad genes required for fatty acid degradation of Pseudonocardia autotrophica	FadRP	FadRP.hmm	150
regulatory	TetR-type regulator <br> Regulator of genes required for fatty acid degradation of Thermus thermophilus: Medium to long (C10 to C18) straight-chain fatty acyl-CoAs	FadRT	FadRT.hmm	350
regulatory	TetR-type regulator <br> Regulator of accD1 and fasA expression required for lipid synthesis of Corynebacterium diphtheriae	FasR	FasR.hmm	420
regulatory	TetR-type regulator <br> Regulator of the FreABC efflux pump of Bradyrhizobium japonicum	FrrA	FrrA.hmm	250
regulatory	TetR-type regulator <br> Master quorum-sensing regulator of Vibrio cholerae	HapR	HapR.hmm	270
regulatory	TetR-type regulator <br> Possible regulator of hem gene expression required for the conversion of glutamate to protoheme of Propionibacterium freudenreichii	HemR	HemR.hmm	275
regulatory	TetR-type regulator <br> Regulator of hemolysin II expression of Bacillus cereus	HlyIIR	HlyIIR.hmm	300
regulatory	TetR-type regulator <br> Repressor of 6-hydroxy-d-nicotine oxidase of Arthrobacter nicotinovorans: 6-Hydroxy-d- and 6-hydroxy-l-nicotine	HnoR	HnoR.hmm	77
regulatory	TetR-type regulator <br> Regulator of the HrtB-HtrA transporter of Lactococcus lactis: Heme	HrtR	HrtR.hmm	210
regulatory	TetR-type regulator <br> Regulator of the ica operon required for biofilm formation of Staphylococcus epidermidis	IcaR	IcaR.hmm	170
regulatory	TetR-type regulator <br> Regulator of the IfeAB efflux pump of Agrobacterium tumefaciens	IfeR	IfeR.hmm	130
regulatory	TetR-type regulator <br> Located in the jadomycin biosynthesis cluster of Streptomyces venezuelae	JadR	JadR.hmm	360
regulatory	TetR-type regulator <br> Located near the kanamycin biosynthesis cluster but probably beyond cluster boundaries of Streptomyces kanamyceticus	KanG	KanG.hmm	170
regulatory	TetR-type regulator <br> Located in the kijanimicin biosynthesis cluster of Actinomadura kijaniata: Kijanimicin	KijA8	KijA8.hmm	160
regulatory	TetR-type regulator <br> Located in the kijanimicin biosynthesis cluster of Actinomadura kijaniata	KijC5	KijC5.hmm	150
regulatory	TetR-type regulator <br> Regulator of KijX expression and kijanimicin resistance of Streptomyces coelicolor: Kijanimicin, saccharocarcins A and B	KijR	KijR.hmm	390
regulatory	TetR-type regulator <br> Located in the kinamycin biosynthesis cluster of Streptomyces murayamaensis	KinR	KinR.hmm	140
regulatory	TetR-type regulator <br> Located in the kirromycin biosynthesis cluster of Streptomyces collinus	KirRII	KirRII.hmm	230
regulatory	TetR-type regulator <br> Gamma-butyrolactone receptor protein; involved in regulating bafilomycin biosynthesis of Kitasatospora setae: GBLs	KsbA	KsbA.hmm	240
regulatory	TetR-type regulator <br> Regulator of lipid metabolism of Mycobacterium tuberculosis	KstR	KstR.hmm	465
regulatory	TetR-type regulator <br> Regulator of cholesterol metabolism of Mycobacterium tuberculosis	KstR2	KstR2.hmm	430
regulatory	TetR-type regulator <br> Located in the landomycin biosynthetic pathway of Streptomyces cyanogenus: Landomycin A and intermediates	LanK	LanK.hmm	200
regulatory	TetR-type regulator <br> Putative gamma-butyrolactone receptor protein; located in the lactonamycin biosynthesis cluster of Streptomyces rishiriensis	Lct13	Lct13.hmm	250
regulatory	TetR-type regulator <br> Putative gamma-butyrolactone receptor protein; located in the lactonamycin biosynthesis cluster of Streptomyces rishiriensis	Lct14	Lct14.hmm	100
regulatory	TetR-type regulator <br> Regulator of LfrA multidrug efflux pump of Mycobacterium smegmatis: Proflavine	LfrR	LfrR.hmm	300
regulatory	TetR-type regulator <br> Involved in regulating luminescence and symbiotic light organ colonization of Vibrio fischeri	LitR	LitR.hmm	320
regulatory	TetR-type regulator <br> Regulator of branched-chain amino acid degradation of Burkholderia ambifaria AMMD	LiuQ	LiuQ.hmm	400
regulatory	TetR-type regulator <br> Regulator of the LmrB efflux pump of Bacillus subtilis: Flavonoids (quercetin, fisetin, galangin, catechin, coumestrol, genistein)	LmrA	LmrA.hmm	230
regulatory	TetR-type regulator <br> Regulator of l-pantoyl lactone dehydrogenase gene expression of Rhodococcus erythropolis	LplR	LplR.hmm	350
regulatory	TetR-type regulator <br> Global regulator of Vibrio harveyi	LuxR	LuxR.hmm	300
regulatory	TetR-type regulator <br> Global regulator of Vibrio harveyi	LuxT	LuxT.hmm	280
regulatory	TetR-type regulator <br> Global regulator of l-methionine and l-cysteine biosynthesis of Corynebacterium glutamicum: S-Adenosylhomocysteine	McbR	McbR.hmm	400
regulatory	TetR-type regulator <br> Putative regulator of lipid metabolism of Mycobacterium tuberculosis	Mce3R	Mce3R.hmm	800
regulatory	TetR-type regulator <br> Regulator of genes required for methanol oxidation of Mycobacterium sp. strain JC1	MdoR	MdoR.hmm	150
regulatory	TetR-type regulator <br> Located in the medermycin biosynthesis cluster of Streptomyces sp. strain AM-7161	MedORF28	MedORF28.hmm	300
regulatory	TetR-type regulator <br> Regulates efflux pump involved in toluene resistance of Pseudomonas putida	MepR	MepR.hmm	400
regulatory	TetR-type regulator <br> Located in the meridamycin biosynthesis cluster of Streptomyces sp. strain NRRL 30748	MerO	MerO.hmm	170
regulatory	TetR-type regulator <br> Regulates the MexXY (AmrAB) exporter involved in aminoglycoside resistance of Pseudomonas aeruginosa	MexZ	MexZ.hmm	300
regulatory	TetR-type regulator <br> Located in the biosynthetic gene cluster for the macrocyclic lactam ML-449 of Streptomyces sp. strain MP39-85	MlaM	MlaM.hmm	200
regulatory	TetR-type regulator <br> Represses methylenomycin through inhibition of mmyB in S. coelicolor: (+) riggered by either of two environmental signals: alanine growth-rate-limiting conditions and/or an acidic pH shock.	MmyR	MmyR.hmm	200
regulatory	TetR-type regulator <br> Putative regulator of mnb operon required for 3-nitrobenzoate oxidation of Comamonas sp. strain JS46	MnbR	MnbR.hmm	80
regulatory	TetR-type regulator <br> Located in the monensin biosynthesis locus of Streptomyces cinnamonensis	MonRII	MonRII.hmm	160
regulatory	TetR-type regulator <br> Regulator of macrolide resistance of E. coli: 14-membered macrolides (erythromycin, oleandomycin)	MphR	MphR.hmm	150
regulatory	TetR-type regulator <br> Global regulator of DNA repair genes of Mycobacterium smegmatis	MSMEG_6564	MSMEG_6564.hmm	300
regulatory	TetR-type regulator <br> Regulator of the mtr efflux pump of Neisseria gonorrhoeae	MtrR	MtrR.hmm	350
regulatory	TetR-type regulator <br> Indirect regulator of the MexAB-OprM efflux pump through regulation of ArmR expression of Pseudomonas aeruginosa	NalC	NalC.hmm	350
regulatory	TetR-type regulator <br> Regulator of the MexAB-OprM efflux pump of Pseudomonas aeruginosa	NalD	NalD.hmm	350
regulatory	TetR-type regulator <br> Located in the napyradiomycin biosynthesis cluster of Streptomyces aculeolatus	NapR3	NapR3.hmm	170
regulatory	TetR-type regulator <br> Located in the napyradiomycin biosynthesis cluster of Streptomyces aculeolatus	NapR7	NapR7.hmm	150
regulatory	TetR-type regulator <br> Regulator of N-ethylmaleimide reductase of E. coli: N-Ethylmaleimide and other Cys modification reagents	NemR	NemR.hmm	400
regulatory	TetR-type regulator <br> Regulator of the MexCD-OprJ efflux pump of Pseudomonas aeruginosa	NfxB	NfxB.hmm	300
regulatory	TetR-type regulator <br> Regulator of genes required for nicotinic acid degradation of Pseudomonas putida: Nicotinic acid and hydroxynicotinic acid	NicS	NicS.hmm	360
regulatory	TetR-type regulator <br> Located near the nonactin biosynthesis cluster but probably beyond cluster boundaries of Streptomyces griseus	NonG	NonG.hmm	380
regulatory	TetR-type regulator <br> Global regulator of Vibrio parahaemolyticus	OpaR	OpaR.hmm	420
regulatory	TetR-type regulator <br> Located in the oviedomycin biosynthesis cluster of Streptomyces antibioticus	OvmY	OvmY.hmm	300
regulatory	TetR-type regulator <br> Regulator of genes required for phenyl acetic acid degradation of Deinococcus maricopensis	PaaR	PaaR.hmm	150
regulatory	TetR-type regulator <br> Expressed in response to NO stress of Porphyromonas gingivalis	PG1181	PG1181.hmm	250
regulatory	TetR-type regulator <br> Located in the pga angucyclinone biosynthesis cluster of Streptomyces sp. strain PGA64	PgaY	PgaY.hmm	150
regulatory	TetR-type regulator <br> Regulator of genes required for polyhydroxyalkanoate metabolism of Pseudomonas putida	PhaD	PhaD.hmm	800
regulatory	TetR-type regulator <br> Located in the 2,4-diacetylphloroglucinol biosynthesis cluster of Pseudomonas fluorescens: 2,4-Diacetylphloroglucinol (inducer), salicylate (corepressor)	PhlF	PhlF.hmm	250
regulatory	TetR-type regulator <br> Located in the 2,4-diacetylphloroglucinol biosynthesis cluster of Pseudomonas fluorescens	PhlH	PhlH.hmm	350
regulatory	TetR-type regulator <br> Regulator of the ZrpADBC efflux pump of Serratia sp. strain ATCC 39006	PigZ	PigZ.hmm	250
regulatory	TetR-type regulator <br> Located in the bacillaene biosynthesis cluster of Bacillus subtilis	PksA	PksA.hmm	300
regulatory	TetR-type regulator <br> Located in the phenalinolactone biosynthesis cluster of Streptomyces sp. strain Tu6071	PlaR2	PlaR2.hmm	370
regulatory	TetR-type regulator <br> Located in the pyoluteorin biosynthesis cluster of Pseudomonas sp. strain M18	PltZ	PltZ.hmm	250
regulatory	TetR-type regulator <br> Regulator of MexAB-OprM of Pseudomonas syringae: Flavonoids	PmeR	PmeR.hmm	350
regulatory	TetR-type regulator <br> Regulator of p-cumate catabolism of Rhodopseudomonas palustris: p-Cumate	PsbI	PsbI.hmm	150
regulatory	TetR-type regulator <br> Regulator of the &beta;-oxidation operon of Pseudomonas aeruginosa: Long-chain fatty acids	PsrA	PsrA.hmm	485
regulatory	TetR-type regulator <br> Located in the pyrrolomycin biosynthesis cluster of Actinosporangium vitaminophilum	Pyr27	Pyr27.hmm	170
regulatory	TetR-type regulator <br> Located in the pyrrolomycin biosynthesis cluster of Actinosporangium vitaminophilum	Pyr3	Pyr3.hmm	130
regulatory	TetR-type regulator <br> Located in the pyridomycin biosynthesis cluster; similar to gamma-butyrolactone receptors of Streptomyces pyridomyceticus	PyrO	PyrO.hmm	170
regulatory	TetR-type regulator <br> Regulator of the QacA efflux pump of Staphylococcus aureus: Rhodamine 6G, dequalinium, crystal violet, berberine, DiOC3, methyl green, benzalkonium, tetraphenylarsonium, nitidine, palmatine	QacR	QacR.hmm	100
regulatory	TetR-type regulator <br> Regulator of quercetin dioxygenase QdoI (YxaG) of Bacillus subtilis: Flavonoids (quercetin, fisetin, tamarixetin, galangin, genistein, coumestrol)	QdoR	QdoR.hmm	250
regulatory	TetR-type regulator <br> Regulator of the RamA efflux pump; mutations in the RamR binding site result in a multidrug resistance phenotype of Salmonella enterica serovar Typhimurium	RamR	RamR.hmm	400
regulatory	TetR-type regulator <br> Involved in the switch from medial to polar cell division of Bacillus subtilis	RefZ	RefZ.hmm	350
regulatory	TetR-type regulator <br> Located in (or adjacent to) the friulimicin biosynthesis cluster of Actinoplanes friuliensis	RegE	RegE.hmm	300
regulatory	TetR-type regulator <br> Located in the resistomycin biosynthesis cluster of Streptomyces resistomycificus	RemM	RemM.hmm	130
regulatory	TetR-type regulator <br> Located in the resistomycin biosynthesis cluster of Streptomyces resistomycificus	RemQ	RemQ.hmm	145
regulatory	TetR-type regulator <br> Located in the rifamycin biosynthesis cluster of Amycolatopsis mediterranei	RifQ	RifQ.hmm	350
regulatory	TetR-type regulator <br> Regulator of NodTch of Rhizobium etli	RmiR	RmiR.hmm	350
regulatory	TetR-type regulator <br> Regulator of the RmrAB efflux pump of Rhizobium etli	RmrR	RmrR.hmm	430
regulatory	TetR-type regulator <br> Regulator of resorcinol degradation of Corynebacterium glutamicum: Resorcinol	RolR	RolR.hmm	250
regulatory	TetR-type regulator <br> Located in the prodigiosin biosynthesis cluster of Streptomyces griseoviridis	RphA3	RphA3.hmm	150
regulatory	TetR-type regulator <br> Regulator of pyrimidine synthesis of E. coli: Uracil	RutR	RutR.hmm	490
regulatory	TetR-type regulator <br> Regulator of Mmr multidrug efflux pump of Mycobacterium tuberculosis: Ethidium	Rv3066	Rv3066.hmm	350
regulatory	TetR-type regulator <br> Regulator of morphological differentiation of Saccharopolyspora erythraea	SACE_7040	SACE_7040.hmm	320
regulatory	TetR-type regulator <br> Located in the saquayamycin Z biosynthesis cluster of Micromonospora sp. strain Tu 6368	SaqK	SaqK.hmm	200
regulatory	TetR-type regulator <br> Global upregulator of antibiotic production in Streptomyces species of Streptomyces avermitilis	SAV3818	SAV3818.hmm	470
regulatory	TetR-type regulator <br> Contains an intermolecular disulfide bridge that may be involved in ligand affinity of Thermus thermophilus HB8	SbtR	SbtR.hmm	300
regulatory	TetR-type regulator <br> Located in the pyochelin biosynthesis cluster of Streptomyces scabies	SCAB1401	SCAB1401.hmm	400
regulatory	TetR-type regulator <br> Located in the biosynthesis cluster for the angucyclinones Sch 47554 and Sch 47555 of Streptomyces sp. strain SCC-2136	SchA21	SchA21.hmm	300
regulatory	TetR-type regulator <br> Located in the biosynthesis cluster for the angucyclinones Sch 47554 and Sch 47555 of Streptomyces sp. strain SCC-2136	SchA4	SchA4.hmm	460
regulatory	TetR-type regulator <br> Located in the biosynthesis cluster for calcimycin of Streptomyces chartreusis	SchR3	SchR3.hmm	170
regulatory	TetR-type regulator <br> Regulator of SCO0252 of Streptomyces coelicolor: Tetracycline	SCO0253	SCO0253.hmm	300
regulatory	TetR-type regulator <br> Regulator of SCO0330 of Streptomyces coelicolor	SCO0332	SCO0332.hmm	340
regulatory	TetR-type regulator <br> Regulator of antibiotic production of Streptomyces coelicolor	SCO1712	SCO1712.hmm	390
regulatory	TetR-type regulator <br> Regulator of antibiotic production of Streptomyces coelicolor	SCO3201	SCO3201.hmm	300
regulatory	TetR-type regulator <br> Regulator of metal ion homeostasis of Streptococcus pneumoniae: Zn2+	SczA	SczA.hmm	300
regulatory	TetR-type regulator <br> Located in the saframycin A biosynthesis cluster of Streptomyces lavendulae	SfmR1	SfmR1.hmm	200
regulatory	TetR-type regulator <br> Located in the streptolydigin biosynthesis cluster of Streptomyces lydicus	SlgR1	SlgR1.hmm	250
regulatory	TetR-type regulator <br> Nucleoid occlusion factor of E. coli: FtsZ	SlmA	SlmA.hmm	440
regulatory	TetR-type regulator <br> Global regulator of Vibrio vulnificus	SmcR	SmcR.hmm	400
regulatory	TetR-type regulator <br> Regulator of the SmeDEF efflux pump of Stenotrophomonas maltophilia: Triclosan	SmeT	SmeT.hmm	250
regulatory	TetR-type regulator <br> Regulator of the TnSmu2 operon, which contains a secondary metabolite biosynthesis gene cluster of Streptococcus mutans	SMU_1349	SMU_1349.hmm	250
regulatory	TetR-type regulator <br> Negative regulator of natamycin production in S. natalensis, Gamma-butyrolactone receptor protein involved in regulating natamycin biosynthesis and sporulation: (+) propanol, glucose (20g/L), potassium dihydrogen phosphate (0.05 g/L), mixture of beef extract and yeast extract (8 g/l and 2 g/l, respectively), 25 ml or 50 ml medium per flask, 250 rpm agitated culture, spore…	SngR	SngR.hmm	200
regulatory	TetR-type regulator <br> Involved in regulating morphological development of Myxococcus xanthus	SocA3	SocA3.hmm	350
regulatory	TetR-type regulator <br> Regulator of the SrpABC efflux pump of Pseudomonas putida: SrpS	SrpR	SrpR.hmm	90
regulatory	TetR-type regulator <br> Involved in the regulation of lankacidin and lankamycin biosynthesis along with SSRB, and C in S. rochei, Gamma-butyrolactone receptor protein involved in regulating lankacidin and lankamycin biosynthesis and sporulation	SrrA	SrrA.hmm	250
regulatory	TetR-type regulator <br> Involved in the regulation of lankacidin and lankamycin biosynthesis along with SSRA, and C in S. rochei	SrrB	SrrB.hmm	150
regulatory	TetR-type regulator <br> Involved in the regulation of lankacidin and lankamycin biosynthesis along with SSRA, and B in S. rochei	SrrC	SrrC.hmm	130
regulatory	TetR-type regulator <br> Located in the biosynthesis cluster for the polyketide SF2575 of Streptomyces sp. strain SF2575	SsfT2	SsfT2.hmm	195
regulatory	TetR-type regulator <br> Located in the salinilactam biosynthesis cluster of Salinispora tropica	Strop_2766	Strop_2766.hmm	300
regulatory	TetR-type regulator <br> Located in the tirandamycin biosynthesis cluster of Streptomyces sp. strain 307-9	TamK	TamK.hmm	260
regulatory	TetR-type regulator <br> Located in the tetracenomycin C biosynthesis cluster of Streptomyces glaucescens	TcmR	TcmR.hmm	180
regulatory	TetR-type regulator <br> Located in the teicoplanin biosynthesis cluster of Actinoplanes teichomyceticus	Tei8	Tei8.hmm	300
regulatory	TetR-type regulator <br> Located in the tetronomycin biosynthesis cluster of Streptomyces sp. strain NRRL 11266	Tmn21	Tmn21.hmm	105
regulatory	TetR-type regulator <br> Putative regulator of macrolide resistance of Mycobacterium peregrinum	TR	TR.hmm	300
regulatory	TetR-type regulator <br> Negative regulator of tirandamycin biosynthesis in Streptomyces spp. (SCS1O1666): (+)glucose 10.0g, corn starch 10.0g, glycerol 10.0g, corn steep 2.5g, peptone 5.0g, yeast extract 2.0g, NaCl 1.0 g and CaCO3 3.0 g in 1 l distilled water, pH 7.2.	TrdK	TrdK.hmm	250
regulatory	TetR-type regulator <br> Located in the tetronasin biosynthesis cluster of Streptomyces longisporoflavus	Tsn22	Tsn22.hmm	105
regulatory	TetR-type regulator <br> Regulator of the TtgABC efflux pump of Pseudomonas putida: Phloretin, naringenin, chloramphenicol, tetracycline, quercetin, luteolin	TtgR	TtgR.hmm	350
regulatory	TetR-type regulator <br> Divergent to the TtgGHI efflux pump but does not play a major role in regulation of Pseudomonas putida	TtgW	TtgW.hmm	95
regulatory	TetR-type regulator <br> Required for pathogenesis of Pseudomonas syringae	TvrR	TvrR.hmm	300
regulatory	TetR-type regulator <br> Regulator of the d-glucuronidase UidA of E. coli	UidR	UidR.hmm	250
regulatory	TetR-type regulator <br> Located in the urdamycin biosynthesis cluster of Streptomyces fradiae	UrdK	UrdK.hmm	260
regulatory	TetR-type regulator <br> Global regulator of Vibrio (Listonella) anguillarum	VanT	VanT.hmm	250
regulatory	TetR-type regulator <br> regulator of viriginiamycin biosynth in S. virginiae: (+) shot addition of 300 mug/L of VB-C; start the cultivation at 450 rpm and to continue until the DO concentration reached 80%. After reaching 80%, the DO concentration was maintained at this level by changing the agitation speed, up to a maximum of 800 rpm	VarR	VarR.hmm	250
regulatory	TetR-type regulator <br> Global regulator of virulence factors of Vibrio tubiashii	VtpR	VtpR.hmm	400
regulatory	TetR-type regulator <br> Regulator of xanthine dehydrogenase of Streptomyces coelicolor	XdhR	XdhR.hmm	350
regulatory	TetR-type regulator <br> Regulator of fatty acid catabolism of Bacillus subtilis: Long-chain acyl-CoAs	YsiA	YsiA.hmm	370
regulatory	TetR-type regulator <br> Regulator of the cym and cmt operons required for p-cymene and p-cumate degradation of Pseudomonas putida: p-Cumate	CymR	CymR.hmm	100
regulatory	Two-component <br> Sensor kinase in S. coelicolor: Iron	AbrA1	AbrA1.hmm	400
regulatory	Two-component <br> Response regulator of S. coelicolor. Negative regulator of RED, ACT and CDA: AbrA1	AbrA2	AbrA2.hmm	300
regulatory	Pathway-specific <br> CDA production in S. coelicolor	CdaR	CdaR.hmm	600
regulatory	Two-component <br> Histidine kinase for chemotaxis of E. coli: ATP	CheA	CheA.hmm	1000
regulatory	Two-component <br> Response regulator in E.coli chemotaxis: CheA	CheB	CheB.hmm	650
regulatory	Two-component <br> Response regulator in Bacillus subtilis. Chemotaxis related: CheA	CheV	CheV.hmm	330
regulatory	Two-component <br> Response regulator in Bacillus subtilis. Chemotaxis related: CheA	CheW	CheW.hmm	125
regulatory	Two-component <br> Response regulator of E. coli. Involved in the transmission of sensory signals from the chemoreceptors to the flagellar motors. In its active (phosphorylated or acetylated) form, CheY exhibits enhanced binding to a switch component, FliM, at the flagellar motor which induces a change from counterclockwise to clockwise flagellar rotation. Overexpression of CheY in association wi…	CheY	CheY.hmm	195
regulatory	Two-component <br> Carbon storage response regulator of E. coli.	CsrA	CsrA.hmm	75
regulatory	Two-component <br> Response regulator that is an adenylate cyclase in Arthrospira platensis	CyC-C	CyC-C.hmm	500
regulatory	Two-component <br> Senory kinase of S. coelicolor: (+) co-cultivation with Corallococcus coralloides, or in inculum of 2.5% (v/v) B. subtilis	EcrE1	EcrE1.hmm	600
regulatory	Two-component <br> Osmolarity sensor kinase of E. coli: Salt (HCl or others), ATP	EnvZ	EnvZ.hmm	900
regulatory	Two-component <br> Sensor histidine kinase of Myxococcus xanthus. Involved in a sensory transduction pathway that controls the frequency at which cells reverse their gliding direction. FrzE seems to be capable of autophosphorylating itself on a histidine residue and then to transfer that group to an aspartate residue in the C-terminal part of the protein: Aspartate, ATP	FrzE	FrzE.hmm	1000
regulatory	Two-component <br> Response regulator of Myxococcus xanthus. Targets cell polarity axis: FrzE	FrzZ	FrzZ.hmm	350
regulatory	Two-component <br> Sensor histidine kinase of Bacillus subtilis. Member of the two-component regulatory system GlnK/GlnL that positively regulates the expression of the glsA-glnT operon in response to glutamine. Probably activates GlnL by phosphorylation: Glutamine, ATP	GlnK	GlnK.hmm	700
regulatory	Two-component <br> Response regulator of Bacillus subtilis. Member of the two-component regulatory system GlnL/GlnK that positively regulates the expression of the glsA-glnT operon in response to glutamine. GlnL binds the promoter region of glsA-glnT in vitro: GlnK	GlnL	GlnL.hmm	500
regulatory	Two-component <br> Transcriptional activator protein of E. coli. This protein activates the transcription of the lysA gene encoding diaminopimelate decarboxylase. LysR is also a negative regulator of its own expression.	LysR	LysR.hmm	130
regulatory	Two-component <br> Sensor histidine kinase in Bacillus amyloliquefaciens: ATP	LytS	LytS.hmm	450
regulatory	Two-component <br> Response regulator in Bacillus amyloliquefaciens: LytS	LytTR	LytTR.hmm	300
regulatory	Two-component <br> Nitrate/nitrite response regulator in E. coli: NarX or NarQ	NarL	NarL.hmm	260
regulatory	Two-component <br> This protein activates the expression of the nitrate reductase (narGHJI) and formate dehydrogenase-N (fdnGHI) operons and represses the transcription of the fumarate reductase (frdABCD) operon in response to a nitrate/nitrite induction signal transmitted by either the NarX or NarQ proteins. In E. coli: NarX or NarQ	NarP	NarP.hmm	270
regulatory	Two-component <br> Nitrate/nitrite sensor and phosphorlates NarL when nitrate/nitrile is present In E. coli: Nitrate/nitrite, ATP	NarQ	NarQ.hmm	235
regulatory	Two-component <br> Nitrate/nitrite sensor and phosphorlates NarL when nitrate/nitrile is present In E. coli: Nitrate/nitrite, ATP	NarX	NarX.hmm	300
regulatory	Two-component <br> Positive regulator for nasFEDCBA operon expression in Klebsiella oxytoca: Nitrate/nitritie	NasR	NasR.hmm	250
regulatory	Two-component <br> Stress sensor, histidine kinase protein. Activated in low concentration of nitrogen. of Salmonella enterica: Nitrogen, ATP	NtrB	NtrB.hmm	650
regulatory	Two-component <br> Nitrogen-regulator protein of Salmonella enterica: NtrB	NtrC	NtrC.hmm	650
regulatory	Two-component <br> Response regulator in E. coli for outer membrane synthesis: EnvZ	OmpR	OmpR.hmm	500
regulatory	Two-component <br> Response regulator of S. coelicolor. OmpR-type. Positively regulates RED and ACT through ofsS+ropZ: PhoR, Mg2+	PhoP	PhoP.hmm	200
regulatory	Two-component <br> Sensor kinase of S. coelicolor: Phosphate	PhoR	PhoR.hmm	750
regulatory	Two-component <br> Histidine kinase of Caulobacter crescentus. Member of the two-component regulatory system involved in the regulation of polar organelle development. PleC functions as a membrane-associated protein kinase that transfers phosphate to the response regulator PleD, leading to its activation: ATP	PleC	PleC.hmm	1500
regulatory	Two-component <br> Response regulator that is part of a signal transduction pathway controlling cell differentiation in the swarmer-to-stalked cell transition of Caulobacter crescentus.Catalyzes the condensation of two GTP molecules to the cyclic dinucleotide di-GMP (c-di-GMP), which acts as a secondary messenger: Mg2+	PleD	PleD.hmm	300
regulatory	Two-component <br> Regulator of cell growth in Mycobacterium tuberculosis: PrrB	PrrA	PrrA.hmm	300
regulatory	Two-component <br> Sensor histidine kinase in Mycobacterium tuberculosis: ATP	PrrB	PrrB.hmm	650
regulatory	Two-component <br> Sensor kinase in Xanthomonas campestris pv. campestris. May also negatively regulate the production of DSF, independently of RpfG: Diffusible signaling factor (DSF), ATP	RpfC	RpfC.hmm	350
regulatory	Two-component <br> Response regulator in Xanthomonas campestris pv. campestris that degrades cyclic di-GMP, an unusual nucleotide second messenger, leading to the activation of Clp, a global transcriptional regulator that regulates a large set of genes in DSF pathway. May also directly control genes involved in biofilm dispersal: RpfC	RpfG	RpfG.hmm	300
regulatory	Two-component <br> Response regulator in Bacillus subtilis. Positive regulator to sigma-B: RsbT	RsbU	RsbU.hmm	350
regulatory	Two-component <br> Positive regulator of sigma-B activity in Bacillus subtilis. Non-phosphorylated RsbV binds to RsbW, preventing its association with sigma-B: RsbW	RsbV	RsbV.hmm	70
regulatory	Two-component <br> Negative regulator of sigma-B activity in Bacillus subtilis. Phosphorylates and inactivates its specific antagonist protein, RsbV. Upon phosphorylation of RsbV, RsbW is released and binds to sigma-B, thereby blocking its ability to form an RNA polymerase holoenzyme (E-sigma-B): ATP	RsbW	RsbW.hmm	100
regulatory	Two-component <br> Sensor kinase in S. coelicolor.	SCO0203	SCO0203.hmm	1000
regulatory	Two-component <br> Response regulator in S. coelicolor. Negative regulator of ACT: SCO0203	SCO0204	SCO0204.hmm	450
regulatory	Two-component <br> Response regulator in S. coelicolor. Negative regulator of ACT: SCO0203	SCO3818	SCO3818.hmm	430
regulatory	Two-component <br> Sporulation regulator for Bacillus subtilis: Calcium	Spo0A	Spo0A.hmm	150
regulatory	Two-component <br> Response regulator of Vibrio cholerae for biofilm formation: VieS	VieA	VieA.hmm	290
regulatory	Two-component <br> Response regulator of Vibrio cholerae of unknown function: VieS	VieB	VieB.hmm	600
regulatory	Two-component <br> Sensor histidine kinase of Vibrio cholerae: ATP, possibly amino acids/small peptides	VieS	VieS.hmm	500
regulatory	Two-component <br> Response regulator of Bacillus subtilis. Member of the two-component regulatory system GlnL/GlnK that positively regulates the expression of the glsA-glnT operon in response to glutamine. GlnL binds the promoter region of glsA-glnT in vitro: GlnK	YcbB	YcbB.hmm	170
regulatory	Two-component <br> Sensor histidine kinase of Bacillus subtilis: Repressed by glucose. Activated by ATP	YesM	YesM.hmm	200
regulatory	Two-component <br> Response regulator of Bacillus subtilis: YesM	YesN	YesN.hmm	300
regulatory	LysR-type <br> Positive regulator of clavulanic acid biosynthesis and neg. regulator of cephamycin C in Streptomyces clavuligerus	ClaR	ClaR.hmm	120
regulatory	Two-component <br> Response regulator of S. coelicolor. OmpR-type. Positively regulates RED and ACT through ofsS+ropZ: PhoR, Mg2+	PhoPs	PhoPs.hmm	509
regulatory	Two-component <br> Sensor kinase of S. coelicolor: Phosphate	PhoRs	PhoRs.hmm	700
regulatory	GBL-receptor <br> Pristinamycin prod. in S. pristinaspiralis (pleiotropic effects) involved in regulating pristinamycin biosynthesis and sporulation	SpbR	SpbR.hmm	200
regulatory	LysR-type <br> Negatively controls the expression of the redD and actII-orf4 genes encoding pathway specific 72 activators in S. coelicolor	StgR	StgR.hmm	220
regulatory	GBL-receptor <br> Neg. control of tylQ /tylS and tylosin production in S. fradiae	TylP	TylP.hmm	125
regulatory	SARP <br> Negative regulator of tylR and the downstream tylosin synthesis in S. fradiae	TylQ	TylQ.hmm	60
regulatory	SARP <br> Activator of tylosin synthesis genes in S. fradiae	TylR	TylR.hmm	200
regulatory	SARP <br> Positive control of TylR in S. fradiae and tylosin production	TylS	TylS.hmm	300
regulatory	LAL-type regulator for amphotericin in S. nodosus	AmphRI	AmphRI.hmm	1500
regulatory	LAL-type regulator for amphotericin in S. nodosus	AmphRIII	AmphRIII.hmm	1200
regulatory	LAL-type activator of FK506 biosynthesis in S. tsukubaensis	FkbN	FkbN.hmm	800
regulatory	LAL-type regulator for geldanamycin in S. hygroscopicus	GdmRI	GdmRI.hmm	2000
regulatory	LAL-type regulator for geldanamycin in S. hygroscopicus	GdmRII	GdmRII.hmm	700
regulatory	Potential LAL-type activator of monensin biosynthesis in S. cinnamonensis	MonH	MonH.hmm	500
regulatory	Putative LAL-type regulator in S. narbonesis	NbmM	NbmM.hmm	545
regulatory	Potential LAL-type regulator in S. nanchangensis	NlmRI	NlmRI.hmm	1200
regulatory	LAL-type regulator for nystatin in S. noursei	NysRI	NysRI.hmm	1200
regulatory	LAL-type regulator for nystatin in S. noursei	NysRIII	NysRIII.hmm	840
regulatory	LAL-type regulator on pikromycin in S. venezuelae	PikD	PikD.hmm	610
regulatory	LAL-type regulator for rapamycin in S. hygroscopicus (ortholog, can't find the real one)	RapH	RapH.hmm	650
regulatory	LTTR-type regulator <br> Local activator of acetoin synthesis in Bacillus subtilis: acetate	AlsR	AlsR.hmm	550
regulatory	LTTR-type regulator <br> Local activator of beta-lactamase in Rhodobacter capsulatus	AmpR	AmpR.hmm	520
regulatory	LTTR-type regulator <br> Local activator of arginine transprot in E. coli: arginine	ArgP	ArgP.hmm	700
regulatory	LTTR-type regulator <br> Global activator of aromatic compound degradation in Acinetobacter spp.: cis,cis- Muconate or benzoate	BenM	BenM.hmm	600
regulatory	LTTR-type regulator <br> Local activator of beta-lactamase Streptomyces spp.	BlaA	BlaA.hmm	400
regulatory	LTTR-type regulator <br> Global activator of catechol catabolism in Acinebactor baylyi: cis,cis-Muconate	CatM	CatM.hmm	600
regulatory	LTTR-type regulator <br> Local repressor of catechol catabolism in Pseudomonas putida: cis,cis-Muconate	CatR	CatR.hmm	550
regulatory	LTTR-type regulator <br> Global activator of carbon dioxide fixing in Xanthobacter flavus	CbbR	CbbR.hmm	600
regulatory	LTTR-type regulator <br> Global activator of carbon dioxide fixing in Alcaligenes eutrophus: auxotrophic growth conditions	CfxR	CfxR.hmm	700
regulatory	LTTR-type regulator <br> Local activator of chitiin binding/chitinase in Serratia marcescens	ChiR	ChiR.hmm	650
regulatory	LTTR-type regulator <br> Local activator of cid operon (murein hydrolase regulation) in Staphylococcus spp.: acetic acid	CidR	CidR.hmm	600
regulatory	LTTR-type regulator <br> Local activator of chlorocatechol catabolism in Pseudomonas putida: cis,cis-Muconate	ClcR	ClcR.hmm	600
regulatory	LTTR-type regulator <br> Global activator/repressor of pili/capsule synthesis in Neisseria meningitidis: alpha-methylene-gama-butyrolactone	CrgA	CrgA.hmm	600
regulatory	LTTR-type regulator <br> Local activator of cyanate detoxification in E. coli: cyanate	CynR	CynR.hmm	550
regulatory	LTTR-type regulator <br> Global activator of cysteine biosynthesis in Salmonella Typhimurium: N-acetylserine	CysB	CysB.hmm	350
regulatory	LTTR-type regulator <br> Global activator of suphite reductase in Bacillus subtilis: sulphur source dependent	CysL	CysL.hmm	550
regulatory	LTTR-type regulator <br> Local activator of glutamate synthase in Bacillus subtilis	GltC	GltC.hmm	600
regulatory	LTTR-type regulator <br> Global activator of haem update in Vibrio vulnificus	HupR	HupR.hmm	500
regulatory	LTTR-type regulator <br> Global activator of S-adenosyl-L-homocysteine hydrolase expression Rhodobacter capsulatus: light sensitivity	HvrB	HvrB.hmm	450
regulatory	LTTR-type regulator <br> Local activator of isoleucine/valine biosynthesis in Caulobacter crescentus	IlvR	IlvR.hmm	500
regulatory	LTTR-type regulator <br> Local activator of isoleucine/valine biosynthesis in E. coli: alpha-acetolactate or alpha-acetohydroxybutyrate	IlvY	IlvY.hmm	300
regulatory	LTTR-type regulator <br> Local activator of iron-regulated virulence factor in Vibrio cholerae	IrgB	IrgB.hmm	520
regulatory	LTTR-type regulator <br> Global activator/repressor of bacterial strigent response in Salmonella Typhimurium	LeuO	LeuO.hmm	400
regulatory	LTTR-type regulator <br> Global activator of flagella, motility and chemotaxis in E. coli	LrhA	LrhA.hmm	539
regulatory	LTTR-type regulator <br> Local activator of malonate catabolism in Klebsiella pneumoniae: malonate	MdcR	MdcR.hmm	620
regulatory	LTTR-type regulator <br> Global activator of methionine and cysteine transport/biosynthesis in Streptococccus salivarius: homocysteine	MetR	MetR.hmm	680
regulatory	LTTR-type regulator <br> Local actvator of malolactic enzyme in Lactococcus lactis	MleR	MleR.hmm	450
regulatory	LTTR-type regulator <br> Global activator of methionine transport in Streptococcus macedonicus	MtaR	MtaR.hmm	500
regulatory	LTTR-type regulator <br> Global activator of pathogenicity in Pseudomonas aeruginosa: 4-hydroxy-2-heptylquinone	MvfR	MvfR.hmm	500
regulatory	LTTR-type regulator <br> Local activator of naphthalene catabolism in Ralstonia eutropha: salicylate	NagR	NagR.hmm	600
regulatory	LTTR-type regulator <br> Local activator of naphthalene/salicylate catabolism in Pseudomonas putida: salicyclate	NahR	NahR.hmm	500
regulatory	LTTR-type regulator <br> Local activator of Na+/H+ antiporter in E. coli: Na+	NhaR	NhaR.hmm	400
regulatory	LTTR-type regulator <br> Local activator of nopaline catabolism in Argobacterium tumefaciens: octopine	NocR	NocR.hmm	700
regulatory	LTTR-type regulator <br> Global activator of nitrogen fixation/symbiosis in Rhizobium spp	NodD	NodD.hmm	300
regulatory	LTTR-type regulator <br> Local activator of octopine catabolism in Agrobacterium tumefaciens: octopine	OccR	OccR.hmm	275
regulatory	LTTR-type regulator <br> Global activator of oxidative stress response (H-peroxide) in E. coli: redox changes	OxyR	OxyR.hmm	480
regulatory	LTTR-type regulator <br> Global activator of virulence regulator in Pseudomonas solanacearum	PhcA	PhcA.hmm	590
regulatory	LTTR-type regulator <br> Global activator of quorum sensing in E. coli	QseA	QseA.hmm	730
regulatory	LTTR-type regulator <br> Local activator of carbon dioxide fixing in Chromatium vinosum	RbcR	RbcR.hmm	600
regulatory	LTTR-type regulator <br> Global repressor of invasion/motility/virulence in Yersinia pestis	RovM	RovM.hmm	600
regulatory	LTTR-type regulator <br> Local activator of virulence factor synthesis in Salmonella dublin	SpvR	SpvR.hmm	600
regulatory	LTTR-type regulator <br> Global activator of exopolysaccharide synthesis in Rhizobium meliloti	SyrM	SyrM.hmm	400
regulatory	LTTR-type regulator <br> Local activator of chlorocatechol metabolism in Pseudomonas sp. : 2-chloromuconic acid	TcbR	TcbR.hmm	600
regulatory	LTTR-type regulator <br> Local activator of quorum sensing in Burkholderia glumae: toxoflavin	ToxR	ToxR.hmm	600
regulatory	LTTR-type regulator <br> Local activator of cell division in Bacillus subtilis	YofA	YofA.hmm	450
regulatory	R	Colicin_V.hmm	Unclassified - Colicin V Required Production Protein	28.6
regulatory	R	Lysis_col.hmm	Unclassified - Colicin Protein Required For Release	28.6
regulatory	R	PyocinActivator.hmm	Class III - Pyocin Activator Protein PrtN	28.6
regulatory	R	mesD.hmm	MesD - Mesentericin-Y105 Secretion Protein	25
regulatory	R	mesE.hmm	MesE - Mesentericin-Y105 Secretion Protein	25
resistance	Clinical-beta lactamase II	AMR<sub>26</sub>	outfile66.hmm	240
resistance	Clinical-beta lactamase	AMR<sub>27</sub>	outfile07.hmm	430
resistance	Clinical-beta lactamase II	AMR<sub>28</sub>	outfile03.hmm	200
resistance	Clinical-beta lactamase subclass B3 (metallo-beta lactamase)	AMR<sub>29</sub>	outfile67.hmm	179
resistance	Clinical-beta lactamase subclass B	AMR<sub>30</sub>	outfile68.hmm	231
resistance	Clincal gene modulating beta lactam resistance	AMR<sub>31</sub>	outfile69.hmm	270
resistance	Clinical-gene modulating beta lactam resistance	AMR<sub>32</sub>	outfile70.hmm	1300
resistance	Clinical-beta lactamase class A	AMR<sub>33</sub>	outfile71.hmm	320
resistance	Clinical-cephalosporin beta lactamase	AMR<sub>34</sub>	outfile72.hmm	280
resistance	Cephalosporin beta lactamase	AMR<sub>35</sub>	outfile73.hmm	290
resistance	Cephalosporin beta lactamase	AMR<sub>36</sub>	outfile75.hmm	216
resistance	Beta lactamase class A	AMR<sub>37</sub>	outfile79.hmm	420
resistance	Beta lactamase class B	AMR<sub>38</sub>	outfile80.hmm	720
resistance	Beta lactamase class C	AMR<sub>39</sub>	outfile81.hmm	430
resistance	Beta lactamase class D	AMR<sub>40</sub>	outfile82.hmm	220
resistance	Beta lactamase class C	AMR<sub>41</sub>	outfile83.hmm	535
resistance	Beta lactamase class A	AMR<sub>42</sub>	outfile84.hmm	550
resistance	Beta Lactamase class C	AMR<sub>43</sub>	outfile85.hmm	485
resistance	Class B1 metallo-beta-lactamase	AMR<sub>44</sub>	outfile86.hmm	300
resistance	Beta lactamase class A	AMR<sub>45</sub>	outfile94.hmm	240
resistance	Beta lactamase class A	AMR<sub>46</sub>	outfile96.hmm	250
resistance	Metallo-beta lactamases subclass B3	AMR<sub>47</sub>	outfile97.hmm	288
resistance	Plasmid mediated IMP-type carbapenemase (metallo-beta-lactamase subclass B1)	AMR<sub>48</sub>	outfile98.hmm	343
resistance	IND beta lactamases (metallo-beta-lactamase subclass B1)	AMR<sub>49</sub>	outfile99.hmm	242
resistance	KHM beta-lactamases (metallo-beta-lactamase subclass B1)	AMR<sub>50</sub>	outfile100.hmm	340
resistance	Klebsiella pneumoniae carbapenem resistant (KPC) beta-lactamases class A	AMR<sub>51</sub>	outfile101.hmm	371
resistance	L1 beta lactamase (metallo-beta-lactamase class B3)	AMR<sub>52</sub>	outfile102.hmm	585
resistance	Beta lactamase superfamily domain	AMR<sub>53</sub>	outfile43.hmm	240
resistance	Metallo-beta-lactamase class B3	AMR<sub>54</sub>	outfile103.hmm	270
resistance	Gene modulating beta lactam resistance	AMR<sub>55</sub>	outfile108.hmm	600
resistance	Beta lactamase class A	AMR<sub>56</sub>	outfile116.hmm	220
resistance	Beta lactamase class A	AMR<sub>57</sub>	outfile121.hmm	250
resistance	NDM/CCRA family beta lactamase class B	AMR<sub>58</sub>	outfile119.hmm	256
resistance	SFH Type beta lactamases (metallo-beta-lactamase subclass B2)	AMR<sub>59</sub>	outfile128.hmm	520
resistance	Related SHV and LEN beta-lactamases (class A)	AMR<sub>60</sub>	outfile129.hmm	435
resistance	SME type beta-lactamase (class A)	AMR<sub>61</sub>	outfile130.hmm	490
resistance	Sao Paulo metallo-beta-lactamase (metallo-beta lactamase subclass B1)	AMR<sub>62</sub>	outfile131.hmm	120
resistance	Metallo-beta lactamase subclass B1	AMR<sub>63</sub>	outfile133.hmm	215
resistance	Metallo-beta lactamase subclass B2	AMR<sub>64</sub>	outfile134.hmm	440
resistance	Metallo-beta lactamases subclass B3	AMR<sub>65</sub>	outfile135.hmm	315
resistance	TEM type beta lactamase class A	AMR<sub>66</sub>	outfile136.hmm	437
resistance	Penicillin binding protein transpeptidase domain	AMR<sub>67</sub>	outfile05.hmm	390
resistance	VEB/PER type beta lactamases Class A	AMR<sub>68</sub>	outfile161.hmm	290
resistance	Verone integron-encoded (VIM) metallo-beta-lactamase (metallo-beta lactamase subclass B1)	AMR<sub>69</sub>	outfile162.hmm	183
resistance	D-Ala-D-Ala-ligase C	AMR<sub>75</sub>	outfile22.hmm	100
resistance	D-Ala-D-Ala-ligase N	AMR<sub>76</sub>	outfile23.hmm	100
resistance	D-alanine--D-alanine ligase	AMR<sub>77</sub>	outfile21.hmm	245.65
resistance	VanA: D-Ala-D-Ala ligase that can synthesize D-Ala-D-Lac	AMR<sub>78</sub>	outfile149.hmm	800
resistance	VanB: D-Ala-D-Ala ligase that can synthesize D-Ala-D-Lac	AMR<sub>79</sub>	outfile150.hmm	800
resistance	VanC: D-Ala-D-Ala ligase that can synthesize D-Ala-D-Ser	AMR<sub>80</sub>	outfile151.hmm	700
resistance	VanD: D-Ala-D-Ala ligase that can synthesize D-Ala-D-Lac	AMR<sub>81</sub>	outfile152.hmm	680
resistance	VanH: D-specific alpha-ketoacid dehydrogenase that synthesizes D-lactate	AMR<sub>82</sub>	outfile153.hmm	575
resistance	VanR: transcriptional activator regulating VanA	AMR<sub>83</sub>	outfile154.hmm	271
resistance	VanS: transcriptional regulator of glycopeptide resistance genes	AMR<sub>84</sub>	outfile155.hmm	230
resistance	VanT: membrane bound serine racemase	AMR<sub>85</sub>	outfile156.hmm	650
resistance	VanW: glycopeptide resistance	AMR<sub>86</sub>	outfile157.hmm	460
resistance	VanX: glycopeptide resistance	AMR<sub>87</sub>	outfile158.hmm	270
resistance	VanY: glycopeptide resistance	AMR<sub>88</sub>	outfile159.hmm	130
resistance	VanZ: glycopeptide resistance	AMR<sub>89</sub>	outfile160.hmm	330
resistance	Trimethoprim target isoform: Dihydrofolate Reductase Isoform	AMR<sub>105</sub>	outfile18.hmm	220
resistance	Dantas-Sulfonamide target isoform: dihydropteroate synthase	AMR<sub>107</sub>	outfile164.hmm	560
resistance	Chloramphenicol acetyltransferase	AMR<sub>120</sub>	outfile16.hmm	80
resistance	Chloramphenicol acetyltransferase	AMR<sub>121</sub>	outfile75.hmm	216
resistance	Chloramphenicol acetyltransferase	AMR<sub>122</sub>	outfile76.hmm	75
resistance	Chloramphenicol efflux pump	AMR<sub>123</sub>	outfile77.hmm	250
resistance	Chloramphenicol phosphotransferase	AMR<sub>124</sub>	outfile78.hmm	250
resistance	Chloramphenicol phosphotransferase	AMR<sub>125</sub>	outfile14.hmm	70
resistance	TetA tetracycline resistance MFS efflux pump	AMR<sub>151</sub>	outfile139.hmm	447
resistance	TetA/B tetracycline resistance MFS efflux pump	AMR<sub>152</sub>	outfile137.hmm	520
resistance	TetA/G tetracycline resistance MFS efflux pump	AMR<sub>153</sub>	outfile138.hmm	550
resistance	TetD tetracycline resistance MFS efflux pump	AMR<sub>154</sub>	outfile140.hmm	550
resistance	TetH/TetJ family tetracycline resistance MFS efflux pumps	AMR<sub>155</sub>	outfile142.hmm	490
resistance	tetM/tetW/tetO/tetS tetracycline resistance ribosomal protection protein	AMR<sub>156</sub>	outfile143.hmm	700
resistance	Tetracycline resistance MFS efflux pump	AMR<sub>157</sub>	outfile144.hmm	186
resistance	Tetracycline resistance ribosomal protection protein	AMR<sub>158</sub>	outfile145.hmm	940
resistance	tetX: Tetracycline inactivation enzyme	AMR<sub>159</sub>	outfile146.hmm	750
resistance	tetY: Tetracycline resistance MFS efflux pump	AMR<sub>160</sub>	outfile147.hmm	542
resistance	Tex-like protein N-terminal domain	AMR<sub>161</sub>	outfile32.hmm	157
resistance	tetE: Tetracycline resistance MFS efflux pump	AMR<sub>162</sub>	outfile141.hmm	480
resistance	Macrolide glycosyltransferase: Inactivation enzyme	AMR<sub>165</sub>	outfile106.hmm	685
resistance	Aminoglycoside acetyltransferase	AMR<sub>166</sub>	outfile46.hmm	350
resistance	Aminoglycoside acetyltransferase (AAC3-I)	AMR<sub>167</sub>	outfile47.hmm	150
resistance	Aminoglycoside acetyltransferase (AAC6-I)	AMR<sub>168</sub>	outfile49.hmm	350
resistance	Aminoglycoside acetyltransferase (AAC6-Ib)	AMR<sub>169</sub>	outfile48.hmm	400
resistance	Aminoglycoside acetyltransferase (AAC6-II)	AMR<sub>170</sub>	outfile50.hmm	350
resistance	Aminoglycoside nucleotidyltransferase 2	AMR<sub>171</sub>	outfile57.hmm	480
resistance	Aminoglycoside nucleotidyltransferase 3	AMR<sub>172</sub>	outfile58.hmm	450
resistance	Aminoglycoside nucleotidyltransferase 4	AMR<sub>173</sub>	outfile59.hmm	490
resistance	Aminoglycoside nucleotidyltransferase 6	AMR<sub>174</sub>	outfile60.hmm	530
resistance	Aminoglycoside nucleotidyltransferase 9	AMR<sub>175</sub>	outfile61.hmm	202
resistance	Aminoglycoside 3-N-acetyltransferase	AMR<sub>176</sub>	outfile15.hmm	100
resistance	Aminoglycoside phosphotransferase 3	AMR<sub>177</sub>	outfile62.hmm	70
resistance	Aminoglycoside phosphotransferase 6	AMR<sub>178</sub>	outfile63.hmm	370
resistance	Aminoglycoside nucleotidyltransferase	AMR<sub>179</sub>	outfile165.hmm	200
resistance	Fluoroquinolone resistant DNA topoisomerase	AMR<sub>188</sub>	outfile95.hmm	1370
resistance	Quninolone resistance protein (Qnr): antibiotic target protection protein	AMR<sub>189</sub>	outfile123.hmm	330
resistance	Lyoxalase/bleomycin resistance protein/dioxygenase superfamily	AMR<sub>193</sub>	outfile36.hmm	149.8
resistance	16S ribosomal RNA methyltransferase	AMR<sub>200</sub>	outfile45.hmm	370
resistance	Multidrug ABC antibiotic efflux pump	AMR<sub>201</sub>	outfile51.hmm	245
resistance	Multidrug ABC transporters	AMR<sub>202</sub>	outfile06.hmm	285
resistance	Multidrug ABC transporters	AMR<sub>203</sub>	outfile17.hmm	240
resistance	ABC 2 type transporter	AMR<sub>204</sub>	outfile08.hmm	650
resistance	Multidrug acetyltransferase 1	AMR<sub>205</sub>	outfile09.hmm	130
resistance	Multidrug acetyltransferase 3	AMR<sub>206</sub>	outfile41.hmm	180
resistance	Multidrug acetyltransferase 4	AMR<sub>207</sub>	outfile00.hmm	150
resistance	Multidrug acetyltransferase 7	AMR<sub>208</sub>	outfile39.hmm	180
resistance	Multidrug acetyltransferase 8	AMR<sub>209</sub>	outfile40.hmm	190
resistance	Multidrug acetyltransferase 9	AMR<sub>210</sub>	outfile42.hmm	130
resistance	AcrB/AcrD/AcrF family	AMR<sub>211</sub>	outfile34.hmm	200
resistance	Multidrug acetyltransferase	AMR<sub>212</sub>	outfile33.hmm	125
resistance	Membrane fusion protein of multi drug efflux complex	AMR<sub>213</sub>	outfile52.hmm	650
resistance	Membrane fusion protein of multi drug efflux complex	AMR<sub>214</sub>	outfile53.hmm	1900
resistance	Outer membrane factor the multidrug efflux complex	AMR<sub>215</sub>	outfile54.hmm	580
resistance	Regulator of AdeABC efflux system	AMR<sub>216</sub>	outfile55.hmm	500
resistance	Regulator of AdeABC efflux system	AMR<sub>217</sub>	outfile56.hmm	600
resistance	Aminotransferase class I and II	AMR<sub>218</sub>	outfile30.hmm	372
resistance	Aminotransferase class IV	AMR<sub>219</sub>	outfile35.hmm	100
resistance	Multidrug phosphotransferase family	AMR<sub>220</sub>	outfile25.hmm	172
resistance	Multidrug resistance: subunit of gene modulating antibiotic efflux	AMR<sub>221</sub>	outfile64.hmm	420
resistance	Subunit of gene modulating antibiotic efflux	AMR<sub>222</sub>	outfile65.hmm	1200
resistance	Multidrug 23s rRNA methyltransferase	AMR<sub>223</sub>	outfile74.hmm	490
resistance	Multidrug: subunit of efflux pump conferring antibiotic resistance	AMR<sub>224</sub>	outfile87.hmm	205
resistance	Small multidrug resistance antibiotic efflux pump	AMR<sub>225</sub>	outfile88.hmm	150
resistance	Erm family: 23s rRNA methyltransferase	AMR<sub>226</sub>	outfile89.hmm	250
resistance	Erm family: 23s rRNA methyltransferase	AMR<sub>227</sub>	outfile90.hmm	320
resistance	Erm family 23s rRNA methyltransferase	AMR<sub>228</sub>	outfile91.hmm	350
resistance	Erm family 23s rRNA methyltransferase	AMR<sub>229</sub>	outfile92.hmm	370
resistance	Erm family 23s rRNA methyltransferase	AMR<sub>230</sub>	outfile93.hmm	450
resistance	Multidrug rRNA methyltransferase	AMR<sub>232</sub>	outfile11.hmm	215
resistance	AraC type resistance regulatory protein	AMR<sub>233</sub>	outfile31.hmm	100
resistance	macA: subunit of efflux pump conferring antibiotic resistance	AMR<sub>234</sub>	outfile104.hmm	550
resistance	macB: subunit of efflux pump conferring antibiotic resistance	AMR<sub>235</sub>	outfile105.hmm	450
resistance	marA: transcription factor induces MDR efflux pump AcrAB	AMR<sub>236</sub>	outfile107.hmm	300
resistance	marR: gene modulating possible resistance genes	AMR<sub>237</sub>	outfile26.hmm	100
resistance	MarR2: gene modulating resistance genes	AMR<sub>238</sub>	outfile27.hmm	100
resistance	Multidrug mexA: membrane fusion protein of the MexAB-OprM multidrug efflux complex	AMR<sub>240</sub>	outfile109.hmm	580
resistance	Multidrug mexC: membrane fusion protein of the MexCD-OprJ multidrug efflux complex	AMR<sub>241</sub>	outfile110.hmm	350
resistance	Multidrug mexE: membrane fusion protein of the MexEF-OprN multidrug efflux complex	AMR<sub>242</sub>	outfile111.hmm	170
resistance	Multidrug mexH: membrane fusion protein of the efflux complex MexGHI-OpmD	AMR<sub>243</sub>	outfile112.hmm	100
resistance	A grouping of related mexW and mexI subunits of efflux pumps conferring antibiotic resistance	AMR<sub>244</sub>	outfile113.hmm	700
resistance	Multidrug mexX: subunit of efflux pump conferring antibiotic resistance	AMR<sub>245</sub>	outfile114.hmm	271
resistance	Multidrug MFS transporter	AMR<sub>246</sub>	outfile01.hmm	175
resistance	Multidrug MFS antibiotic efflux pump	AMR<sub>248</sub>	outfile115.hmm	245
resistance	Multidrug mprF: peptide antibiotic resistance gene	AMR<sub>249</sub>	outfile117.hmm	1400
resistance	Multidrug msbA: ATP-binding cassette (ABC) antibiotic efflux pump	AMR<sub>250</sub>	outfile118.hmm	500
resistance	Multidrug Major facilitator superfamily (MFS) antibiotic efflux pump	AMR<sub>251</sub>	outfile120.hmm	370
resistance	Multidrug Nucleoside H+ symporter	AMR<sub>252</sub>	outfile44.hmm	250
resistance	phoQ: subunit of gene modulating multi antibiotic efflux	AMR<sub>253</sub>	outfile122.hmm	750
resistance	ramA: gene modulating multi antibiotic efflux	AMR<sub>254</sub>	outfile124.hmm	260
resistance	resistance-nodulation-cell division (RND) antibiotic efflux pump	AMR<sub>255</sub>	outfile125.hmm	940
resistance	obA: transcriptional activator of AcrAB antibiotic efflux pump	AMR<sub>256</sub>	outfile126.hmm	620
resistance	soxR: mutant efflux regulatory protein conferring antibiotic resistance	AMR<sub>258</sub>	outfile131.hmm	190
resistance	Thymidylate synthase: target redundancy/overexpression	AMR<sub>259</sub>	outfile19.hmm	108.35
resistance	Efflux Bcr CflA: drug resistance transporter	AMR<sub>260</sub>	outfile04.hmm	200.9
resistance	EmrB: drug resistance MFS transporter	AMR<sub>261</sub>	outfile10.hmm	230.2
resistance	matE: MATE efflux family protein	AMR<sub>262</sub>	outfile13.hmm	147.4
resistance	Daunorubicin resistance ABC transporter	AMR<sub>263</sub>	outfile12.hmm	400
resistance	Redox-sensitive transcriptional activator SoxR	AMR<sub>264</sub>	outfile29.hmm	116.9
resistance	Thymidylate synthase: target redundancy/overexpression	AMR<sub>265</sub>	outfile20.hmm	108.35
resistance	tolC: subunit of efflux pump conferring antibiotic resistance	AMR<sub>266</sub>	outfile148.hmm	570
resistance	Multidrug transcription factor WhiB	AMR<sub>267</sub>	outfile28.hmm	100
resistance	Multidrug efflux transporter	AMR<sub>268</sub>	outfile163.hmm	250
resistance	A500359 phosphotransferase	AMR<sub>9</sub>	A500359_phosphotransferase.hmm	300
resistance	A54145 ABC transporter	AMR<sub>12</sub>	A54145_ABC_transporter.hmm	300
resistance	Albicidin ABC transporter	AMR<sub>186</sub>	albicidin_ABC_transporters.hmm	600
resistance	Albicidin pentapeptide repeats	AMR<sub>185</sub>	albicidin_pentapeptide_repeats.hmm	350
resistance	Albomycin target isoform: seryl-tRNA synthetase	AMR<sub>101</sub>	albomycin_seryltRNAsynthetase.hmm	700
resistance	RND transporter	AMR<sub>194</sub>	AllRND_transporters.hmm	320
resistance	Althiomycin MFS transporter	AMR<sub>113</sub>	althiomycin-MFS_transporter.hmm	300
resistance	Avilamycin ABC transporter	AMR<sub>138</sub>	availamycin-ABCtransporter.hmm	500
resistance	Bleomycin glyoxylase resistance protein	AMR<sub>192</sub>	bleomycin-glyoxylases.hmm	147
resistance	Caprazamycin acetyltransferase	AMR<sub>10</sub>	caprazamycin-acetyl_transferase.hmm	720
resistance	D-Ala-D-Ala carboxypeptidase	AMR<sub>70</sub>	carboxypeptidases.hmm	100
resistance	Cationic multidrug transporter	AMR<sub>199</sub>	cationic_multidrug_transporters.hmm	135
resistance	Calcium-dependent antibiotic phosphotransferase	AMR<sub>15</sub>	CDA_phosphotransferase.hmm	600
resistance	Cephamycin penicillin-binding protein	AMR<sub>25</sub>	cephamycin-PBP.hmm	770
resistance	Chloramphenicol acetyltransferase	AMR<sub>119</sub>	chloramphenicol_acetyltransferases.hmm	180
resistance	Chloramphenicol MFS transporter	AMR<sub>118</sub>	chloramphenicol_MFS_transporters.hmm	440
resistance	Chlorothricin MFS transporter	AMR<sub>103</sub>	chlorothricin-MFS.hmm	500
resistance	Cinnamycin ABC transporters	AMR<sub>8</sub>	cinnamycin-ABC_transporters.hmm	350
resistance	Metallo beta lactamase Class B	AMR<sub>23</sub>	Class_B_metallo_betalactamases.hmm	115
resistance	Clindamycin ABC transporter	AMR<sub>112</sub>	clindamycin-ABC_transporters.hmm	810
resistance	Cytolysin Immunity Protein	AMR<sub>16</sub>	cytolysin-immunityprotein.hmm	300
resistance	Glycopeptide Resistance: D-lactate dehydrogenase	AMR<sub>73</sub>	d-lactate_dehydrogenases.hmm	400
resistance	Dapdiamides transmembrane pump	AMR<sub>92</sub>	dapdiamides-transmembrane_protein.hmm	500
resistance	Daptomycin ABC transporter	AMR<sub>13</sub>	daptomycin-ABC_transporter.hmm	270
resistance	Glycopeptide resistance: D-Ala-D-Ala dipeptidases	AMR<sub>72</sub>	dipeptidases.hmm	200
resistance	Epidermin ABC transporter	AMR<sub>17</sub>	epidermin_ABC_transporters.hmm	255
resistance	Epidermin membrane protein	AMR<sub>18</sub>	epidermin_membrane_protein.hmm	300
resistance	Erythromycin esterase	AMR<sub>137</sub>	esterases.hmm	200
resistance	Factumycin ABC transporter	AMR<sub>109</sub>	factumycin-ABC_transporter.hmm	900
resistance	Florfenicol MFS transporter	AMR<sub>130</sub>	florfenicol-MFS.hmm	775
resistance	Fortimycin phosphotransferase	AMR<sub>114</sub>	fortimycin-phosphotransferase.hmm	400
resistance	Fosfomycin phosphotransferase	AMR<sub>90</sub>	fosfomycin-fomA-Phosphotransferase.hmm	200
resistance	Fosfomycin phosphotransferase	AMR<sub>91</sub>	fosfomycin-fomB-phosphotransferase.hmm	350
resistance	Fosmidomycin MFS transporter	AMR<sub>93</sub>	Fosmidomycin-MFS.hmm	556
resistance	Friulimycin ABC transporter	AMR<sub>7</sub>	fruilimycin-ABC_transporter.hmm	400
resistance	Fusidic acid detoxification protein	AMR<sub>117</sub>	fusB_fusardic_acid_resistance.hmm	400
resistance	Gentamicin phosphotransferase	AMR<sub>126</sub>	gentamicin-phosphotransferase.hmm	275
resistance	Glycopeptide: D-ala-D-lactate ligase	AMR<sub>74</sub>	glycopeptides-D-ala-D-ala_Ligases.hmm	550
resistance	Hygromycin ABC transporter	AMR<sub>127</sub>	hygromycin-ABC_transporter.hmm	1000
resistance	Hygromycin MFS transporter	AMR<sub>128</sub>	hygromycin-MFS.hmm	300
resistance	Istamycin phosphotransferase	AMR<sub>131</sub>	istamycin-phosphotransferase.hmm	200
resistance	Kanamycin acetyltransferase	AMR<sub>132</sub>	kanamycin-acetyltransferase.hmm	225
resistance	Mersacidin ABC transporter	AMR<sub>3</sub>	mersacidin-ABC_transporter.hmm	310
resistance	NukacinISK-1 ABC transporter	AMR<sub>4</sub>	nukacinISK-1-ABC_Transporter.hmm	360
resistance	Subtillin ABC transporter	AMR<sub>6</sub>	SubtilinABCTransporters.hmm	170
resistance	Nisin ABC transporter 1	AMR<sub>19</sub>	nisin-ABC_transporters.hmm	260
resistance	Pep5 immunity protein	AMR<sub>21</sub>	pep5-immunity_protein.hmm	145
resistance	Polymyxin ABC transporters	AMR<sub>22</sub>	polymyxin-ABC_transporters.hmm	815
resistance	Penicillin binding protein isoform	AMR<sub>24</sub>	penicillian_binding_protein-isoform.hmm	410
resistance	Glycopeptide resistance: D-Ala-D-Ser ligase	AMR<sub>71</sub>	vancomycin-d-ala-d-serine_ligases.hmm	405
resistance	Pantocin A transmembrane transporter	AMR<sub>97</sub>	pantocinA-Transmembrane_transporter.hmm	335
resistance	Mupirocin target isoform: Isoleucyl-tRNA synthetase isoform	AMR<sub>98</sub>	mupirocin-isoleucyl-tRNA_synthetase_isoform.hmm	625
resistance	Chuangxmycin target isoform: Tryptophan-tRNA synthetase isoform	AMR<sub>99</sub>	tryptophanyl_tRNA_synthtase_isoforms.hmm	750
resistance	Phosphothricin N-acetyltransferase	AMR<sub>102</sub>	phosphothricin-acetyltransferase.hmm	310
resistance	Microcin C7 immunity protein	AMR<sub>106</sub>	microcin_C7-Acyl_transferase.hmm	1000
resistance	Kirromycin target isoform: Ef-Tu Isoform	AMR<sub>110</sub>	Kirromycin-Isoforms-Updated.hmm	840
resistance	Aminoglycoside/macrolide rRNA methyltransferase	AMR<sub>111</sub>	rRNA_methyltransferases.hmm	210
resistance	Puromycin acetyltransferase	AMR<sub>115</sub>	puromycin-acetyltransferase.hmm	220
resistance	Puromycin MFS transporter	AMR<sub>116</sub>	puromycin-MFS.hmm	196
resistance	Neomycin acetyltransferase	AMR<sub>133</sub>	neomycin-acetyltransferase.hmm	480
resistance	Neomycin phosphotransferase	AMR<sub>134</sub>	neomycin-phosphotransferase.hmm	230
resistance	Paromomycin phosphotransferase	AMR<sub>135</sub>	paromycin-phosphotransferase.hmm	220
resistance	Paromomycin acetyltransferase	AMR<sub>136</sub>	paromycin-acetyltrasnferase.hmm	400
resistance	Tylosin ABC transporters	AMR<sub>139</sub>	TylosinABCTransporters.hmm	470
resistance	Streptomycin acetyltransferase	AMR<sub>140</sub>	streptomycin-acetyltransferase.hmm	400
resistance	Streptomycin phosphotransferase	AMR<sub>141</sub>	StreptomycinPhosphotransferases.hmm	300
resistance	Streptogramin ABC transporters	AMR<sub>142</sub>	streptogramin0ABC_transporter.hmm	760
resistance	Spiramycin ABC transporters	AMR<sub>143</sub>	spiramycin-ABC_transporter.hmm	650
resistance	Phosphotransferase	AMR<sub>144</sub>	spectinomycin-phosphotransferase.hmm	400
resistance	Lincomycin nucleotidyltransferase	AMR<sub>145</sub>	lincoasmide-nucelotidyltransferases.hmm	100
resistance	Macrolide phosphotransferase	AMR<sub>146</sub>	macrolide-phosphotransferases.hmm	285
resistance	Tetracycline resistance protein	AMR<sub>147</sub>	tetracycline-resistance_protein.hmm	700
resistance	Tetracycline ribosomal protection protein	AMR<sub>148</sub>	tetracycline-resistance_protein.hmm	790
resistance	Tetracycline oxidoreductase	AMR<sub>149</sub>	tetracycline-oxidoreductase.hmm	400
resistance	Tetracycline MFS	AMR<sub>150</sub>	tetracycline-MFS.hmm	429
resistance	Macrolide rRNA adenine N6-methyltransferase	AMR<sub>163</sub>	macrolides-rRNA_adenine_dimethylases.hmm	275
resistance	Pristamycin MFS	AMR<sub>164</sub>	pristamycin-MFS.hmm	740
resistance	Sorangicin glycosyltransferase	AMR<sub>180</sub>	sorangicin-glycosyltransferase.hmm	640
resistance	Rifamycin MFS Transporter	AMR<sub>181</sub>	rifamycin-MFS.hmm	830
resistance	Microcin J ABC transporters	AMR<sub>182</sub>	microcinJ-ABC_transporter.hmm	1025
resistance	Microcin B17 ABC transporters	AMR<sub>183</sub>	microcinb17-ABC_transporter.hmm	115
resistance	Novobiocidin target isoform: DNA gyrase B	AMR<sub>184</sub>	novobiocidin-DNA_gyrase.hmm	1460
resistance	Quinolone resistance: pentapeptide repeats	AMR<sub>187</sub>	pentapeptiderepeats.hmm	223
resistance	Tunicamycin resistance protein	AMR<sub>190</sub>	tunicamycin-resistance_protein.hmm	150
resistance	Mithramycin ABC Transporters	AMR<sub>191</sub>	mithramycin-ABC_transporter.hmm	300
resistance	Multidrug small multidrug resistant protein	AMR<sub>195</sub>	small_multidrug_resistant_protein.hmm	115
resistance	Tetracenomycin MFS transporter	AMR<sub>196</sub>	tetracenomycin_C-Efflux_protein.hmm	333
resistance	Trifolitoxin immunity protein	AMR<sub>197</sub>	TrifolitoxinResistance.hmm	300
resistance	Zwittermicin acetyltransferase	AMR<sub>198</sub>	ZwittermicinAcetyltransferase.hmm	600
resistance	Multi-drug MFS transporter	AMR<sub>247</sub>	outfile24.hmm	700
resistance	romA: transcription factor mediating antibiotic resistance	AMR<sub>257</sub>	outfile127.hmm	850
resistance	Subtilin immunity protein	AMR<sub>5</sub>	subtillin-immunity_protein.hmm	250
resistance	Nisin immunity protein	AMR<sub>20</sub>	nisin-Immunity_protein.hmm	390
resistance	Hygromycin phosphotransferase	AMR<sub>129</sub>	hygromycin-phosphotransferase.hmm	700
resistance	Albicidin esterase	AMR<sub>269</sub>	albD-detoxification-enzyme.hmm	130
resistance	Enterocin A immunity protein	AMR<sub>270</sub>	IciA-Enterocin-A-immunity-protein.hmm	110
resistance	Multidrug MFS transporter	AMR<sub>271</sub>	qepA-MFS-transporter.hmm	270
resistance	Tabtoxin ligase	AMR<sub>272</sub>	TbIF-ligase.hmm	360
resistance	Tabtoxin acetyltransferase	AMR<sub>273</sub>	ttr-acetyltransferase.hmm	178
resistance	Yatakemycin DNA alkylation	AMR<sub>274</sub>	Ytkr2-DNA-alkylation.hmm	160
resistance	Fosfomycin phosphotransferase	AMR<sub>275</sub>	fosC-fosfomycin-phosphotransferase.hmm	77
resistance	Fosfomycin epoxide hydrolase	AMR<sub>276</sub>	fosX-fosfomycin-epoxide-hydrolase.hmm	100
resistance	Acyl-CoA carboxylase isoform	AMR<sub>96</sub>	AdmT-acyl-coA-carboxylase-isoform.hmm	700
resistance	Beta lactamase	AMR<sub>279</sub>	Fec1-BetaLactamase.hmm	540
resistance	Acetyltransferase	AMR<sub>280</sub>	nocD-acetyltransferase.hmm	316
resistance	Beta lactamase	AMR<sub>281</sub>	Oxy2_betalactamase.hmm	515
resistance	Beta lactamase	AMR<sub>282</sub>	per2_betalactamase.hmm	400
resistance	Beta lactamase	AMR<sub>283</sub>	shv2_Beta_lactamase.hmm	600
resistance	Bacitracin ABC transporter	AMR<sub>1</sub>	bacitracin_ABC_transporters.hmm	150
resistance	Bacitracin phosphatase	AMR<sub>2</sub>	bacitracin-phosphatases.hmm	230
resistance	Caprazamycin acetyltransferase	AMR<sub>11</sub>	caprazamycin-acetyl_transferase.hmm	110
resistance	Platencin target isoform: beta-ketoacyl carrier protein	AMR<sub>95</sub>	beta-ketoacyl-acyl-carrier-protein_synthase_II_Isoforms.hmm	800
resistance	Borrelidin target isoform: threonyl-tRNA synthetase	AMR<sub>100</sub>	borreldin-threonyl_tRNA_synthetase.hmm	750
resistance	Trimethoprim target isoform: dihydrofolate reductase	AMR<sub>104</sub>	dihydrofolate_isoforms.hmm	210
resistance	Sulfonamide target isoform: dihydropteroate synthase	AMR<sub>108</sub>	dihydropteroate_synthtase_isoforms.hmm	530
resistance	Kasuguamycin ABC transporter	AMR<sub>285</sub>	kasugamycin-ABC_transporter.hmm	160
resistance	Oxazolidinone ABC transporter	AMR<sub>286</sub>	optrA-oxanoloid-ABCTransporter.hmm	260
resistance	Copper resistance protein	AMR<sub>287</sub>	czcA-copper_resistance_protein.hmm	709
resistance	Copper resistance protein	AMR<sub>288</sub>	copA-copper_resistance_protein.hmm	300
resistance	Colistin phosphatidylethanolamine transferase	AMR<sub>289</sub>	mcr1-collistin-phosphatidylethanolaminetransferase.hmm	1000
resistance	Nisin ABC transporter 2	AMR<sub>290</sub>	nisin-nisG-ABCTransporter2.hmm	260
resistance	Chalcomycin rRNA methyltransferase	AMR<sub>291</sub>	chalcomycin-rRNAmethyltransferase.hmm	490
resistance	Rifampin phosphotransferase	AMR<sub>292</sub>	Rifampin-Rifamyicn_Phosphotransferase.hmm	1790
resistance	Askumycin MFS	AMR<sub>293</sub>	AsukamycinMFSasuM1.hmm	900
resistance	Carnocyclin immunity protein	AMR<sub>294</sub>	carnocyclin-immunityprotein.hmm	500
resistance	Cereulide ABC transporter	AMR<sub>295</sub>	cereulide-ABCTransporter.hmm	400
resistance	GE81112 ABC transporter	AMR<sub>296</sub>	Ge81112-ABC_Transporter.hmm	800
resistance	Lukacidin ABC transporter	AMR<sub>297</sub>	lukacidin-ABCTransporter.hmm	975
resistance	Rifampin ADP ribosyl transferase	AMR<sub>298</sub>	Rifampin-Rifamycin_ADP_ribosyl_transferas.hmm	199.7
resistance	Rifampin glycosyltransferase	AMR<sub>299</sub>	Rifampin-Rifamycin-GlycosylTransferase.hmm	775
resistance	Rubradirin ABC transporter	AMR<sub>300</sub>	rubradirin-ABC_Transporter.hmm	500
resistance	Salinomycin MFS transporter	AMR<sub>301</sub>	Salinomycin-Resistance_Protein.hmm	850
resistance	Terreic Acid ABC transporter	AMR<sub>302</sub>	Terreic_Acid-ABC_Transporter.hmm	3350
resistance	Tetarimycin ABC transporter	AMR<sub>303</sub>	Tetarimycin-ABCTransporter.hmm	800
resistance	Tiacumucin ABC transporter	AMR<sub>304</sub>	Tiacumucin-ABC_Transporter.hmm	780
resistance	Virginamycin MFS transporter	AMR<sub>305</sub>	virginamycin-MFStransporter.hmm	570
resistance	Zeamine ABC transporter	AMR<sub>306</sub>	Zeamine-ABCTransporter.hmm	600
resistance	Tylosin rRNA methyltransferase	AMR<sub>307</sub>	Tylosin-rRNAmethyltransferase.hmm	400
resistance	Capreomycin rRNA methyltransferase	AMR<sub>308</sub>	capreomycin-cmnU-rRNAmethyltransferase.hmm	150
resistance	Tetronasin ABC transporter	AMR<sub>309</sub>	tetronasin-tnrB-ABCTransporter.hmm	430
resistance	Viomycin phosphotransferase	AMR<sub>310</sub>	Viomycin-vph-phosphotransferase.hmm	270
resistance	Calcimycin ABC transporter	AMR<sub>311</sub>	Calcimycin-calT-ABCTransporter.hmm	1210
resistance	Mycinamycin rRNA methyltransferase A	AMR<sub>312</sub>	Mycinamycin-myrA-rRNAmethyltransferase.hmm	350
resistance	Mycinamycin rRNA methyltransferase B	AMR<sub>313</sub>	Mycinamycin-myrB-rRNAmethyltransferase.hmm	335
resistance	Griselimycin Resistance - DNA polymerase III Beta Subunit	AMR<sub>314</sub>	Griselimycin-DnaNBetaSubunit.hmm	400
resistance	Unclassified - Cloacin Immunity Protein	IMMUNITY<sub>1</sub>	Cloacin_immun.hmm	25.9
resistance	Unclassified - Colicin-like Immunity Protein	IMMUNITY<sub>2</sub>	Colicin_immun.hmm	23.5
resistance	Unclassified - Colicin-K Immunity Protein	IMMUNITY<sub>3</sub>	Colicin_K.hmm	174.5
resistance	Class III - Pyocin / Colicin Immunity Protein	IMMUNITY<sub>4</sub>	Colicin_Pyocin.hmm	20.9
resistance	Class II - Enterocin A Immunity Protein	IMMUNITY<sub>5</sub>	EntA_Immun.hmm	21.4
resistance	Unclassified - Colicin-E5 Immunity Protein	IMMUNITY<sub>6</sub>	ImmE5.hmm	29.6
resistance	Unclassified - Colicin E1 Immunity Protein	IMMUNITY<sub>7</sub>	Microcin.hmm	37.3
resistance	PedB - Pediocin Immunity Protein Subtype 1	IMMUNITY<sub>8</sub>	pediocin_immunity_1.hmm	25
resistance	PedB - Pediocin Immunity Protein Subtype 2	IMMUNITY<sub>9</sub>	pediocin_immunity_2.hmm	25
resistance	PedB - Pediocin Immunity Protein Subtype 3	IMMUNITY<sub>10</sub>	pediocin_immunity_3.hmm	25
resistance	PedB - Pediocin Immunity Protein Subtype 4	IMMUNITY<sub>11</sub>	pediocin_immunity_4.hmm	25
resistance	PedB - Pediocin Immunity Protein Subtype 5	IMMUNITY<sub>12</sub>	pediocin_immunity_5.hmm	25
resistance	PedB - Pediocin Immunity Protein - General	IMMUNITY<sub>13</sub>	pediocin_immunity_general-pedB.hmm	25
resorcinol	Resorcinol 3-oxoacyl-ACP synthase	DarB	DarB.hmm	500
RiPP	Auto-inducing peptide precursor	A	AgrD.hmm	35
RiPP	Bottromycin precursor	A	BotA.hmm	100
RiPP	ComX precursor	ComX	ComX.hmm	45
RiPP	Linardin precursor	A	CypA.hmm	0
RiPP	Head-to-tail cyclized peptide precursor	A	HTT_precursor.hmm	0
RiPP	Putative linear azol(in)e-containing peptide precursor	A	LAP_1.hmm	30
RiPP	Linear azol(in)e-containing peptide precursor, goadsporin-type	A	LAP_2.hmm	30
RiPP	Linear azol(in)e-containing peptide precursor, microcin B17-type	A	LAP_3.hmm	30
RiPP	Linear azol(in)e-containing peptide precursor, streptolysin-type	A	LAP_4.hmm	30
RiPP	Linear azol(in)e-containing peptide precursor, plantazolicin-type	A	LAP_5.hmm	30
RiPP	Lantipeptide precursor (clade A)	A	LanA_1.hmm	19
RiPP	Lantipeptide precursor (clade B)	A	LanA_2.hmm	16
RiPP	Lantipeptide precursor (clade C)	A	LanA_3.hmm	15
RiPP	Lantipeptide precursor (clade D1)	A	LanA_4a.hmm	17
RiPP	Lantipeptide precursor (clade D2)	A	LanA_4b.hmm	16.5
RiPP	Lantipeptide precursor (clade E)	A	LanA_5.hmm	17
RiPP	Lantipeptide precursor (clade F)	A	LanA_6.hmm	40
RiPP	Lantipeptide precursor (clade G1)	A	LanA_7a.hmm	17
RiPP	Lantipeptide precursor (clade G2)	A	LanA_7b.hmm	21
RiPP	Lantipeptide precursor (clade H1)	A	LanA_8a.hmm	17
RiPP	Lantipeptide precursor (clade H2)	A	LanA_8b.hmm	28
RiPP	Lantipeptide precursor (clade I1)	A	LanA_9a.hmm	18
RiPP	Lantipeptide precursor (clade I2)	A	LanA_9b.hmm	30
RiPP	Prochlorosin precursor	A	ProcA.hmm	28
RiPP	Thiopeptide precursor	A	tpdA_a.hmm	10
RiPP	Lasso peptide precursor	A	Lasso_precursor.hmm	10
RiPP	Linaridin precursor (legonaridin-type)	A	LegA.hmm	0
RiPP	Microviridin precursor	A	MdnA.hmm	25
RiPP	Cyanobactin precursor	A	patE.hmm	17
RiPP	Proteusin precursor	A	poyA.hmm	29
RiPP	Sactipeptide precursor	A	SboA.hmm	16
RiPP	Streptide precursor	A	StrA.hmm	30
RiPP	Glycocin precursor	A	SunA.hmm	35
RiPP	Trifolitoxin precursor	A	TfxA.hmm	40
RiPP	Thioviridamide precursor	A	TvaA.hmm	100
RiPP	YM-216391 precursor	A	YmA.hmm	70
RiPP	PlpX precursor	A	PlpA.hmm	30
RiPP	Nitrile hydratase-related leader peptide (TIGR03793)	NHLP	TIGR03793.hmm	99.6927
RiPP	Nitrile hydratase-related leader peptide, Burkholderia-specific (TIGR03795)	NHLP	TIGR03795.hmm	126.443
RiPP	Nif11-like leader peptide (TIGR03798)	N11P	TIGR03798.hmm	56.9701
RiPP	Class II bacteriocin (PF01721)	A	Bacteriocin_II.hmm	45.6
RiPP	Bacteriocin class II with double-glycine leader peptide (PF10439)	A	Bacteriocin_IIc.hmm	27.2
RiPP	Aureocin-like type II bacteriocin (PF11758)	A	Bacteriocin_IIi.hmm	50.3
RiPP	Bifunctional N-prenyltransferase/O-methyltransferase	AgeF1	AgeF1.hmm	150
RiPP	Auto-inducing peptide endopeptidase	AgrB	AgrB.hmm	70
RiPP	Sactipeptide Fe-S protein	AlbA	AlbA.hmm	180
RiPP	Putative zinc-dependent protease (1)	AlbE	AlbE.hmm	300
RiPP	Putative zinc-dependent protease (2)	AlbF	AlbF.hmm	300
RiPP	Lasso peptide asparagine synthase homolog	CapC	asparagine_synthases.hmm	68
RiPP	Disulfide bond-forming oxidoreductase	BdbB	BdbB.hmm	100
RiPP	Valine &beta;-hydroxylase	P450	BerH.hmm	500
RiPP	Bottromycin macrocyclodehydratase	BotC	BotC.hmm	500
RiPP	Bottromycin thiazole-forming cyclodehydratase	BotCD	BotCD.hmm	500
RiPP	Bottromycin carboxymethylesterase	BotOMT	BotOMT.hmm	400
RiPP	Bottromycin leucyl-aminopeptidase	BotP	BotP.hmm	500
RiPP	Phenylalanine &beta;-C-methyltransferase	CMT	BotRMT1.hmm	400
RiPP	Valine &beta;-C-methyltransferase	CMT	BotRMT2.hmm	400
RiPP	Proline &beta;-C-methyltransferase	CMT	BotRMT3.hmm	400
RiPP	&alpha;-ketoglutarate/iron(II)-dependent aspartate &beta;-hydroxylase	Ox	CinX.hmm	100
RiPP	Cinorf7-like lysinoalanine biosynthesis protein	Cin7	cinorf7.hmm	100
RiPP	Tertiary thioether biosynthesis protein	CltM	CltM.hmm	200
RiPP	ComX isoprenyltransferase	ComQ	ComQ.hmm	100
RiPP	Linear azole-containing peptide dehydratase	McbB	dehydrogenase_B.hmm	200
RiPP	Linear azole-containing peptide cyclodehydratase C	McbC	cyclodehydratase_C.hmm	200
RiPP	Linear azole-containing peptide cyclodehydratase D	McbD	cyclodehydratase_D.hmm	200
RiPP	Linardin dehydratase	CypH	CypH.hmm	150
RiPP	Linardin dehydratase	CypL	CypL.hmm	90
RiPP	Linardin N,N-dimethyltransferase	N,N-MT	CypM.hmm	250
RiPP	DUF95-family enzyme	DUF95	DUF95.hmm	0
RiPP	Short chain dehydrogenase	LanO	ElxO.hmm	400
RiPP	Lantithione S-oxidase	LanO	GarO.hmm	500
RiPP	Cytochrome P450 (hydroxymethylproline biosynthesis)	P450	GetJ.hmm	600
RiPP	Putative azole-forming protein	GodD	GodD.hmm	870
RiPP	Putative azole-forming protein	GodE	GodE.hmm	500
RiPP	Goadsporin dehydroalanine-forming protein GodF	GodF	GodF.hmm	500
RiPP	Goadsporin dehydroalanine-forming protein GodG	GodG	GodG.hmm	150
RiPP	N-terminal acetyltransferase	AcT	GodH.hmm	400
RiPP	Lantipeptide dehydratase	LanB	LanB.hmm	80
RiPP	Lantipeptide cyclase	LanC	LanC.hmm	60
RiPP	Lantipeptide kinase/cyclase (LanKC or LanL)	LanKC	LanKC.hmm	320
RiPP	Lantipeptide fused dehydratase/cyclase	LanM	LanM.hmm	120
RiPP	Aminovinylcysteine biosynthesis flavoprotein	LanD	LanD.hmm	150
RiPP	Lantipeptide D-Ala biosynthesis protein	LanJ	LanJ.hmm	400
RiPP	Thiopeptide dehydratase	LazB	LazB.hmm	192
RiPP	Thiopeptide cycloaddition enzyme	LazC	LazC.hmm	50
RiPP	Thiopeptide cycloaddition enzyme (tetrahydropyridine-forming)	LazC	LazC_b.hmm	200
RiPP	Thiopeptide cyclodehydratase	LazE	LazE.hmm	200
RiPP	Thiopeptide azole-forming oxidase	LazF	LazF.hmm	200
RiPP	Linaridin dehydratase (legonaridin-type)	LegH	LegH.hmm	900
RiPP	Tryptophan (5) halogenase	LanH	MibH.hmm	700
RiPP	Cytochrome P450 proline 3,4-dihydroxylase	P450	MibO.hmm	500
RiPP	Microviridin ATP-grasp enzyme	MdnB	MdnB.hmm	280
RiPP	Microviridin ATP-grasp enzyme	MdnC	MdnC.hmm	200
RiPP	N-terminal acetyltransferase	AcT	MdnD.hmm	250
RiPP	Dehydrothreonine O-methyltransferase	OMT	NocQ.hmm	200
RiPP	NosA-type protein (C-terminal dealkylation/amide formation	NosA	NosA.hmm	180
RiPP	Cytochrome P450 glutamate &gamma;-hydroxylase	P450	NosB.hmm	650
RiPP	Cytochrome P450 pyridine hydroxylase	P450	NosC.hmm	700
RiPP	NosI-type protein (indole esterification)	NosI	NosI.hmm	700
RiPP	NosK-type protein (3,4-dimethylindolyl acyltransferase)	NosK	NosK.hmm	300
RiPP	NosL-type protein (indolic acid biosynthesis)	NosL	NosL.hmm	700
RiPP	NosN-type protein (3-methylindolic acid C4 methylation)	NosN	NosN.hmm	700
RiPP	N-terminal acetyltransferase	AcT	PaeN.hmm	200
RiPP	Cyanobactin leader peptide protease	PatA	patA.hmm	550
RiPP	Cyanobactin cyclodehydratase	PatD	PatD.hmm	800
RiPP	Cyanobactin prenyltransferase	PatF	PatF.hmm	200
RiPP	Inactive cyanobactin prenyltransferase	PatF	PatF_decoy.hmm	250
RiPP	Cyanobactin protease/macrocyclase without oxidative domain	PatG	PatG.hmm	500
RiPP	Cyanobactin protease/macrocyclase with oxidative domain	PatG	PatG_ox.hmm	500
RiPP	Proteusin poyB/poyC-type radical SAM C-methyltransferase	PoyBC	PoyBC.hmm	900
RiPP	Proteusin epimerase	PoyD	poyD.hmm	198
RiPP	Proteusin asparagine N-methyltransferase	PoyE	PoyE.hmm	400
RiPP	Proteusin dehydratase	PoyF	PoyF.hmm	380
RiPP	Proteusin &beta;-hydroxylase	Ox	PoyI.hmm	300
RiPP	Linear azole-containing peptide N,N-dimethyltransferase	N,N-MT	PznL.hmm	250
RiPP	Putative membrane-bound protease	SkfC	SkfC.hmm	400
RiPP	Disulfide bond-forming thioredoxin	SkfH	SkfH.hmm	150
RiPP	SPASM-domain-containing radical SAM enzyme	StrB	StrB.hmm	77
RiPP	Streptide transporter	StrC	StrC.hmm	200
RiPP	Glycocin S-glycosyltransferase	SunS	SunS.hmm	180
RiPP	Nonheme iron-dependent valine &beta;-hydroxylase	Ox	TclD.hmm	500
RiPP	Threonine O-methyltransferase	OMT	TclO.hmm	500
RiPP	Trifolitoxin nitroreductase	TfxB	tfxB.hmm	200
RiPP	Trifolitoxin nitroreductase	TfxC	tfxC.hmm	400
RiPP	4-hydroxybutyrate dehydrogenase	TpaJ	TpaJ.hmm	200
RiPP	Thiazole C-methyltransferase	CMT	TpdI.hmm	800
RiPP	Cytochrome P450 (phenylalanine &beta;-hydroxylation or isoleucine epoxidation) 1	P450	TpdJ1.hmm	500
RiPP	Cytochrome P450 (phenylalanine &beta;-hydroxylation or isoleucine epoxidation) 2	P450	TpdJ2.hmm	500
RiPP	Thiazole C-methyltransferase	CMT	TpdL.hmm	600
RiPP	5-hydroxymethylthiazole O-methyltransferase	OMT	TpdM.hmm	500
RiPP	Asparagine N-methyltransferase	NMT	TpdT.hmm	500
RiPP	Cytochrome P450 (phenylalanine &beta;-hydroxylation)	P450	TpdQ.hmm	500
RiPP	Lasso peptide transglutaminase homolog	CapB	transglutaminases.hmm	20
RiPP	TsrA-type protein (2-methyltryptophan deaminase)	TsrA	TsrA.hmm	500
RiPP	Carboxylesterase	OMT	TsrB.hmm	500
RiPP	TsrC-type C-terminal amidotransferase	GATase	TsrC.hmm	1000
RiPP	TsrD-type protein (quinaldic acid biosynthesis)	TsrD	TsrD.hmm	200
RiPP	TsrE-type protein (methylindole-3-pyruvic acid dehydrogenase)	TsrE	TsrE.hmm	500
RiPP	TsrI-type protein (quinaldic acid esterification)	TsrI	TsrI.hmm	200
RiPP	Isoleucine epoxidase	P450	TsrR.hmm	400
RiPP	TsrT-type protein (tryptophan 2-methyltransferase)	TsrT	TsrT.hmm	600
RiPP	TsrU-type protein (stereospecific oxidoreductase)	TsrU	TsrU.hmm	240
RiPP	Phosphotransferase family protein	TvaC	TvaC.hmm	200
RiPP	TvaD hypothetical protein (thioviridamide N-terminal serine biotransformation)	TvaD	TvaD.hmm	200
RiPP	Aminoglycoside phosphotransferase	TvaE	TvaE.hmm	200
RiPP	Thioviridamide aminovinylcysteine biosynthesis flavoprotein	TvaF	TvaF.hmm	200
RiPP	Histidine N1,N3-dimethyltransferase	N,N-MT	TvaG.hmm	400
RiPP	Thioviridamide thioamide biosynthesis protein	TvaH	TvaH.hmm	700
RiPP	Thioviridamide histidine &beta;-hydroxlase	Ox	TvaJ.hmm	350
RiPP	Phenyloxazoline-forming cyclodehydratase	B	YmB1.hmm	200
RiPP	Cyclodehydratase-oxidase didomain enzyme, N-terminal subunit	B	YmBC_a.hmm	100
RiPP	Cyclodehydratase-oxidase didomain enzyme, C-terminal subunit	C	YmBC_b.hmm	250
RiPP	Phenyloxazole-forming oxidase	C	YmC1.hmm	100
RiPP	Cytochrome P450 phenylalanine &beta;-hydroxylase	P450	YmE.hmm	500
RiPP	Macrocyclase	YmF	YmF.hmm	100
RiPP	Pantocin cyclase	PaaA	PaaA.hmm	350
RiPP	Pantocin decarboxylase-cyclase	PaaB	PaaB.hmm	100
RiPP	Pantocin efflux pump	PaaC	PaaC.hmm	300
RiPP	Pantocin precursor peptidase	PaaD	PaaD.hmm	500
RiPP	Phosphoramidation and adenylation domain	MccB	MccB.hmm	165
RiPP	Phosphoramidate efflux pump	MccC	MccC.hmm	165
RiPP	Phosphoramide aminopropyltransferase	MccD	MccD.hmm	150
RiPP	Phosphoramide aminopropyltransferase	MccE	MccE.hmm	250
RiPP	Radical SAM splicase	PlpX	PlpX.hmm	530
RiPP	PqqD-family splicase partner	PlpY	PlpY.hmm	30
stilbene	Isopropylstilbene cyclase	StlC	StlC.hmm	500
stilbene	Isopropylstilbene ketosynthase	StlD	StlD.hmm	650
tailoring	Glycosyltransferase	GTr	glycosyltransferase.hmm	89.3
tailoring	C-glycosyltransferase	C-GT	C-GTr.hmm	200
tailoring	Chlorination	Cl	chlorinase.hmm	110.8
tailoring	Carbamoyltransferase	CarbT	carbamoyltransferase.hmm	46.1
tailoring	Tryptophan dioxygenase	Kyn	kynurenine.hmm	69.8
tailoring	Proline dehydrogenase	DHO	proline_dehydrogenase.hmm	413.2
tailoring	P450A	P450	P450A.hmm	249.6
tailoring	P450B	P450	P450B.hmm	217.6
tailoring	P450C	P450	P450C.hmm	241.5
tailoring	P450D	P450	P450D.hmm	270.1
tailoring	Phosphotransferase (1)	PO<sub>4</sub>	phosphotransferase_1.hmm	290
tailoring	Phosphotransferase (2)	PO<sub>4</sub>	phosphotransferase_2.hmm	245
tailoring	Formyltransferase	F	FT.hmm	50
tailoring	Sulfotransferase (1)	ST	Sulfotransfer_1.hmm	21
tailoring	Sulfotransferase (2)	ST	Sulfotransfer_2.hmm	20.9
tailoring	Arylsulfotransferase (1)	ST	Arylsulfotrans.hmm	24.3
tailoring	Arylsulfotransferase (2)	ST	Arylsulfotran_2.hmm	27.3
tailoring	Dehydrogenase	AflF	AflF.hmm	310
tailoring	Cytochrome P450 monooxygenase	AflU	AflU.hmm	350
tailoring	Norsolorinic acid reductase	AflD	AflD.hmm	189
tailoring	Norsolorinic acid anthrone monooxygenase	AflCa	AflCa.hmm	175
tailoring	Versiconal hemiacetal acetate esterase	AflJ	AflJ.hmm	330
tailoring	Norsolinic acid reductase/dehydrogenase	AflE	AflE.hmm	490
tailoring	Cytochrome P450 monooxygenase	AflN	AflN.hmm	250
tailoring	Cytochrome P450 monooxygenase	AflG	AflG.hmm	460
tailoring	Versicolorin B desaturase	AflL	AflL.hmm	480
tailoring	Putative oxidase	AflL	AflLa.hmm	95
tailoring	Averufin oxidase	AflLa	AflLa.hmm	300
tailoring	O-methyltransferase B	AflO	AflO.hmm	350
tailoring	O-methyltransferase A	AflP	AflP.hmm	160
tailoring	O-methylsterigmatocystin oxidoreductase	AflQ	AflQ.hmm	570
tailoring	Versicolorin B synthase	AflK	AflK.hmm	600
tailoring	Cytochrome P450 monooxygenase	AflV	AflV.hmm	410
tailoring	Monooxygenase	AflW	AflW.hmm	510
tailoring	Versicolorin A oxidase	AflX	AflX.hmm	100
tailoring	Putative Baeyer-Villiger oxidase	AflY	AflY.hmm	220
tailoring	Serine hydrolase	CitA	CitA.hmm	135
tailoring	Fe(II)-dependent oxygenase	CitB	CitB.hmm	370
tailoring	Oxidoreductase	CitC	CitC.hmm	660
tailoring	Aldehyde dehydrogenase	CitD	CitD.hmm	500
tailoring	Short-chain dehydrogenase/reductase	CitE	CitE.hmm	360
tailoring	Prenyltransferase	PT	CpaD.hmm	435
tailoring	Flavoprotein oxidocyclase	Cyc	CpaO.hmm	410
tailoring	Cytochrome P450 monooxygenase	FUM6	FUM6.hmm	1300
tailoring	Dehydrogenase	FUM7	FUM7.hmm	400
tailoring	Dioxygenase	FUM9	FUM9.hmm	205
tailoring	Fatty acyl-CoA synthetase	FUM10	FUM10.hmm	550
tailoring	Tricarboxylic acid transporter	FUM11	FUM11.hmm	200
tailoring	Cytochrome P450 monooxygenase	FUM12	FUM12.hmm	550
tailoring	Short-chain dehydrogenase/reductase	FUM13	FUM13.hmm	200
tailoring	Cytochrome P450 monooxygenase	FUM15	FUM15.hmm	550
tailoring	Fatty acyl-CoA synthetase	FUM16	FUM16.hmm	1000
tailoring	radH flavin-dependent halogenase	Cl	RadH.hmm	220
tailoring	Reverse mode prenyltransferase	DMAT	RoqD.hmm	475
tailoring	Cytochrome P450 monooxygenase	RoqR	RoqR.hmm	400
tailoring	FAD-dependent monooxygenase	RoqM	RoqM.hmm	380
tailoring	Glandicoline B O-methyltransferase	RoqN	RoqN.hmm	250
tailoring	Cytochrome P450 monooxygenase	RoqO	RoqO.hmm	760
tailoring	Isoamyl alcohol oxidase	ZEB1	ZEB1.hmm	830
tailoring	Cytochrome P450 monooxygenase	P450	TxtC.hmm	500
tailoring	Nitric oxide synthase	NOS	TxtD.hmm	100
tailoring	Cytochrome P450 monooxygenase	P450	TxtE.hmm	700
tailoring	Crotonyl-CoA reductase	CCR	Cfa8.hmm	500
tailoring	Tetramate Dieckmann cyclase	TrdC	TrdC.hmm	150
tailoring	ACP-glycerate acyltransferase and ketosynthase	Agg1	Agg1.hmm	250
tailoring	1,3-Bisphospho-Glycerate S-acyltransferase and phosphatase	Agg2	Agg2.hmm	500
tailoring	Two-component tetronate/tetramate Dieckmann cyclase/acetyltransferase	PyrD3	PyrD3.hmm	150
tailoring	Two-component tetronate/tetramate Dieckmann cyclase/acetyltransferase	PyrD4	PyrD4.hmm	300
tailoring	Decalin-forming FAD-dependent Diels-Alderase	PyrE3	PyrE3.hmm	530
tailoring	Spirotetronate/spirotetramate Diels-Alderase	PyrI4	PyrI4.hmm	70
tailoring	Shikimate isomerase	Bamb5912	Bamb_5912.hmm	360
tailoring	Shikimate reductase	Bamb5914	Bamb_5914.hmm	500
tailoring	DHCCA condensation enzyme	Bamb5915	Bamb_5915.hmm	900
tailoring	Shikimate dehydratase	Bamb5916	Bamb_5916.hmm	675
tailoring	Shikimate reductase	Bamb5918	Bamb_5918.hmm	650
tailoring	4-guanidinylbutyramide hydrolase	AzlAH	AzlAH.hmm	330
tailoring	Arginine monooxygenase	AzlAM	AzlAM.hmm	900
tailoring	4-guanidinylbutanoyl-CoA:ACP acyltransferase	AzlAT	AzlAT.hmm	300
tailoring	4-guanidinylbutanoate:CoA ligase	AzlCL	AzlCL.hmm	475
tailoring	Desertomycin guanidinohydrolase	DstH	DstH.hmm	450
tailoring	Aminodeoxychorismate synthase	PabB	PabB.hmm	400
tailoring	Aminodeoxychorismate lyase	PabC	PabC.hmm	195
tailoring	Para-aminophenylalaninyl-ACP &beta;-hydroxylase	CmlA	CmlA.hmm	600
tailoring	Chorismate transaminase	CmlB	CmlB.hmm	300
tailoring	4-amino-4-deoxyprephenate dehydrogenase	CmlC	CmlC.hmm	230
tailoring	Aminochorismate mutase	CmlD	CmlD.hmm	100
tailoring	Dichloroacetate transferase	CmlG	CmlG.hmm	100
tailoring	&beta;-hydroxy-para-aminophenylalaninyl-ACP N-oxygenase	CmlI	CmlI.hmm	400
tailoring	Chloramphenicol aldehyde reductase	CmlJ	CmlJ.hmm	340
tailoring	Acetate-ACP dichlorinase	CmlS	CmlS.hmm	500
tailoring	Prephenate transaminase	AerC	AerC.hmm	500
tailoring	2,3'-dicarboxy-6-ketohexahydroindole decarboxylase	AerD	AerD.hmm	200
tailoring	Amino-prephenate cyclase	AerE	AerE.hmm	200
tailoring	2-carboxy-6-ketohexahydroindole dehydratase	AerF	AerF.hmm	400
tailoring	Benzylmalate synthase	HphA	HphA.hmm	500
tailoring	Benzylmalate isomerase	HphB	HphB.hmm	350
tailoring	Benzylmalate isomerase	HphCD	HphCD.hmm	650
tailoring	Para-amino-meta-hydroxybenzoate O-methyltransferase	Alb02	Alb02.hmm	500
tailoring	Cyanoalanine biosynthesis domain	Alb04	Alb04.hmm	200
tailoring	Para-hydroxybenzoate CoA-ligase	Alb07	Alb07.hmm	500
tailoring	Para-amino-meta-methoxybenzoate ortho-hydroxylase	Alb08	Alb08.hmm	500
tailoring	Para-aminobenzoate meta-hydroxylase	Alb12	Alb12.hmm	500
tailoring	Chorismate-pyruvate lyase	Alb20	Alb20.hmm	100
tailoring	Para-amino-meta-isopropoxybenzoate ortho-hydroxylase	CysP	CysP.hmm	200
tailoring	Para-amino-meta-methoxybenzoate C-methyltransferase	CysS	CysS.hmm	600
tailoring	Enduracididine beta-hydroxylase	MppO	MppO.hmm	500
tailoring	Arginine &gamma;-monooxygenase/transaminase	MppP	MppP.hmm	350
tailoring	Enduracididine transaminase	MppQ	MppQ.hmm	400
tailoring	&alpha;-keto-enduracididine cyclase	MppR	MppR.hmm	310
tailoring	Methylpyrroline cyclase	NosE	NosE.hmm	575
tailoring	Methylpyrroline reductase	NosF	NosF.hmm	450
tailoring	3-amino-6-hydroxy-2-piperidone cyclase	ApdF	ApdF.hmm	200
tailoring	ACP 6-chloro-tryptophan 4- and &beta;-dihydroxylase	FmoC	FmoC.hmm	660
tailoring	6-chloro-4-hydroxyindole aldehyde dehydrogenase	FmoI	FmoI.hmm	725
tailoring	6-chloro-4-beta-dihydroxytryptophan aldolase	FmoM	FmoM.hmm	420
tailoring	Tryptophan N-isoprenyltransferase	CymD	CymD.hmm	300
tailoring	Isobutyryl-CoA dehydrogenase	CymE	CymE.hmm	400
tailoring	Isobutyrylaldehyde aldolase	CymF	CymF.hmm	500
tailoring	C-methyltransferase	CymG	CymG.hmm	400
tailoring	2-keto-4-hydroxy-isoheptanate hydratase	CymH	CymH.hmm	300
tailoring	ACP-phenylalanine &beta;-hydroxylase	CymO	CymO.hmm	600
tailoring	ACP-&beta;-hydroxyphenylalanine O-methyltransferase	CymP	CymP.hmm	325
tailoring	Leucine &delta;-hydroxylase	CymS	CymS.hmm	500
tailoring	N-prenyl tryptophan epoxidase	CymV	CymV.hmm	400
tailoring	N-prenyl ACP-tryptophan &beta;-hydroxylase	CymW	CymW.hmm	375
tailoring	Meta-nitrating P450	P450	RufO.hmm	420
tailoring	4-hexenoic acid monooxygenase	Ox	IlaD.hmm	450
tailoring	2-keto-4-hexenoic acid transaminase	AmT	IlaH.hmm	420
tailoring	Tambroline lysine dehydrogenase	TbrP	TbrP.hmm	400
tailoring	Tambroline cyclase	TbrQ	TbrQ.hmm	200
tailoring	Tetrahydroisoquinoline transaminase	SfmCy2	SfmCy2.hmm	700
tailoring	3-methyl-L-tyrosine peroxygenase	SfmD	SfmD.hmm	250
tailoring	Tetrahydroisoquinoline peptidase	SfmE	SfmE.hmm	700
tailoring	Tetrahydroisoquinoline N-methyltransferase	SfmM1	SfmM1.hmm	150
tailoring	Tyrosine 3-C-methyltransferase	SfmM2	SfmM2.hmm	583
tailoring	3-methyl-4,5-dihydroxyphenylalanine 4-O-methyltransferase	SfmM3	SfmM3.hmm	410
tailoring	3-methyl-4,5-dihydroxyphenylalanine 4-O-methyltransferase	SfmM3	SfmM3_ET.hmm	400
tailoring	Tetrahydroisoquinoline core quinone hydroxylase	SfmO2	SfmO2.hmm	550
tailoring	Tetrahydroisoquinoline accessory quinone hydroxylase	SfmO4	SfmO4.hmm	600
tailoring	Quinocarcin esterase	Qcn1	Qcn1.hmm	400
tailoring	Quinocarcin oxidase	Qcn2	Qcn2.hmm	800
tailoring	Quinocarcin oxidase	Qcn3	Qcn3.hmm	260
tailoring	Phenylalanine meta-hydroxylase	Qcn4	Qcn4.hmm	400
tailoring	Quinocarcin O-methyltransferase	Qcn5	Qcn5.hmm	200
tailoring	D-xylulose 5-phosphate dehydrogenase, &alpha; subunit	Qcn7	Qcn7.hmm	350
tailoring	D-xylulose 5-phosphate dehydrogenase, &beta; subunit	Qcn9	Qcn9.hmm	400
tailoring	ACP-glycolyl ketosynthase	Qcn10	Qcn10.hmm	420
tailoring	Arginine dioxygenase and dehydratase	Qcn18	Qcn18.hmm	420
tailoring	Putative aminoacetal-forming enzyme	Cya28	Cya28.hmm	500
tailoring	Lipocyclocarbamate-forming Baeyer-Villiger Monooxygenase	LpiC	LpiC.hmm	400
tailoring	Pyrrolizidine-forming Baeyer-Villiger Monooxygenase	PxaB	PxaB.hmm	500
tailoring	trans-2,3-dihydro-3-hydroxyanthranilic acid oxidoreductase	Lim4	Lim4.hmm	375
tailoring	3-hydroxyanthranilic acid 4-monooxygenase	Lim7	Lim7.hmm	225
tailoring	3-hydroxyanthranilic acid 4-monooxygenase	Lim8	Lim8.hmm	1000
tailoring	3,4-dihydroxyanthranilic acid 4-O-methyltransferase	Lim9	Lim9.hmm	350
tailoring	3-hydroxyanthranilic acid O-methyltransferase	Por26	Por26.hmm	600
tailoring	Kynurenine 3-monooxygenase	SibC	SibC.hmm	400
tailoring	Sibiromycin monooxygenase	SibG	SibG.hmm	410
tailoring	3-hydroxy-kynurenine 4-methyltransferase	SibL	SibL.hmm	450
tailoring	Kynureninase	SibQ	SibQ.hmm	600
tailoring	5-hydroxyanthranilic acid 4-monooxygenase (component 1)	TomE	TomE.hmm	275
tailoring	5-hydroxyanthranilic acid 4-monooxygenase (component 2)	TomF	TomF.hmm	1075
tailoring	Pre-tomaymycin 5-O-methyltransferase	TomG	TomG.hmm	400
tailoring	Anthranilic acid 5-monooxygenase	TomO	TomO.hmm	550
tailoring	Anthranilate synthase	TomP	TomP.hmm	550
tailoring	3-amino-6-hydroxy-2-piperidone-forming mutase	CpnE	CpnE.hmm	300
tailoring	3-amino-6-hydroxy-2-piperidone-forming proline monooxygenase	CpnF	CpnF.hmm	570
tailoring	Flavin-containing monooxygenase	FMO	FMO.hmm	530
tailoring	Branched-chain dehydrogenase	BCDH	BCDH.hmm	520
tailoring	Amine oxidase	Ox	amine_oxidase.hmm	235
tailoring	3-hydroxy-3-methylglutaryl-CoA synthase	HCS	HCS.hmm	97
tailoring	Enoyl-CoA-dehydratase (1)	ECH1	ECH-1.hmm	25
tailoring	Enoyl-CoA-dehydratase (2)	ECH2	ECH-2.hmm	140
tailoring	FkbH-like domain	FkbH	FkbH.hmm	200
tailoring	Pyran synthase	PS	PS.hmm	135
tailoring	Branching domain	B	glutarimide-B.hmm	130
tailoring	Amidotransferase (glutarimide-containing polyketides)	AmT	glutarimide-AMT.hmm	120
tailoring	Aminotransferase	AmT	AMT-amino.hmm	85
tailoring	Amidotransferase	AmT	AMT-amido.hmm	60
tailoring	UbiD family decarboxylase	DC	decarboxylase.hmm	55
tailoring	5-aminolevulinic acid synthase/2-amino-3-hydroxycyclopent-2-enone cyclase	BafZ	BafZ.hmm	600
tailoring	&beta;-unsaturated fatty acid or polyketide glycine ligase	CmiS1	CmiS1.hmm	310
tailoring	FAD-dependent glycine oxidase	CmiS2	CmiS2.hmm	500
tailoring	Glycine amidinotransferase	GdnJ	GdnJ.hmm	500
tailoring	Guanidinoacetate carbamoyltransferase	GdnK	GdnK.hmm	900
tailoring	Phenylalanine 2,3-amino mutase	HitA	HitA.hmm	900
tailoring	Protected amine ACP acyltransferase (non-decarboxymethylaspartate-Ala	HitC	HitC.hmm	260
tailoring	&;beta-glutamate decarboxylase	IdnL3	IdnL3.hmm	550
tailoring	Glutamate 2,3-aminomutase	IdnL4	IdnL4.hmm	720
tailoring	Streptazone alkaloid aminotransferase	StzH	StzH.hmm	600
tailoring	Methylaspartate mutase, sigma subunit	VinH	VinH.hmm	60
tailoring	Methylaspartate mutase, epsilon subunit	VinI	VinI.hmm	100
tailoring	Amine-deprotecting peptidase	VinJ	VinJ.hmm	500
tailoring	Protected amine ACP acyltransferase (decarboxymethylaspartate-alanine specific)	VinK	VinK.hmm	443
tailoring	Iso- and methyl-iso-aspartate-ACP decarboxylase	VinO	VinO.hmm	350
tailoring	Carbocycle dehydrogenase	HitM1	HitM1.hmm	450
tailoring	Carbocycle-forming isomerase	HitM2	HitM2.hmm	310
tailoring	Carbocycle monooxygenase	HitM3	HitM3.hmm	475
tailoring	Carbocycle ketoreductase	HitM4	HitM4.hmm	450
tailoring	Carbocycle-forming isomerase	HitM5	HitM5.hmm	300
tailoring	Carbocycle O-methyltransferase	OMT	HitM6.hmm	250
tailoring	Aziridine-forming sulfotransferase	Fic28	Fic28.hmm	280
tailoring	5-amino-6-hydroxymethyl-pyrrolidinylglycine amidinotransferase	Fic36	Fic36.hmm	630
tailoring	5-hydroxy-6-hydroxymethyl-pyrrolidinylglycine dehydrogenase	Fic13	Fic13.hmm	484
tailoring	5-keto-6-hydroxymethyl-pyrrolidinylglycine transaminase	Fic16	Fic16.hmm	720
tailoring	Polyether epoxidase	Epox	epoxidase.hmm	50
tailoring	Epoxide hydrolase (MonBI-type)	EH	epox_H1.hmm	60
tailoring	Epoxide hydrolase (MonBII-type)	EH	epox_H2.hmm	70
thiotemplated	Adenylation	A	adenylation.hmm	108.4
thiotemplated	Acyl adenylating enzyme	A	acyl_adenylating.hmm	163.2
thiotemplated	Acyltransferase	AT	acyltransferase.hmm	65.2
thiotemplated	Condensation	C	condensation.hmm	26.5
thiotemplated	Thiolation	T	thiolation.hmm	10
thiotemplated	Thiolation (&beta;-branching)	T<sub>&beta;</sub>	T-beta-branch.hmm	60
thiotemplated	Thioesterase	TE	TE.hmm	12
thiotemplated	Ketosynthase	KS	ketosynthase.hmm	43.1
thiotemplated	O-methyltransferase	OMT	oMT.hmm	95.5
thiotemplated	N-methyltransferase	NMT	nMT.hmm	62.3
thiotemplated	C-methyltransferase	CMT	cMT.hmm	58.1
thiotemplated	Dehydratase	DH	dehydratase.hmm	8
thiotemplated	Enoylreductase	ER	enoylreductase.hmm	50.2
thiotemplated	Ketoreductase	KR	ketoreductase.hmm	21
thiotemplated	Nitroreductase	NR	nitroreductase.hmm	13
thiotemplated	Reductase	Re	reductase.hmm	100
thiotemplated	Reductase (chloramphenicol variant)	Re	CmlP-RE.hmm	100
thiotemplated	Reductase (imine-forming variant)	Re	NpsB.hmm	385
thiotemplated	Phosphopantetheinyltransferase	PPTase	PPTase.hmm	21.1
thiotemplated	Enediyne C-terminal phosphopantetheinyltransferase	PPTase	enediyne_PPTase.hmm	100
thiotemplated	Acyl hydrolase	AH	AH.hmm	200
thiotemplated	Gcn5-related N-acetyltransferase	GNAT	GNAT.hmm	140
thiotemplated	Acyltransferase (AlbXIII/OzmC variant)	AT	AlbXIII_OzmC.hmm	250
thiotemplated	Product template, clade I (C2/C7 cyclization PKS)	PT	PT_I.hmm	75
thiotemplated	Product template, clade II (tetrahydroxynaphthalene synthase)	PT	PT_II.hmm	200
thiotemplated	Product template, clade III (C2/C7, C1/C10 cyclization)	PT	PT_III.hmm	300
thiotemplated	Product template, clade IV (C4/C9, C2/C11 cyclization)	PT	PT_IV.hmm	200
thiotemplated	Product template, clade V (C6/C11, C4/C13 cyclization	PT	PT_V.hmm	300
thiotemplated	Starter unit-acyl carrier protein transacylase (C2)	SAT	SAT_C2.hmm	40
thiotemplated	Starter unit-acyl carrier protein transacylase (C6)	SAT	SAT_C6.hmm	200
thiotemplated	Pictet-Spengler condensation domain	C<sub>PS</sub>	C_PS.hmm	300
thiotemplated	Tetrahydroisoquinoline reductase (Qcn17 clade)	Re	Qcn17_Re.hmm	500
thiotemplated	Tetrahydroisoquinoline reductase (SfmC clade)	Re	SfmC_Re.hmm	500
thiotemplated	Adenylation (EtuA1 variant)	A	EtuA1.hmm	100
type II polyketide	Ketosynthase &alpha;	KS<sub>&alpha;</sub>	KSa.hmm	500
type II polyketide	Chain length factor (KS<sub>&beta;</sub>)	CLF	CLF.hmm	400
type II polyketide	Type II polyketide cyclase, clade 1 (tetracenomycins/pentangular polyphenols, 3rd ring)	Cyc	cyclase_clade_I.hmm	207.8
type II polyketide	Type II polyketide cyclase, clade 2 (anthracyclines/tetracyclines/aureolic acids, 3rd ring)	Cyc	cyclase_clade_II.hmm	208.4
type II polyketide	Type II polyketide cyclase, clade 3 (benzoisochromanequinones, pyran ring)	Cyc	cyclase_clade_III.hmm	429.2
type II polyketide	Type II polyketide cyclase, clade 4 (angucyclines, 3rd/4th ring)	Cyc	cyclase_clade_IV.hmm	100
type II polyketide	Type II polyketide cyclase, clade 5a (pentangular polyphenols, 4th/5th rings)	Cyc	cyclase_clade_Va.hmm	100
type II polyketide	Type II polyketide cyclase, clade 5b (tetracenomycins, 4th ring)	Cyc	cyclase_clade_Vb.hmm	99.7
type II polyketide	Type II polyketide cyclase, clade 6a (anthracyclines, 4th ring)	Cyc	cyclase_clade_VIa.hmm	100
type II polyketide	Type II polyketide cyclase, clade 6b (heterogeneous clade)	Cyc	cyclase_clade_VIb.hmm	188.1
type II polyketide	Type II polyketide cyclase, clade 7 (tetracenomycins/pentangular polyphenols, 1st/2nd/3rd rings)	Cyc	cyclase_clade_VII.hmm	103.4
type II polyketide	Type II polyketide cyclase, clades 8/9 (multi-family, 1st/2nd/3rd rings)	Cyc	cyclase_clade_VIII_IX.hmm	162.6
type II polyketide	Type II polyketide cyclase, clade 8a (benzoisochromanequinones, 1st/2nd rings)	Cyc	cyclase_clade_VIIIa.hmm	100
type II polyketide	Type II polyketide cyclase, clade 10 (angucyclines, 1st/2nd rings)	Cyc	cyclase_clade_X.hmm	150
type II polyketide	C-2 aminotransferase	AmT	C2AmT.hmm	600
type II polyketide	Anthrone-type oxygenase	Ox	ABM.hmm	22.2
type II polyketide	C-6 monooxygenase	Ox	C6Ox.hmm	700
type II polyketide	Favorskiiase	EncM	favorskiiase.hmm	700
type II polyketide	Baeyer-Villiger monooxygenase	BVMO	BVMO.hmm	600
type II polyketide	C9 ketoreductase	C9KR	C9KR.hmm	300
type II polyketide	C11 ketoreductase	C11KR	C11KR.hmm	400
type II polyketide	C15 ketoreductase	C15KR	C15KR.hmm	475
type II polyketide	C17 ketoreductase	C17KR	C17KR.hmm	400
type II polyketide	C19 ketoreductase	C19KR	C19KR.hmm	350
type II polyketide	Carboxy-O-methyltransferase	OMT	carboxy_OMT.hmm	300
type II polyketide	D-ring O-/N-methyltransferase	MT	C2MT.hmm	350
type II polyketide	C-6 C-methyltransferase	CMT	C6CMT.hmm	450
type II polyketide	C-10 C-methyltransferase	CMT	C10CMT.hmm	300
type II polyketide	C-11 O-methyltransferase (1)	OMT	C11OMT.hmm	225
type II polyketide	C-11 O-methyltransferase (2)	OMT	C11OMT_2.hmm	275
type II polyketide	Amidotransferase	GATase	amidotransferase.hmm	861
type II polyketide	Phenylalanine ammonia lyase	PAL	PAL.hmm	700
type II polyketide	Type II polyketide priming acyltransferase	AT	priming_AT.hmm	300
type II polyketide	Ketosynthase III	KSIII	KSIII.hmm	350
bacteriocin	Carocin-D like protein	A	group_0_output.hmm	1000
bacteriocin	Pyocin-S2 like protein	A	group_1_output.hmm	200
bacteriocin	Helveticin-J like protein	A	group_10_output.hmm	40
bacteriocin	Laterosporulin like protein	A	group_100_output.hmm	100
bacteriocin	Biticin-B like protein	A	group_101_output.hmm	27
bacteriocin	Plantaricin-A like protein	A	group_102_output.hmm	90
bacteriocin	Plantaricin-S-beta like protein	A	group_103_output.hmm	32
bacteriocin	LCl like protein	A	group_104_output.hmm	85
bacteriocin	Plantaricin-NC8 like protein	A	group_105_output.hmm	100
bacteriocin	Acidocin-8912 like protein	A	group_106_output.hmm	64
bacteriocin	Fulvocin-C like protein	A	group_107_output.hmm	100
bacteriocin	Enterocin like protein	A	group_108_output.hmm	50
bacteriocin	Enterocin-EJ97 like protein	A	group_109_output.hmm	100
bacteriocin	Halocin-S8 like protein	A	group_11_output.hmm	500
bacteriocin	Leucocin-C / Weissellin-A like protein	A	group_110_output.hmm	80
bacteriocin	Bavaricin-MN / Divergicin-M35 like protein	A	group_111_output.hmm	80
bacteriocin	Thuricin-17 like protein	A	group_112_output.hmm	60
bacteriocin	Curvaticin-FS47 like protein	A	group_114_output.hmm	70
bacteriocin	Lactococcin-MMFII like protein	A	group_115_output.hmm	80
bacteriocin	Enterocin-K1 like protein	A	group_117_output.hmm	70
bacteriocin	Plantaricin-C19 like protein	A	group_118_output.hmm	75
bacteriocin	Enterocin-Q like protein	A	group_119_output.hmm	100
bacteriocin	Closticin like protein	A	group_120_output.hmm	260
bacteriocin	Plantaracin like protein	A	group_120_output.hmm	20
bacteriocin	Leucocin-B like protein	A	group_121_output.hmm	100
bacteriocin	Bacillocin-B37 like protein	A	group_122_output.hmm	85
bacteriocin	Zoocin-A like protein	A	group_13_output.hmm	375
bacteriocin	Aureocin-A53 like protein	A	group_96_output.hmm	33
bacteriocin	Avicin A like protein	A	group_69_output.hmm	21
bacteriocin	Colicin N like protein	A	group_7_output.hmm	25
bacteriocin	Sakacin P (Sakacin 674) / Bavaricin A / Curvaticin L442 like protein	A	group_70_output.hmm	25
bacteriocin	Carnobacteriocin BM1 (Carnobacteriocin B1) / Pisciocin V1b like protein	A	group_71_output.hmm	25
bacteriocin	Enterocin W beta like protein	A	group_72_output.hmm	72
bacteriocin	Penocin A like protein	A	group_73_output.hmm	28
bacteriocin	Lactococcin G beta like protein	A	group_74_output.hmm	60
bacteriocin	Enterocin W alpha like protein	A	group_75_output.hmm	28
bacteriocin	Curvacin A / Sakacin A like protein	A	group_77_output.hmm	24
bacteriocin	Enterocin X-alpha like protein	A	group_78_output.hmm	28
bacteriocin	Enterocin 1071A like protein	A	group_79_output.hmm	54
bacteriocin	Halocin H4 like protein	A	group_8_output.hmm	300
bacteriocin	Leucocin N like protein	A	group_80_output.hmm	20
bacteriocin	Plantaricin K like protein	A	group_81_output.hmm	76
bacteriocin	Plantaricin E like protein	A	group_82_output.hmm	55
bacteriocin	Lactocin-705-beta like protein	A	group_83_output.hmm	21
bacteriocin	Sakacin G like protein	A	group_84_output.hmm	22
bacteriocin	Plantaricin S alpha like protein	A	group_85_output.hmm	23
bacteriocin	Enterocin X-beta like protein	A	group_86_output.hmm	20
bacteriocin	Plantaricin NC8 like protein	A	group_87_output.hmm	120
bacteriocin	Lactocin 705-alpha like protein	A	group_88_output.hmm	79
bacteriocin	Lactococcin G-alpha like protein	A	group_89_output.hmm	70
bacteriocin	Lacticin Q / Lacticin Z like protein	A	group_90_output.hmm	29
bacteriocin	Leucocin Q like protein	A	group_91_output.hmm	141
bacteriocin	Plantaricin J like protein	A	group_93_output.hmm	125
bacteriocin	Plantaricin F like protein	A	group_94_output.hmm	89
bacteriocin	Weissellicin 110 like protein	A	group_95_output.hmm	140
bacteriocin	Gassericin K7-B like protein	A	group_99_output.hmm	24
bacteriocin	Halocin C8 like protein	A	group_14_output.hmm	26
bacteriocin	Colicin M like protein	A	group_15_output.hmm	240
bacteriocin	Linocin M18 like protein	A	group_16_output.hmm	301
bacteriocin	Propionicin F like protein	A	group_17_output.hmm	200
bacteriocin	Propionicin SM1 like protein	A	group_18_output.hmm	100
bacteriocin	Dysgalacticin like protein	A	group_19_output.hmm	200
bacteriocin	Colicin IA / IB like protein	A	group_2_output.hmm	330
bacteriocin	LafA like protein	A	group_21_output.hmm	25
bacteriocin	Enterocin AS-48 like protein	A	group_22_output.hmm	24.5
bacteriocin	Colicin V like protein	A	group_23_output.hmm	36
bacteriocin	Microcin E492 like protein	A	group_24_output.hmm	27
bacteriocin	Propionicin T1 like protein	A	group_25_output.hmm	100
bacteriocin	Lactococcin 972 like protein	A	group_26_output.hmm	22
bacteriocin	Pentocin KCA1 like protein	A	group_27_output.hmm	58
bacteriocin	Reutericin 6 like protein	A	group_28_output.hmm	70
bacteriocin	Microcin 24 like protein	A	group_29_output.hmm	30
bacteriocin	Pyocin S1 like protein	A	group_3_output.hmm	160
bacteriocin	Thermophilin A like protein	A	group_30_output.hmm	32
bacteriocin	Acidocin J1132 alpha like protein	A	group_31_output.hmm	23
bacteriocin	Enterocin 96 alpha like protein	A	group_32_output.hmm	150
bacteriocin	Acidocin A like protein	A	group_33_output.hmm	20
bacteriocin	Butyrivibriocin AR10 like protein	A	group_34_output.hmm	88
bacteriocin	Brochocin C like protein	A	group_35_output.hmm	40
bacteriocin	Enterocin SE-K4 like protein	A	group_36_output.hmm	22
bacteriocin	Circularin A like protein	A	group_37_output.hmm	27
bacteriocin	Uberolysin like protein	A	group_38_output.hmm	22
bacteriocin	Gassericin T like protein	A	group_39_output.hmm	28
bacteriocin	Colicin E1 like protein	A	group_4_output.hmm	28
bacteriocin	Lactococcin A like protein	A	group_40_output.hmm	28
bacteriocin	Epidermicin NI01 like protein	A	group_97_output.hmm	28
bacteriocin	Divergicin A like protein	A	group_41_output.hmm	25
bacteriocin	Microcin H47 like protein	A	group_42_output.hmm	25.8
bacteriocin	Bacillocin 602 / Bacteriocin T8 / Hiracin JM79 like protein	A	group_43_output.hmm	42.9
bacteriocin	Cerein 7B like protein	A	group_44_output.hmm	28.9
bacteriocin	Durancin Q / Durancin TW-49M like protein	A	group_45_output.hmm	26.2
bacteriocin	Listeriocin 743A like protein	A	group_47_output.hmm	25
bacteriocin	Carnobacteriocin A (Piscicolin-61) like protein	A	group_48_output.hmm	42.7
bacteriocin	Enterocin B like protein	A	group_49_output.hmm	25.9
bacteriocin	Colicin 10 like protein	A	group_5_output.hmm	49.8
bacteriocin	Ubericin-A like protein	A	group_50_output.hmm	26.8
bacteriocin	Plantaricin 1.25 / Brevicin 27 like protein	A	group_51_output.hmm	25.7
bacteriocin	Lactococcin B like protein	A	group_52_output.hmm	26.4
bacteriocin	Michiganin A like protein	A	group_53_output.hmm	171.7
bacteriocin	Bacillocin 1580 / Carnobacteriocin B2 (Carnocin CP52)/ like protein	A	group_54_output.hmm	26.6
bacteriocin	Enterocin AS-48 like protein	A	group_55_output.hmm	26.1
bacteriocin	Lactobin A (Amylovorin L471) like protein	A	group_56_output.hmm	55
bacteriocin	Carnocyclin-A like protein	A	group_58_output.hmm	32.2
bacteriocin	UviB like protein	A	group_59_output.hmm	48.9
bacteriocin	Garvicin ML like protein	A	group_60_output.hmm	28.4
bacteriocin	Prepeptide GarQ like protein	A	group_61_output.hmm	37.8
bacteriocin	Divergicin 750 like protein	A	group_62_output.hmm	25.9
bacteriocin	Leucocyclicin Q like protein	A	group_63_output.hmm	109
bacteriocin	Pediocin PA-1 (Pediocin ACH) / Coagulin A / Plantaricin 423 like protein	A	group_64_output.hmm	53.1
bacteriocin	Lactacin-F (LafX) like protein	A	group_65_output.hmm	44.1
bacteriocin	Mundticin L / Mundticin KS / Mundticin L / Piscicolin 126 / Enterocin HF / Enterocin CRL35 / Pisciocin V1-alpha like protein	A	group_65_output.hmm	18.2
bacteriocin	Enterocin E-760 like protein	A	group_67_output.hmm	31.1
bacteriocin	Mesentericin Y105 / Leucocin B-Ta11a / Leucocin A-UAL187 like protein	A	group_68_output.hmm	25.5

## Sheet: b. Reactions
Search	Full name	Abbreviation	Reaction
aminocoumarin	Tyrosine monooxygenase	NovI	NovI
aminocoumarin	Beta-hydroxytyrosine oxidase	NovJ	NovJ
aminocoumarin	Beta-hydroxytyrosine oxidase	RubC3	RubC3
aminocoumarin	Aminocoumarin halogenase	Cl	CloHal
aminocoumarin	Pyrrole C5-methyltransferase	CloN6	CloN6
aminocoumarin	Aminocoumarin O-methylnoviose methylpyrrole-transferase	CloN7	CloN7
aminocoumarin	Oxaloactetate-threonine ligase	CouR1	CouR1
aminocoumarin	Pyrrole biosynthesis decarboxylase-cyclase	CouR2	CouR2
aminocoumarin	Pyrrole biosynthesis threonine kinase	CouR3	CouR3
aminocoumarin	Dicarboxymethylpyrrole dehydrogenase	CouR4	CouR4
aminocoumarin	Prephenate dehydrogenase	NovF	NovF
aminocoumarin	Aminocoumarin ligase	NovL	NovL
aminocoumarin	Aminocoumarin O-methylnoviose carbamoyltransferase	NovN	NovN
aminocoumarin	Aminocoumarin C-methyltransferase	NovO	NovO
aminocoumarin	Aminocoumarin noviose O-methyltransferase	NovP	NovP
aminocoumarin	4-hydroxyphenylpyruvate 3-dimethylallyltransferase	NovQ	NovQ
aminocoumarin	Prenylhydroxybenzoate decarboxylase	NovR	NovR
aminoglycoside	Inositol phosphate monophosphatase	IPM	Ag1
aminoglycoside	2DOI synthase	s2DOI	Ag3
aminoglycoside	KasD 4,6 dehydratase	4,6DH	Ag2
antimetabolite	5-guanidino-2-oxo-pentanoate C-methyltransferase	MrsA	MrsA
antimetabolite	5-guanidino-3-methyl-2-oxo-pentanoate transaminase	MrsB	MrsB
antimetabolite	Prephenate decarboxylase	BacA	BacA
antimetabolite	&delta;-(8)-7R-dihydro-hydroxyphenylpyruvate isomerase	BacB	BacB
antimetabolite	Dihydroanticapsin 7-dehydrogenase	BacC	BacC
antimetabolite	Alanine-anticapsin ligase	BacD	BacD
antimetabolite	Anticapsin transaminase	BacF	BacF
antimetabolite	Anticapsin NADPH-dependent reductase	BacG	BacG
antimetabolite	Arginine N-omega-monooxygenase	DcsA	DcsA
antimetabolite	N-omega-hydroxy-L-arginine amidinohydrolase	DcsB	DcsB
antimetabolite	O-ureido-L-serine synthase	DcsD	DcsD
antimetabolite	O-ureido-D-serine cyclo-ligase	DcsG	DcsG
antimetabolite	PLP-dependent cysteine synthase involved in diaminopropionate biosynthesis	DdaA	DdaA
antimetabolite	N-fumarate-diaminopropionate epoxidase	DdaC	DdaC
antimetabolite	Fumarate-diaminopropionate ligase	DdaG	DdaG
antimetabolite	Fumarate transaminase	DdaH	DdaH
antimetabolite	Tryptophan ketoacid beta-C-methyltransferase	Ind1	Ind1
antimetabolite	&beta;-methyl tryptophan ketoacid ketoreductase	Ind2	Ind2
antimetabolite	4-indole-3-methyl-2-hydroxy-propanoic acid adenylation domain	Ind3	Ind3
antimetabolite	PLP-dependent arginine oxidase	Ind4	Ind4
antimetabolite	Indolmycin C-N lyase	Ind6	Ind6B
antimetabolite	Indolmycin C-N lyase	Ind6	Ind6A
antimetabolite	Indolmycin N-methyltransferase	Ind7	Ind7
beta-lactam	Isopenicillin N acyltransferase	IAT	IAT
beta-lactam	Isopenicillin N synthase	IPNS	IPNS
beta-lactam	Deacetoxycephalosporin synthase/hydroxylase	CefEF	CefEF_1
beta-lactam	Deacetoxycephalosporin synthase/hydroxylase	CefEF	CefEF_2
beta-lactam	Deacetylcephalosporin C acetyltransferase	CefG	CefG
beta-lactam	Deacetylcephalosporin C O-carbamoyltransferase	CmcH	CmcH
beta-lactam	Cephem C-7 methyltransferase	CmcI	CmcI
beta-lactam	Cephem C-7 hydroxylase	CmcJ	CmcJ
beta-lactam	Carbapenem &beta;-lactam synthase	CarA	CarA
beta-lactam	Carbapenem t-CMP crotonase	CarB	CarB
beta-lactam	Carbapenem synthase	CarC	CarC
beta-lactam	Proline dehydrogenase	CarD	CarD
beta-lactam	Carbapenem N-acetyltransferase	ThnF	ThnF
beta-lactam	Carbapenem 2OG oxygenase (C-2 side chain oxidase)	ThnG	ThnG
beta-lactam	Carbapenem methyltransferase	ThnK	ThnK
beta-lactam	Carbapenem 2OG oxygenase (C-6 side chain hydroxylase)	ThnQ	ThnQ
beta-lactam	Carbapenem pantetheine hydrolase	ThnT	ThnT
beta-lactam	Proclavaminate amidino hydrolase	PAH	PAH
beta-lactam	Glycylclavaminic acid synthase	GCAS	GCAS
beta-lactam	Carboxyethylarginine synthase	CEAS	CEAS
beta-lactam	Clavaminate synthase	CAS	CAS
beta-lactam	Clavaldehyde dehydrogenase	CAD	CAD
beta-lactam	&beta;-lactam synthase	BLS	BLS
beta-lactam	Monobactam thioesterase	TE	SulfTE
beta-lactam	Monobactam sulfotransferase	ST	SulfST
beta-lactam	Clavaminic acid synthetase-like domain	CAS	CAS_1
beta-lactam	Clavaminic acid synthetase-like domain	CAS	CAS_2
beta-lactam	SAM-dependent methyltransferase	SulP	SulP
bisindole	Indolotryptoline maleimide N-methyltransferase	AbeM1	AbeM1
bisindole	Indolotryptoline indole N-methyltransferase	AbeM2	AbeM2
bisindole	Indolotryptoline hydroxyindole O-methyltransferase	AbeM3	AbeM3
bisindole	Maleimide indolocarbazole N-methyltransferase	AtM1	AtM1
bisindole	Tryptophan 6'-halogenase	BorH	BorH
bisindole	Indolotryptoline O-methyltransferase	BorM2	BorM2
bisindole	Indolotryptoline O-methyltransferase	BorM3	BorM3
bisindole	Indolotryptoline C-monooxygenase	BorX3	BorX3
bisindole	Tryptophan 5'-halogenase	ClaH	ClaH
bisindole	Maleimide indolocarbazole epoxidase (indolotryptoline synthase)	ClaX1	ClaX1
bisindole	Indolotryptoline indole-inversion monooxygenase	ClaX2	ClaX2
bisindole	Carboxy indolocarbazole synthase, O-methyltransferase	EspM	EspM
bisindole	Carboxy indolocarbazole tryptophan 6'-monooxygenase	EspX	EspX
bisindole	Pyrrolinone indolocarbazole monooxygenase	HysX	HysX
bisindole	Arcyriarubin-specific dioxygenase	MarC	MarC
bisindole	Arcyriarubin maleimide N-methyltransferase	MarM	MarM
bisindole	Maleimide indolocarbazole monooxygenase	RebC	RebC
bisindole	Chromopyrrolic acid synthase	RebD	RebD
bisindole	Tryptophan 7'-halogenase	RebH	RebH
bisindole	Tryptophan amine oxidase	RebO	RebO
bisindole	Indolocarbazole synthase (P450)	RebP	RebP
bisindole	Reductasporine-specific reductase	RedE	RedE
bisindole	Reductasporine-specific N-dimethyltransferase	RedM	RedM
bisindole	Pyrrolinone indolocarbazole monooxygenase	StaC	StaC
bisindole	Violacein-specific monooxygenase	VioC	VioC
bisindole	Violacein-specific indole monooxygenase	VioD	VioD
bisindole	Violacein-specific scaffold forming monooxygenase	VioE	VioE
cyclodipeptide	Cyclic dipeptide oxidase, subunit A	CDO<sub>A</sub>	AlbA
cyclodipeptide	Amide N-methyltransferase	NMT	Amir4628
cyclodipeptide	Diketopiperazine ring oxidase	P450	CypX
cyclodipeptide	Aryl C-C bond forming oxidase	P450	CYP121
cyclodipeptide	Amide O-/N-methyltransferase	MT	Ndas1145
cyclodipeptide	Side chain O-methyltransferase	OMT	Ndas1149
isonitrile	Isonitrile synthase	IsnA	IsnA
isonitrile	Isonitrile acrylate synthase	IsnB	IsnB
isonitrile	Tyrosine isonitrile glycosyltransferase	IsnGT	IsnGT
isonitrile	12-epi-Hapalindole U cyclase	FamC1	FamC1
isonitrile	Hapalindole H cyclase (heterodimer with FamC3)	FamC2	FamC2
isonitrile	Hapalindole H cyclase (heterodimer with FamC2)	FamC3	FamC3
isonitrile	12-epi-Fischerindole U cyclase	FamC5	FamC5
isonitrile	Isonitrile geranyltranferase	FamD2	FamD2
isonitrile	Hapalindole halogenase	AmbO5	AmbO5
isonitrile	Hapalindole isoprenyltransferase	AmbP3	AmbP3
isonitrile	Pyoverdin chromophore-forming monooxygenase	PvcC	PvcC
lincoside	Lincomycin pyrrole &gamma;-glutamyltransferase and hydrolase	LmbA	LmbA
lincoside	L-DOPA glyoxalase	LmbB1	LmbB1
lincoside	Tyrosine ortho-hydroxylase	LmbB2	LmbB2
lincoside	Proline-lincosamine condensation protein	LmbD	LmbD
lincoside	Lincomycin mycothiol glycosidase	LmbE	LmbE
lincoside	N-acetyl-cysteinyl lincomycin PLP-dependent hydrolase	LmbF	LmbF
lincoside	Demethyl-lincomycin S-methyltransferase	LmbG	LmbG
lincoside	N-acetyl-cysteinyl lincomycin N-methyltransferase	LmbJ	LmbJ
lincoside	Octose-1,8-diphosphate phosphatase	LmbK	LmbK
lincoside	Octulose 8-phosphate isomerase	LmbN	LmbN
lincoside	Octose 1-phosphate guanylyltransferase	LmbO	LmbO
lincoside	Octose 8-phosphate kinase	LmbP	LmbP
lincoside	Pentose-5-phosphate transaldolase	LmbR	LmbR
lincoside	Ergothioneine lincosamine glycosyltransferase	LmbT	LmbT
lincoside	Ergothioneine-lincomycin mycothiol transferase	LmbV	LmbV
lincoside	4-vinyl-2,3-dihydro-1H-pyrrole-2-carboxylic acid tautomerase and C-methyltransferase	LmbW	LmbW
lincoside	Di-dehydro-propyl-pyrrolic acid tautomerase	LmbX	LmbX
lincoside	Di-dehydro-propyl-pyrrolic acid tautomerase	SibS	SibS
lincoside	Di-dehydro-propyl-pyrrolic acid tautomerase	TomK	TomK
lincoside	Di-dehydro-propyl-pyrrolic acid tautomerase	Por16	Por16
lincoside	Di-dehydro-propyl-pyrrolic acid direductase	LmbY	LmbY
lincoside	Celesticetin salicylic acid transferase	Ccb1	Ccb1
lincoside	Celesticetin salicylic acid transferase	Ccb2	Ccb2
lincoside	Celesticetin O-methyltransferase	Ccb4	Ccb4
lincoside	Celesticetin ethylaldehyde reductase	Ccb5	Ccb5
lincoside	Cysteinyl-celesticetin decarboxylase and transaminase	CcbF	CcbF
lincoside	Di-dehydro-propyl-pyrrolic acid reductase	HrmD	HrmD
lincoside	Di-dehydro-propylate-pyrrolate transaminase	ORF1	ORF1
lincoside	Di-dehydro-propyl-pyrrolate aldehyde oxidase	ORF2	ORF2
lincoside	Hydroxy-di-dehydro-propyl-pyrrolic acid dehydrogenase	ORF3	ORF3
lincoside	Di-dehydro-propyl-pyrrolic acid monooxygenase	ORF4	ORF4
lincoside	Porothramycin precursor aldehyde oxidase	Por23	Por23
lincoside	Porothramycin precursor di-N-methyltransferase	Por25	Por25
lincoside	Porothramycin precursor alcohol dehydrogenase	Por27	Por27
lincoside	Di-dehydro-propyl-pyrrolic acid reductase	SibT	SibT
lincoside	Dehydro-propyl-pyrrolic acid oxidoreductase	SibW	SibW
lincoside	Di-dehydro-ethyl-pyrrolic acid reductase	TomJ	TomJ
lincoside	4-vinyl-2,3-dihydro-1H-pyrrole-2-carboxylic acid tautomerase	TomN	TomN
lincoside	4-vinyl-2,3-dihydro-1H-pyrrole-2-carboxylic acid tautomerase	Lim13	Lim13
nucleoside	Amicetin cytosine PABA N-transferase	AmiF	AmiF
nucleoside	Amicetin cytosine-amicetose amosamine glycosyltransferase	AmiG	AmiG
nucleoside	Amicetin cytosine amicetose glycosyltransferase	AmiJ	AmiJ
nucleoside	&alpha;-methylserine-ACP transferase	AmiR	AmiR
nucleoside	&alpha;-methyl serine synthase	AmiS	AmiS
nucleoside	Cytosinine amino acid ligase	ArgK	ArgK
nucleoside	Blasticidin/arginomycin arginine guanidino-N-methyltransferase	ArgL	ArgL
nucleoside	Keto-arginine C-methyltransferase	ArgN	ArgN
nucleoside	Cystoylglucoronate synthase	BlsD	BlsD
nucleoside	Arginine 2,3-aminomutase	BlsG	BlsG
nucleoside	Cytosyl-keto-glucoronate transaminase	BlsH	BlsH
nucleoside	Cytosyl-keto-glucoronate transaminase	MilD	MilD
nucleoside	Glycyluridine 2'O-carbamoyltransferase	CapB	CapB
nucleoside	Capuramycin &alpha;-D-mannopyranuronate transferase	CapG	CapG
nucleoside	Glycyluridine 3'O-methyltransferase	CapK	CapK
nucleoside	&alpha;-D-mannopyranuronate-glycyluridine carboxy-O-methyltransferase	CapS	CapS
nucleoside	Capuramycin caprolactam C-methyltransferase	CapT	CapT
nucleoside	O-methyl-carboxyl N-transacylase	CapW	CapW
nucleoside	Cytosylglucoronate oxidase	GouA	GouA
nucleoside	Cytosyl-keto-glucoronate transaminase	GouH	GouH
nucleoside	4-amino-cytosylglucoronate serine ligase	GouJ	GouJ
nucleoside	Glycl-CoA N-methyltransferase	GouN	GouN
nucleoside	Uracil reductase	Jaw1	Jaw1
nucleoside	Polyketide-ACP nucleotidyltransferase and chain release enzyme	Jaw2	Jaw2
nucleoside	A-90289 Glycyluridine 2'-O-sulfotransferase	LipB	LipB
nucleoside	Glycyluridine diaminobutyrate &beta;-hydroxylase	LipG	LipG
nucleoside	Uridine-5'-aldehyde transaldolase	LipK	LipK
nucleoside	Uridine-5'-monophosphate dioxygenase	LipL	LipL
nucleoside	5'-Amino-5'-deoxy-&alpha;-D-ribose-1-phosphate nucleotidylyltransferase	LipM	LipM
nucleoside	1-NDP-5'-amino-5'-deoxy-&alpha;-D-ribose glycosyltransferase	LipN	LipN
nucleoside	Uridine-5'-aldehyde aminotransferase	LipO	LipO
nucleoside	5'-Amino-5'-deoxyuridine phosphorylase	LipP	LipP
nucleoside	3-hydroxy-fatty acid 3-methylglutaryl transferase	LipR	LipR
nucleoside	Hydroxy-diazepanone 3-hydroxy-fatty acid acyltransferase	LipT	LipT
nucleoside	N-methyltransferase and diazepanone-forming enzyme	LipW	LipW
nucleoside	Aminoribose 2'-O-sulfotransferase involved in liposidomycin biosynthesis	LpmB	LpmB
nucleoside	Cytidine monophosphate hydroxymethylase	MilA	MilA
nucleoside	Cytosylaminoglucuronate dehydratase	MilG	MilG
nucleoside	Cytosinine-amino acid ligase	MilH	MilH
nucleoside	&alpha;-keto-arginine nucleotidylyltransferase	MilN	MilN
nucleoside	Muraymycin glycyluridine diaminobutyrate decarboxylase	Mur23	Mur23
nucleoside	Aminoribose-glycyluridine SAM-transferase	Mur24	Mur24
nucleoside	Glycyluridine diaminopropane N-transacylating condensation domain	Mur30	Mur30
nucleoside	Picolinate-CoA hydrolase	NikA	NikA
nucleoside	4-hydroxy-2-oxovalerate aldolase	NikB	NikB
nucleoside	Lysine transaminase	NikC	NikC
nucleoside	Picolinic acid cyclase	NikD	NikD
nucleoside	Histidine-ACP &beta;-hydroxylase	NikQ	NikQ
nucleoside	Putative imidazolone-forming enzyme	NikR	NikR
nucleoside	4-pyridyl-4-hydroxy-2-oxoisovalerate transaminase	NikT	NikT
nucleoside	PLP-dependent aldo-uridine transaminase	Pac5	Pac5
nucleoside	Pacidamycin peptide releasing condensation domain and nucleotidylyltransferase	Pac9	Pac9
nucleoside	Uridine oxidoreductase	Pac11	Pac11
nucleoside	Aldo-uridine dehydratase	Pac13	Pac13
nucleoside	UMP-enolpyruvyltransferase	PolA	PolA
nucleoside	Octsyl acid oxygenase	PolCDK	PolCDK
nucleoside	Putative beta-lactam forming polyoxin enzyme	PolE	PolE
nucleoside	Polyoxin molybdopterin oxidoreductase	PolF	PolF
nucleoside	Polyoxin nucleotidylyltransferase	PolG	PolG
nucleoside	Phospho-octosyl acid synthase	PolH	PolH
nucleoside	Polyoxyin nucleoside transaminase	PolI	PolI
nucleoside	Phospho-octosyl acid phosphatase	PolJ	PolJ
nucleoside	Phospho-octosyl acid phosphatase	PolJx	PolJx
nucleoside	&alpha;-amino-d-carbamoylhydroxyvalerate dioxygenase	PolL	PolL
nucleoside	N-acetyl-phosphoglutamate dehydrogenase	PolM	PolM
nucleoside	&alpha;-amino-d-hydroxyvalerate carbamoyltransferase	PolO	PolO
nucleoside	N-acetyl-glutamate kinase	PolP	PolP
nucleoside	Chloro-sulfonoadenosine alanine ligase	AcmE	AcmE
nucleoside	Putative adenosine sulfotransferase	AcmG	AcmG
nucleoside	Putative adenosine sulfotransferase	AcmI	AcmI
nucleoside	Putative adenosine sulfotransferase	AcmK	AcmK
nucleoside	Sulfoadenosine aminotransferase	AcmN	AcmN
nucleoside	Putative sulfonoadenosine chlorinase	AcmX	AcmX
nucleoside	Putative sulfonoadenosine chlorinase	AcmY	AcmY
nucleoside	GTP cyclohydrolase	GCHI	GCHI
nucleoside	O-demethylpuromycin tyrosine O-methyltransferase	DmpM	DmpM
nucleoside	N-acetylpuromycin N-acetylhydrolase	NapH	NapH
nucleoside	Puromycin N-acetyltransferase	Pac	Pac
nucleoside	Phosphoaminoadenosine mono-phosphatase	Pur3	Pur3
nucleoside	Adenosine triphosphate aminotransferase	Pur4	Pur4
nucleoside	Puromycin adenosine N,N-dimethyltransferase	Pur5	Pur5
nucleoside	Puromycin tyrosine ligase	Pur6	Pur6
nucleoside	Aminoadenosine triphosphate pyrophosphohydrolase	Pur7	Pur7
nucleoside	Adenosine triphosphate oxidoreductase	Pur10	Pur10
nucleoside	7-cyano-7-deazaguanine synthase	QueC	QueC
nucleoside	6-carboxy-5,6,7,8-tetrahydropterin synthase	QueD	QueD
nucleoside	7-carboxy-7-deazaguanine synthase	QueE	QueE
nucleoside	NADPH-dependent 7-cyano-7-deazaguanine reductase	QueF	QueF
nucleoside	C-glycosynthase	SdmA	SdmA
nucleoside	Showdomycin ectoine synthase homologue	SdmE	SdmE
nucleoside	ACP-5-amino-1,5-dehydroproline transaminase	SdmF	SdmF
nucleoside	Triphosphoribose 7-cyano-7-deazaguanine deaminase	ToyE	ToyE
nucleoside	Triphosphoribose 7-cyano-7-deazaguanine adenylosuccinate lyase	ToyF	ToyF
nucleoside	Triphosphoribose 7-cyano-7-deazaguanine adenylosuccinate synthase	ToyG	ToyG
nucleoside	7-cyano-7-deazaguanine phosphoribosyl transferase	ToyH	ToyH
nucleoside	Toyocamycin phosphatase	ToyI	ToyI
nucleoside	Sangivamycin nitrile hydratase, &alpha; subunit	ToyJ	ToyJ
nucleoside	Sangivamycin nitrile hydratase &gamma; subunit	ToyK	ToyK
nucleoside	Sangivamycin nitrile hydratase &beta; subunit	ToyL	ToyL
nucleoside	Uridine activating radical SAM enzyme	TunB	TunM
nucleoside	UDP-N-acetylglucosamine epimerase	TunF	TunF
nucleoside	UDP-N-acetylglucosamine dehydratase	TunA	TunA
nucleoside	UDP-N-acetyl-tunicamine phosphodiesterase	TunH	TunH
nucleoside	Tunicamycin N-acetylglucosamine glycosyltransferase	TunD	TunD
nucleoside	Tunicamycin N-deacetylase	TunE	TunE
nucleoside	Tunicamycin acyltransferase	TunC	TunC
nucleoside	Parahydroxybenzoic acid CoA monooxygenase	Hyg2	Hyg2
nucleoside	Amino-inositol O-methyltransferase	Hyg6	Hyg6
nucleoside	Amino-inositol acetal synthase	Hyg7	Hyg7
nucleoside	Keto-inositol transaminase	Hyg8	Hyg8
nucleoside	Parahydroxybenzoic acid CoA-ligase	Hyg12	Hyg12
nucleoside	Parahydroxybenzoic acid/methylmalonyl dehydratase	Hyg14	Hyg14
nucleoside	Parahydroxybenzoic acid/methylmalonyl ketoreductase	Hyg15	Hyg15
nucleoside	Inositol dehydrogenase	Hyg17	Hyg17
nucleoside	Parahydroxybenzoic acid/methylmalonyl acyltransferase	Hyg22	Hyg22
nucleoside	Fucofuranose-GDP dehydrogenase	Hyg26	Hyg26
nucleoside	Furanose glycosyltransferase	MtdG1	MtdG1
nucleoside	A-201A rhamnosyltransferase	MtdG2	MtdG2
nucleoside	GDP-D-mannose-4,6-dehydratase	MtdH	MtdH
nucleoside	O-GDP-&alpha;-D-rhamnose synthase	MtdJ	MtdJ
nucleoside	Galactopyranose transglycosylase	MtdL	MtdL
nucleoside	Galactopyranose isomerase	MtdM	MtdM
nucleoside	A-201A rhamnose O-methyltransferase	MtdM2	MtdM2
nucleoside	A-201A rhamnose O-methyltransferase	MtdM3	MtdM3
nucleoside	M4 GDP-&alpha;-L-galactofuranose O-methyltransferase	MtdM4	MtdM4
nucleoside	O-methyl GDP-&alpha;-L-galactofuranose oxidoreductase	MtdW	MtdW
nucleoside	Liponucleoside rhamnose O-2-methyltransferase	LipA1	LipA1
nucleoside	Liponucleoside rhamnosyltransferase	LipB1	LipB1
nucleoside	Liponucleoside rhamnose O-3-methyltransferase	LipY	LipY
nucleoside	Liponucleoside rhamnose O-4-methyltransferase	LipZ	LipZ
nucleoside	Muraminomicin rhamnose C-6-methyltransferase	Mra3	Mra3
nucleoside	Muraminomicin rhamnose O-3-succinyltransferase	Mra4	Mra4
nucleoside	Uridine-5'-carboxamide forming PLP-dependent monooxygenase	Cap15	Cap15
nucleoside	Cytochrome P450 pyridylhomothreonine monooxygenase	NikF	NikF
nucleoside	7-carboxy-7-deazaguanine phosphoribosylpyrophosphate transferase	TubE	TubE
nucleoside	7-carboxy-7-deazaguanine phosphoribosylpyrophosphate decarboxylase	TubF	TubF
nucleoside	Tubercidin phosphatase	TubG	TubG
phenazine	Phenazine biosynthesis protein A/B	PhzA/B	PhzAB
phenazine	Phenazine biosynthesis isochorismatase	PhzD	PhzD
phenazine	Phenazine-specific anthranilate synthase component	PhzE	PhzE
phenazine	Phenazine biosynthesis pyridoxamine 5'-phosphate oxidase	PhzG	PhzG
phosphonate	2-aminoethylphosphonate aminotransferase	AMT	AEP_AMT
phosphonate	ATP-grasp domain valine-transferase	Arg1	Arg1
phosphonate	Aminomethylphosphonate peptidyltransferase	Arg4	Arg4
phosphonate	Aminomethylphosphonate synthase	Arg10	Arg10
phosphonate	N-acetylphosphinothricin deacetylase	DEA	DEA
phosphonate	2-hydroxyethylphosphonate dioxygenase	DhpA	DhpA
phosphonate	Dihydroxyethylphosphonate kinase	DhpB	DhpB
phosphonate	1-hydroxy-2-phosphorylethylphosphonate dehydrogenase	DhpC	DhpC
phosphonate	Acetylphosphonate transaminase	DhpD	DhpD
phosphonate	Phosphonopyruvate decarboxylase	DhpF	DhpF
phosphonate	PLP-dependent acetylphosphonate synthase	DhpH<sub>N</sub>	DhpH_NTD
phosphonate	1-amino-isoethylphosphonate leucine transferase	DhpH<sub>C</sub>	DhpH_CTD
phosphonate	Phosphonomethyltransferase	DhpI	DhpI
phosphonate	Phosphonoalanine dehydratase	DhpJ	DhpJ
phosphonate	Leucine-dehydroalaninylphosphonate glycine transferase	DhpK	DhpK
phosphonate	2-aldoethylphosphonate reductase	FomC	FomC
phosphonate	2-hydroxyethylphosphonate C-methyltransferase	Fom3	Fom3
phosphonate	Fosfomycin epoxidase	Fom4	Fom4
phosphonate	Phosphonomethylmalate isomerase	FrbA	FrbA
phosphonate	Phosphonopyruvate C-acetyltransferase	FrbC	FrbC
phosphonate	Isophosphonomethylmalate dehydrogenase	FrbE	FrbEB
phosphonate	CMP-5' -N-hydroxy-3-aminopropylphosphonate N-monooxygenase	FrbF	FrbF
phosphonate	CMP-5'-3-aminopropylphosphonate N-monooxygenase	FrbG	FrbG
phosphonate	2-amino-4-phosphonobutyrate cytidylyltransferase/decarboxylase	FrbH	FrbH
phosphonate	CMP-5'-3-aminopropylphosphonate NUDIX hydrolase	FrbI	FrbI
phosphonate	FR-900098 monooxygenase	FrbJ	FrbJ
phosphonate	Asparagine synthase homologue - Acetylhydrazine transferase	FzmA	FzmA
phosphonate	Phosphonoacetate O-methyltranferase	FzmB	FzmB
phosphonate	ATP-grasp enzyme related to carbamoyl-phosphate synthase	FzmF	FzmF
phosphonate	Dual acting phosphonate dioxygenase	FzmG	FzmG
phosphonate	Hydrazine N-methyltranferase	FzmH	FzmH
phosphonate	Valine-specific amino acid ligase	FzmI	FzmI
phosphonate	Nitrosuccinate lyase	FzmL	FzmL
phosphonate	Nitrosuccinate synthase	FzmM	FzmM
phosphonate	Acetylhydrazinearginine deacetylase	FzmO	FzmO
phosphonate	Hydrazinosuccinate N-acetyltransferase	FzmQ	FzmQ
phosphonate	Acetylhydrazinosuccinate lyase	FzmR	FzmR
phosphonate	2-aminoethylphosphonate dioxygenase	NitA	NitA
phosphonate	1-hydroxy-2-amino-ethylphosphonate N-acetyltransferase	NitB	NitB
phosphonate	N-acetyl-1-hydroxy-2-amino-ethylphosphonate N-monooxygenase	NitC	NitC
phosphonate	Mycothioltransferase	NitD	NitDE
phosphonate	ATP-grasp N-acetyltransferase	PamC	PamC
phosphonate	Demethylphosphinothricin N-acetyltransferase	PAT	PAT
phosphonate	2-hydroxyethylphosphonate dioxygenase	PhpD	PhpD
phosphonate	Hydroxymethylphosphonate dehydrogenase	PhpE	PhpE
phosphonate	Phosphonoformate-CMP mutase	PhpG	PhpG
phosphonate	Carboxyphosphoenolpyruvate synthase	PhpH	PhpH
phosphonate	Carboxyphosphoenolpyruvate mutase	PhpI	PhpI
phosphonate	Phosphonoformaldehyde monooxygenase	PhpJ	PhpJ
phosphonate	Phosphinate methyltransferase	PhpK	PhpK
phosphonate	Phosphinomethylmalate isomerase	PMI	PMI
phosphonate	Phosphinomethylmalate synthase	PMS	PMS
phosphonate	ATP-grasp amino acid ligase (Val/Leu/Ile)	RhiC	RhiC
phosphonate	Two component phosphonopyruvate decarboxylase (functions with RhiF)	RhiE	RhiE
phosphonate	2-keto-4-hydroxy-5-phosphonopentanoic acid aldolase	RhiG	RhiG
phosphonate	APPA dehydratase	RhiI	RhiI
phosphonate	APPA aminotransferase	RhiJ	RhiJ
phosphonate	ATP-grasp amino acid ligase (Arg)	RhiM	RhiM
phosphonate	Phosphonopyruvate reductase	VlpB	VlpB
phosphonate	2-hydroxy-3-oxo-3-phosphoxypropylphosphonic hydrolase	VlpC	VlpC
phosphonate	2-hydroxy-3-oxopropylphosphonic reductase	VlpE	VlpE
phosphonate	ATP-grasp amino acid ligase (Val)	VlpF	VlpF
phosphonate	ATP-grasp N-acetyltransferase	VlpG	VlpG
RiPP	Prochlorosin precursor	A	ProcA
RiPP	Lasso peptide precursor	A	LassoDisulfide
RiPP	Glycocin precursor	A	SunA
RiPP	Putative phosphoramidate precursor	A	MccA
RiPP	Bifunctional N-prenyltransferase/O-methyltransferase	AgeF1	AgeF1
RiPP	Auto-inducing peptide endopeptidase	AgrB	AgrB
RiPP	Sactipeptide Fe-S protein	AlbA	Sactipeptide
RiPP	Putative zinc-dependent protease (1)	AlbE	AlbE
RiPP	Lasso peptide asparagine synthase homolog	CapC	Lasso
RiPP	Valine &beta;-hydroxylase	P450	BerH
RiPP	Bottromycin macrocyclodehydratase	BotC	BotC
RiPP	Bottromycin thiazole-forming cyclodehydratase	BotCD	BotCD
RiPP	Bottromycin carboxymethylesterase	BotOMT	BotOMT
RiPP	Bottromycin leucyl-aminopeptidase	BotP	BotP
RiPP	Phenylalanine &beta;-C-methyltransferase	CMT	BotRMT1
RiPP	Valine &beta;-C-methyltransferase	CMT	BotRMT2
RiPP	Proline &beta;-C-methyltransferase	CMT	BotRMT3
RiPP	&alpha;-ketoglutarate/iron(II)-dependent aspartate &beta;-hydroxylase	Ox	CinX
RiPP	Cinorf7-like lysinoalanine biosynthesis protein	Cin7	Cinorf7
RiPP	Tertiary thioether biosynthesis protein	CltM	CltM
RiPP	ComX isoprenyltransferase	ComQ	ComQ
RiPP	Linear azole-containing peptide dehydratase	McbB	McbB
RiPP	Linear azole-containing peptide cyclodehydratase C	McbC	McbC
RiPP	Linear azole-containing peptide cyclodehydratase D	McbD	McbD
RiPP	Linardin dehydratase	CypH	CypH
RiPP	Linardin dehydratase	CypL	CypL
RiPP	Linardin N,N-dimethyltransferase	N,N-MT	CypM
RiPP	DUF95-family enzyme	DUF95	DUF95
RiPP	Short chain dehydrogenase	LanO	ElxO
RiPP	Lantithione S-oxidase	LanO	GarO
RiPP	Cytochrome P450 (hydroxymethylproline biosynthesis)	P450	GetJ
RiPP	Putative azole-forming protein	GodD	GodD
RiPP	Putative azole-forming protein	GodE	GodE
RiPP	Goadsporin dehydroalanine-forming protein GodF	GodF	GodF
RiPP	N-terminal acetyltransferase	AcT	GodH
RiPP	Lantipeptide dehydratase	LanB	LanB
RiPP	Lantipeptide cyclase	LanC	LanC
RiPP	Lantipeptide kinase/cyclase (LanKC or LanL)	LanKC	LanKC
RiPP	Lantipeptide fused dehydratase/cyclase	LanM	LanM
RiPP	Aminovinylcysteine biosynthesis flavoprotein	LanD	LanD
RiPP	Lantipeptide D-Ala biosynthesis protein	LanJ	LanJ
RiPP	Thiopeptide dehydratase	LazB	LazB
RiPP	Thiopeptide cycloaddition enzyme	LazC	LazC
RiPP	Thiopeptide cycloaddition enzyme (tetrahydropyridine-forming)	LazC	LazC_b
RiPP	Thiopeptide cyclodehydratase	LazE	LazE
RiPP	Thiopeptide azole-forming oxidase	LazF	LazF
RiPP	Linaridin dehydratase (legonaridin-type)	LegH	LegH
RiPP	Tryptophan (5) halogenase	LanH	MibH
RiPP	Cytochrome P450 proline 3,4-dihydroxylase	P450	MibO
RiPP	Microviridin ATP-grasp enzyme	MdnB	MdnB
RiPP	Microviridin ATP-grasp enzyme	MdnC	MdnC
RiPP	N-terminal acetyltransferase	AcT	MdnD
RiPP	Dehydrothreonine O-methyltransferase	OMT	NocQ
RiPP	NosA-type protein (C-terminal dealkylation/amide formation	NosA	NosA
RiPP	Cytochrome P450 glutamate &gamma;-hydroxylase	P450	NosB
RiPP	Cytochrome P450 pyridine hydroxylase	P450	NosC
RiPP	NosI-type protein (indole esterification)	NosI	NosI
RiPP	N-terminal acetyltransferase	AcT	PaeN
RiPP	Cyanobactin cyclodehydratase	PatD	PatD
RiPP	Cyanobactin prenyltransferase	PatF	PatF
RiPP	Cyanobactin protease/macrocyclase without oxidative domain	PatG	PatG
RiPP	Cyanobactin protease/macrocyclase with oxidative domain	PatG	PatGOx
RiPP	Proteusin poyB/poyC-type radical SAM C-methyltransferase	PoyBC	PoyBC
RiPP	Proteusin asparagine N-methyltransferase	PoyE	PoyE
RiPP	Proteusin dehydratase	PoyF	PoyF
RiPP	Proteusin &beta;-hydroxylase	Ox	PoyI
RiPP	Linear azole-containing peptide N,N-dimethyltransferase	N,N-MT	PznL
RiPP	Putative membrane-bound protease	SkfC	SkfC
RiPP	Disulfide bond-forming thioredoxin	SkfH	SkfH
RiPP	SPASM-domain-containing radical SAM enzyme	StrB	StrB
RiPP	Glycocin S-glycosyltransferase	SunS	SunS
RiPP	Nonheme iron-dependent valine &beta;-hydroxylase	Ox	TclD
RiPP	Threonine O-methyltransferase	OMT	TclO
RiPP	Trifolitoxin nitroreductase	TfxB	TfxB
RiPP	4-hydroxybutyrate dehydrogenase	TpaJ	TpaJ
RiPP	Thiazole C-methyltransferase	CMT	TpdI
RiPP	Cytochrome P450 (phenylalanine &beta;-hydroxylation or isoleucine epoxidation) 1	P450	TpdJ1
RiPP	Cytochrome P450 (phenylalanine &beta;-hydroxylation or isoleucine epoxidation) 2	P450	TpdJ2
RiPP	Thiazole C-methyltransferase	CMT	TpdL
RiPP	5-hydroxymethylthiazole O-methyltransferase	OMT	TpdM
RiPP	Asparagine N-methyltransferase	NMT	TpdT
RiPP	Cytochrome P450 (phenylalanine &beta;-hydroxylation)	P450	TpdQ
RiPP	Carboxylesterase	OMT	TsrB
RiPP	TsrC-type C-terminal amidotransferase	GATase	TsrC
RiPP	TsrI-type protein (quinaldic acid esterification)	TsrI	TsrI
RiPP	Isoleucine epoxidase	P450	TsrR
RiPP	TvaD hypothetical protein (thioviridamide N-terminal serine biotransformation)	TvaD	TvaD
RiPP	Thioviridamide aminovinylcysteine biosynthesis flavoprotein	TvaF	TvaF
RiPP	Histidine N1,N3-dimethyltransferase	N,N-MT	TvaG
RiPP	Thioviridamide thioamide biosynthesis protein	TvaH	TvaH
RiPP	Thioviridamide histidine &beta;-hydroxlase	Ox	TvaJ
RiPP	Phenyloxazoline-forming cyclodehydratase	B	YmB1
RiPP	Cyclodehydratase-oxidase didomain enzyme, N-terminal subunit	B	YmBC_a
RiPP	Cyclodehydratase-oxidase didomain enzyme, C-terminal subunit	C	YmBC_b
RiPP	Phenyloxazole-forming oxidase	C	YmC1
RiPP	Cytochrome P450 phenylalanine &beta;-hydroxylase	P450	YmE
RiPP	Macrocyclase	YmF	YmF
RiPP	Pantocin cyclase	PaaA	PaaA
RiPP	Pantocin decarboxylase-cyclase	PaaB	PaaB
RiPP	Pantocin efflux pump	PaaC	PaaC
RiPP	Pantocin precursor peptidase	PaaD	PaaD
RiPP	Phosphoramidation and adenylation domain	MccB	MccB
RiPP	Phosphoramide aminopropyltransferase	MccD	MccDE
RiPP	Radical SAM splicase	PlpX	PlpX
stilbene	Isopropylstilbene cyclase	StlC	StlC
stilbene	Isopropylstilbene ketosynthase	StlD	StlD
tailoring	Glycosyltransferase	GTr	GTr
tailoring	C-glycosyltransferase	C-GT	CGTr
tailoring	Chlorination	Cl	Cl
tailoring	Carbamoyltransferase	CarbT	CarbT
tailoring	Tryptophan dioxygenase	Kyn	Kynureninase
tailoring	Proline dehydrogenase	DHO	Proline_DH
tailoring	P450A	P450	P450A
tailoring	P450B	P450	P450B
tailoring	P450C	P450	P450C
tailoring	P450D	P450	P450D
tailoring	Phosphotransferase (1)	PO<sub>4</sub>	PT_1
tailoring	Phosphotransferase (2)	PO<sub>4</sub>	PT_2
tailoring	Formyltransferase	F	FormT
tailoring	Sulfotransferase (1)	ST	ST_1
tailoring	Sulfotransferase (2)	ST	ST_2
tailoring	Arylsulfotransferase (1)	ST	ArylST_1
tailoring	Tetramate Dieckmann cyclase	TrdC	TrdC
tailoring	ACP-glycerate acyltransferase and ketosynthase	Agg1	Agg1
tailoring	Shikimate isomerase	Bamb5912	Bamb_5912
tailoring	Shikimate reductase	Bamb5914	Bamb_5914
tailoring	DHCCA condensation enzyme	Bamb5915	Bamb_5915
tailoring	Shikimate dehydratase	Bamb5916	Bamb_5916
tailoring	Shikimate reductase	Bamb5918	Bamb_5918
tailoring	4-guanidinylbutyramide hydrolase	AzlAH	AzlAH
tailoring	Arginine monooxygenase	AzlAM	AzlAM
tailoring	4-guanidinylbutanoyl-CoA:ACP acyltransferase	AzlAT	AzlAT
tailoring	Desertomycin guanidinohydrolase	DstH	DstH
tailoring	Aminodeoxychorismate synthase	PabB	PabB
tailoring	Aminodeoxychorismate lyase	PabC	PabC
tailoring	Para-aminophenylalaninyl-ACP &beta;-hydroxylase	CmlA	CmlA
tailoring	Chorismate transaminase	CmlB	CmlB
tailoring	4-amino-4-deoxyprephenate dehydrogenase	CmlC	CmlC
tailoring	Aminochorismate mutase	CmlD	CmlD
tailoring	Dichloroacetate transferase	CmlG	CmlG
tailoring	&beta;-hydroxy-para-aminophenylalaninyl-ACP N-oxygenase	CmlI	CmlI
tailoring	Chloramphenicol aldehyde reductase	CmlJ	CmlJ
tailoring	Acetate-ACP dichlorinase	CmlS	CmlS
tailoring	Para-amino-meta-hydroxybenzoate O-methyltransferase	Alb02	Alb02
tailoring	Cyanoalanine biosynthesis domain	Alb04	Alb04
tailoring	Para-amino-meta-methoxybenzoate ortho-hydroxylase	Alb08	Alb08
tailoring	Para-amino-meta-isopropoxybenzoate ortho-hydroxylase	CysP	CysP
tailoring	Para-amino-meta-methoxybenzoate C-methyltransferase	CysS	CysS
tailoring	Enduracididine beta-hydroxylase	MppO	MppO
tailoring	3-amino-6-hydroxy-2-piperidone cyclase	ApdF	ApdF
tailoring	Tryptophan N-isoprenyltransferase	CymD	CymD
tailoring	ACP-phenylalanine &beta;-hydroxylase	CymO	CymO
tailoring	ACP-&beta;-hydroxyphenylalanine O-methyltransferase	CymP	CymP
tailoring	Leucine &delta;-hydroxylase	CymS	CymS
tailoring	N-prenyl tryptophan epoxidase	CymV	CymV
tailoring	N-prenyl ACP-tryptophan &beta;-hydroxylase	CymW	CymW
tailoring	Meta-nitrating P450	P450	RufO
tailoring	4-hexenoic acid monooxygenase	Ox	IlaD
tailoring	2-keto-4-hexenoic acid transaminase	AmT	IlaH
tailoring	Tambroline lysine dehydrogenase	TbrP	TbrP
tailoring	Tambroline cyclase	TbrQ	TbrQ
tailoring	Tetrahydroisoquinoline transaminase	SfmCy2	SfmCy2
tailoring	Tetrahydroisoquinoline peptidase	SfmE	SfmE
tailoring	Tetrahydroisoquinoline N-methyltransferase	SfmM1	SfmM1
tailoring	Tetrahydroisoquinoline core quinone hydroxylase	SfmO2	SfmO2
tailoring	Tetrahydroisoquinoline accessory quinone hydroxylase	SfmO4	SfmO4
tailoring	Quinocarcin esterase	Qcn1	Qcn1
tailoring	Quinocarcin oxidase	Qcn2	Qcn23
tailoring	Phenylalanine meta-hydroxylase	Qcn4	Qcn4
tailoring	Quinocarcin O-methyltransferase	Qcn5	Qcn5
tailoring	Arginine dioxygenase and dehydratase	Qcn18	Qcn18
tailoring	Putative aminoacetal-forming enzyme	Cya28	Cya28
tailoring	Lipocyclocarbamate-forming Baeyer-Villiger Monooxygenase	LpiC	LpiC
tailoring	Pyrrolizidine-forming Baeyer-Villiger Monooxygenase	PxaB	PxaB
tailoring	trans-2,3-dihydro-3-hydroxyanthranilic acid oxidoreductase	Lim4	Lim4
tailoring	3-hydroxyanthranilic acid 4-monooxygenase	Lim7	Lim78
tailoring	3,4-dihydroxyanthranilic acid 4-O-methyltransferase	Lim9	Lim9
tailoring	3-hydroxyanthranilic acid O-methyltransferase	Por26	Por26
tailoring	Kynurenine 3-monooxygenase	SibC	SibC
tailoring	Sibiromycin monooxygenase	SibG	SibG
tailoring	3-hydroxy-kynurenine 4-methyltransferase	SibL	SibL
tailoring	Kynureninase	SibQ	SibQ
tailoring	5-hydroxyanthranilic acid 4-monooxygenase (component 1)	TomE	TomE
tailoring	5-hydroxyanthranilic acid 4-monooxygenase (component 2)	TomF	TomF
tailoring	Pre-tomaymycin 5-O-methyltransferase	TomG	TomG
tailoring	Anthranilic acid 5-monooxygenase	TomO	TomO
tailoring	Anthranilate synthase	TomP	TomP
tailoring	3-amino-6-hydroxy-2-piperidone-forming mutase	CpnE	CpnE
tailoring	3-amino-6-hydroxy-2-piperidone-forming proline monooxygenase	CpnF	CpnF
tailoring	Flavin-containing monooxygenase	FMO	FMO
tailoring	Amine oxidase	Ox	AMINE_OXIDASE
tailoring	3-hydroxy-3-methylglutaryl-CoA synthase	HCS	BRANCHING_CASCADE
tailoring	Enoyl-CoA-dehydratase (2)	ECH2	ECH2
tailoring	Pyran synthase	PS	PYRAN_SYNTHASE
tailoring	Branching domain	B	BRANCHING_DOMAIN
tailoring	Amidotransferase (glutarimide-containing polyketides)	AmT	GLUTARIMIDE_BRANCHING_DOMAIN
tailoring	Aminotransferase	AmT	AMINOTRANSFERASE
tailoring	Amidotransferase	AmT	AMIDOTRANSFERASE
tailoring	UbiD family decarboxylase	DC	DECARBOXYLASE
tailoring	&beta;-unsaturated fatty acid or polyketide glycine ligase	CmiS1	CmiS1
tailoring	FAD-dependent glycine oxidase	CmiS2	CmiS2
tailoring	Iso- and methyl-iso-aspartate-ACP decarboxylase	VinO	VinO
tailoring	Carbocycle dehydrogenase	HitM1	HitM1
tailoring	Carbocycle-forming isomerase	HitM2	HitM2
tailoring	Carbocycle monooxygenase	HitM3	HitM3
tailoring	Carbocycle ketoreductase	HitM4	HitM4
tailoring	Carbocycle-forming isomerase	HitM5	HitM5
tailoring	Carbocycle O-methyltransferase	OMT	HitM6
tailoring	Aziridine-forming sulfotransferase	Fic28	Fic28
tailoring	5-amino-6-hydroxymethyl-pyrrolidinylglycine amidinotransferase	Fic36	Fic36
tailoring	5-hydroxy-6-hydroxymethyl-pyrrolidinylglycine dehydrogenase	Fic13	Fic13
tailoring	5-keto-6-hydroxymethyl-pyrrolidinylglycine transaminase	Fic16	Fic16
tailoring	Polyether epoxidase	Epox	POLYETHER_EPOXIDASE
tailoring	Epoxide hydrolase (MonBI-type)	EH	EpoxH1
tailoring	Epoxide hydrolase (MonBII-type)	EH	EpoxH2
thiotemplated	Adenylation	A	ADENYLATION
thiotemplated	Acyl adenylating enzyme	A	ACYL_ADENYLATING
thiotemplated	Condensation	C	CY
thiotemplated	Thioesterase	TE	TE
thiotemplated	O-methyltransferase	OMT	OMT
thiotemplated	N-methyltransferase	NMT	NMT
thiotemplated	C-methyltransferase	CMT	CMT
thiotemplated	Dehydratase	DH	DH
thiotemplated	Enoylreductase	ER	ER
thiotemplated	Ketoreductase	KR	KR
thiotemplated	Nitroreductase	NR	NR
thiotemplated	Reductase	Re	Red
thiotemplated	Reductase (chloramphenicol variant)	Re	CmlP_RE
thiotemplated	Reductase (imine-forming variant)	Re	NpsB
thiotemplated	Pictet-Spengler condensation domain	C<sub>PS</sub>	PS
type II polyketide	Type II polyketide cyclase, clade 1 (tetracenomycins/pentangular polyphenols, 3rd ring)	Cyc	Cyclase_1
type II polyketide	Type II polyketide cyclase, clade 2 (anthracyclines/tetracyclines/aureolic acids, 3rd ring)	Cyc	Cyclase_2
type II polyketide	Type II polyketide cyclase, clade 3 (benzoisochromanequinones, pyran ring)	Cyc	Cyclase_3
type II polyketide	Type II polyketide cyclase, clade 4 (angucyclines, 3rd/4th ring)	Cyc	Cyclase_4
type II polyketide	Type II polyketide cyclase, clade 5a (pentangular polyphenols, 4th/5th rings)	Cyc	Cyclase_5a
type II polyketide	Type II polyketide cyclase, clade 5b (tetracenomycins, 4th ring)	Cyc	Cyclase_5b
type II polyketide	Type II polyketide cyclase, clade 6a (anthracyclines, 4th ring)	Cyc	Cyclase_6a
type II polyketide	Type II polyketide cyclase, clade 6b subtype 1 (anthracyclines, 4th ring)	Cyc	Cyclase_6b1
type II polyketide	Type II polyketide cyclase, clade 6b subtype 2 (tetracyclines/aureolic acids, 4th ring)	Cyc	Cyclase_6b2
type II polyketide	Type II polyketide cyclase, clade 7 (tetracenomycins/pentangular polyphenols, 1st/2nd/3rd rings)	Cyc	Cyclase_7
type II polyketide	Type II polyketide cyclase, clades 8/9 (multi-family, 1st/2nd/3rd rings)	Cyc	Cyclase_8_9
type II polyketide	Type II polyketide cyclase, clade 8a (benzoisochromanequinones, 1st/2nd rings)	Cyc	Cyclase_8a
type II polyketide	Type II polyketide cyclase, clade 10 (angucyclines, 1st/2nd rings)	Cyc	Cyclase_10
type II polyketide	C-2 aminotransferase	AmT	C2AmT
type II polyketide	Anthrone-type oxygenase	Ox	ABM
type II polyketide	C-6 monooxygenase	Ox	C6Ox
type II polyketide	Favorskiiase	EncM	Favorskiiase
type II polyketide	Baeyer-Villiger monooxygenase	BVMO	BVMO
type II polyketide	C9 ketoreductase	C9KR	C9KR
type II polyketide	C11 ketoreductase	C11KR	C11KR
type II polyketide	C15 ketoreductase	C15KR	C15KR
type II polyketide	C17 ketoreductase	C17KR	C17KR
type II polyketide	C19 ketoreductase	C19KR	C19KR
type II polyketide	Carboxy-O-methyltransferase	OMT	CarboxyOMT
type II polyketide	D-ring O-/N-methyltransferase	MT	C2MT
type II polyketide	C-6 C-methyltransferase	CMT	C6CMT
type II polyketide	C-8 C-methyltransferase	CMT	C8CMT
type II polyketide	C-10 C-methyltransferase	CMT	C10CMT
type II polyketide	C-11 O-methyltransferase (1)	OMT	C11OMT1
type II polyketide	C-11 O-methyltransferase (2)	OMT	C11OMT2

## Sheet: c. Substrates
Domain	Substrate	Abbreviation	HMM	SMILES	source
Adenylation	(2S,6R)-diamino-(5R,7)-dihydroxy-heptanoic acid	DADH	DADH.hmm	OC(C(N)CO)CCC(NF)C(I)=O	PRISM
Adenylation	(4R)-4[(E)-2-butenyl]-4-methyl-L-threonine	Bmt	Khayatt_ref_bm_1.hmm	IC(C(C(O)C(C)C/C=C/C)NF)=O	Khayatt et al.
Adenylation	&beta;-hydroxy-asparagine	OHAsn	beta_hydroxy_asparagine.hmm	O=C(C(C(O)C(N)=O)NF)I	PRISM
Adenylation	&beta;-hydroxy-aspartic acid	OHAsp	beta_hydroxy_aspartate.hmm	O=C(C(C(O)C(O)=O)NF)I	PRISM
Adenylation	&beta;-hydroxy-leucine	OHLeu	beta_hydroxy_leucine.hmm	IC(C(C(O)C(C)C)NF)=O	PRISM
Adenylation	&beta;-hydroxy-phenylalanine	OHPhe	beta_hydroxy_phenylalanine.hmm	IC(C(C(O)C1=CC=CC=C1)NF)=O	PRISM
Adenylation	&beta;-hydroxytyrosine	OHTyr	Khayatt_ref_bh_1.hmm	OC(C(C(I)=O)NF)c1ccc(O)cc1	Khayatt et al.
Adenylation	&beta;-methyl-phenylalanine	MePhe	beta_methyl_phenylalanine.hmm	IC(C(C(C)C1=CC=CC=C1)NF)=O	PRISM
Adenylation	&beta;-phenylalanine	&beta;-Phe	beta_phenylalanine.hmm	IC(CC(NF)C1=CC=CC=C1)=O	PRISM
Adenylation	&beta;-phenylalanine	&beta;-Phe	HitB.hmm	IC(CC(NF)C1=CC=CC=C1)=O	PRISM
Adenylation	2-amino-3,5-dimethylhex-4-enoic acid	ADH	CymA.hmm	C/C(C)=C\C(C(NF)C(I)=O)C	PRISM
Adenylation	2-amino-adipic acid	Aad	Khayatt_ref_aad_1.hmm	O=C(O)C(NF)CCCC(I)=O	Khayatt et al.
Adenylation	2-amino-butyric acid	Abu	Khayatt_ref_iva_abu_1.hmm	CCC(NF)C(I)=O	Khayatt et al.
Adenylation	2-carboxy-6-hydroxyoctahydroindole	Choi	AerG.hmm	IC(C1N(F)C2C(CCC(O)C2)C1)=O	PRISM
Adenylation	2-methylserine	MeSer	FmoA3.hmm	O=C(C(CO)(NF)C)I	PRISM
Adenylation	2,3-dehydroaminobutyric acid	Dhab	Khayatt_ref_dhab_dh_1.hmm	C/C=C(C(I)=O)\NF	Khayatt et al.
Adenylation	2,3-dehydroaminobutyric acid	Dhab	dehydroaminobutyric_acid.hmm	C/C=C(C(I)=O)\NF	PRISM
Adenylation	2,3-diaminopropionate	Dap	diaminopropionate.hmm	O=C(I)C(NF)CN	PRISM
Adenylation	2,3-diaminopropionate	Dap	Diaminopropanoic_acid_2.hmm	O=C(I)C(NF)CN	PRISM
Adenylation	2,4-diamino-butyric acid	Dab	Khayatt_ref_dab_1.hmm	O=C(C(CCN)NF)I	Khayatt et al.
Adenylation	3-amino-butyric acid	Abu	IdnL1.hmm	CC(CC(I)=O)NF	PRISM
Adenylation	3-aminonon-5-enoic acid	A	CmiS6_A.hmm	null	PRISM
Adenylation	3-aminonon-5-enoic acid	C<sub>9</sub>	3-aminonon-5-enoic_acid.hmm	CCC/C=C/CC(N)CC(I)=O	PRISM
Adenylation	3-hydroxypipecolic acid	OHPip	pipecolic_acid_2.hmm	O=C(C1N(CCCC1O)F)I	PRISM
Adenylation	3,5-dihydroxyphenylglycine	Dhpg	Khayatt_ref_dhpg_dpg_1.hmm	O=C(C(C1=CC(O)=CC(O)=C1)NF)I	Khayatt et al.
Adenylation	4-methyl-proline	MePro	Khayatt_ref_prom_1.hmm	O=C(C1N(F)CC(C1)C)I	Khayatt et al.
Adenylation	4-methyl-proline	MePro	NosA.hmm	O=C(C1N(F)CC(C1)C)I	PRISM
Adenylation	6-chloro-4-hydroxy-1-methylindole-3-carboxylic acid activation	A	FmoA2.hmm	null	PRISM
Adenylation	6-chloro-4-hydroxyindole-3-carboxylic acid	Ind	TbrE.hmm	ClC1=CC2=C(C(O)=C1)C(C(I)=O)=CN2	PRISM
Adenylation	Alanine	Ala	Khayatt_ref_ala_1.hmm	IC(C(C)NF)=O	Khayatt et al.
Adenylation	Alanine	Ala	Khayatt_ref_ala_2.hmm	IC(C(C)NF)=O	Khayatt et al.
Adenylation	Alanine	Ala	Khayatt_ref_ala_3.hmm	IC(C(C)NF)=O	Khayatt et al.
Adenylation	Alanine	Ala	VinM.hmm	IC(C(C)NF)=O	PRISM
Adenylation	Allo-threonine	Thr	Khayatt_ref_thrallo_1.hmm	OC(C)C(C(I)=O)NF	Khayatt et al.
Adenylation	Anthranilic acid	2AA	SibE_A.hmm	null	PRISM
Adenylation	Anthranilic acid	2AA	TomA_A.hmm	null	PRISM
Adenylation	Anthranilic acid	2AA	Lim1_A.hmm	null	PRISM
Adenylation	Anthranilic acid	2AA	Por20_A.hmm	null	PRISM
Adenylation	Anthranilic acid	2AA	NpsA_A.hmm	null	PRISM
Adenylation	Arginine	Arg	Khayatt_ref_arg_1.hmm	FNC(C(I)=O)CCCNC(N)=N	Khayatt et al.
Adenylation	Arginine	Arg	Qcn17.hmm	FNC(C(I)=O)CCCNC(N)=N	PRISM
Adenylation	Asparagine	Asn	Khayatt_ref_asn_1.hmm	FNC(C(I)=O)CC(N)=O	Khayatt et al.
Adenylation	Asparagine	Asn	Khayatt_ref_asn_2.hmm	FNC(C(I)=O)CC(N)=O	Khayatt et al.
Adenylation	Aspartate	Asp	Khayatt_ref_asp_1.hmm	FNC(C(I)=O)CC(O)=O	Khayatt et al.
Adenylation	Beta-alanine	&beta;-Ala	Khayatt_ref_alabeta_1.hmm	O=C(I)CCNF	Khayatt et al.
Adenylation	Beta-hydroxytyrosine biosynthesis	A	beta_hydroxytyrosine_biosynthesis.hmm	null	PRISM
Adenylation	Beta-lysine	&beta;-Lys	Khayatt_ref_lysbeta_1.hmm	O=C(I)CC(NF)CCCN	Khayatt et al.
Adenylation	Capreomycidine	Cap	capreomycidine.hmm	O=C(I)C(NF)C1NC(N)=NCC1	PRISM
Adenylation	Cysteine	Cys	Khayatt_ref_cys_1.hmm	IC(C(CS)NF)=O	Khayatt et al.
Adenylation	Cysteine	Cys	Khayatt_ref_cys_2.hmm	IC(C(CS)NF)=O	Khayatt et al.
Adenylation	Enduracididine	End	enduracididine.hmm	N=C1NC(CC(NF)C(I)=O)CN1	PRISM
Adenylation	Enduracididine	End	beta-hydroxy_enduracididine.hmm	N=C1NC(CC(NF)C(I)=O)CN1	PRISM
Adenylation	Glufosinate activation	A	glufosinate.hmm	null	PRISM
Adenylation	Glutamate	Glu	Khayatt_ref_glu_1.hmm	FNC(C(I)=O)CCC(O)=O	Khayatt et al.
Adenylation	Glutamate	Glu	Glutamic_acid_2.hmm	FNC(C(I)=O)CCC(O)=O	PRISM
Adenylation	Glutamate	Glu	ApdB_glutamate.hmm	FNC(C(I)=O)CCC(O)=O	PRISM
Adenylation	Glutamine	Gln	Khayatt_ref_gln_1.hmm	FNC(C(I)=O)CCC(N)=O	Khayatt et al.
Adenylation	Glycine	Gly	Khayatt_ref_gly_1.hmm	IC(CNF)=O	Khayatt et al.
Adenylation	Glycine	Gly	Khayatt_ref_gly_2.hmm	IC(CNF)=O	Khayatt et al.
Adenylation	Glycolic acid	GA	Qcn15.hmm	O=C(CO)I	PRISM
Adenylation	Histidine	His	Khayatt_ref_his_1.hmm	FNC(CC1=CN=CN1)C(I)=O	Khayatt et al.
Adenylation	Histidine	His	histidine.hmm	FNC(CC1=CN=CN1)C(I)=O	PRISM
Adenylation	Histidine	His	histidine_3.hmm	FNC(CC1=CN=CN1)C(I)=O	PRISM
Adenylation	Homotyrosine	Hty	homotyrosine.hmm	OC1=CC=C(C=C1)CCC(C(I)=O)NF	PRISM
Adenylation	Hydroxyacetyl-ornithine	HAOrn	Khayatt_ref_ornha_1.hmm	O=C(I)C(NF)CCCN(C(C)=O)O	Khayatt et al.
Adenylation	Hydroxyphenylglycine	Hpg	Khayatt_ref_hpg_hpg2Cl_1.hmm	OC(C=C1)=CC=C1C(C(I)=O)NF	Khayatt et al.
Adenylation	Hydroxyquinaldic acid biosynthesis	A	hydroxyquinaldic_acid_biosynthesis.hmm	null	PRISM
Adenylation	Hydroxyvaline	OHVal	Khayatt_ref_hyv_1.hmm	O=C(C(C(C)(C)O)NF)I	Khayatt et al.
Adenylation	Isoleucine	Ile	Khayatt_ref_ile_1.hmm	IC(C(C(C)CC)NF)=O	Khayatt et al.
Adenylation	Leucine	Leu	Khayatt_ref_leu_1.hmm	IC(C(CC(C)C)NF)=O	Khayatt et al.
Adenylation	Leucine	Leu	Khayatt_ref_leu_2.hmm	IC(C(CC(C)C)NF)=O	Khayatt et al.
Adenylation	Leucine	Leu	Khayatt_ref_leu_3.hmm	IC(C(CC(C)C)NF)=O	Khayatt et al.
Adenylation	Lysine	Lys	aminocaprolactam.hmm	FNC(C(I)=O)CCCCN	PRISM
Adenylation	Lysine	Lys	Khayatt_ref_lys_1.hmm	FNC(C(I)=O)CCCCN	Khayatt et al.
Adenylation	Methionine	Met	methionine.hmm	FNC(CCSC)C(I)=O	PRISM
Adenylation	Methyl aspartic acid	MeAsp	Khayatt_ref_aspme_1.hmm	O=C(C(C(C(O)=O)C)NF)I	Khayatt et al.
Adenylation	Methyl aspartic acid	MeAsp	VinN_A.hmm	O=C(O)C(NF)C(C)C(I)=O	PRISM
Adenylation	Methyl-glutamate	MeGlu	methyl-glutamate.hmm	IC(C(C(CC(O)=O)C)NF)=O	PRISM
Adenylation	Methylserine activation	A	AmiT.hmm	null	PRISM
Adenylation	Modified tyrosine	mTyr	SfmC_A.hmm	IC(C(NF)CC1=CC(C)=C(OC)C(O)=C1)=O	PRISM
Adenylation	Modified tyrosine	mTyr	NapH.hmm	IC(C(NF)CC1=CC(C)=C(OC)C(O)=C1)=O	PRISM
Adenylation	N-fumarate-diaminopropionate activation	A	fumarate-diaminopropionate.hmm	null	PRISM
Adenylation	N5-hydroxyornithine	OHOrn	Khayatt_ref_ornfn5h_1.hmm	O=C(I)C(NF)CCCNO	Khayatt et al.
Adenylation	Ornithine	Orn	Khayatt_ref_orn_1.hmm	O=C(I)C(NF)CCCN	Khayatt et al.
Adenylation	Para-aminobenzoic acid	pABA	AlbI-pABA.hmm	O=C(C1=CC=C(C=C1)N)I	PRISM
Adenylation	Para-aminohydroxybenzoic acid	pAHBA	AlbIX-pAHBA.hmm	NC1=CC=C(C(I)=O)C=C1O	PRISM
Adenylation	Para-aminophenylalanine activation	A	CmlP.hmm	null	PRISM
Adenylation	Phenylalanine	Phe	Khayatt_ref_phe_1.hmm	FNC(CC1=CC=CC=C1)C(I)=O	Khayatt et al.
Adenylation	Phenylalanine	Phe	Qcn19.hmm	FNC(CC1=CC=CC=C1)C(I)=O	PRISM
Adenylation	Pipecolic acid	Pip	Khayatt_ref_pip_1.hmm	O=C(I)C1N(F)CCCC1	Khayatt et al.
Adenylation	Piperazic acid	Piz	piperazic_acid.hmm	O=C(C1N(NCCC1)F)I	PRISM
Adenylation	Proline	Pro	Khayatt_ref_pro_1.hmm	FN1CCCC1C(I)=O	Khayatt et al.
Adenylation	Proline	Pro	Khayatt_ref_pro_2.hmm	FN1CCCC1C(I)=O	Khayatt et al.
Adenylation	Proline	Pro	proline_3.hmm	FN1CCCC1C(I)=O	PRISM
Adenylation	Proline	Pro	SibD_A.hmm	null	PRISM
Adenylation	Proline	Pro	TomB_A.hmm	null	PRISM
Adenylation	Proline	Pro	Orf22_A.hmm	null	PRISM
Adenylation	Proline	Pro	Por21_A.hmm	null	PRISM
Adenylation	Proline	Pro	HrmP_A.hmm	FN1CCCC1C(I)=O	PRISM
Adenylation	Serine	Ser	Khayatt_ref_ser_1.hmm	IC(C(CO)NF)=O	Khayatt et al.
Adenylation	Tambroline	Tam	TbrN.hmm	IC(C(C1CCCN1)NF)=O	PRISM
Adenylation	Threonine	Thr	Khayatt_ref_thr_1.hmm	IC(C(C(C)O)NF)=O	Khayatt et al.
Adenylation	Threonine	Thr	Khayatt_ref_thr_2.hmm	IC(C(C(C)O)NF)=O	Khayatt et al.
Adenylation	Tryptophan	Trp	Khayatt_ref_trp_1.hmm	FNC(CC1=CNC2=C1C=CC=C2)C(I)=O	Khayatt et al.
Adenylation	Tyrosine	Tyr	Khayatt_ref_tyr_1.hmm	FNC(CC1=CC=C(O)C=C1)C(I)=O	Khayatt et al.
Adenylation	Tyrosine	Tyr	Khayatt_ref_tyr_2.hmm	FNC(CC1=CC=C(O)C=C1)C(I)=O	Khayatt et al.
Adenylation	Tyrosine	Tyr	RufT_A.hmm	FNC(CC1=CC=C(O)C=C1)C(I)=O	PRISM
Adenylation	Valine	Val	Khayatt_ref_val_1.hmm	IC(C(C(C)C)NF)=O	Khayatt et al.
Adenylation	Valine	Val	Khayatt_ref_val_2.hmm	IC(C(C(C)C)NF)=O	Khayatt et al.
Adenylation	Valine	Val	Khayatt_ref_val_3.hmm	IC(C(C(C)C)NF)=O	Khayatt et al.
Acyl-adenylating	&alpha;-ketoisocaproate	&alpha;kL	alpha-ketoisocaproate.hmm	IC(C(CC(C)C)=O)=O	PRISM
Acyl-adenylating	&alpha;-ketoisovalerate	&alpha;kV	alpha-ketoisovalerate.hmm	IC(C(C(C)C)=O)=O	PRISM
Acyl-adenylating	&beta;-aminoalaninamide	&beta;-Aln	beta_aminoalaninamide.hmm	ICC(C(N)=O)N	PRISM
Acyl-adenylating	2,3-dihydroxybenzoic acid	2,3DHB	2_3_dihydroxybenzoic_acid.hmm	O=C(C1=C(O)C(O)=CC=C1)I	PRISM
Acyl-adenylating	3-amino-5-hydroxybenzoic acid	AHBA	AHBA.hmm	O=C(I)C1=CC(N)=CC(O)=C1	PRISM
Acyl-adenylating	3-formamido-5-hydroxybenzoic acid	FHBA	FHBA.hmm	IC(C1=C(O)C(NC=O)=CC=C1)=O	PRISM
Acyl-adenylating	3-hydroxybutanoic acid	OHBu	3-hydroxybutanoic_acid.hmm	IC(CC(O)C)=O	PRISM
Acyl-adenylating	3-hydroxypicolinic acid	3-HPA	3-HPA.hmm	IC(C1=C(O)C=CC=N1)=O	PRISM
Acyl-adenylating	3-hydroxypicolinic acid	3-HPA	NikE.hmm	IC(C1=C(O)C=CC=N1)=O	PRISM
Acyl-adenylating	3-hydroxyquinaldic acid	3-HQA	3-HQA.hmm	IC(C1=NC2=CC=CC=C2C=C1O)=O	PRISM
Acyl-adenylating	3-methyl-2-oxopentanoate	&alpha;kI	3-methyl-2-oxopentanoate.hmm	IC(C(C(C)CC)=O)=O	PRISM
Acyl-adenylating	5-aminolevulinic acid	5-ALA	aminolevulinic_acid.hmm	IC1=C(O)CCC1=O	PRISM
Acyl-adenylating	Alkylmalonyl-CoA	CoL	alkylmalonyl_CoA.hmm	IC(CF)=O	PRISM
Acyl-adenylating	Cinnamic acid	Cinn	cinnamic_acid.hmm	IC(/C=C/C1=CC=CC=C1)=O	PRISM
Acyl-adenylating	Cyclohexanecarboxylic acid	CHC	CHC.hmm	IC(C1CCCCC1)=O	PRISM
Acyl-adenylating	Dihydroxycyclohexanecarboxylic acid	DHCHC	DHCHC.hmm	OC1C(CCC(C1)C(I)=O)O	PRISM
Acyl-adenylating	Long-chain fatty acid	C<sub>10</sub>	long_chain_fatty_acid.hmm	O=C(I)CCCCCCCCC	PRISM
Acyl-adenylating	Myristate	C<sub>14</sub>	myristate.hmm	CCCCCCCCCCCCCC(I)=O	PRISM
Acyl-adenylating	Para-aminobenzoic acid	pABA	PABA.hmm	O=C(C1=CC=C(C=C1)N)I	PRISM
Acyl-adenylating	Para-hydroxybenzoic acid	pHBA	PHBA.hmm	O=C(C1=CC=C(C=C1)O)I	PRISM
Acyl-adenylating	Para-hydroxybenzoic acid	pHBA	Alb01-pHBA.hmm	O=C(C1=CC=C(C=C1)O)I	PRISM
Acyl-adenylating	Phenylacetate	PAA	phenylacetate.hmm	O=C(I)CC1=CC=CC=C1	PRISM
Acyl-adenylating	Phenylpyruvate	&alpha;kF	phenylpyruvate.hmm	IC(C(CC1=CC=CC=C1)=O)=O	PRISM
Acyl-adenylating	Pyruvate	Pyr	pyruvate.hmm	IC(C(C)=O)=O	PRISM
Acyl-adenylating	Quinoxaline-2-carboxylic acid	QX	quinoxaline.hmm	IC(C1=NC2=CC=CC=C2N=C1)=O	PRISM
Acyl-adenylating	Salicylic acid	Sal	salicylic_acid.hmm	IC(C1=C(O)C=CC=C1)=O	PRISM
Acyl-adenylating	Short-chain fatty acid	C<sub>6</sub>	short_chain_fatty_acid.hmm	O=C(I)CCCCC	PRISM
Acyltransferase	2-Methylbuteryl-CoA	MeBu	2MBuC_1.hmm	IC(C(CC)(C)F)=O	Khayatt et al.
Acyltransferase	Benzoyl-CoA	Bz	BzC_1.hmm	IC(C(C1=CC=CC=C1)F)=O	Khayatt et al.
Acyltransferase	Ethylmalonyl-CoA	EtM	EMC_1.hmm	IC(C(CC)F)=O	Khayatt et al.
Acyltransferase	Ethylmalonyl-CoA	EtM	EMC_2.hmm	IC(C(CC)F)=O	Khayatt et al.
Acyltransferase	Ethylmalonyl-CoA	EtM	EMC_3.hmm	IC(C(CC)F)=O	Khayatt et al.
Acyltransferase	Isobuteryl-CoA	iBu	IBuC_1.hmm	IC(C(C)(C)F)=O	Khayatt et al.
Acyltransferase	Malonyl-CoA	Mal	MC_1.hmm	IC(CF)=O	Khayatt et al.
Acyltransferase	Malonyl-CoA	Mal	MC_2.hmm	IC(CF)=O	Khayatt et al.
Acyltransferase	Methoxymalonyl-CoA	OMeMal	MOMC_1.hmm	IC(C(OC)F)=O	Khayatt et al.
Acyltransferase	Methoxymalonyl-CoA	OMeMal	MOMC_2.hmm	IC(C(OC)F)=O	Khayatt et al.
Acyltransferase	Methylmalonyl-CoA	MeM	MMC_1.hmm	IC(C(C)F)=O	Khayatt et al.
Acyltransferase	Methylmalonyl-CoA	MeM	MMC_2.hmm	IC(C(C)F)=O	Khayatt et al.
Acyltransferase	Methylmalonyl-CoA	MeM	MMC_3.hmm	IC(C(C)F)=O	Khayatt et al.
Acyltransferase	Methylmalonyl-CoA	MeM	MMC_4.hmm	IC(C(C)F)=O	Khayatt et al.
Acyltransferase	Propionyl-CoA	Pr	PC_1.hmm	IC(C(F)C)=O	Khayatt et al.

## Sheet: d. Sugars
Sugar type	Name	SMILES
Hexose	Glucose	OCC1OC(I)C(O)C(O)C1O
Hexose	N-acetylglucosamine	O=C(NC1C(O)C(O)C(CO)OC1I)C
Hexose	Mannose	OCC1OC(I)C(O)C(O)C1O
Hexose	Gulose	OCC1OC(I)C(O)C(O)C1O
Hexose	Glucuronic acid	OC(C1OC(C(C(C1O)O)O)I)=O
Deoxy	L-aculose	CC1OC(I)C=CC1=O
Deoxy	L-cinerulose A	CC1OC(I)CCC1=O
Deoxy	L-rhodinose	OC1CCC(I)OC1C
Deoxy	Rednose	CC1OC(C(N)=CC1=O)I
Deoxy	L-cinerulose B	CC1OC(I)C(O)CC1=O
Deoxy	O-methyl-L-amicetose	COC1CCC(I)OC1C
Deoxy	4-O-methyl-L-rhodinose	COC1CCC(I)OC1C
Deoxy	L-daunosamine	OC1C(N)CC(I)OC1C
Deoxy	L-ristosamine	CC1OC(CC(C1O)N)I
Deoxy	D-digitoxose	CC1OC(CC(C1O)O)I
Deoxy	L-digitoxose	CC1OC(CC(C1O)O)I
Deoxy	2-deoxy-L-fucose	CC1OC(CC(C1O)O)I
Deoxy	D-olivose	CC1OC(I)CC(O)C1O
Deoxy	D-oliose	CC1OC(I)CC(O)C1O
Deoxy	4-oxo-L-vancosamine	NC1(C)CC(I)OC(C)C1=O
Deoxy	D-forosamine	CC1OC(I)CCC1N(C)C
Deoxy	L-actinosamine	COC1C(OC(CC1N)I)C
Deoxy	L-vancosamine	IC1OC(C)C(O)C(C)(N)C1
Deoxy	L-vicenisamine	CNC1C(O)CC(I)OC1C
Deoxy	D-chalcose	COC1CC(C)OC(I)C1O
Deoxy	D-mycarose	CC1OC(I)CC(O)(C)C1O
Deoxy	L-oleandrose	COC1CC(I)OC(C)[C@@H]1O
Deoxy	Olivomose	IC1CC(O)C(OC)C(C)O1
Deoxy	D-mycosamine	OC1C(N)C(O)C(I)OC1C
Deoxy	4-deoxy-4-thio-D-digitoxose	CC1OC(I)CC(O)C1S
Deoxy	D-fucose	CC1OC(I)C(O)C(O)C1O
Deoxy	L-rhamnose	OC1C(O)C(O)C(I)OC1C
Deoxy	4-N-ethyl-4-amino-3-O-methoxy-2,4,5-trideoxypentose	CCNC1COC(I)CC1OC
Deoxy	D-3-N-methyl-4-O-methyl-L-ristosamine	CNC1CC(I)OC(C)C1OC
Deoxy	N,N-dimethyl-L-pyrrolosamine	CC1OC(CC(C1N(C)C)O)I
Deoxy	D-desosamine	CN(C1CC(C)OC(I)C1O)C
Deoxy	L-megosamine	CN(C1CC(I)OC(C)C1O)C
Deoxy	Nogalamine	IC1OC(C)C(O)C(N(C)C)C1O
Deoxy	L-rhodosamine	CC1OC(I)CC(C1O)N(C)C
Deoxy	D-angolosamine	CN(C)C1CC(I)OC(C)C1O
Deoxy	Kedarosamine	IC1OC(C)C(N(C)C)C(O)C1
Deoxy	L-noviose	CC1(C(O)C(O)C(O)C(O1)I)C
Deoxy	L-cladinose	OC1C(C)OC(I)CC1(C)OC
Deoxy	2'-N-methyl-D-fucosamine	CNC1C(I)OC(C)C(O)C1O
Deoxy	D-digitalose	COC1C(O)C(C)OC(I)C1O
Deoxy	3-O-methyl-rhamnose	COC1C(O)C(C)OC(I)C1O
Deoxy	2-O-methyl-rhamnose	COC1C(I)OC(C)C(O)C1O
Deoxy	6-deoxy-3-C-methyl-L-mannose	OC1(C)C(O)C(I)OC(C)C1O
Deoxy	4,6-dideoxy-4-hydroxylamino-D-glucose	CC1OC(C(C(C1NO)O)O)I
Deoxy	3-N,N-dimethyl-L-eremosamine	IC1CC(C(O)C(C)O1)(C)N(C)C
Deoxy	Chromose (4-O-acetyl-beta-D-oliose)	CC1OC(CC(C1OC(C)=O)O)I
Deoxy	D-ravidosamine	CN(C1C(O)C(I)OC(C)C1O)C
Deoxy	3-N,N-dimethyl-D-mycosamine	CN(C1C(O)C(I)OC(C)C1O)C
Deoxy	2,3-O-dimethyl-L-rhamnose	COC1C(I)OC(C)C(O)C1OC
Deoxy	2,4-O-dimethyl-L-rhamnose	COC1C(C)OC(I)C(OC)C1O
Deoxy	3,4-O-dimethyl-L-rhamnose	COC1C(C)OC(I)C(O)C1OC
Deoxy	Olivomycose	OC1(C)CC(I)OC(C)C1OC(C)=O
Deoxy	4-N,N-dimethylamino-4-deoxy-5-C-methyl-l-rhamnose	CN(C1C(C(C(OC1(C)C)I)O)O)C
Deoxy	2,3,4-tri-O-methylrhamnose	COC1C(C)OC(I)C(OC)C1OC
Deoxy	4-O-acetyl-L-arcanose	IC1CC(OC)(C)C(OC(C)=O)C(C)O1
Deoxy	3-N-acetyl-D-ravidosamine	CC(N(C1C(O)C(I)OC(C)C1OC(C)=O)C)=O
Deoxy	L-nogalose	COC1C(OC(C(C1(OC)C)OC)I)C
Deoxy	4-O-acetyl-D-ravidosamine	CN(C1[C@@H](O)[C@@H](I)OC(C)C1OC(C)=O)C
Deoxy	4-O-methyl-L-noviose	CC1(C)[C@H](OC)C(O)C(O)C(I)O1
Deoxy	3-N-acetyl-4-O-acetyl-D-ravidosamine	CC(N(C1[C@@H](O)[C@@H](I)OC(C)C1OC(C)=O)C)=O
Deoxy	Madurose	IC1C(O)C(O)(C)C(N)CO1
Deoxy	4-N-methyl-4-amino-3-O-methoxy-2,4,5-trideoxypentose	IC1CC(OC)[C@H](CO1)NC
Deoxy	Sibirosamine	IC1C(O)C(O)(C)C(NC)C(C)O1
Aminoglycoside	Streptidine	NC(N)=NC1C(O)C(O)C(O)C(N=C(N)N)C1O
Aminoglycoside	N-methyl-glucosamine	CNC1C(O)OC(CO)C(O)C1O
Aminoglycoside	Streptose	CC1OC(O)C(O)C1(O)C=O
Aminoglycoside	Dihydrostreptose	CC1OC(O)C(O)C1(O)CO
Aminoglycoside	Bluensidine	NC(=N)NC1C(O)C(O)C(O)C(NC(N)=O)C1O
Aminoglycoside	Kasugamine	CC1OC(O)C(N)CC1NC(=N)C(O)=O
Aminoglycoside	Inositol	OC1C(O)C(O)C(O)C(O)C1O
Aminoglycoside	Actinamine	CNC1C(O)C(O)C(O)C(NC)C1O
Aminoglycoside	3,4-dideoxy purpurosamine	CC(N)C1CCC(N)C(O)O1
Aminoglycoside	2-deoxystreptamine	NC1CC(N)C(O)C(O)C1O
Aminoglycoside	Glucosamine	NC1C(O)OC(CO)C(O)C1O
Aminoglycoside	Neosamine C	NCC1OC(O)C(N)C(O)C1O
Aminoglycoside	Ribose	OCC1OC(O)C(O)C1O
Aminoglycoside	Xylose	OC1COC(O)C(O)C1O
Aminoglycoside	3-deoxyglucosamine	NC1CC(O)C(CO)OC1O
Aminoglycoside	2-deoxyfortamine	CNC1C(O)C(O)C(N)CC1OC
Aminoglycoside	Fortamine	CNC1C(O)C(O)C(N)C(O)C1OC
Aminoglycoside	3-deoxyneosamine C	NCC1OC(O)C(N)CC1O
Aminoglycoside	Kanosamine	NC1C(O)C(O)OC(CO)C1O
Aminoglycoside	Myo-inositol	C1(C(C(C(C(C1O)O)O)O)O)O
Nucleoside	Amicetose	OC1C(C)OC(I)CC1
Nucleoside	Amosamine	IC1C(C(C(C(O1)C)N(C)C)O)O
Nucleoside	N-desmethyl-amosamine	IC1C(C(C(C(O1)C)NC)O)O
Nucleoside	&alpha;-D-mannopyranuronate	IC1OC(C(O)=O)=CC(O)C1O
