# Supplementary material for: Comprehensive prediction of secondary metabolite structure and biological activity from microbial genome sequences
Source: Nat Commun. 2020 Nov 27;11:6058. doi: 10.1038/s41467-020-19986-1 (PMC7699628; doi:10.1038/s41467-020-19986-1)
Supplement: Supplementary file 5 — Supplementary Data 2 [file 41467_2020_19986_MOESM5_ESM.xlsx]

## Sheet: Sheet 1
Cluster	True SMILES	Predicted SMILES	Tanimoto coefficient	Method
Abyssomicin.FASTA	CC1CC(C(=O)C2=C3C4(CC(C(O3)C(C4C=CC1=O)O)C)OC2=O)C	O=C(O)CC(=O)C(CC(=CC=CC=CC=CC)C)C	0.039604	PRISM 1
Abyssomicin.FASTA	CC1CC(C(=O)C2=C3C4(CC(C(O3)C(C4C=CC1=O)O)C)OC2=O)C	O=C(O)CC(=O)C(CC(=CC=CC=CC=CC)C)C.O=C(O)C(O)CO.O=C(O)CC(O)CCCCCCCCC	0.0645161	PRISM 4
Abyssomicin.FASTA	CC1CC(C(=O)C2=C3C4(CC(C(O3)C(C4C=CC1=O)O)C)OC2=O)C	CC=CC=CC=CC(C)=CC(C)CCC(=O)	0.03	antiSMASH 4
Abyssomicin.FASTA	CC1CC(C(=O)C2=C3C4(CC(C(O3)C(C4C=CC1=O)O)C)OC2=O)C		0	NP.searcher
Acidobactin_Cluster.fasta	CC(O)C1NC(=O)CC(O)C(CCCN(O)C=O)NC(=O)CC(C)OC(=O)C(NC(=O)C(CO)NC(=O)C(CCCNO)NC1=O)C(O)C(O)=O	O=C(O)CC1NC(=O)C(NC(=O)C(NC(=O)C(NC(=O)CC(O)C(NC(=O)CC(OC1(=O))C)CO)CO)CCCNO)C(O)C	0.54918	PRISM 1
Acidobactin_Cluster.fasta	CC(O)C1NC(=O)CC(O)C(CCCN(O)C=O)NC(=O)CC(C)OC(=O)C(NC(=O)C(CO)NC(=O)C(CCCNO)NC1=O)C(O)C(O)=O	O=C(O)CC(NC(=O)C(NC(=O)C(NC(=O)C(NC(=O)CC(O)C(NC(=O)CC(O)C)CO)CO)CCCNO)C(O)C)C(=O)O	0.137255	PRISM 1
Acidobactin_Cluster.fasta	CC(O)C1NC(=O)CC(O)C(CCCN(O)C=O)NC(=O)CC(C)OC(=O)C(NC(=O)C(CO)NC(=O)C(CCCNO)NC1=O)C(O)C(O)=O	O=C(O)CC1NC(=O)C(NC(=O)C(NC(=O)C(NC(=O)CC(O)C(NC(=O)CC(O)C)CO)COC1(=O))CCCNO)C(O)C	0.312925	PRISM 1
Acidobactin_Cluster.fasta	CC(O)C1NC(=O)CC(O)C(CCCN(O)C=O)NC(=O)CC(C)OC(=O)C(NC(=O)C(CO)NC(=O)C(CCCNO)NC1=O)C(O)C(O)=O	O=C(O)CC1NC(=O)C(NC(=O)C(NC(=O)C(NC(=O)CC(OC1(=O))C(NC(=O)CC(O)C)CO)CO)CCCNO)C(O)C	0.374101	PRISM 1
Acidobactin_Cluster.fasta	CC(O)C1NC(=O)CC(O)C(CCCN(O)C=O)NC(=O)CC(C)OC(=O)C(NC(=O)C(CO)NC(=O)C(CCCNO)NC1=O)C(O)C(O)=O	O=C(O)CC1NC(=O)C(NC(=O)C(NC(=O)C(NC(=O)CC(O)C(NC(=O)CC(OS(=O)(=O)O)C)COC1(=O))CO)CCCNO)C(O)C	0.363014	PRISM 4
Acidobactin_Cluster.fasta	CC(O)C1NC(=O)CC(O)C(CCCN(O)C=O)NC(=O)CC(C)OC(=O)C(NC(=O)C(CO)NC(=O)C(CCCNO)NC1=O)C(O)C(O)=O	O=C(O)CC1NC(=O)C(NC(=O)C(NC(=O)C(NC(=O)CC(O)C(NC(=O)CC(O)C)COS(=O)(=O)O)CO)CCCNO)C(OC1(=O))C	0.215569	PRISM 4
Acidobactin_Cluster.fasta	CC(O)C1NC(=O)CC(O)C(CCCN(O)C=O)NC(=O)CC(C)OC(=O)C(NC(=O)C(CO)NC(=O)C(CCCNO)NC1=O)C(O)C(O)=O	O=C(O)CC(NC(=O)C(NC(=O)C(NC(=O)C(NC(=O)CC(O)C(NC(=O)CC(O)C)CO)CO)CCCNO)C(OS(=O)(=O)O)C)C(=O)O	0.135802	PRISM 4
Acidobactin_Cluster.fasta	CC(O)C1NC(=O)CC(O)C(CCCN(O)C=O)NC(=O)CC(C)OC(=O)C(NC(=O)C(CO)NC(=O)C(CCCNO)NC1=O)C(O)C(O)=O	O=C(O)CC1NC(=O)C(NC(=O)C(NC(=O)C(NC(=O)CC(O)C(NC(=O)CC(O)C)CO)COC1(=O))CCCNO)C(OS(=O)(=O)O)C	0.26087	PRISM 4
Acidobactin_Cluster.fasta	CC(O)C1NC(=O)CC(O)C(CCCN(O)C=O)NC(=O)CC(C)OC(=O)C(NC(=O)C(CO)NC(=O)C(CCCNO)NC1=O)C(O)C(O)=O	O=C(O)CC1NC(=O)C(NC(=O)C(NC(=O)C(NC(=O)CC(O)C(NC(=O)CC(O)C)COS(=O)(=O)O)COC1(=O))CCCNO)C(O)C	0.286624	PRISM 4
Acidobactin_Cluster.fasta	CC(O)C1NC(=O)CC(O)C(CCCN(O)C=O)NC(=O)CC(C)OC(=O)C(NC(=O)C(CO)NC(=O)C(CCCNO)NC1=O)C(O)C(O)=O	O=C(O)CC1NC(=O)C(NC(=O)C(NC(=O)C(NC(=O)CC(O)C(NC(=O)CC(O)C)CO)COS(=O)(=O)O)CCCNO)C(OC1(=O))C	0.201183	PRISM 4
Acidobactin_Cluster.fasta	CC(O)C1NC(=O)CC(O)C(CCCN(O)C=O)NC(=O)CC(C)OC(=O)C(NC(=O)C(CO)NC(=O)C(CCCNO)NC1=O)C(O)C(O)=O	O=C(O)CC1NC(=O)C(NC(=O)C(NC(=O)C(NC(=O)CC(OC1(=O))C(NC(=O)CC(O)C)COS(=O)(=O)O)CO)CCCNO)C(O)C	0.37415	PRISM 4
Acidobactin_Cluster.fasta	CC(O)C1NC(=O)CC(O)C(CCCN(O)C=O)NC(=O)CC(C)OC(=O)C(NC(=O)C(CO)NC(=O)C(CCCNO)NC1=O)C(O)C(O)=O	O=C(O)CC(NC(=O)C(NC(=O)C(NC(=O)C(NC(=O)CC(O)C(NC(=O)CC(O)C)CO)COS(=O)(=O)O)CCCNO)C(O)C)C(=O)O	0.121212	PRISM 4
Acidobactin_Cluster.fasta	CC(O)C1NC(=O)CC(O)C(CCCN(O)C=O)NC(=O)CC(C)OC(=O)C(NC(=O)C(CO)NC(=O)C(CCCNO)NC1=O)C(O)C(O)=O	O=C(O)CC(NC(=O)C(NC(=O)C(NC(=O)C(NC(=O)CC(O)C(NC(=O)CC(OS(=O)(=O)O)C)CO)CO)CCCNO)C(O)C)C(=O)O	0.128834	PRISM 4
Acidobactin_Cluster.fasta	CC(O)C1NC(=O)CC(O)C(CCCN(O)C=O)NC(=O)CC(C)OC(=O)C(NC(=O)C(CO)NC(=O)C(CCCNO)NC1=O)C(O)C(O)=O	O=C(O)CC1NC(=O)C(NC(=O)C(NC(=O)C(NC(=O)CC(O)C(NC(=O)CC(OC1(=O))C)CO)CO)CCCNO)C(OS(=O)(=O)O)C	0.459259	PRISM 4
Acidobactin_Cluster.fasta	CC(O)C1NC(=O)CC(O)C(CCCN(O)C=O)NC(=O)CC(C)OC(=O)C(NC(=O)C(CO)NC(=O)C(CCCNO)NC1=O)C(O)C(O)=O	O=C(O)CC1NC(=O)C(NC(=O)C(NC(=O)C(NC(=O)CC(O)C(NC(=O)CC(OS(=O)(=O)O)C)CO)COC1(=O))CCCNO)C(O)C	0.294872	PRISM 4
Acidobactin_Cluster.fasta	CC(O)C1NC(=O)CC(O)C(CCCN(O)C=O)NC(=O)CC(C)OC(=O)C(NC(=O)C(CO)NC(=O)C(CCCNO)NC1=O)C(O)C(O)=O	O=C(O)CC1NC(=O)C(NC(=O)C(NC(=O)C(NC(=O)CC(O)C(NC(=O)CC(O)C)COC1(=O))CO)CCCNO)C(OS(=O)(=O)O)C	0.326667	PRISM 4
Acidobactin_Cluster.fasta	CC(O)C1NC(=O)CC(O)C(CCCN(O)C=O)NC(=O)CC(C)OC(=O)C(NC(=O)C(CO)NC(=O)C(CCCNO)NC1=O)C(O)C(O)=O	O=C(O)CC1NC(=O)C(NC(=O)C(NC(=O)C(NC(=O)CC(O)C(NC(=O)CC(OS(=O)(=O)O)C)CO)CO)CCCNO)C(OC1(=O))C	0.212121	PRISM 4
Acidobactin_Cluster.fasta	CC(O)C1NC(=O)CC(O)C(CCCN(O)C=O)NC(=O)CC(C)OC(=O)C(NC(=O)C(CO)NC(=O)C(CCCNO)NC1=O)C(O)C(O)=O	O=C(O)CC1NC(=O)C(NC(=O)C(NC(=O)C(NC(=O)CC(O)C(NC(=O)CC(OC1(=O))C)CO)COS(=O)(=O)O)CCCNO)C(O)C	0.488889	PRISM 4
Acidobactin_Cluster.fasta	CC(O)C1NC(=O)CC(O)C(CCCN(O)C=O)NC(=O)CC(C)OC(=O)C(NC(=O)C(CO)NC(=O)C(CCCNO)NC1=O)C(O)C(O)=O	O=C(O)CC(NC(=O)C(NC(=O)C(NC(=O)C(NC(=O)CC(O)C(NC(=O)CC(O)C)COS(=O)(=O)O)CO)CCCNO)C(O)C)C(=O)O	0.134969	PRISM 4
Acidobactin_Cluster.fasta	CC(O)C1NC(=O)CC(O)C(CCCN(O)C=O)NC(=O)CC(C)OC(=O)C(NC(=O)C(CO)NC(=O)C(CCCNO)NC1=O)C(O)C(O)=O	O=C(O)CC1NC(=O)C(NC(=O)C(NC(=O)C(NC(=O)CC(OC1(=O))C(NC(=O)CC(OS(=O)(=O)O)C)CO)CO)CCCNO)C(O)C	0.351351	PRISM 4
Acidobactin_Cluster.fasta	CC(O)C1NC(=O)CC(O)C(CCCN(O)C=O)NC(=O)CC(C)OC(=O)C(NC(=O)C(CO)NC(=O)C(CCCNO)NC1=O)C(O)C(O)=O	O=C(O)CC1NC(=O)C(NC(=O)C(NC(=O)C(NC(=O)CC(O)C(NC(=O)CC(O)C)COC1(=O))COS(=O)(=O)O)CCCNO)C(O)C	0.331126	PRISM 4
Acidobactin_Cluster.fasta	CC(O)C1NC(=O)CC(O)C(CCCN(O)C=O)NC(=O)CC(C)OC(=O)C(NC(=O)C(CO)NC(=O)C(CCCNO)NC1=O)C(O)C(O)=O	O=C(O)CC1NC(=O)C(NC(=O)C(NC(=O)C(NC(=O)CC(OC1(=O))C(NC(=O)CC(O)C)CO)CO)CCCNO)C(OS(=O)(=O)O)C	0.313725	PRISM 4
Acidobactin_Cluster.fasta	CC(O)C1NC(=O)CC(O)C(CCCN(O)C=O)NC(=O)CC(C)OC(=O)C(NC(=O)C(CO)NC(=O)C(CCCNO)NC1=O)C(O)C(O)=O	O=C(O)CC1NC(=O)C(NC(=O)C(NC(=O)C(NC(=O)CC(O)C(NC(=O)CC(OC1(=O))C)COS(=O)(=O)O)CO)CCCNO)C(O)C	0.515152	PRISM 4
Acidobactin_Cluster.fasta	CC(O)C1NC(=O)CC(O)C(CCCN(O)C=O)NC(=O)CC(C)OC(=O)C(NC(=O)C(CO)NC(=O)C(CCCNO)NC1=O)C(O)C(O)=O	O=C(O)CC1NC(=O)C(NC(=O)C(NC(=O)C(NC(=O)CC(OC1(=O))C(NC(=O)CC(O)C)CO)COS(=O)(=O)O)CCCNO)C(O)C	0.331126	PRISM 4
Acidobactin_Cluster.fasta	CC(O)C1NC(=O)CC(O)C(CCCN(O)C=O)NC(=O)CC(C)OC(=O)C(NC(=O)C(CO)NC(=O)C(CCCNO)NC1=O)C(O)C(O)=O	C([*])C(-O)N[C@@H](c1ccc(O)cc1)C(=O)CC(O)N[C@@H](CO)C(=O)NC([*])C(=O)N[C@@H](C(O)C)C(=O)N[C@@H](CC(=O)O)C(=O)	0.136646	antiSMASH 4
Acidobactin_Cluster.fasta	CC(O)C1NC(=O)CC(O)C(CCCN(O)C=O)NC(=O)CC(C)OC(=O)C(NC(=O)C(CO)NC(=O)C(CCCNO)NC1=O)C(O)C(O)=O	N0[C@@H](C(O)C)C(O)C(C)C8=N[C@@H](CO8)C(=O)N[C@H](CCCCN)C8=N[C@@H](C(O8)C)C(=O)N[C@@H](CC(=O)O)C0(=O)	0.205128	NP.searcher
Acidobactin_Cluster.fasta	CC(O)C1NC(=O)CC(O)C(CCCN(O)C=O)NC(=O)CC(C)OC(=O)C(NC(=O)C(CO)NC(=O)C(CCCNO)NC1=O)C(O)C(O)=O	N[C@@H](C(O0)C)C(O)C(C)C8=N[C@@H](CO8)C(=O)N[C@H](CCCCN)C8=N[C@@H](C(O8)C)C(=O)N[C@@H](CC(=O)O)C0(=O)	0.191083	NP.searcher
Acidobactin_Cluster.fasta	CC(O)C1NC(=O)CC(O)C(CCCN(O)C=O)NC(=O)CC(C)OC(=O)C(NC(=O)C(CO)NC(=O)C(CCCNO)NC1=O)C(O)C(O)=O	N[C@@H](C(O)C)C(O0)C(C)C8=N[C@@H](CO8)C(=O)N[C@H](CCCCN)C8=N[C@@H](C(O8)C)C(=O)N[C@@H](CC(=O)O)C0(=O)	0.18239	NP.searcher
Acidobactin_Cluster.fasta	CC(O)C1NC(=O)CC(O)C(CCCN(O)C=O)NC(=O)CC(C)OC(=O)C(NC(=O)C(CO)NC(=O)C(CCCNO)NC1=O)C(O)C(O)=O	N0[C@@H](C(O)C)C(O)C(C)C8=N[C@@H](CO8)C(=O)N[C@H](CCCCN)C(=O)N[C@@H](C(O)C)C(=O)N[C@@H](CC(=O)O)C0(=O)	0.270833	NP.searcher
Acidobactin_Cluster.fasta	CC(O)C1NC(=O)CC(O)C(CCCN(O)C=O)NC(=O)CC(C)OC(=O)C(NC(=O)C(CO)NC(=O)C(CCCNO)NC1=O)C(O)C(O)=O	N0[C@@H](C(O)C)C(O)C(C)C(=O)N[C@@H](CO)C(=O)N[C@H](CCCCN)C8=N[C@@H](C(O8)C)C(=O)N[C@@H](CC(=O)O)C0(=O)	0.22973	NP.searcher
Acidobactin_Cluster.fasta	CC(O)C1NC(=O)CC(O)C(CCCN(O)C=O)NC(=O)CC(C)OC(=O)C(NC(=O)C(CO)NC(=O)C(CCCNO)NC1=O)C(O)C(O)=O	N[C@@H](C(O0)C)C(O)C(C)C8=N[C@@H](CO8)C(=O)N[C@H](CCCCN)C(=O)N[C@@H](C(O)C)C(=O)N[C@@H](CC(=O)O)C0(=O)	0.287671	NP.searcher
Acidobactin_Cluster.fasta	CC(O)C1NC(=O)CC(O)C(CCCN(O)C=O)NC(=O)CC(C)OC(=O)C(NC(=O)C(CO)NC(=O)C(CCCNO)NC1=O)C(O)C(O)=O	N[C@@H](C(O0)C)C(O)C(C)C(=O)N[C@@H](CO)C(=O)N[C@H](CCCCN)C8=N[C@@H](C(O8)C)C(=O)N[C@@H](CC(=O)O)C0(=O)	0.216216	NP.searcher
Acidobactin_Cluster.fasta	CC(O)C1NC(=O)CC(O)C(CCCN(O)C=O)NC(=O)CC(C)OC(=O)C(NC(=O)C(CO)NC(=O)C(CCCNO)NC1=O)C(O)C(O)=O	N[C@@H](C(O)C)C(O0)C(C)C8=N[C@@H](CO8)C(=O)N[C@H](CCCCN)C(=O)N[C@@H](C(O)C)C(=O)N[C@@H](CC(=O)O)C0(=O)	0.256757	NP.searcher
Acidobactin_Cluster.fasta	CC(O)C1NC(=O)CC(O)C(CCCN(O)C=O)NC(=O)CC(C)OC(=O)C(NC(=O)C(CO)NC(=O)C(CCCNO)NC1=O)C(O)C(O)=O	N[C@@H](C(O)C)C(O0)C(C)C(=O)N[C@@H](CO)C(=O)N[C@H](CCCCN)C8=N[C@@H](C(O8)C)C(=O)N[C@@H](CC(=O)O)C0(=O)	0.216216	NP.searcher
Acidobactin_Cluster.fasta	CC(O)C1NC(=O)CC(O)C(CCCN(O)C=O)NC(=O)CC(C)OC(=O)C(NC(=O)C(CO)NC(=O)C(CCCNO)NC1=O)C(O)C(O)=O	N[C@@H](C(O)C)C(O)C(C)C(=O)N[C@@H](CO0)C(=O)N[C@H](CCCCN)C8=N[C@@H](C(O8)C)C(=O)N[C@@H](CC(=O)O)C0(=O)	0.180124	NP.searcher
Acidobactin_Cluster.fasta	CC(O)C1NC(=O)CC(O)C(CCCN(O)C=O)NC(=O)CC(C)OC(=O)C(NC(=O)C(CO)NC(=O)C(CCCNO)NC1=O)C(O)C(O)=O	N[C@@H](C(O)C)C(O)C(C)C8=N[C@@H](CO8)C(=O)N[C@H](CCCCN)C(=O)N[C@@H](C(O0)C)C(=O)N[C@@H](CC(=O)O)C0(=O)	0.190184	NP.searcher
Acidobactin_Cluster.fasta	CC(O)C1NC(=O)CC(O)C(CCCN(O)C=O)NC(=O)CC(C)OC(=O)C(NC(=O)C(CO)NC(=O)C(CCCNO)NC1=O)C(O)C(O)=O	N[C@@H](C(O)C)C(O)C(C)C8=N[C@@H](CO8)C(=O)N[C@H](CCCCN)C8=N[C@@H](C(O8)C)C(=O)N[C@@H](CC(=O)O)C(=O)O	0.125	NP.searcher
Acidobactin_Cluster.fasta	CC(O)C1NC(=O)CC(O)C(CCCN(O)C=O)NC(=O)CC(C)OC(=O)C(NC(=O)C(CO)NC(=O)C(CCCNO)NC1=O)C(O)C(O)=O	N[C@@H](C(O)C)C(O)C(C)C8=N[C@@H](CO8)C(=O)N[C@H](CCCCN)C(=O)N[C@@H](C(O)C)C(=O)N[C@@H](CC(=O)O)C(=O)O	0.117284	NP.searcher
Acidobactin_Cluster.fasta	CC(O)C1NC(=O)CC(O)C(CCCN(O)C=O)NC(=O)CC(C)OC(=O)C(NC(=O)C(CO)NC(=O)C(CCCNO)NC1=O)C(O)C(O)=O	N[C@@H](C(O)C)C(O)C(C)C(=O)N[C@@H](CO)C(=O)N[C@H](CCCCN)C8=N[C@@H](C(O8)C)C(=O)N[C@@H](CC(=O)O)C(=O)O	0.134969	NP.searcher
Acidobactin_Cluster.fasta	CC(O)C1NC(=O)CC(O)C(CCCN(O)C=O)NC(=O)CC(C)OC(=O)C(NC(=O)C(CO)NC(=O)C(CCCNO)NC1=O)C(O)C(O)=O	N0[C@@H](C(O)C)C(O)C(C)C(=O)N[C@@H](CO)C(=O)N[C@H](CCCCN)C(=O)N[C@@H](C(O)C)C(=O)N[C@@H](CC(=O)O)C0(=O)	0.281481	NP.searcher
Acidobactin_Cluster.fasta	CC(O)C1NC(=O)CC(O)C(CCCN(O)C=O)NC(=O)CC(C)OC(=O)C(NC(=O)C(CO)NC(=O)C(CCCNO)NC1=O)C(O)C(O)=O	N[C@@H](C(O0)C)C(O)C(C)C(=O)N[C@@H](CO)C(=O)N[C@H](CCCCN)C(=O)N[C@@H](C(O)C)C(=O)N[C@@H](CC(=O)O)C0(=O)	0.311111	NP.searcher
Acidobactin_Cluster.fasta	CC(O)C1NC(=O)CC(O)C(CCCN(O)C=O)NC(=O)CC(C)OC(=O)C(NC(=O)C(CO)NC(=O)C(CCCNO)NC1=O)C(O)C(O)=O	N[C@@H](C(O)C)C(O0)C(C)C(=O)N[C@@H](CO)C(=O)N[C@H](CCCCN)C(=O)N[C@@H](C(O)C)C(=O)N[C@@H](CC(=O)O)C0(=O)	0.286765	NP.searcher
Acidobactin_Cluster.fasta	CC(O)C1NC(=O)CC(O)C(CCCN(O)C=O)NC(=O)CC(C)OC(=O)C(NC(=O)C(CO)NC(=O)C(CCCNO)NC1=O)C(O)C(O)=O	N[C@@H](C(O)C)C(O)C(C)C(=O)N[C@@H](CO0)C(=O)N[C@H](CCCCN)C(=O)N[C@@H](C(O)C)C(=O)N[C@@H](CC(=O)O)C0(=O)	0.238095	NP.searcher
Acidobactin_Cluster.fasta	CC(O)C1NC(=O)CC(O)C(CCCN(O)C=O)NC(=O)CC(C)OC(=O)C(NC(=O)C(CO)NC(=O)C(CCCNO)NC1=O)C(O)C(O)=O	N[C@@H](C(O)C)C(O)C(C)C(=O)N[C@@H](CO)C(=O)N[C@H](CCCCN)C(=O)N[C@@H](C(O0)C)C(=O)N[C@@H](CC(=O)O)C0(=O)	0.201299	NP.searcher
Acidobactin_Cluster.fasta	CC(O)C1NC(=O)CC(O)C(CCCN(O)C=O)NC(=O)CC(C)OC(=O)C(NC(=O)C(CO)NC(=O)C(CCCNO)NC1=O)C(O)C(O)=O	N[C@@H](C(O)C)C(O)C(C)C(=O)N[C@@H](CO)C(=O)N[C@H](CCCCN)C(=O)N[C@@H](C(O)C)C(=O)N[C@@H](CC(=O)O)C(=O)O	0.107383	NP.searcher
Acidobactin_Cluster.fasta	CC(O)C1NC(=O)CC(O)C(CCCN(O)C=O)NC(=O)CC(C)OC(=O)C(NC(=O)C(CO)NC(=O)C(CCCNO)NC1=O)C(O)C(O)=O	N0[C@@H](C(OC4C(O)C(O)C(O)C(C(O))O4)C)C(O)C(C)C8=N[C@@H](CO8)C(=O)N[C@H](CCCCN)C8=N[C@@H](C(O8)C)C(=O)N[C@@H](CC(=O)O)C0(=O)	0.193182	NP.searcher
Acidobactin_Cluster.fasta	CC(O)C1NC(=O)CC(O)C(CCCN(O)C=O)NC(=O)CC(C)OC(=O)C(NC(=O)C(CO)NC(=O)C(CCCNO)NC1=O)C(O)C(O)=O	N0[C@@H](C(O)C)C(OC5C(O)C(O)C(O)C(C(O))O5)C(C)C8=N[C@@H](CO8)C(=O)N[C@H](CCCCN)C8=N[C@@H](C(O8)C)C(=O)N[C@@H](CC(=O)O)C0(=O)	0.2	NP.searcher
Acidobactin_Cluster.fasta	CC(O)C1NC(=O)CC(O)C(CCCN(O)C=O)NC(=O)CC(C)OC(=O)C(NC(=O)C(CO)NC(=O)C(CCCNO)NC1=O)C(O)C(O)=O	N[C@@H](C(O0)C)C(OC4C(O)C(O)C(O)C(C(O))O4)C(C)C8=N[C@@H](CO8)C(=O)N[C@H](CCCCN)C8=N[C@@H](C(O8)C)C(=O)N[C@@H](CC(=O)O)C0(=O)	0.181818	NP.searcher
Acidobactin_Cluster.fasta	CC(O)C1NC(=O)CC(O)C(CCCN(O)C=O)NC(=O)CC(C)OC(=O)C(NC(=O)C(CO)NC(=O)C(CCCNO)NC1=O)C(O)C(O)=O	N[C@@H](C(OC4C(O)C(O)C(O)C(C(O))O4)C)C(O0)C(C)C8=N[C@@H](CO8)C(=O)N[C@H](CCCCN)C8=N[C@@H](C(O8)C)C(=O)N[C@@H](CC(=O)O)C0(=O)	0.179775	NP.searcher
Acidobactin_Cluster.fasta	CC(O)C1NC(=O)CC(O)C(CCCN(O)C=O)NC(=O)CC(C)OC(=O)C(NC(=O)C(CO)NC(=O)C(CCCNO)NC1=O)C(O)C(O)=O	N0[C@@H](C(OC4C(O)C(O)C(O)C(C(O))O4)C)C(O)C(C)C8=N[C@@H](CO8)C(=O)N[C@H](CCCCN)C(=O)N[C@@H](C(O)C)C(=O)N[C@@H](CC(=O)O)C0(=O)	0.25	NP.searcher
Acidobactin_Cluster.fasta	CC(O)C1NC(=O)CC(O)C(CCCN(O)C=O)NC(=O)CC(C)OC(=O)C(NC(=O)C(CO)NC(=O)C(CCCNO)NC1=O)C(O)C(O)=O	N0[C@@H](C(O)C)C(OC5C(O)C(O)C(O)C(C(O))O5)C(C)C8=N[C@@H](CO8)C(=O)N[C@H](CCCCN)C(=O)N[C@@H](C(O)C)C(=O)N[C@@H](CC(=O)O)C0(=O)	0.245399	NP.searcher
Acidobactin_Cluster.fasta	CC(O)C1NC(=O)CC(O)C(CCCN(O)C=O)NC(=O)CC(C)OC(=O)C(NC(=O)C(CO)NC(=O)C(CCCNO)NC1=O)C(O)C(O)=O	N0[C@@H](C(O)C)C(O)C(C)C8=N[C@@H](CO8)C(=O)N[C@H](CCCCN)C(=O)N[C@@H](C(OC7C(O)C(O)C(O)C(C(O))O7)C)C(=O)N[C@@H](CC(=O)O)C0(=O)	0.233533	NP.searcher
Acidobactin_Cluster.fasta	CC(O)C1NC(=O)CC(O)C(CCCN(O)C=O)NC(=O)CC(C)OC(=O)C(NC(=O)C(CO)NC(=O)C(CCCNO)NC1=O)C(O)C(O)=O	N0[C@@H](C(OC4C(O)C(O)C(O)C(C(O))O4)C)C(O)C(C)C(=O)N[C@@H](CO)C(=O)N[C@H](CCCCN)C8=N[C@@H](C(O8)C)C(=O)N[C@@H](CC(=O)O)C0(=O)	0.196429	NP.searcher
Acidobactin_Cluster.fasta	CC(O)C1NC(=O)CC(O)C(CCCN(O)C=O)NC(=O)CC(C)OC(=O)C(NC(=O)C(CO)NC(=O)C(CCCNO)NC1=O)C(O)C(O)=O	N0[C@@H](C(O)C)C(OC5C(O)C(O)C(O)C(C(O))O5)C(C)C(=O)N[C@@H](CO)C(=O)N[C@H](CCCCN)C8=N[C@@H](C(O8)C)C(=O)N[C@@H](CC(=O)O)C0(=O)	0.222892	NP.searcher
Acidobactin_Cluster.fasta	CC(O)C1NC(=O)CC(O)C(CCCN(O)C=O)NC(=O)CC(C)OC(=O)C(NC(=O)C(CO)NC(=O)C(CCCNO)NC1=O)C(O)C(O)=O	N0[C@@H](C(O)C)C(O)C(C)C(=O)N[C@@H](COC7C(O)C(O)C(O)C(C(O))O7)C(=O)N[C@H](CCCCN)C8=N[C@@H](C(O8)C)C(=O)N[C@@H](CC(=O)O)C0(=O)	0.2	NP.searcher
Acidobactin_Cluster.fasta	CC(O)C1NC(=O)CC(O)C(CCCN(O)C=O)NC(=O)CC(C)OC(=O)C(NC(=O)C(CO)NC(=O)C(CCCNO)NC1=O)C(O)C(O)=O	N[C@@H](C(O0)C)C(OC4C(O)C(O)C(O)C(C(O))O4)C(C)C8=N[C@@H](CO8)C(=O)N[C@H](CCCCN)C(=O)N[C@@H](C(O)C)C(=O)N[C@@H](CC(=O)O)C0(=O)	0.248485	NP.searcher
Acidobactin_Cluster.fasta	CC(O)C1NC(=O)CC(O)C(CCCN(O)C=O)NC(=O)CC(C)OC(=O)C(NC(=O)C(CO)NC(=O)C(CCCNO)NC1=O)C(O)C(O)=O	N[C@@H](C(O0)C)C(O)C(C)C8=N[C@@H](CO8)C(=O)N[C@H](CCCCN)C(=O)N[C@@H](C(OC5C(O)C(O)C(O)C(C(O))O5)C)C(=O)N[C@@H](CC(=O)O)C0(=O)	0.236686	NP.searcher
Acidobactin_Cluster.fasta	CC(O)C1NC(=O)CC(O)C(CCCN(O)C=O)NC(=O)CC(C)OC(=O)C(NC(=O)C(CO)NC(=O)C(CCCNO)NC1=O)C(O)C(O)=O	N[C@@H](C(O0)C)C(OC4C(O)C(O)C(O)C(C(O))O4)C(C)C(=O)N[C@@H](CO)C(=O)N[C@H](CCCCN)C8=N[C@@H](C(O8)C)C(=O)N[C@@H](CC(=O)O)C0(=O)	0.196429	NP.searcher
Acidobactin_Cluster.fasta	CC(O)C1NC(=O)CC(O)C(CCCN(O)C=O)NC(=O)CC(C)OC(=O)C(NC(=O)C(CO)NC(=O)C(CCCNO)NC1=O)C(O)C(O)=O	N[C@@H](C(O0)C)C(O)C(C)C(=O)N[C@@H](COC5C(O)C(O)C(O)C(C(O))O5)C(=O)N[C@H](CCCCN)C8=N[C@@H](C(O8)C)C(=O)N[C@@H](CC(=O)O)C0(=O)	0.187135	NP.searcher
Acidobactin_Cluster.fasta	CC(O)C1NC(=O)CC(O)C(CCCN(O)C=O)NC(=O)CC(C)OC(=O)C(NC(=O)C(CO)NC(=O)C(CCCNO)NC1=O)C(O)C(O)=O	N[C@@H](C(OC4C(O)C(O)C(O)C(C(O))O4)C)C(O0)C(C)C8=N[C@@H](CO8)C(=O)N[C@H](CCCCN)C(=O)N[C@@H](C(O)C)C(=O)N[C@@H](CC(=O)O)C0(=O)	0.238095	NP.searcher
Acidobactin_Cluster.fasta	CC(O)C1NC(=O)CC(O)C(CCCN(O)C=O)NC(=O)CC(C)OC(=O)C(NC(=O)C(CO)NC(=O)C(CCCNO)NC1=O)C(O)C(O)=O	N[C@@H](C(O)C)C(O0)C(C)C8=N[C@@H](CO8)C(=O)N[C@H](CCCCN)C(=O)N[C@@H](C(OC5C(O)C(O)C(O)C(C(O))O5)C)C(=O)N[C@@H](CC(=O)O)C0(=O)	0.222222	NP.searcher
Acidobactin_Cluster.fasta	CC(O)C1NC(=O)CC(O)C(CCCN(O)C=O)NC(=O)CC(C)OC(=O)C(NC(=O)C(CO)NC(=O)C(CCCNO)NC1=O)C(O)C(O)=O	N[C@@H](C(OC4C(O)C(O)C(O)C(C(O))O4)C)C(O0)C(C)C(=O)N[C@@H](CO)C(=O)N[C@H](CCCCN)C8=N[C@@H](C(O8)C)C(=O)N[C@@H](CC(=O)O)C0(=O)	0.197605	NP.searcher
Acidobactin_Cluster.fasta	CC(O)C1NC(=O)CC(O)C(CCCN(O)C=O)NC(=O)CC(C)OC(=O)C(NC(=O)C(CO)NC(=O)C(CCCNO)NC1=O)C(O)C(O)=O	N[C@@H](C(O)C)C(O0)C(C)C(=O)N[C@@H](COC5C(O)C(O)C(O)C(C(O))O5)C(=O)N[C@H](CCCCN)C8=N[C@@H](C(O8)C)C(=O)N[C@@H](CC(=O)O)C0(=O)	0.19186	NP.searcher
Acidobactin_Cluster.fasta	CC(O)C1NC(=O)CC(O)C(CCCN(O)C=O)NC(=O)CC(C)OC(=O)C(NC(=O)C(CO)NC(=O)C(CCCNO)NC1=O)C(O)C(O)=O	N[C@@H](C(OC4C(O)C(O)C(O)C(C(O))O4)C)C(O)C(C)C(=O)N[C@@H](CO0)C(=O)N[C@H](CCCCN)C8=N[C@@H](C(O8)C)C(=O)N[C@@H](CC(=O)O)C0(=O)	0.186441	NP.searcher
Acidobactin_Cluster.fasta	CC(O)C1NC(=O)CC(O)C(CCCN(O)C=O)NC(=O)CC(C)OC(=O)C(NC(=O)C(CO)NC(=O)C(CCCNO)NC1=O)C(O)C(O)=O	N[C@@H](C(O)C)C(OC5C(O)C(O)C(O)C(C(O))O5)C(C)C(=O)N[C@@H](CO0)C(=O)N[C@H](CCCCN)C8=N[C@@H](C(O8)C)C(=O)N[C@@H](CC(=O)O)C0(=O)	0.189944	NP.searcher
Acidobactin_Cluster.fasta	CC(O)C1NC(=O)CC(O)C(CCCN(O)C=O)NC(=O)CC(C)OC(=O)C(NC(=O)C(CO)NC(=O)C(CCCNO)NC1=O)C(O)C(O)=O	N[C@@H](C(OC4C(O)C(O)C(O)C(C(O))O4)C)C(O)C(C)C8=N[C@@H](CO8)C(=O)N[C@H](CCCCN)C(=O)N[C@@H](C(O0)C)C(=O)N[C@@H](CC(=O)O)C0(=O)	0.179348	NP.searcher
Acidobactin_Cluster.fasta	CC(O)C1NC(=O)CC(O)C(CCCN(O)C=O)NC(=O)CC(C)OC(=O)C(NC(=O)C(CO)NC(=O)C(CCCNO)NC1=O)C(O)C(O)=O	N[C@@H](C(O)C)C(OC5C(O)C(O)C(O)C(C(O))O5)C(C)C8=N[C@@H](CO8)C(=O)N[C@H](CCCCN)C(=O)N[C@@H](C(O0)C)C(=O)N[C@@H](CC(=O)O)C0(=O)	0.185792	NP.searcher
Acidobactin_Cluster.fasta	CC(O)C1NC(=O)CC(O)C(CCCN(O)C=O)NC(=O)CC(C)OC(=O)C(NC(=O)C(CO)NC(=O)C(CCCNO)NC1=O)C(O)C(O)=O	N[C@@H](C(OC4C(O)C(O)C(O)C(C(O))O4)C)C(O)C(C)C8=N[C@@H](CO8)C(=O)N[C@H](CCCCN)C8=N[C@@H](C(O8)C)C(=O)N[C@@H](CC(=O)O)C(=O)O	0.121693	NP.searcher
Acidobactin_Cluster.fasta	CC(O)C1NC(=O)CC(O)C(CCCN(O)C=O)NC(=O)CC(C)OC(=O)C(NC(=O)C(CO)NC(=O)C(CCCNO)NC1=O)C(O)C(O)=O	N[C@@H](C(O)C)C(OC5C(O)C(O)C(O)C(C(O))O5)C(C)C8=N[C@@H](CO8)C(=O)N[C@H](CCCCN)C8=N[C@@H](C(O8)C)C(=O)N[C@@H](CC(=O)O)C(=O)O	0.12766	NP.searcher
Acidobactin_Cluster.fasta	CC(O)C1NC(=O)CC(O)C(CCCN(O)C=O)NC(=O)CC(C)OC(=O)C(NC(=O)C(CO)NC(=O)C(CCCNO)NC1=O)C(O)C(O)=O	N[C@@H](C(OC4C(O)C(O)C(O)C(C(O))O4)C)C(O)C(C)C8=N[C@@H](CO8)C(=O)N[C@H](CCCCN)C(=O)N[C@@H](C(O)C)C(=O)N[C@@H](CC(=O)O)C(=O)O	0.11413	NP.searcher
Acidobactin_Cluster.fasta	CC(O)C1NC(=O)CC(O)C(CCCN(O)C=O)NC(=O)CC(C)OC(=O)C(NC(=O)C(CO)NC(=O)C(CCCNO)NC1=O)C(O)C(O)=O	N[C@@H](C(O)C)C(OC5C(O)C(O)C(O)C(C(O))O5)C(C)C8=N[C@@H](CO8)C(=O)N[C@H](CCCCN)C(=O)N[C@@H](C(O)C)C(=O)N[C@@H](CC(=O)O)C(=O)O	0.120879	NP.searcher
Acidobactin_Cluster.fasta	CC(O)C1NC(=O)CC(O)C(CCCN(O)C=O)NC(=O)CC(C)OC(=O)C(NC(=O)C(CO)NC(=O)C(CCCNO)NC1=O)C(O)C(O)=O	N[C@@H](C(O)C)C(O)C(C)C8=N[C@@H](CO8)C(=O)N[C@H](CCCCN)C(=O)N[C@@H](C(OC7C(O)C(O)C(O)C(C(O))O7)C)C(=O)N[C@@H](CC(=O)O)C(=O)O	0.125683	NP.searcher
Acidobactin_Cluster.fasta	CC(O)C1NC(=O)CC(O)C(CCCN(O)C=O)NC(=O)CC(C)OC(=O)C(NC(=O)C(CO)NC(=O)C(CCCNO)NC1=O)C(O)C(O)=O	N[C@@H](C(OC4C(O)C(O)C(O)C(C(O))O4)C)C(O)C(C)C(=O)N[C@@H](CO)C(=O)N[C@H](CCCCN)C8=N[C@@H](C(O8)C)C(=O)N[C@@H](CC(=O)O)C(=O)O	0.126374	NP.searcher
Acidobactin_Cluster.fasta	CC(O)C1NC(=O)CC(O)C(CCCN(O)C=O)NC(=O)CC(C)OC(=O)C(NC(=O)C(CO)NC(=O)C(CCCNO)NC1=O)C(O)C(O)=O	N[C@@H](C(O)C)C(OC5C(O)C(O)C(O)C(C(O))O5)C(C)C(=O)N[C@@H](CO)C(=O)N[C@H](CCCCN)C8=N[C@@H](C(O8)C)C(=O)N[C@@H](CC(=O)O)C(=O)O	0.131148	NP.searcher
Acidobactin_Cluster.fasta	CC(O)C1NC(=O)CC(O)C(CCCN(O)C=O)NC(=O)CC(C)OC(=O)C(NC(=O)C(CO)NC(=O)C(CCCNO)NC1=O)C(O)C(O)=O	N[C@@H](C(O)C)C(O)C(C)C(=O)N[C@@H](COC7C(O)C(O)C(O)C(C(O))O7)C(=O)N[C@H](CCCCN)C8=N[C@@H](C(O8)C)C(=O)N[C@@H](CC(=O)O)C(=O)O	0.125	NP.searcher
Acidobactin_Cluster.fasta	CC(O)C1NC(=O)CC(O)C(CCCN(O)C=O)NC(=O)CC(C)OC(=O)C(NC(=O)C(CO)NC(=O)C(CCCNO)NC1=O)C(O)C(O)=O	N0[C@@H](C(OC6C(O)C(O)C(O)C(C(O))O6)C)C(OC6C(O)C(O)C(O)C(C(O))O6)C(C)C8=N[C@@H](CO8)C(=O)N[C@H](CCCCN)C8=N[C@@H](C(O8)C)C(=O)N[C@@H](CC(=O)O)C0(=O)	0.185792	NP.searcher
Acidobactin_Cluster.fasta	CC(O)C1NC(=O)CC(O)C(CCCN(O)C=O)NC(=O)CC(C)OC(=O)C(NC(=O)C(CO)NC(=O)C(CCCNO)NC1=O)C(O)C(O)=O	N0[C@@H](C(OC6C(O)C(O)C(O)C(C(O))O6)C)C(OC6C(O)C(O)C(O)C(C(O))O6)C(C)C8=N[C@@H](CO8)C(=O)N[C@H](CCCCN)C(=O)N[C@@H](C(O)C)C(=O)N[C@@H](CC(=O)O)C0(=O)	0.239766	NP.searcher
Acidobactin_Cluster.fasta	CC(O)C1NC(=O)CC(O)C(CCCN(O)C=O)NC(=O)CC(C)OC(=O)C(NC(=O)C(CO)NC(=O)C(CCCNO)NC1=O)C(O)C(O)=O	N0[C@@H](C(OC8C(O)C(O)C(O)C(C(O))O8)C)C(O)C(C)C8=N[C@@H](CO8)C(=O)N[C@H](CCCCN)C(=O)N[C@@H](C(OC8C(O)C(O)C(O)C(C(O))O8)C)C(=O)N[C@@H](CC(=O)O)C0(=O)	0.218935	NP.searcher
Acidobactin_Cluster.fasta	CC(O)C1NC(=O)CC(O)C(CCCN(O)C=O)NC(=O)CC(C)OC(=O)C(NC(=O)C(CO)NC(=O)C(CCCNO)NC1=O)C(O)C(O)=O	N0[C@@H](C(O)C)C(OC4C(O)C(O)C(O)C(C(O))O4)C(C)C8=N[C@@H](CO8)C(=O)N[C@H](CCCCN)C(=O)N[C@@H](C(OC4C(O)C(O)C(O)C(C(O))O4)C)C(=O)N[C@@H](CC(=O)O)C0(=O)	0.225434	NP.searcher
Acidobactin_Cluster.fasta	CC(O)C1NC(=O)CC(O)C(CCCN(O)C=O)NC(=O)CC(C)OC(=O)C(NC(=O)C(CO)NC(=O)C(CCCNO)NC1=O)C(O)C(O)=O	N0[C@@H](C(OC6C(O)C(O)C(O)C(C(O))O6)C)C(OC6C(O)C(O)C(O)C(C(O))O6)C(C)C(=O)N[C@@H](CO)C(=O)N[C@H](CCCCN)C8=N[C@@H](C(O8)C)C(=O)N[C@@H](CC(=O)O)C0(=O)	0.198864	NP.searcher
Acidobactin_Cluster.fasta	CC(O)C1NC(=O)CC(O)C(CCCN(O)C=O)NC(=O)CC(C)OC(=O)C(NC(=O)C(CO)NC(=O)C(CCCNO)NC1=O)C(O)C(O)=O	N0[C@@H](C(OC8C(O)C(O)C(O)C(C(O))O8)C)C(O)C(C)C(=O)N[C@@H](COC8C(O)C(O)C(O)C(C(O))O8)C(=O)N[C@H](CCCCN)C8=N[C@@H](C(O8)C)C(=O)N[C@@H](CC(=O)O)C0(=O)	0.179775	NP.searcher
Acidobactin_Cluster.fasta	CC(O)C1NC(=O)CC(O)C(CCCN(O)C=O)NC(=O)CC(C)OC(=O)C(NC(=O)C(CO)NC(=O)C(CCCNO)NC1=O)C(O)C(O)=O	N0[C@@H](C(O)C)C(OC4C(O)C(O)C(O)C(C(O))O4)C(C)C(=O)N[C@@H](COC4C(O)C(O)C(O)C(C(O))O4)C(=O)N[C@H](CCCCN)C8=N[C@@H](C(O8)C)C(=O)N[C@@H](CC(=O)O)C0(=O)	0.204545	NP.searcher
Acidobactin_Cluster.fasta	CC(O)C1NC(=O)CC(O)C(CCCN(O)C=O)NC(=O)CC(C)OC(=O)C(NC(=O)C(CO)NC(=O)C(CCCNO)NC1=O)C(O)C(O)=O	N[C@@H](C(O0)C)C(OC6C(O)C(O)C(O)C(C(O))O6)C(C)C8=N[C@@H](CO8)C(=O)N[C@H](CCCCN)C(=O)N[C@@H](C(OC6C(O)C(O)C(O)C(C(O))O6)C)C(=O)N[C@@H](CC(=O)O)C0(=O)	0.222857	NP.searcher
Acidobactin_Cluster.fasta	CC(O)C1NC(=O)CC(O)C(CCCN(O)C=O)NC(=O)CC(C)OC(=O)C(NC(=O)C(CO)NC(=O)C(CCCNO)NC1=O)C(O)C(O)=O	N[C@@H](C(O0)C)C(OC6C(O)C(O)C(O)C(C(O))O6)C(C)C(=O)N[C@@H](COC6C(O)C(O)C(O)C(C(O))O6)C(=O)N[C@H](CCCCN)C8=N[C@@H](C(O8)C)C(=O)N[C@@H](CC(=O)O)C0(=O)	0.178771	NP.searcher
Acidobactin_Cluster.fasta	CC(O)C1NC(=O)CC(O)C(CCCN(O)C=O)NC(=O)CC(C)OC(=O)C(NC(=O)C(CO)NC(=O)C(CCCNO)NC1=O)C(O)C(O)=O	N[C@@H](C(OC6C(O)C(O)C(O)C(C(O))O6)C)C(O0)C(C)C8=N[C@@H](CO8)C(=O)N[C@H](CCCCN)C(=O)N[C@@H](C(OC6C(O)C(O)C(O)C(C(O))O6)C)C(=O)N[C@@H](CC(=O)O)C0(=O)	0.212644	NP.searcher
Acidobactin_Cluster.fasta	CC(O)C1NC(=O)CC(O)C(CCCN(O)C=O)NC(=O)CC(C)OC(=O)C(NC(=O)C(CO)NC(=O)C(CCCNO)NC1=O)C(O)C(O)=O	N[C@@H](C(OC6C(O)C(O)C(O)C(C(O))O6)C)C(O0)C(C)C(=O)N[C@@H](COC6C(O)C(O)C(O)C(C(O))O6)C(=O)N[C@H](CCCCN)C8=N[C@@H](C(O8)C)C(=O)N[C@@H](CC(=O)O)C0(=O)	0.180791	NP.searcher
Acidobactin_Cluster.fasta	CC(O)C1NC(=O)CC(O)C(CCCN(O)C=O)NC(=O)CC(C)OC(=O)C(NC(=O)C(CO)NC(=O)C(CCCNO)NC1=O)C(O)C(O)=O	N[C@@H](C(OC6C(O)C(O)C(O)C(C(O))O6)C)C(OC6C(O)C(O)C(O)C(C(O))O6)C(C)C(=O)N[C@@H](CO0)C(=O)N[C@H](CCCCN)C8=N[C@@H](C(O8)C)C(=O)N[C@@H](CC(=O)O)C0(=O)	0.175824	NP.searcher
Acidobactin_Cluster.fasta	CC(O)C1NC(=O)CC(O)C(CCCN(O)C=O)NC(=O)CC(C)OC(=O)C(NC(=O)C(CO)NC(=O)C(CCCNO)NC1=O)C(O)C(O)=O	N[C@@H](C(OC6C(O)C(O)C(O)C(C(O))O6)C)C(OC6C(O)C(O)C(O)C(C(O))O6)C(C)C8=N[C@@H](CO8)C(=O)N[C@H](CCCCN)C(=O)N[C@@H](C(O0)C)C(=O)N[C@@H](CC(=O)O)C0(=O)	0.172043	NP.searcher
Acidobactin_Cluster.fasta	CC(O)C1NC(=O)CC(O)C(CCCN(O)C=O)NC(=O)CC(C)OC(=O)C(NC(=O)C(CO)NC(=O)C(CCCNO)NC1=O)C(O)C(O)=O	N[C@@H](C(OC6C(O)C(O)C(O)C(C(O))O6)C)C(OC6C(O)C(O)C(O)C(C(O))O6)C(C)C8=N[C@@H](CO8)C(=O)N[C@H](CCCCN)C8=N[C@@H](C(O8)C)C(=O)N[C@@H](CC(=O)O)C(=O)O	0.114583	NP.searcher
Acidobactin_Cluster.fasta	CC(O)C1NC(=O)CC(O)C(CCCN(O)C=O)NC(=O)CC(C)OC(=O)C(NC(=O)C(CO)NC(=O)C(CCCNO)NC1=O)C(O)C(O)=O	N[C@@H](C(OC6C(O)C(O)C(O)C(C(O))O6)C)C(OC6C(O)C(O)C(O)C(C(O))O6)C(C)C8=N[C@@H](CO8)C(=O)N[C@H](CCCCN)C(=O)N[C@@H](C(O)C)C(=O)N[C@@H](CC(=O)O)C(=O)O	0.112299	NP.searcher
Acidobactin_Cluster.fasta	CC(O)C1NC(=O)CC(O)C(CCCN(O)C=O)NC(=O)CC(C)OC(=O)C(NC(=O)C(CO)NC(=O)C(CCCNO)NC1=O)C(O)C(O)=O	N[C@@H](C(OC8C(O)C(O)C(O)C(C(O))O8)C)C(O)C(C)C8=N[C@@H](CO8)C(=O)N[C@H](CCCCN)C(=O)N[C@@H](C(OC8C(O)C(O)C(O)C(C(O))O8)C)C(=O)N[C@@H](CC(=O)O)C(=O)O	0.118919	NP.searcher
Acidobactin_Cluster.fasta	CC(O)C1NC(=O)CC(O)C(CCCN(O)C=O)NC(=O)CC(C)OC(=O)C(NC(=O)C(CO)NC(=O)C(CCCNO)NC1=O)C(O)C(O)=O	N[C@@H](C(O)C)C(OC4C(O)C(O)C(O)C(C(O))O4)C(C)C8=N[C@@H](CO8)C(=O)N[C@H](CCCCN)C(=O)N[C@@H](C(OC4C(O)C(O)C(O)C(C(O))O4)C)C(=O)N[C@@H](CC(=O)O)C(=O)O	0.123656	NP.searcher
Acidobactin_Cluster.fasta	CC(O)C1NC(=O)CC(O)C(CCCN(O)C=O)NC(=O)CC(C)OC(=O)C(NC(=O)C(CO)NC(=O)C(CCCNO)NC1=O)C(O)C(O)=O	N[C@@H](C(OC6C(O)C(O)C(O)C(C(O))O6)C)C(OC6C(O)C(O)C(O)C(C(O))O6)C(C)C(=O)N[C@@H](CO)C(=O)N[C@H](CCCCN)C8=N[C@@H](C(O8)C)C(=O)N[C@@H](CC(=O)O)C(=O)O	0.11828	NP.searcher
Acidobactin_Cluster.fasta	CC(O)C1NC(=O)CC(O)C(CCCN(O)C=O)NC(=O)CC(C)OC(=O)C(NC(=O)C(CO)NC(=O)C(CCCNO)NC1=O)C(O)C(O)=O	N[C@@H](C(OC8C(O)C(O)C(O)C(C(O))O8)C)C(O)C(C)C(=O)N[C@@H](COC8C(O)C(O)C(O)C(C(O))O8)C(=O)N[C@H](CCCCN)C8=N[C@@H](C(O8)C)C(=O)N[C@@H](CC(=O)O)C(=O)O	0.121053	NP.searcher
Acidobactin_Cluster.fasta	CC(O)C1NC(=O)CC(O)C(CCCN(O)C=O)NC(=O)CC(C)OC(=O)C(NC(=O)C(CO)NC(=O)C(CCCNO)NC1=O)C(O)C(O)=O	N[C@@H](C(O)C)C(OC4C(O)C(O)C(O)C(C(O))O4)C(C)C(=O)N[C@@H](COC4C(O)C(O)C(O)C(C(O))O4)C(=O)N[C@H](CCCCN)C8=N[C@@H](C(O8)C)C(=O)N[C@@H](CC(=O)O)C(=O)O	0.125654	NP.searcher
Acidobactin_Cluster.fasta	CC(O)C1NC(=O)CC(O)C(CCCN(O)C=O)NC(=O)CC(C)OC(=O)C(NC(=O)C(CO)NC(=O)C(CCCNO)NC1=O)C(O)C(O)=O	N0[C@@H](C(OC5C(O)C(O)C(O)C(C(O))O5)C)C(OC5C(O)C(O)C(O)C(C(O))O5)C(C)C8=N[C@@H](CO8)C(=O)N[C@H](CCCCN)C(=O)N[C@@H](C(OC5C(O)C(O)C(O)C(C(O))O5)C)C(=O)N[C@@H](CC(=O)O)C0(=O)	0.211429	NP.searcher
Acidobactin_Cluster.fasta	CC(O)C1NC(=O)CC(O)C(CCCN(O)C=O)NC(=O)CC(C)OC(=O)C(NC(=O)C(CO)NC(=O)C(CCCNO)NC1=O)C(O)C(O)=O	N0[C@@H](C(OC5C(O)C(O)C(O)C(C(O))O5)C)C(OC5C(O)C(O)C(O)C(C(O))O5)C(C)C(=O)N[C@@H](COC5C(O)C(O)C(O)C(C(O))O5)C(=O)N[C@H](CCCCN)C8=N[C@@H](C(O8)C)C(=O)N[C@@H](CC(=O)O)C0(=O)	0.182796	NP.searcher
Acidobactin_Cluster.fasta	CC(O)C1NC(=O)CC(O)C(CCCN(O)C=O)NC(=O)CC(C)OC(=O)C(NC(=O)C(CO)NC(=O)C(CCCNO)NC1=O)C(O)C(O)=O	N[C@@H](C(OC5C(O)C(O)C(O)C(C(O))O5)C)C(OC5C(O)C(O)C(O)C(C(O))O5)C(C)C8=N[C@@H](CO8)C(=O)N[C@H](CCCCN)C(=O)N[C@@H](C(OC5C(O)C(O)C(O)C(C(O))O5)C)C(=O)N[C@@H](CC(=O)O)C(=O)O	0.111702	NP.searcher
Acidobactin_Cluster.fasta	CC(O)C1NC(=O)CC(O)C(CCCN(O)C=O)NC(=O)CC(C)OC(=O)C(NC(=O)C(CO)NC(=O)C(CCCNO)NC1=O)C(O)C(O)=O	N[C@@H](C(OC5C(O)C(O)C(O)C(C(O))O5)C)C(OC5C(O)C(O)C(O)C(C(O))O5)C(C)C(=O)N[C@@H](COC5C(O)C(O)C(O)C(C(O))O5)C(=O)N[C@H](CCCCN)C8=N[C@@H](C(O8)C)C(=O)N[C@@H](CC(=O)O)C(=O)O	0.112821	NP.searcher
actinonin_BGC0001442.fasta	O=C([C@H](C(C)C)NC([C@@H](CC(NO)=O)CCCCC)=O)N1[C@@H](CCC1)CO	O=CC1NCCCC1	0.0617284	PRISM 1
actinonin_BGC0001442.fasta	O=C([C@H](C(C)C)NC([C@@H](CC(NO)=O)CCCCC)=O)N1[C@@H](CCC1)CO	N.O=CC1NCCCC1	0.0609756	PRISM 4
actinonin_BGC0001442.fasta	O=C([C@H](C(C)C)NC([C@@H](CC(NO)=O)CCCCC)=O)N1[C@@H](CCC1)CO	N[C@@H](C(O)C)C(=O)N1[C@@H](CCC1)C(=O)	0.197674	antiSMASH 4
actinonin_BGC0001442.fasta	O=C([C@H](C(C)C)NC([C@@H](CC(NO)=O)CCCCC)=O)N1[C@@H](CCC1)CO		0	NP.searcher
Actiphenol.fasta	O=C(CC1CC(NC(C1)=O)=O)C2=C(O)C(C)=CC(C)=C2	O=CC(=CCC(=O)CC(O)CC(=O)C)C	0.08	PRISM 1
Actiphenol.fasta	O=C(CC1CC(NC(C1)=O)=O)C2=C(O)C(C)=CC(C)=C2	O=CC(=CCC(=O)CC(O)CC1CC(=O)NC(=O)C1)C	0.266667	PRISM 4
Actiphenol.fasta	O=C(CC1CC(NC(C1)=O)=O)C2=C(O)C(C)=CC(C)=C2	CC(O)CC(=O)CC(O)CC(=O)CC(O)NC([*])C(=O)	0.101266	antiSMASH 4
Actiphenol.fasta	O=C(CC1CC(NC(C1)=O)=O)C2=C(O)C(C)=CC(C)=C2		0	NP.searcher
Aerobactin_partial.fasta	CC(N(O)CCCC[C@H](NC(CC(C(O)=O)(O)CC(N[C@H](C(O)=O)CCCCN(O)C(C)=O)=O)=O)C(O)=O)=O		0	PRISM 1
Aerobactin_partial.fasta	CC(N(O)CCCC[C@H](NC(CC(C(O)=O)(O)CC(N[C@H](C(O)=O)CCCCN(O)C(C)=O)=O)=O)C(O)=O)=O			antiSMASH 4
Aerobactin_partial.fasta	CC(N(O)CCCC[C@H](NC(CC(C(O)=O)(O)CC(N[C@H](C(O)=O)CCCCN(O)C(C)=O)=O)=O)C(O)=O)=O		0	NP.searcher
Aeruginosin102.FASTA	OC(C(NC(CC1=CC=C(O)C=C1)C(N2C(CC3C2CC(O)CC3)C(NC(C4O)CCCN4C(N)=N)=O)=O)=O)CC5=CC=C(OS(=O)(O)=O)C=C5	O=C1NC(C(=O)N3CCCC3(C(=O)NC(C=OC1Cc2ccccc2)CC(C)C))Cc4ccc(O)cc4		PRISM 1
Aeruginosin102.FASTA	OC(C(NC(CC1=CC=C(O)C=C1)C(N2C(CC3C2CC(O)CC3)C(NC(C4O)CCCN4C(N)=N)=O)=O)=O)CC5=CC=C(OS(=O)(O)=O)C=C5	O=CC(NC(=O)C3N(C(=O)C(NC(=O)C(O)Cc1ccccc1)Cc2ccc(O)cc2)CCC3)CC(C)C	0.344595	PRISM 1
Aeruginosin102.FASTA	OC(C(NC(CC1=CC=C(O)C=C1)C(N2C(CC3C2CC(O)CC3)C(NC(C4O)CCCN4C(N)=N)=O)=O)=O)CC5=CC=C(OS(=O)(O)=O)C=C5	O=CC(NC(=O)C3N(C(=O)C(NC(=O)C(O)Cc1ccccc1)Cc2ccc(O)cc2)C4CC(O)CCC4(C3))CC(C)C	0.507246	PRISM 4
Aeruginosin102.FASTA	OC(C(NC(CC1=CC=C(O)C=C1)C(N2C(CC3C2CC(O)CC3)C(NC(C4O)CCCN4C(N)=N)=O)=O)=O)CC5=CC=C(OS(=O)(O)=O)C=C5	NC([*])C(=O)N[C@@H](Cc1ccc(O)cc1)C(=O)N1[C@@H](CCC1)C(=O)N[C@@H](CCCNC(N)=N)C(=O)	0.292208	antiSMASH 4
Aeruginosin102.FASTA	OC(C(NC(CC1=CC=C(O)C=C1)C(N2C(CC3C2CC(O)CC3)C(NC(C4O)CCCN4C(N)=N)=O)=O)=O)CC5=CC=C(OS(=O)(O)=O)C=C5		0	NP.searcher
Aeruginosin686.FASTA	OC(C(NC(CC1=CC=C(O)C=C1)C(N2C(CC3C2CC(O)CC3)C(NC(C4O)CCCN4C(N)=N)=O)=O)=O)CC5=CC=C(OS(=O)(O)=O)C=C5	O=C1NC(C(=O)N3CCCC3(C(=O)NC(C=OC1Cc2ccccc2)CCCNC(=N)N))Cc4ccc(O)c(c4)Cl		PRISM 1
Aeruginosin686.FASTA	OC(C(NC(CC1=CC=C(O)C=C1)C(N2C(CC3C2CC(O)CC3)C(NC(C4O)CCCN4C(N)=N)=O)=O)=O)CC5=CC=C(OS(=O)(O)=O)C=C5	O=CC(NC(=O)C3N(C(=O)C(NC(=O)C(O)Cc1ccccc1)Cc2ccc(O)c(c2)Cl)CCC3)CCCNC(=N)N	0.279762	PRISM 1
Aeruginosin686.FASTA	OC(C(NC(CC1=CC=C(O)C=C1)C(N2C(CC3C2CC(O)CC3)C(NC(C4O)CCCN4C(N)=N)=O)=O)=O)CC5=CC=C(OS(=O)(O)=O)C=C5	O=CC(NC(=O)C3N(C(=O)C(NC(=O)C(O)Cc1ccccc1)Cc2ccc(O)c(c2)Cl)C4CC(O)CCC4(C3))CCC(=O)O	0.415584	PRISM 4
Aeruginosin686.FASTA	OC(C(NC(CC1=CC=C(O)C=C1)C(N2C(CC3C2CC(O)CC3)C(NC(C4O)CCCN4C(N)=N)=O)=O)=O)CC5=CC=C(OS(=O)(O)=O)C=C5	O=CC(NC(=O)C3N(C(=O)C(NC(=O)C(O)Cc1cccc(c1)Cl)Cc2ccc(O)cc2)C4CC(O)CCC4(C3))CCC(=O)O	0.47651	PRISM 4
Aeruginosin686.FASTA	OC(C(NC(CC1=CC=C(O)C=C1)C(N2C(CC3C2CC(O)CC3)C(NC(C4O)CCCN4C(N)=N)=O)=O)=O)CC5=CC=C(OS(=O)(O)=O)C=C5	NC([*])C(=O)N[C@@H](Cc1ccc(O)cc1)C(=O)N1[C@@H](CCC1)C(=O)NC([*])C(=O)	0.295775	antiSMASH 4
Aeruginosin686.FASTA	OC(C(NC(CC1=CC=C(O)C=C1)C(N2C(CC3C2CC(O)CC3)C(NC(C4O)CCCN4C(N)=N)=O)=O)=O)CC5=CC=C(OS(=O)(O)=O)C=C5		0	NP.searcher
ambiguine.fasta	[C-]#[N+][C@@H]([C@@]1(C)C=C)[C@]([C@@](C[C@H]1Cl)([H])C(C)2C)([H])C3=C(C(C)(C)C=C)NC4=C3C2=CC=C4		0	PRISM 1
ambiguine.fasta	[C-]#[N+][C@@H]([C@@]1(C)C=C)[C@]([C@@](C[C@H]1Cl)([H])C(C)2C)([H])C3=C(C(C)(C)C=C)NC4=C3C2=CC=C4	CC(C=C)(C)C=2Nc1cccc3c1C=2C4C([N+]#[C-])C(C=C)(C)C(CC4(C3(C)(C)))Cl	1	PRISM 4
ambiguine.fasta	[C-]#[N+][C@@H]([C@@]1(C)C=C)[C@]([C@@](C[C@H]1Cl)([H])C(C)2C)([H])C3=C(C(C)(C)C=C)NC4=C3C2=CC=C4			antiSMASH 4
ambiguine.fasta	[C-]#[N+][C@@H]([C@@]1(C)C=C)[C@]([C@@](C[C@H]1Cl)([H])C(C)2C)([H])C3=C(C(C)(C)C=C)NC4=C3C2=CC=C4		0	NP.searcher
anabaenopeptilide.FASTA	[H]C(NC(CCC(N)=O)C(NC1C(NC(C(NC2C(N(C(C(O)C)C(N(C)C(C(NC(C(C)CC)C(OC1C)=O)=O)CC3=CC(Cl)=C(OC)C=C3)=O)C(O)CC2)=O)=O)CCC4=CC=C(O)C=C4)=O)=O)=O	O=CN2C(=O)C(NC(=O)C(Cc1ccc(O)cc1)N(C(=O)C(C(O)C)N(C(=O)C(NC(=O)C(NC(=O)C(NC(=O)C2(CCC(=O)N))C(O)C)Cc3ccc(O)c(c3)Cl)CCCNC(=N)N)C)C)C(C)CC	0.374359	PRISM 1
anabaenopeptilide.FASTA	[H]C(NC(CCC(N)=O)C(NC1C(NC(C(NC2C(N(C(C(O)C)C(N(C)C(C(NC(C(C)CC)C(OC1C)=O)=O)CC3=CC(Cl)=C(OC)C=C3)=O)C(O)CC2)=O)=O)CCC4=CC=C(O)C=C4)=O)=O)=O	O=CNC(C(=O)NC1C(=O)NC(C(=O)NC(C(=O)N(C)C(C(=O)N(C)C(C(=O)NC(C(=O)OC1(C))C(C)CC)Cc2ccc(O)c(c2)Cl)C(O)C)CCCNC(=N)N)Cc3ccc(O)cc3)CCC(=O)N	0.627907	PRISM 1
anabaenopeptilide.FASTA	[H]C(NC(CCC(N)=O)C(NC1C(NC(C(NC2C(N(C(C(O)C)C(N(C)C(C(NC(C(C)CC)C(OC1C)=O)=O)CC3=CC(Cl)=C(OC)C=C3)=O)C(O)CC2)=O)=O)CCC4=CC=C(O)C=C4)=O)=O)=O	O=CNC(C(=O)NC1C(=O)NC(C(=O)NC(C(=O)N(C)C(C(=O)N(C)C(C(=O)NC(C(=O)OC1(C))C(C)CC)Cc2ccc(O)cc2)C(O)C)CCCNC(=N)N)Cc3ccc(O)c(c3)Cl)CCC(=O)N	0.605714	PRISM 1
anabaenopeptilide.FASTA	[H]C(NC(CCC(N)=O)C(NC1C(NC(C(NC2C(N(C(C(O)C)C(N(C)C(C(NC(C(C)CC)C(OC1C)=O)=O)CC3=CC(Cl)=C(OC)C=C3)=O)C(O)CC2)=O)=O)CCC4=CC=C(O)C=C4)=O)=O)=O	O=CNC(C(=O)NC(C(=O)NC(C(=O)NC(C(=O)N(C)C(C(=O)N(C)C(C(=O)NC(C(=O)O)C(C)CC)Cc1ccc(O)c(c1)Cl)C(O)C)CCCNC(=N)N)Cc2ccc(O)cc2)C(O)C)CCC(=O)N	0.285024	PRISM 1
anabaenopeptilide.FASTA	[H]C(NC(CCC(N)=O)C(NC1C(NC(C(NC2C(N(C(C(O)C)C(N(C)C(C(NC(C(C)CC)C(OC1C)=O)=O)CC3=CC(Cl)=C(OC)C=C3)=O)C(O)CC2)=O)=O)CCC4=CC=C(O)C=C4)=O)=O)=O	O=CN2C(=O)C(NC(=O)C(Cc1ccc(O)c(c1)Cl)N(C(=O)C(C(O)C)N(C(=O)C(NC(=O)C(NC(=O)C(NC(=O)C2(CCC(=O)N))C(O)C)Cc3ccc(O)cc3)CCCNC(=N)N)C)C)C(C)CC	0.388601	PRISM 1
anabaenopeptilide.FASTA	[H]C(NC(CCC(N)=O)C(NC1C(NC(C(NC2C(N(C(C(O)C)C(N(C)C(C(NC(C(C)CC)C(OC1C)=O)=O)CC3=CC(Cl)=C(OC)C=C3)=O)C(O)CC2)=O)=O)CCC4=CC=C(O)C=C4)=O)=O)=O	O=CNC(C(=O)NC(C(=O)NC(C(=O)NC(C(=O)N(C)C(C(=O)N(C)C(C(=O)NC(C(=O)O)C(C)CC)Cc1ccc(O)cc1)C(O)C)CCCNC(=N)N)Cc2ccc(O)c(c2)Cl)C(O)C)CCC(=O)N	0.282297	PRISM 1
anabaenopeptilide.FASTA	[H]C(NC(CCC(N)=O)C(NC1C(NC(C(NC2C(N(C(C(O)C)C(N(C)C(C(NC(C(C)CC)C(OC1C)=O)=O)CC3=CC(Cl)=C(OC)C=C3)=O)C(O)CC2)=O)=O)CCC4=CC=C(O)C=C4)=O)=O)=O	[H]C(=O)NC(C(=O)NC(C(=O)NC(C(=O)NC1C(=O)N(C(O)CC1)C2C(=O)N(C)C(C(=O)NC(C(=O)OC2(C))C(C)CC)Cc3ccc(O)c(c3)Cl)CCc4ccc(O)cc4)C(OC)C)CCC(=O)N.C	0.497409	PRISM 4
anabaenopeptilide.FASTA	[H]C(NC(CCC(N)=O)C(NC1C(NC(C(NC2C(N(C(C(O)C)C(N(C)C(C(NC(C(C)CC)C(OC1C)=O)=O)CC3=CC(Cl)=C(OC)C=C3)=O)C(O)CC2)=O)=O)CCC4=CC=C(O)C=C4)=O)=O)=O	[H]C(=O)NC(C(=O)NC(C(=O)NC(C(=O)NC1C(=O)N(C(OC)CC1)C(C(=O)N(C)C(C(=O)NC(C(=O)O)C(C)CC)Cc2ccc(O)c(c2)Cl)C(O)C)CCc3ccc(O)cc3)C(O)C)CCC(=O)N.C	0.336585	PRISM 4
anabaenopeptilide.FASTA	[H]C(NC(CCC(N)=O)C(NC1C(NC(C(NC2C(N(C(C(O)C)C(N(C)C(C(NC(C(C)CC)C(OC1C)=O)=O)CC3=CC(Cl)=C(OC)C=C3)=O)C(O)CC2)=O)=O)CCC4=CC=C(O)C=C4)=O)=O)=O	[H]C(=O)N2C(=O)C(NC(=O)C(Cc1ccc(OC)c(c1)Cl)N(C(=O)C(C(O)C)N4C(O)CCC(NC(=O)C(NC(=O)C(NC(=O)C2(CCC(=O)N))C(O)C)CCc3ccc(O)cc3)C4(=O))C)C(C)CC.C	0.652695	PRISM 4
anabaenopeptilide.FASTA	[H]C(NC(CCC(N)=O)C(NC1C(NC(C(NC2C(N(C(C(O)C)C(N(C)C(C(NC(C(C)CC)C(OC1C)=O)=O)CC3=CC(Cl)=C(OC)C=C3)=O)C(O)CC2)=O)=O)CCC4=CC=C(O)C=C4)=O)=O)=O	[H]C(=O)NC(C(=O)NC(C(=O)NC(C(=O)NC1C(=O)N(C(OC)CC1)C2C(=O)N(C)C(C(=O)NC(C(=O)OC2(C))C(C)CC)Cc3ccc(O)c(c3)Cl)CCc4ccc(O)cc4)C(O)C)CCC(=O)N.C	0.505263	PRISM 4
anabaenopeptilide.FASTA	[H]C(NC(CCC(N)=O)C(NC1C(NC(C(NC2C(N(C(C(O)C)C(N(C)C(C(NC(C(C)CC)C(OC1C)=O)=O)CC3=CC(Cl)=C(OC)C=C3)=O)C(O)CC2)=O)=O)CCC4=CC=C(O)C=C4)=O)=O)=O	[H]C(=O)NC(C(=O)NC2C(=O)NC(C(=O)NC1C(=O)N(C(O)CC1)C(C(=O)N(C)C(C(=O)NC(C(=O)OC2(C))C(C)CC)Cc3ccc(O)c(c3)Cl)C(OC)C)CCc4ccc(O)cc4)CCC(=O)N.C	0.805031	PRISM 4
anabaenopeptilide.FASTA	[H]C(NC(CCC(N)=O)C(NC1C(NC(C(NC2C(N(C(C(O)C)C(N(C)C(C(NC(C(C)CC)C(OC1C)=O)=O)CC3=CC(Cl)=C(OC)C=C3)=O)C(O)CC2)=O)=O)CCC4=CC=C(O)C=C4)=O)=O)=O	[H]C(=O)NC(C(=O)NC(C(=O)NC(C(=O)NC1C(=O)N(C(O)CC1)C2C(=O)N(C)C(C(=O)NC(C(=O)OC2(C))C(C)CC)Cc3ccc(O)c(c3)Cl)CCc4ccc(cc4)OC)C(O)C)CCC(=O)N.C	0.484536	PRISM 4
anabaenopeptilide.FASTA	[H]C(NC(CCC(N)=O)C(NC1C(NC(C(NC2C(N(C(C(O)C)C(N(C)C(C(NC(C(C)CC)C(OC1C)=O)=O)CC3=CC(Cl)=C(OC)C=C3)=O)C(O)CC2)=O)=O)CCC4=CC=C(O)C=C4)=O)=O)=O	[H]C(=O)NC(C(=O)NC(C(=O)NC(C(=O)NC1C(=O)N(C(O)CC1)C(C(=O)N(C)C(C(=O)NC(C(=O)O)C(C)CC)Cc2ccc(O)c(c2)Cl)C(O)C)CCc3ccc(cc3)OC)C(O)C)CCC(=O)N.C	0.31401	PRISM 4
anabaenopeptilide.FASTA	[H]C(NC(CCC(N)=O)C(NC1C(NC(C(NC2C(N(C(C(O)C)C(N(C)C(C(NC(C(C)CC)C(OC1C)=O)=O)CC3=CC(Cl)=C(OC)C=C3)=O)C(O)CC2)=O)=O)CCC4=CC=C(O)C=C4)=O)=O)=O	[H]C(=O)NC(C(=O)NC2C(=O)NC(C(=O)NC1C(=O)N(C(O)CC1)C(C(=O)N(C)C(C(=O)NC(C(=O)OC2(C))C(C)CC)Cc3ccc(OC)c(c3)Cl)C(O)C)CCc4ccc(O)cc4)CCC(=O)N.C	0.993056	PRISM 4
anabaenopeptilide.FASTA	[H]C(NC(CCC(N)=O)C(NC1C(NC(C(NC2C(N(C(C(O)C)C(N(C)C(C(NC(C(C)CC)C(OC1C)=O)=O)CC3=CC(Cl)=C(OC)C=C3)=O)C(O)CC2)=O)=O)CCC4=CC=C(O)C=C4)=O)=O)=O	[H]C(=O)N2C(=O)C(NC(=O)C(Cc1ccc(O)c(c1)Cl)N(C(=O)C(C(O)C)N4C(=O)C(NC(=O)C(NC(=O)C(NC(=O)C2(CCC(=O)N))C(O)C)CCc3ccc(O)cc3)CCC4(OC))C)C(C)CC.C	0.494565	PRISM 4
anabaenopeptilide.FASTA	[H]C(NC(CCC(N)=O)C(NC1C(NC(C(NC2C(N(C(C(O)C)C(N(C)C(C(NC(C(C)CC)C(OC1C)=O)=O)CC3=CC(Cl)=C(OC)C=C3)=O)C(O)CC2)=O)=O)CCC4=CC=C(O)C=C4)=O)=O)=O	[H]C(=O)NC(C(=O)NC(C(=O)NC(C(=O)NC1C(=O)N(C(O)CC1)C(C(=O)N(C)C(C(=O)NC(C(=O)OC)C(C)CC)Cc2ccc(O)c(c2)Cl)C(O)C)CCc3ccc(O)cc3)C(O)C)CCC(=O)N.C	0.35468	PRISM 4
anabaenopeptilide.FASTA	[H]C(NC(CCC(N)=O)C(NC1C(NC(C(NC2C(N(C(C(O)C)C(N(C)C(C(NC(C(C)CC)C(OC1C)=O)=O)CC3=CC(Cl)=C(OC)C=C3)=O)C(O)CC2)=O)=O)CCC4=CC=C(O)C=C4)=O)=O)=O	[H]C(=O)NC(C(=O)NC(C(=O)NC(C(=O)NC1C(=O)N(C(O)CC1)C(C(=O)N(C)C(C(=O)NC(C(=O)O)C(C)CC)Cc2ccc(O)c(c2)Cl)C(O)C)CCc3ccc(O)cc3)C(OC)C)CCC(=O)N.C	0.341346	PRISM 4
anabaenopeptilide.FASTA	[H]C(NC(CCC(N)=O)C(NC1C(NC(C(NC2C(N(C(C(O)C)C(N(C)C(C(NC(C(C)CC)C(OC1C)=O)=O)CC3=CC(Cl)=C(OC)C=C3)=O)C(O)CC2)=O)=O)CCC4=CC=C(O)C=C4)=O)=O)=O	[H]C(=O)NC(C(=O)NC2C(=O)NC(C(=O)NC1C(=O)N(C(O)CC1)C(C(=O)N(C)C(C(=O)NC(C(=O)OC2(C))C(C)CC)Cc3ccc(O)c(c3)Cl)C(O)C)CCc4ccc(cc4)OC)CCC(=O)N.C	0.821656	PRISM 4
anabaenopeptilide.FASTA	[H]C(NC(CCC(N)=O)C(NC1C(NC(C(NC2C(N(C(C(O)C)C(N(C)C(C(NC(C(C)CC)C(OC1C)=O)=O)CC3=CC(Cl)=C(OC)C=C3)=O)C(O)CC2)=O)=O)CCC4=CC=C(O)C=C4)=O)=O)=O	[H]C(=O)N2C(=O)C(NC(=O)C(Cc1ccc(O)c(c1)Cl)N(C(=O)C(C(O)C)N4C(O)CCC(NC(=O)C(NC(=O)C(NC(=O)C2(CCC(=O)N))C(OC)C)CCc3ccc(O)cc3)C4(=O))C)C(C)CC.C	0.564972	PRISM 4
anabaenopeptilide.FASTA	[H]C(NC(CCC(N)=O)C(NC1C(NC(C(NC2C(N(C(C(O)C)C(N(C)C(C(NC(C(C)CC)C(OC1C)=O)=O)CC3=CC(Cl)=C(OC)C=C3)=O)C(O)CC2)=O)=O)CCC4=CC=C(O)C=C4)=O)=O)=O	[H]C(=O)NC(C(=O)NC(C(=O)NC(C(=O)NC1C(=O)N(C(O)CC1)C(C(=O)N(C)C(C(=O)NC(C(=O)O)C(C)CC)Cc2ccc(O)c(c2)Cl)C(OC)C)CCc3ccc(O)cc3)C(O)C)CCC(=O)N.C	0.352941	PRISM 4
anabaenopeptilide.FASTA	[H]C(NC(CCC(N)=O)C(NC1C(NC(C(NC2C(N(C(C(O)C)C(N(C)C(C(NC(C(C)CC)C(OC1C)=O)=O)CC3=CC(Cl)=C(OC)C=C3)=O)C(O)CC2)=O)=O)CCC4=CC=C(O)C=C4)=O)=O)=O	[H]C(=O)NC(C(=O)NC2C(=O)NC(C(=O)NC1C(=O)N(C(OC)CC1)C(C(=O)N(C)C(C(=O)NC(C(=O)OC2(C))C(C)CC)Cc3ccc(O)c(c3)Cl)C(O)C)CCc4ccc(O)cc4)CCC(=O)N.C	0.776398	PRISM 4
anabaenopeptilide.FASTA	[H]C(NC(CCC(N)=O)C(NC1C(NC(C(NC2C(N(C(C(O)C)C(N(C)C(C(NC(C(C)CC)C(OC1C)=O)=O)CC3=CC(Cl)=C(OC)C=C3)=O)C(O)CC2)=O)=O)CCC4=CC=C(O)C=C4)=O)=O)=O	[H]C(=O)NC(C(=O)NC(C(=O)NC(C(=O)NC1C(=O)N(C(O)CC1)C2C(=O)N(C)C(C(=O)NC(C(=O)OC2(C))C(C)CC)Cc3ccc(OC)c(c3)Cl)CCc4ccc(O)cc4)C(O)C)CCC(=O)N.C	0.585635	PRISM 4
anabaenopeptilide.FASTA	[H]C(NC(CCC(N)=O)C(NC1C(NC(C(NC2C(N(C(C(O)C)C(N(C)C(C(NC(C(C)CC)C(OC1C)=O)=O)CC3=CC(Cl)=C(OC)C=C3)=O)C(O)CC2)=O)=O)CCC4=CC=C(O)C=C4)=O)=O)=O	[H]C(=O)N2C(=O)C(NC(=O)C(Cc1ccc(O)c(c1)Cl)N(C(=O)C(C(OC)C)N4C(O)CCC(NC(=O)C(NC(=O)C(NC(=O)C2(CCC(=O)N))C(O)C)CCc3ccc(O)cc3)C4(=O))C)C(C)CC.C	0.532967	PRISM 4
anabaenopeptilide.FASTA	[H]C(NC(CCC(N)=O)C(NC1C(NC(C(NC2C(N(C(C(O)C)C(N(C)C(C(NC(C(C)CC)C(OC1C)=O)=O)CC3=CC(Cl)=C(OC)C=C3)=O)C(O)CC2)=O)=O)CCC4=CC=C(O)C=C4)=O)=O)=O	[H]C(=O)NC(C(=O)NC(C(=O)NC(C(=O)NC1C(=O)N(C(O)CC1)C(C(=O)N(C)C(C(=O)NC(C(=O)O)C(C)CC)Cc2ccc(OC)c(c2)Cl)C(O)C)CCc3ccc(O)cc3)C(O)C)CCC(=O)N.C	0.380711	PRISM 4
anabaenopeptilide.FASTA	[H]C(NC(CCC(N)=O)C(NC1C(NC(C(NC2C(N(C(C(O)C)C(N(C)C(C(NC(C(C)CC)C(OC1C)=O)=O)CC3=CC(Cl)=C(OC)C=C3)=O)C(O)CC2)=O)=O)CCC4=CC=C(O)C=C4)=O)=O)=O	[H]C(=O)N2C(=O)C(NC(=O)C(Cc1ccc(O)c(c1)Cl)N(C(=O)C(C(O)C)N4C(O)CCC(NC(=O)C(NC(=O)C(NC(=O)C2(CCC(=O)N))C(O)C)CCc3ccc(cc3)OC)C4(=O))C)C(C)CC.C	0.536313	PRISM 4
anabaenopeptilide.FASTA	[H]C(NC(CCC(N)=O)C(NC1C(NC(C(NC2C(N(C(C(O)C)C(N(C)C(C(NC(C(C)CC)C(OC1C)=O)=O)CC3=CC(Cl)=C(OC)C=C3)=O)C(O)CC2)=O)=O)CCC4=CC=C(O)C=C4)=O)=O)=O	N[C@@H](CCC(=O)N)C(=O)N[C@@H](C(O)C)C(=O)NC([*])C(=O)NC([*])C(=O)N[C@@H](C(O)C)C(=O)N[C@@H](Cc1ccc(O)cc1)C(=O)N[C@@H](C(C)CC)C(=O)	0.229947	antiSMASH 4
anabaenopeptilide.FASTA	[H]C(NC(CCC(N)=O)C(NC1C(NC(C(NC2C(N(C(C(O)C)C(N(C)C(C(NC(C(C)CC)C(OC1C)=O)=O)CC3=CC(Cl)=C(OC)C=C3)=O)C(O)CC2)=O)=O)CCC4=CC=C(O)C=C4)=O)=O)=O		0	NP.searcher
azalomycin_F.fasta	N=C(NCCC/C=C/CCCC(C1OC(/C(C)=C/C=C/C(C(CC(C(C(CCC(C(CC2(O)OC(CC(O)C2O)CC(CCCC(CC(/C(C)=C/C=C/C1C)O)O)OC(CC(O)=O)=O)O)C)O)C)O)O)C)=O)C)N	O=C1OC(CC(O)C=CC(C(O)C(=CCC(O)C(=CCC(O)CC)C)C)C)CC(O)CC(O)CC(O)CC(=O)CC(O)C(CCC(O)C(C=CCCC=C1C)C)C	0.188679	PRISM 1
azalomycin_F.fasta	N=C(NCCC/C=C/CCCC(C1OC(/C(C)=C/C=C/C(C(CC(C(C(CCC(C(CC2(O)OC(CC(O)C2O)CC(CCCC(CC(/C(C)=C/C=C/C1C)O)O)OC(CC(O)=O)=O)O)C)O)C)O)O)C)=O)C)N	O=C1OC(CC(O)CC(O)C)CC(O)CC(=O)CC(O)C(CCC=C(C(O)CC=C(C(O)C(C=CC(O)C(C=CC(O)C(C(O)CCCC=C1C)C)C)C)C)C)C	0.179724	PRISM 1
azalomycin_F.fasta	N=C(NCCC/C=C/CCCC(C1OC(/C(C)=C/C=C/C(C(CC(C(C(CCC(C(CC2(O)OC(CC(O)C2O)CC(CCCC(CC(/C(C)=C/C=C/C1C)O)O)OC(CC(O)=O)=O)O)C)O)C)O)O)C)=O)C)N	O=C1OC(C=CC(C(O)CC(O)C(=CCCC=CC(C(O)C(=CCCC(C(O)CC(=O)CC(O)C)C)C)C)C)C)C(C(O)CC(O)CC(O)CC(O)CC=C1C)C	0.162162	PRISM 1
azalomycin_F.fasta	N=C(NCCC/C=C/CCCC(C1OC(/C(C)=C/C=C/C(C(CC(C(C(CCC(C(CC2(O)OC(CC(O)C2O)CC(CCCC(CC(/C(C)=C/C=C/C1C)O)O)OC(CC(O)=O)=O)O)C)O)C)O)O)C)=O)C)N	O=C1OC(CC(=O)CC(O)C)C(CCC=C(C(O)C(C=CCCC=C(C(O)CC(O)C(C=CC(O)C(C(O)CC(O)CC(O)CC(O)CC=C1C)C)C)C)C)C)C	0.183099	PRISM 1
azalomycin_F.fasta	N=C(NCCC/C=C/CCCC(C1OC(/C(C)=C/C=C/C(C(CC(C(C(CCC(C(CC2(O)OC(CC(O)C2O)CC(CCCC(CC(/C(C)=C/C=C/C1C)O)O)OC(CC(O)=O)=O)O)C)O)C)O)O)C)=O)C)N	O=C1OC(CCC(C(O)CC(=O)CC(O)C)C)CC(O)CC(O)CC(O)C(C(O)CC(O)C(C=CC=C(C(O)C(C=CC=C(C(O)CCCC=C1C)C)C)C)C)C	0.274112	PRISM 1
azalomycin_F.fasta	N=C(NCCC/C=C/CCCC(C1OC(/C(C)=C/C=C/C(C(CC(C(C(CCC(C(CC2(O)OC(CC(O)C2O)CC(CCCC(CC(/C(C)=C/C=C/C1C)O)O)OC(CC(O)=O)=O)O)C)O)C)O)O)C)=O)C)N	O=C(O)C(=CCC(O)C(=CC=CC(C(O)C(=CCC(O)CC(O)CC(O)CC(O)C(C(O)CCC=CC(C(O)CCC(C(O)CC(=O)CC(O)C)C)C)C)C)C)C)C	0.0892857	PRISM 1
azalomycin_F.fasta	N=C(NCCC/C=C/CCCC(C1OC(/C(C)=C/C=C/C(C(CC(C(C(CCC(C(CC2(O)OC(CC(O)C2O)CC(CCCC(CC(/C(C)=C/C=C/C1C)O)O)OC(CC(O)=O)=O)O)C)O)C)O)O)C)=O)C)N	O=C1OC(CC(O)C(C=CC(O)CC(O)CC(O)CC(O)C(C(O)CC=C(C(O)C(C=CCCC=C1C)C)C)C)C)C(=CCCC(C(O)CC(=O)CC(O)C)C)C	0.16895	PRISM 1
azalomycin_F.fasta	N=C(NCCC/C=C/CCCC(C1OC(/C(C)=C/C=C/C(C(CC(C(C(CCC(C(CC2(O)OC(CC(O)C2O)CC(CCCC(CC(/C(C)=C/C=C/C1C)O)O)OC(CC(O)=O)=O)O)C)O)C)O)O)C)=O)C)N	O=C1OC(CC(O)C=CC(C(O)CC(O)CC(O)CC(O)CC(O)CC)C)CC(=O)CC(O)C(CCCCC=C(C(O)CC=C(C(O)C(C=CC=C1C)C)C)C)C	0.241379	PRISM 1
azalomycin_F.fasta	N=C(NCCC/C=C/CCCC(C1OC(/C(C)=C/C=C/C(C(CC(C(C(CCC(C(CC2(O)OC(CC(O)C2O)CC(CCCC(CC(/C(C)=C/C=C/C1C)O)O)OC(CC(O)=O)=O)O)C)O)C)O)O)C)=O)C)N	O=C1OC(CC(O)CC(O)CC(O)CC=C(C(O)C(C=CC(O)CC(O)CC(=O)CC(O)C(CCCCC(O)C(C(O)CC=C1C)C)C)C)C)C(=CC=CCC)C	0.194313	PRISM 1
azalomycin_F.fasta	N=C(NCCC/C=C/CCCC(C1OC(/C(C)=C/C=C/C(C(CC(C(C(CCC(C(CC2(O)OC(CC(O)C2O)CC(CCCC(CC(/C(C)=C/C=C/C1C)O)O)OC(CC(O)=O)=O)O)C)O)C)O)O)C)=O)C)N	O=C1OC(CC(O)CC(O)CCC(C(O)CC(=O)CC(O)C)C)CC(O)C(C=CC=C(C(O)CC(O)C(C(O)CC=C(C(O)C(C=CCCC=C1C)C)C)C)C)C	0.227488	PRISM 1
azalomycin_F.fasta	N=C(NCCC/C=C/CCCC(C1OC(/C(C)=C/C=C/C(C(CC(C(C(CCC(C(CC2(O)OC(CC(O)C2O)CC(CCCC(CC(/C(C)=C/C=C/C1C)O)O)OC(CC(O)=O)=O)O)C)O)C)O)O)C)=O)C)N	O=C1OC(C=CC(C(O)CCC(C(O)CC(=O)CC(O)C)C)C)CC(O)CC(O)CC(O)C(C(O)CCCC=C(C(O)C(C=CC=C(C(O)CC=C1C)C)C)C)C	0.244019	PRISM 1
azalomycin_F.fasta	N=C(NCCC/C=C/CCCC(C1OC(/C(C)=C/C=C/C(C(CC(C(C(CCC(C(CC2(O)OC(CC(O)C2O)CC(CCCC(CC(/C(C)=C/C=C/C1C)O)O)OC(CC(O)=O)=O)O)C)O)C)O)O)C)=O)C)N	O=C1OC(CC(O)C(=CC=CC(C(O)CC(O)CC(O)CC(O)CCC(C(O)CC(=O)CC(O)C)C)C)C)C(C(O)CC=C(C(O)C(C=CCCC=C1C)C)C)C	0.162162	PRISM 1
azalomycin_F.fasta	N=C(NCCC/C=C/CCCC(C1OC(/C(C)=C/C=C/C(C(CC(C(C(CCC(C(CC2(O)OC(CC(O)C2O)CC(CCCC(CC(/C(C)=C/C=C/C1C)O)O)OC(CC(O)=O)=O)O)C)O)C)O)O)C)=O)C)N	O=C1OC(CCC(C(O)CC(=O)CC(O)CC(O)CC(O)C(=CCCC=CC(C(O)C(=CC=CC(C(O)CC(O)CC)C)C)C)C)C)CC(O)CC(O)CC=C1C	0.168889	PRISM 1
azalomycin_F.fasta	N=C(NCCC/C=C/CCCC(C1OC(/C(C)=C/C=C/C(C(CC(C(C(CCC(C(CC2(O)OC(CC(O)C2O)CC(CCCC(CC(/C(C)=C/C=C/C1C)O)O)OC(CC(O)=O)=O)O)C)O)C)O)O)C)=O)C)N	O=C1OC(CC(O)CCC=CC(C(O)C(=CCC(O)C(=CC=CC(C(O)CC(O)CC)C)C)C)C)CC(O)CC(O)CC(O)CC(=O)CC(O)C(CCC=C1C)C	0.178082	PRISM 1
azalomycin_F.fasta	N=C(NCCC/C=C/CCCC(C1OC(/C(C)=C/C=C/C(C(CC(C(C(CCC(C(CC2(O)OC(CC(O)C2O)CC(CCCC(CC(/C(C)=C/C=C/C1C)O)O)OC(CC(O)=O)=O)O)C)O)C)O)O)C)=O)C)N	O=C1OC(C=CC(C(O)C(=CCC(O)C(=CCC(O)CC)C)C)C)CC(O)CC(O)CC(O)CC(O)CC(=O)CC(O)C(CCC(O)C(C=CCCC=C1C)C)C	0.188679	PRISM 1
azalomycin_F.fasta	N=C(NCCC/C=C/CCCC(C1OC(/C(C)=C/C=C/C(C(CC(C(C(CCC(C(CC2(O)OC(CC(O)C2O)CC(CCCC(CC(/C(C)=C/C=C/C1C)O)O)OC(CC(O)=O)=O)O)C)O)C)O)O)C)=O)C)N	O=C1OC(CC(O)CC(O)C(=CC=CC(C(O)CCCC(O)CC(O)CC(O)CC(O)CC)C)C)CC(=O)CC(O)C(CCC=C(C(O)C(C=CC=C1C)C)C)C	0.247573	PRISM 1
azalomycin_F.fasta	N=C(NCCC/C=C/CCCC(C1OC(/C(C)=C/C=C/C(C(CC(C(C(CCC(C(CC2(O)OC(CC(O)C2O)CC(CCCC(CC(/C(C)=C/C=C/C1C)O)O)OC(CC(O)=O)=O)O)C)O)C)O)O)C)=O)C)N	O=C(O)C(=CC=CC(C(O)CC(O)CC(O)CC(O)CCCCC(C(O)CC(=O)CC(O)CC(O)CC(O)C(=CC=CC(C(O)C(=CCC(O)CC)C)C)C)C)C)C	0.127358	PRISM 1
azalomycin_F.fasta	N=C(NCCC/C=C/CCCC(C1OC(/C(C)=C/C=C/C(C(CC(C(C(CCC(C(CC2(O)OC(CC(O)C2O)CC(CCCC(CC(/C(C)=C/C=C/C1C)O)O)OC(CC(O)=O)=O)O)C)O)C)O)O)C)=O)C)N	O=C1OC(CC(=O)CC(O)CC(O)C=CC(C(O)CC(O)C(=CCC(O)CC(O)C)C)C)C(CCC(O)C(C(O)CCCC=C(C(O)C(C=CC=C1C)C)C)C)C	0.25	PRISM 1
azalomycin_F.fasta	N=C(NCCC/C=C/CCCC(C1OC(/C(C)=C/C=C/C(C(CC(C(C(CCC(C(CC2(O)OC(CC(O)C2O)CC(CCCC(CC(/C(C)=C/C=C/C1C)O)O)OC(CC(O)=O)=O)O)C)O)C)O)O)C)=O)C)N	O=C(O)C(=CCC(O)C(=CCC(O)CC(O)CC(O)CCC(C(O)CC(=O)CC(O)CC(O)C=CC(C(O)CCC=CC(C(O)C(=CCC(O)CC)C)C)C)C)C)C	0.109091	PRISM 1
azalomycin_F.fasta	N=C(NCCC/C=C/CCCC(C1OC(/C(C)=C/C=C/C(C(CC(C(C(CCC(C(CC2(O)OC(CC(O)C2O)CC(CCCC(CC(/C(C)=C/C=C/C1C)O)O)OC(CC(O)=O)=O)O)C)O)C)O)O)C)=O)C)N	O=C1OC(CC(O)CCCC(O)CC)CC(=O)CC(O)C(CCC=C(C(O)CC=C(C(O)C(C=CC(O)C(C=CC(O)CC(O)CC(O)CC=C1C)C)C)C)C)C	0.190698	PRISM 1
azalomycin_F.fasta	N=C(NCCC/C=C/CCCC(C1OC(/C(C)=C/C=C/C(C(CC(C(C(CCC(C(CC2(O)OC(CC(O)C2O)CC(CCCC(CC(/C(C)=C/C=C/C1C)O)O)OC(CC(O)=O)=O)O)C)O)C)O)O)C)=O)C)N	O=C(O)C(=CCCCC(O)C(=CC=CC(C(O)C(=CC=CC(C(O)CC(O)C(C(O)CC(O)CC(O)CC(O)CCC(C(O)CC(=O)CC(O)C)C)C)C)C)C)C)C	0.117371	PRISM 1
azalomycin_F.fasta	N=C(NCCC/C=C/CCCC(C1OC(/C(C)=C/C=C/C(C(CC(C(C(CCC(C(CC2(O)OC(CC(O)C2O)CC(CCCC(CC(/C(C)=C/C=C/C1C)O)O)OC(CC(O)=O)=O)O)C)O)C)O)O)C)=O)C)N	O=C1OC(CC(O)CC(O)CC(O)CC(O)CC(O)C(C(O)C=CCC)C)CC(=O)CC(O)C(CCC=C(C(O)CC=C(C(O)C(C=CCCC=C1C)C)C)C)C	0.16055	PRISM 1
azalomycin_F.fasta	N=C(NCCC/C=C/CCCC(C1OC(/C(C)=C/C=C/C(C(CC(C(C(CCC(C(CC2(O)OC(CC(O)C2O)CC(CCCC(CC(/C(C)=C/C=C/C1C)O)O)OC(CC(O)=O)=O)O)C)O)C)O)O)C)=O)C)N	O=C1OC(CCCC(O)C(=CCCC(C(O)CC(=O)CC(O)CC(O)CC(O)CC(O)CC(O)C=CC(C(O)C(=CCC(O)CC)C)C)C)C)C(C=CC=C1C)C	0.182243	PRISM 1
azalomycin_F.fasta	N=C(NCCC/C=C/CCCC(C1OC(/C(C)=C/C=C/C(C(CC(C(C(CCC(C(CC2(O)OC(CC(O)C2O)CC(CCCC(CC(/C(C)=C/C=C/C1C)O)O)OC(CC(O)=O)=O)O)C)O)C)O)O)C)=O)C)N	O=C1OC(C(=CCCCC(O)C(=CCC(O)CC)C)C)C(C=CC(O)CC(O)CC(O)CC(O)C(C=CC(O)CC(O)CC(=O)CC(O)C(CCC=C1C)C)C)C	0.213592	PRISM 1
azalomycin_F.fasta	N=C(NCCC/C=C/CCCC(C1OC(/C(C)=C/C=C/C(C(CC(C(C(CCC(C(CC2(O)OC(CC(O)C2O)CC(CCCC(CC(/C(C)=C/C=C/C1C)O)O)OC(CC(O)=O)=O)O)C)O)C)O)O)C)=O)C)N	O=C1OC(CCC(C(O)CC(=O)CC(O)C)C)CC(O)CC(O)CC=C(C(O)C(C=CCCC=C(C(O)CC(O)C(C(O)CC(O)C(C=CC=C1C)C)C)C)C)C	0.252427	PRISM 1
azalomycin_F.fasta	N=C(NCCC/C=C/CCCC(C1OC(/C(C)=C/C=C/C(C(CC(C(C(CCC(C(CC2(O)OC(CC(O)C2O)CC(CCCC(CC(/C(C)=C/C=C/C1C)O)O)OC(CC(O)=O)=O)O)C)O)C)O)O)C)=O)C)N	O=C1OC(C)CC(O)CC(O)CC(O)CC(=O)CC(O)C(CCC=C(C(O)CC=C(C(O)C(C=CC(O)C(C=CC(O)C(C(O)CCCC=C1C)C)C)C)C)C)C	0.163551	PRISM 1
azalomycin_F.fasta	N=C(NCCC/C=C/CCCC(C1OC(/C(C)=C/C=C/C(C(CC(C(C(CCC(C(CC2(O)OC(CC(O)C2O)CC(CCCC(CC(/C(C)=C/C=C/C1C)O)O)OC(CC(O)=O)=O)O)C)O)C)O)O)C)=O)C)N	O=C1OC(CC(O)CC(O)CC(O)CC(O)C=CC(C(O)C(=CCC(O)CC)C)C)CC(=O)CC(O)C(CCC=C(C(O)CCCC(O)C(C=CC=C1C)C)C)C	0.227053	PRISM 1
azalomycin_F.fasta	N=C(NCCC/C=C/CCCC(C1OC(/C(C)=C/C=C/C(C(CC(C(C(CCC(C(CC2(O)OC(CC(O)C2O)CC(CCCC(CC(/C(C)=C/C=C/C1C)O)O)OC(CC(O)=O)=O)O)C)O)C)O)O)C)=O)C)N	O=C1OC(CC=C(C(O)C(C=CC(O)C(C=CC(O)C(C(O)CC=C1C)C)C)C)C)C(=CCCCCC(C(O)CC(=O)CC(O)CC(O)CC(O)CC(O)C)C)C	0.153846	PRISM 1
azalomycin_F.fasta	N=C(NCCC/C=C/CCCC(C1OC(/C(C)=C/C=C/C(C(CC(C(C(CCC(C(CC2(O)OC(CC(O)C2O)CC(CCCC(CC(/C(C)=C/C=C/C1C)O)O)OC(CC(O)=O)=O)O)C)O)C)O)O)C)=O)C)N	O=C1OC(C)CC(O)CC(O)CC(O)CC(=O)CC(O)C(CCC=C(C(O)C(C=CC(O)C(C(O)CC(O)C(C=CCCC=C(C(O)CC=C1C)C)C)C)C)C)C	0.174528	PRISM 1
azalomycin_F.fasta	N=C(NCCC/C=C/CCCC(C1OC(/C(C)=C/C=C/C(C(CC(C(C(CCC(C(CC2(O)OC(CC(O)C2O)CC(CCCC(CC(/C(C)=C/C=C/C1C)O)O)OC(CC(O)=O)=O)O)C)O)C)O)O)C)=O)C)N	O=C1OC(CC(O)CC(O)C=CC(C(O)CC(O)C(=CCCC(C(O)CC(=O)CC(O)C)C)C)C)CC(O)C(C(O)CC=C(C(O)C(C=CCCC=C1C)C)C)C	0.155556	PRISM 1
azalomycin_F.fasta	N=C(NCCC/C=C/CCCC(C1OC(/C(C)=C/C=C/C(C(CC(C(C(CCC(C(CC2(O)OC(CC(O)C2O)CC(CCCC(CC(/C(C)=C/C=C/C1C)O)O)OC(CC(O)=O)=O)O)C)O)C)O)O)C)=O)C)N	O=C1OC(C=CC(C(O)CC(O)C(=CCC(O)CC(O)C)C)C)CC(O)CC(=O)CC(O)C(CCC(O)C(C(O)CCCC=C(C(O)C(C=CC=C1C)C)C)C)C	0.252381	PRISM 1
azalomycin_F.fasta	N=C(NCCC/C=C/CCCC(C1OC(/C(C)=C/C=C/C(C(CC(C(C(CCC(C(CC2(O)OC(CC(O)C2O)CC(CCCC(CC(/C(C)=C/C=C/C1C)O)O)OC(CC(O)=O)=O)O)C)O)C)O)O)C)=O)C)N	O=C1OC(CCCC=C(C(O)C(C=CC(O)CC(O)CC(=O)CC(O)C(CCC(O)C(C=CC=C1C)C)C)C)C)C(C(O)CC(O)C(=CCC(O)CC(O)C)C)C	0.232227	PRISM 1
azalomycin_F.fasta	N=C(NCCC/C=C/CCCC(C1OC(/C(C)=C/C=C/C(C(CC(C(C(CCC(C(CC2(O)OC(CC(O)C2O)CC(CCCC(CC(/C(C)=C/C=C/C1C)O)O)OC(CC(O)=O)=O)O)C)O)C)O)O)C)=O)C)N	O=C1OC(CC(O)CC)C(C=CC=C(C(O)CC=C(C(O)C(C=CCCC(O)CC(O)CC(O)CC(O)CC(O)CC(=O)CC(O)C(CCC=C1C)C)C)C)C)C	0.211823	PRISM 1
azalomycin_F.fasta	N=C(NCCC/C=C/CCCC(C1OC(/C(C)=C/C=C/C(C(CC(C(C(CCC(C(CC2(O)OC(CC(O)C2O)CC(CCCC(CC(/C(C)=C/C=C/C1C)O)O)OC(CC(O)=O)=O)O)C)O)C)O)O)C)=O)C)N	O=C1OC(CC(O)CCC(C(O)CC(=O)CC(O)C)C)CC(O)CC=C(C(O)C(C=CCCC=C(C(O)CC(O)C(C(O)CC(O)C(C=CC=C1C)C)C)C)C)C	0.251208	PRISM 1
azalomycin_F.fasta	N=C(NCCC/C=C/CCCC(C1OC(/C(C)=C/C=C/C(C(CC(C(C(CCC(C(CC2(O)OC(CC(O)C2O)CC(CCCC(CC(/C(C)=C/C=C/C1C)O)O)OC(CC(O)=O)=O)O)C)O)C)O)O)C)=O)C)N	O=C1OC(CC(O)C(C=CC(O)C(C(O)CC(O)CC(O)CC(=O)CC(O)C(CCC=C(C(O)C(C=CC=C1C)C)C)C)C)C)C(=CCCCC(O)CC(O)C)C	0.25	PRISM 1
azalomycin_F.fasta	N=C(NCCC/C=C/CCCC(C1OC(/C(C)=C/C=C/C(C(CC(C(C(CCC(C(CC2(O)OC(CC(O)C2O)CC(CCCC(CC(/C(C)=C/C=C/C1C)O)O)OC(CC(O)=O)=O)O)C)O)C)O)O)C)=O)C)N	O=C(O)C(=CCC(O)C(C(O)C=CC(C(O)C=CC(C(O)C(=CCC(O)C(=CCCCCC(C(O)CC(=O)CC(O)CC(O)CC(O)CC(O)C)C)C)C)C)C)C)C	0.116279	PRISM 1
azalomycin_F.fasta	N=C(NCCC/C=C/CCCC(C1OC(/C(C)=C/C=C/C(C(CC(C(C(CCC(C(CC2(O)OC(CC(O)C2O)CC(CCCC(CC(/C(C)=C/C=C/C1C)O)O)OC(CC(O)=O)=O)O)C)O)C)O)O)C)=O)C)N	O=C(O)C(=CCCC=CC(C(O)C(=CCC(O)C(C(O)CC(O)C(=CC=CC(C(O)CC(O)CC(O)CC(O)CCC(C(O)CC(=O)CC(O)C)C)C)C)C)C)C)C	0.109589	PRISM 1
azalomycin_F.fasta	N=C(NCCC/C=C/CCCC(C1OC(/C(C)=C/C=C/C(C(CC(C(C(CCC(C(CC2(O)OC(CC(O)C2O)CC(CCCC(CC(/C(C)=C/C=C/C1C)O)O)OC(CC(O)=O)=O)O)C)O)C)O)O)C)=O)C)N	O=C1OC(CC(O)C=CC(C(O)C(=CCCCC(O)C(C(O)CC(O)C(=CCC(O)CC(O)C)C)C)C)C)CC(=O)CC(O)C(CCC(O)C(C=CC=C1C)C)C	0.231884	PRISM 1
azalomycin_F.fasta	N=C(NCCC/C=C/CCCC(C1OC(/C(C)=C/C=C/C(C(CC(C(C(CCC(C(CC2(O)OC(CC(O)C2O)CC(CCCC(CC(/C(C)=C/C=C/C1C)O)O)OC(CC(O)=O)=O)O)C)O)C)O)O)C)=O)C)N	O=C(O)C(=CCC(O)CC(O)CC(O)CCC(C(O)CC(=O)CC(O)CC(O)C=CC(C(O)C(=CCC(O)C(C(O)CCCC(O)C(=CC=CCC)C)C)C)C)C)C	0.116071	PRISM 1
azalomycin_F.fasta	N=C(NCCC/C=C/CCCC(C1OC(/C(C)=C/C=C/C(C(CC(C(C(CCC(C(CC2(O)OC(CC(O)C2O)CC(CCCC(CC(/C(C)=C/C=C/C1C)O)O)OC(CC(O)=O)=O)O)C)O)C)O)O)C)=O)C)N	O=C1OC(C(=CCCCC(O)C(C(O)CCC(C(O)CC(=O)CC(O)CC(O)C=CC(C(O)CC(O)C(=CCC(O)CC(O)C)C)C)C)C)C)C(C=CC=C1C)C	0.194444	PRISM 1
azalomycin_F.fasta	N=C(NCCC/C=C/CCCC(C1OC(/C(C)=C/C=C/C(C(CC(C(C(CCC(C(CC2(O)OC(CC(O)C2O)CC(CCCC(CC(/C(C)=C/C=C/C1C)O)O)OC(CC(O)=O)=O)O)C)O)C)O)O)C)=O)C)N	O=C(O)C(=CCC(O)C(C(O)CC(O)C(=CC=CC(C(O)CCCC(O)CC(O)CC(O)C=CC(C(O)C(=CCCC(C(O)CC(=O)CC(O)C)C)C)C)C)C)C)C	0.110092	PRISM 1
azalomycin_F.fasta	N=C(NCCC/C=C/CCCC(C1OC(/C(C)=C/C=C/C(C(CC(C(C(CCC(C(CC2(O)OC(CC(O)C2O)CC(CCCC(CC(/C(C)=C/C=C/C1C)O)O)OC(CC(O)=O)=O)O)C)O)C)O)O)C)=O)C)N	O=C1OC(CC(O)CC=C(C(O)C(C=CC=C(C(O)CC=C1C)C)C)C)CC(O)CC(O)C(C(O)CCC=CC(C(O)CCC(C(O)CC(=O)CC(O)C)C)C)C	0.193548	PRISM 1
azalomycin_F.fasta	N=C(NCCC/C=C/CCCC(C1OC(/C(C)=C/C=C/C(C(CC(C(C(CCC(C(CC2(O)OC(CC(O)C2O)CC(CCCC(CC(/C(C)=C/C=C/C1C)O)O)OC(CC(O)=O)=O)O)C)O)C)O)O)C)=O)C)N	O=C1OC(CC(=O)CC(O)CC(O)CC(O)CC(O)C)C(CCC=C(C(O)CC=C(C(O)C(C=CC(O)C(C=CC(O)C(C(O)CCCC=C1C)C)C)C)C)C)C	0.175115	PRISM 1
azalomycin_F.fasta	N=C(NCCC/C=C/CCCC(C1OC(/C(C)=C/C=C/C(C(CC(C(C(CCC(C(CC2(O)OC(CC(O)C2O)CC(CCCC(CC(/C(C)=C/C=C/C1C)O)O)OC(CC(O)=O)=O)O)C)O)C)O)O)C)=O)C)N	O=C1OC(CC(O)CC(O)C=CC(C(O)C(=CCCCC(O)C(=CCC(O)CC)C)C)C)CC(O)C(C=CC(O)CC(O)CC(=O)CC(O)C(CCC=C1C)C)C	0.208333	PRISM 1
azalomycin_F.fasta	N=C(NCCC/C=C/CCCC(C1OC(/C(C)=C/C=C/C(C(CC(C(C(CCC(C(CC2(O)OC(CC(O)C2O)CC(CCCC(CC(/C(C)=C/C=C/C1C)O)O)OC(CC(O)=O)=O)O)C)O)C)O)O)C)=O)C)N	O=C1OC(CCC(C(O)CC(=O)CC(O)CC(O)CCCC(O)CC(O)C)C)C(C(O)CC(O)C(C=CC=C(C(O)CC=C(C(O)C(C=CC=C1C)C)C)C)C)C	0.284264	PRISM 1
azalomycin_F.fasta	N=C(NCCC/C=C/CCCC(C1OC(/C(C)=C/C=C/C(C(CC(C(C(CCC(C(CC2(O)OC(CC(O)C2O)CC(CCCC(CC(/C(C)=C/C=C/C1C)O)O)OC(CC(O)=O)=O)O)C)O)C)O)O)C)=O)C)N	O=C1OC(CC(=O)CC(O)C(CCCCC=C(C(O)CC(O)C(C=CC=C(C(O)C(C=CC=C1C)C)C)C)C)C)CC(O)CC(O)C(C(O)CC(O)CC(O)C)C	0.271357	PRISM 1
azalomycin_F.fasta	N=C(NCCC/C=C/CCCC(C1OC(/C(C)=C/C=C/C(C(CC(C(C(CCC(C(CC2(O)OC(CC(O)C2O)CC(CCCC(CC(/C(C)=C/C=C/C1C)O)O)OC(CC(O)=O)=O)O)C)O)C)O)O)C)=O)C)N	O=C1OC(CC(O)C=CC(C(O)C(=CCC(O)CC)C)C)CC(O)CC(O)CC(O)CC(=O)CC(O)C(CCC=C(C(O)CCCC(O)C(C=CC=C1C)C)C)C	0.225962	PRISM 1
azalomycin_F.fasta	N=C(NCCC/C=C/CCCC(C1OC(/C(C)=C/C=C/C(C(CC(C(C(CCC(C(CC2(O)OC(CC(O)C2O)CC(CCCC(CC(/C(C)=C/C=C/C1C)O)O)OC(CC(O)=O)=O)O)C)O)C)O)O)C)=O)C)N	O=C1OC(CC(O)C=CC(C(O)CC(O)CC(O)CC(O)CCCC(O)C(=CCC(O)CC)C)C)CC(=O)CC(O)C(CCC=C(C(O)C(C=CC=C1C)C)C)C	0.235849	PRISM 1
azalomycin_F.fasta	N=C(NCCC/C=C/CCCC(C1OC(/C(C)=C/C=C/C(C(CC(C(C(CCC(C(CC2(O)OC(CC(O)C2O)CC(CCCC(CC(/C(C)=C/C=C/C1C)O)O)OC(CC(O)=O)=O)O)C)O)C)O)O)C)=O)C)N	O=C1OC(C(=CCCC(C(O)CC(=O)CC(O)CC(O)CCCC(O)C(=CCC(O)CC(O)C)C)C)C)C(C=CC(O)C(C(O)CC(O)C(C=CC=C1C)C)C)C	0.270531	PRISM 1
azalomycin_F.fasta	N=C(NCCC/C=C/CCCC(C1OC(/C(C)=C/C=C/C(C(CC(C(C(CCC(C(CC2(O)OC(CC(O)C2O)CC(CCCC(CC(/C(C)=C/C=C/C1C)O)O)OC(CC(O)=O)=O)O)C)O)C)O)O)C)=O)C)N	O=C1OC(CC(O)C(C(O)CCCC=C(C(O)C(C=CC(O)CC(O)CC(=O)CC(O)C(CCC(O)C(C=CC=C1C)C)C)C)C)C)C(=CCC(O)CC(O)C)C	0.270936	PRISM 1
azalomycin_F.fasta	N=C(NCCC/C=C/CCCC(C1OC(/C(C)=C/C=C/C(C(CC(C(C(CCC(C(CC2(O)OC(CC(O)C2O)CC(CCCC(CC(/C(C)=C/C=C/C1C)O)O)OC(CC(O)=O)=O)O)C)O)C)O)O)C)=O)C)N	O=C1OC(CC(O)CCCCC(C(O)CC(=O)CC(O)CC(O)CC(O)C(=CC=CC(C(O)C(=CCC(O)CC)C)C)C)C)CC(O)CC(O)C(C=CC=C1C)C	0.244019	PRISM 1
azalomycin_F.fasta	N=C(NCCC/C=C/CCCC(C1OC(/C(C)=C/C=C/C(C(CC(C(C(CCC(C(CC2(O)OC(CC(O)C2O)CC(CCCC(CC(/C(C)=C/C=C/C1C)O)O)OC(CC(O)=O)=O)O)C)O)C)O)O)C)=O)C)N	O=C1OC(C(C=CCCC(O)CC(O)CC(=O)CC(O)C(CCC=C(C(O)CC=C1C)C)C)C)C(=CCC(O)CC(O)CC(O)CC(O)C(C(O)C=CCC)C)C	0.170404	PRISM 1
azalomycin_F.fasta	N=C(NCCC/C=C/CCCC(C1OC(/C(C)=C/C=C/C(C(CC(C(C(CCC(C(CC2(O)OC(CC(O)C2O)CC(CCCC(CC(/C(C)=C/C=C/C1C)O)O)OC(CC(O)=O)=O)O)C)O)C)O)O)C)=O)C)N	O=C1OC(CC)CC=C(C(O)C(C=CC(O)CC(O)CC(O)CC(O)C(C=CCCC=C(C(O)CC(O)CC(O)CC(=O)CC(O)C(CCC=C1C)C)C)C)C)C	0.180952	PRISM 1
azalomycin_F.fasta	N=C(NCCC/C=C/CCCC(C1OC(/C(C)=C/C=C/C(C(CC(C(C(CCC(C(CC2(O)OC(CC(O)C2O)CC(CCCC(CC(/C(C)=C/C=C/C1C)O)O)OC(CC(O)=O)=O)O)C)O)C)O)O)C)=O)C)N	O=C1OC(C=CC(C(O)C(=CCCC(C(O)CC(=O)CC(O)C)C)C)C)CC(O)CC(O)CCCC(O)C(C=CC=C(C(O)CC(O)C(C(O)CC=C1C)C)C)C	0.261905	PRISM 1
azalomycin_F.fasta	N=C(NCCC/C=C/CCCC(C1OC(/C(C)=C/C=C/C(C(CC(C(C(CCC(C(CC2(O)OC(CC(O)C2O)CC(CCCC(CC(/C(C)=C/C=C/C1C)O)O)OC(CC(O)=O)=O)O)C)O)C)O)O)C)=O)C)N	O=C1OC(CC=C(C(O)C(C=CC(O)C(C=CCCC(O)CC(O)CC(=O)CC(O)C(CCC(O)C(C(O)CC=C(C(O)CC=C1C)C)C)C)C)C)C)CC(O)C	0.200957	PRISM 1
azalomycin_F.fasta	N=C(NCCC/C=C/CCCC(C1OC(/C(C)=C/C=C/C(C(CC(C(C(CCC(C(CC2(O)OC(CC(O)C2O)CC(CCCC(CC(/C(C)=C/C=C/C1C)O)O)OC(CC(O)=O)=O)O)C)O)C)O)O)C)=O)C)N	O=C(O)C(=CCCC=CC(C(O)C(=CCC(O)C(C(O)CC(O)CC(O)CC(O)C=CC(C(O)CC(O)C(=CCCC(C(O)CC(=O)CC(O)C)C)C)C)C)C)C)C	0.0888889	PRISM 1
azalomycin_F.fasta	N=C(NCCC/C=C/CCCC(C1OC(/C(C)=C/C=C/C(C(CC(C(C(CCC(C(CC2(O)OC(CC(O)C2O)CC(CCCC(CC(/C(C)=C/C=C/C1C)O)O)OC(CC(O)=O)=O)O)C)O)C)O)O)C)=O)C)N	O=C1OC(CC(O)CC(O)CC=C(C(O)C(C=CC(O)CC(O)CC(=O)CC(O)C(CCCCC(O)C(C(O)CC=C1C)C)C)C)C)CC(O)C(=CC=CCC)C	0.189815	PRISM 1
azalomycin_F.fasta	N=C(NCCC/C=C/CCCC(C1OC(/C(C)=C/C=C/C(C(CC(C(C(CCC(C(CC2(O)OC(CC(O)C2O)CC(CCCC(CC(/C(C)=C/C=C/C1C)O)O)OC(CC(O)=O)=O)O)C)O)C)O)O)C)=O)C)N	O=C(O)C(=CC=CC(C(O)C(=CCCC(C(O)CC(=O)CC(O)CC(O)C=CC(C(O)CC(O)CC(O)CC(O)CCCC(O)C(=CCC(O)CC)C)C)C)C)C)C	0.117117	PRISM 1
azalomycin_F.fasta	N=C(NCCC/C=C/CCCC(C1OC(/C(C)=C/C=C/C(C(CC(C(C(CCC(C(CC2(O)OC(CC(O)C2O)CC(CCCC(CC(/C(C)=C/C=C/C1C)O)O)OC(CC(O)=O)=O)O)C)O)C)O)O)C)=O)C)N	O=C1OC(CC(=O)CC(O)CC(O)CC(O)C(=CCCC=CC(C(O)C(=CC=CC(C(O)CC(O)CC)C)C)C)C)C(CCC(O)CC(O)CC(O)CC=C1C)C	0.18552	PRISM 1
azalomycin_F.fasta	N=C(NCCC/C=C/CCCC(C1OC(/C(C)=C/C=C/C(C(CC(C(C(CCC(C(CC2(O)OC(CC(O)C2O)CC(CCCC(CC(/C(C)=C/C=C/C1C)O)O)OC(CC(O)=O)=O)O)C)O)C)O)O)C)=O)C)N	O=C1OC(CCC=CC(C(O)C(=CCC(O)CC(O)CC(O)CC(O)C(C(O)C=CCC)C)C)C)CC(O)CC(=O)CC(O)C(CCC=C(C(O)CC=C1C)C)C	0.15859	PRISM 1
azalomycin_F.fasta	N=C(NCCC/C=C/CCCC(C1OC(/C(C)=C/C=C/C(C(CC(C(C(CCC(C(CC2(O)OC(CC(O)C2O)CC(CCCC(CC(/C(C)=C/C=C/C1C)O)O)OC(CC(O)=O)=O)O)C)O)C)O)O)C)=O)C)N	O=C1OC(CC(O)CC(O)CC(O)CCC(C(O)CC(=O)CC(O)C)C)C(C=CC=C(C(O)CC(O)C(C(O)CC=C(C(O)C(C=CCCC=C1C)C)C)C)C)C	0.216981	PRISM 1
azalomycin_F.fasta	N=C(NCCC/C=C/CCCC(C1OC(/C(C)=C/C=C/C(C(CC(C(C(CCC(C(CC2(O)OC(CC(O)C2O)CC(CCCC(CC(/C(C)=C/C=C/C1C)O)O)OC(CC(O)=O)=O)O)C)O)C)O)O)C)=O)C)N	O=C1OC(CC(O)CC(O)CC(O)CC(O)CC(O)CC(=O)CC(O)C(CCC=C(C(O)CC=C(C(O)C(C=CCCC=C1C)C)C)C)C)C(C(O)C=CCC)C	0.165877	PRISM 1
azalomycin_F.fasta	N=C(NCCC/C=C/CCCC(C1OC(/C(C)=C/C=C/C(C(CC(C(C(CCC(C(CC2(O)OC(CC(O)C2O)CC(CCCC(CC(/C(C)=C/C=C/C1C)O)O)OC(CC(O)=O)=O)O)C)O)C)O)O)C)=O)C)N	O=C1OC(C=CC(C(O)C=CC(C(O)C(=CCC(O)C(=CCCC(C(O)CC(=O)CC(O)CC(O)CC(O)CC(O)C)C)C)C)C)C)C(C(O)CCCC=C1C)C	0.174312	PRISM 1
azalomycin_F.fasta	N=C(NCCC/C=C/CCCC(C1OC(/C(C)=C/C=C/C(C(CC(C(C(CCC(C(CC2(O)OC(CC(O)C2O)CC(CCCC(CC(/C(C)=C/C=C/C1C)O)O)OC(CC(O)=O)=O)O)C)O)C)O)O)C)=O)C)N	O=C(O)C(=CC=CC(C(O)CCC(C(O)CC(=O)CC(O)CC(O)CC(O)C(=CCCCC(O)CC(O)CC(O)C=CC(C(O)C(=CCC(O)CC)C)C)C)C)C)C	0.12037	PRISM 1
azalomycin_F.fasta	N=C(NCCC/C=C/CCCC(C1OC(/C(C)=C/C=C/C(C(CC(C(C(CCC(C(CC2(O)OC(CC(O)C2O)CC(CCCC(CC(/C(C)=C/C=C/C1C)O)O)OC(CC(O)=O)=O)O)C)O)C)O)O)C)=O)C)N	O=C1OC(CC(O)C(C(O)CC(O)C(C=CC=C1C)C)C)C(=CCCC=CC(C(O)C(=CCC(O)CC(O)CC(O)CCC(C(O)CC(=O)CC(O)C)C)C)C)C	0.24878	PRISM 1
azalomycin_F.fasta	N=C(NCCC/C=C/CCCC(C1OC(/C(C)=C/C=C/C(C(CC(C(C(CCC(C(CC2(O)OC(CC(O)C2O)CC(CCCC(CC(/C(C)=C/C=C/C1C)O)O)OC(CC(O)=O)=O)O)C)O)C)O)O)C)=O)C)N	O=C1OC(CC(O)CC)CC(O)CC(O)CCCC(O)C(C=CC=C(C(O)CC(O)CC(O)CC(=O)CC(O)C(CCC=C(C(O)C(C=CC=C1C)C)C)C)C)C	0.298969	PRISM 1
azalomycin_F.fasta	N=C(NCCC/C=C/CCCC(C1OC(/C(C)=C/C=C/C(C(CC(C(C(CCC(C(CC2(O)OC(CC(O)C2O)CC(CCCC(CC(/C(C)=C/C=C/C1C)O)O)OC(CC(O)=O)=O)O)C)O)C)O)O)C)=O)C)N	O=C1OC(CC(O)CC(O)CCC(C(O)CC(=O)CC(O)C)C)CC(O)C(C(O)CC(O)C(C=CC=C(C(O)C(C=CC=C(C(O)CCCC=C1C)C)C)C)C)C	0.272727	PRISM 1
azalomycin_F.fasta	N=C(NCCC/C=C/CCCC(C1OC(/C(C)=C/C=C/C(C(CC(C(C(CCC(C(CC2(O)OC(CC(O)C2O)CC(CCCC(CC(/C(C)=C/C=C/C1C)O)O)OC(CC(O)=O)=O)O)C)O)C)O)O)C)=O)C)N	O=C1OC(CC(O)CC(O)CCC=CC(C(O)C(=CCC(O)C(=CC=CC(C(O)CC(O)CC)C)C)C)C)CC(O)CC(O)CC(=O)CC(O)C(CCC=C1C)C	0.180995	PRISM 1
azalomycin_F.fasta	N=C(NCCC/C=C/CCCC(C1OC(/C(C)=C/C=C/C(C(CC(C(C(CCC(C(CC2(O)OC(CC(O)C2O)CC(CCCC(CC(/C(C)=C/C=C/C1C)O)O)OC(CC(O)=O)=O)O)C)O)C)O)O)C)=O)C)N	O=C1OC(CC)CC(O)CC(O)CC(O)CC(O)C(C=CC(O)CC(O)CC(=O)CC(O)C(CCCCC=C(C(O)CC=C(C(O)C(C=CC=C1C)C)C)C)C)C	0.229268	PRISM 1
azalomycin_F.fasta	N=C(NCCC/C=C/CCCC(C1OC(/C(C)=C/C=C/C(C(CC(C(C(CCC(C(CC2(O)OC(CC(O)C2O)CC(CCCC(CC(/C(C)=C/C=C/C1C)O)O)OC(CC(O)=O)=O)O)C)O)C)O)O)C)=O)C)N	O=C(O)C(=CCCC(C(O)CC(=O)CC(O)CC(O)C=CC(C(O)CC(O)CC(O)CC(O)C=CC(C(O)C(=CCCCC(O)C(=CCC(O)CC)C)C)C)C)C)C	0.100917	PRISM 1
azalomycin_F.fasta	N=C(NCCC/C=C/CCCC(C1OC(/C(C)=C/C=C/C(C(CC(C(C(CCC(C(CC2(O)OC(CC(O)C2O)CC(CCCC(CC(/C(C)=C/C=C/C1C)O)O)OC(CC(O)=O)=O)O)C)O)C)O)O)C)=O)C)N	O=C1OC(CC(O)CC(O)CC(O)C=CC(C(O)C(=CCC(O)CC)C)C)C(C=CCCC=C(C(O)CC(O)CC(O)CC(=O)CC(O)C(CCC=C1C)C)C)C	0.18894	PRISM 1
azalomycin_F.fasta	N=C(NCCC/C=C/CCCC(C1OC(/C(C)=C/C=C/C(C(CC(C(C(CCC(C(CC2(O)OC(CC(O)C2O)CC(CCCC(CC(/C(C)=C/C=C/C1C)O)O)OC(CC(O)=O)=O)O)C)O)C)O)O)C)=O)C)N	O=C1OC(CC=C(C(O)C(C=CCCC(O)CC(O)CC(=O)CC(O)C(CCC=C(C(O)CC=C1C)C)C)C)C)CC(O)CC(O)CC(O)C(C(O)C=CCC)C	0.169643	PRISM 1
azalomycin_F.fasta	N=C(NCCC/C=C/CCCC(C1OC(/C(C)=C/C=C/C(C(CC(C(C(CCC(C(CC2(O)OC(CC(O)C2O)CC(CCCC(CC(/C(C)=C/C=C/C1C)O)O)OC(CC(O)=O)=O)O)C)O)C)O)O)C)=O)C)N	O=C1OC(C=CCC)C(C(O)CC=C(C(O)C(C=CC(O)CC(O)CC(=O)CC(O)C(CCCCC=C(C(O)CC(O)CC(O)CC(O)CC=C1C)C)C)C)C)C	0.205742	PRISM 1
azalomycin_F.fasta	N=C(NCCC/C=C/CCCC(C1OC(/C(C)=C/C=C/C(C(CC(C(C(CCC(C(CC2(O)OC(CC(O)C2O)CC(CCCC(CC(/C(C)=C/C=C/C1C)O)O)OC(CC(O)=O)=O)O)C)O)C)O)O)C)=O)C)N	O=C1OC(C=CCC)C(C(O)CC(O)CC(O)CC(O)CC=C(C(O)C(C=CCCC(O)CC(O)CC(=O)CC(O)C(CCC=C(C(O)CC=C1C)C)C)C)C)C	0.173709	PRISM 1
azalomycin_F.fasta	N=C(NCCC/C=C/CCCC(C1OC(/C(C)=C/C=C/C(C(CC(C(C(CCC(C(CC2(O)OC(CC(O)C2O)CC(CCCC(CC(/C(C)=C/C=C/C1C)O)O)OC(CC(O)=O)=O)O)C)O)C)O)O)C)=O)C)N	O=C1OC(CCC(C(O)CC(=O)CC(O)CC(O)CC(O)C(=CC=CC(C(O)C(=CCC(O)CC(O)CC(O)CCC=CCC)C)C)C)C)C(C(O)CC=C1C)C	0.174888	PRISM 1
azalomycin_F.fasta	N=C(NCCC/C=C/CCCC(C1OC(/C(C)=C/C=C/C(C(CC(C(C(CCC(C(CC2(O)OC(CC(O)C2O)CC(CCCC(CC(/C(C)=C/C=C/C1C)O)O)OC(CC(O)=O)=O)O)C)O)C)O)O)C)=O)C)N	O=C1OC(CC(O)CC(O)C(=CC=CC(C(O)C(=CCC(O)CC(O)CC(O)CCC=CCC)C)C)C)CC(=O)CC(O)C(CCC(O)C(C(O)CC=C1C)C)C	0.21327	PRISM 1
azalomycin_F.fasta	N=C(NCCC/C=C/CCCC(C1OC(/C(C)=C/C=C/C(C(CC(C(C(CCC(C(CC2(O)OC(CC(O)C2O)CC(CCCC(CC(/C(C)=C/C=C/C1C)O)O)OC(CC(O)=O)=O)O)C)O)C)O)O)C)=O)C)N	O=C1OC(CC(O)CC(=O)CC(O)C(CCC=C1C)C)CC(O)C(=CCCC=CC(C(O)CC(O)CC(O)CC(O)C=CC(C(O)C(=CCC(O)CC)C)C)C)C	0.184332	PRISM 1
azalomycin_F.fasta	N=C(NCCC/C=C/CCCC(C1OC(/C(C)=C/C=C/C(C(CC(C(C(CCC(C(CC2(O)OC(CC(O)C2O)CC(CCCC(CC(/C(C)=C/C=C/C1C)O)O)OC(CC(O)=O)=O)O)C)O)C)O)O)C)=O)C)N	O=C(O)C(=CCC(O)C(=CC=CC(C(O)C(=CCCCC(O)CC(O)CC(O)C=CC(C(O)CCC(C(O)CC(=O)CC(O)CC(O)CC(O)CC)C)C)C)C)C)C	0.113636	PRISM 1
azalomycin_F.fasta	N=C(NCCC/C=C/CCCC(C1OC(/C(C)=C/C=C/C(C(CC(C(C(CCC(C(CC2(O)OC(CC(O)C2O)CC(CCCC(CC(/C(C)=C/C=C/C1C)O)O)OC(CC(O)=O)=O)O)C)O)C)O)O)C)=O)C)N	O=C1OC(CC(O)C=CCC)CC(O)CC(O)C(C(O)CC=C(C(O)C(C=CC=C(C(O)CCCC(O)CC(O)CC(=O)CC(O)C(CCC=C1C)C)C)C)C)C	0.252427	PRISM 1
azalomycin_F.fasta	N=C(NCCC/C=C/CCCC(C1OC(/C(C)=C/C=C/C(C(CC(C(C(CCC(C(CC2(O)OC(CC(O)C2O)CC(CCCC(CC(/C(C)=C/C=C/C1C)O)O)OC(CC(O)=O)=O)O)C)O)C)O)O)C)=O)C)N	O=C(O)C(=CC=CC(C(O)C(=CC=CC(C(O)CC(O)C(=CCCCCC(C(O)CC(=O)CC(O)CC(O)CC(O)C(C(O)CC(O)CC(O)C)C)C)C)C)C)C)C	0.108491	PRISM 1
azalomycin_F.fasta	N=C(NCCC/C=C/CCCC(C1OC(/C(C)=C/C=C/C(C(CC(C(C(CCC(C(CC2(O)OC(CC(O)C2O)CC(CCCC(CC(/C(C)=C/C=C/C1C)O)O)OC(CC(O)=O)=O)O)C)O)C)O)O)C)=O)C)N	O=C1OC(CC(O)CCCC(O)C(=CC=CC(C(O)C(=CCC(O)C(C(O)CC(O)CC(O)CC(O)C=CCC)C)C)C)C)CC(=O)CC(O)C(CCC=C1C)C	0.194444	PRISM 1
azalomycin_F.fasta	N=C(NCCC/C=C/CCCC(C1OC(/C(C)=C/C=C/C(C(CC(C(C(CCC(C(CC2(O)OC(CC(O)C2O)CC(CCCC(CC(/C(C)=C/C=C/C1C)O)O)OC(CC(O)=O)=O)O)C)O)C)O)O)C)=O)C)N	O=C1OC(CCCC(O)CC)CC(O)CC(=O)CC(O)C(CCC=C(C(O)CC=C(C(O)C(C=CC(O)C(C=CC(O)CC(O)CC(O)CC=C1C)C)C)C)C)C	0.167421	PRISM 1
azalomycin_F.fasta	N=C(NCCC/C=C/CCCC(C1OC(/C(C)=C/C=C/C(C(CC(C(C(CCC(C(CC2(O)OC(CC(O)C2O)CC(CCCC(CC(/C(C)=C/C=C/C1C)O)O)OC(CC(O)=O)=O)O)C)O)C)O)O)C)=O)C)N	O=C1OC(CC(O)C(C(O)C=CC(C(O)C(=CCCC(C(O)CC(=O)CC(O)CC(O)CCCC(O)C(=CCC(O)CC(O)C)C)C)C)C)C)C(C=CC=C1C)C	0.195349	PRISM 1
azalomycin_F.fasta	N=C(NCCC/C=C/CCCC(C1OC(/C(C)=C/C=C/C(C(CC(C(C(CCC(C(CC2(O)OC(CC(O)C2O)CC(CCCC(CC(/C(C)=C/C=C/C1C)O)O)OC(CC(O)=O)=O)O)C)O)C)O)O)C)=O)C)N	O=C(O)C(=CC=CC(C(O)C(=CCCC(C(O)CC(=O)CC(O)CC(O)CC(O)C(C(O)C=CC(C(O)CC(O)C(=CCCCC(O)CC(O)C)C)C)C)C)C)C)C	0.118721	PRISM 1
azalomycin_F.fasta	N=C(NCCC/C=C/CCCC(C1OC(/C(C)=C/C=C/C(C(CC(C(C(CCC(C(CC2(O)OC(CC(O)C2O)CC(CCCC(CC(/C(C)=C/C=C/C1C)O)O)OC(CC(O)=O)=O)O)C)O)C)O)O)C)=O)C)N	O=C1OC(CCC(C(O)CC(=O)CC(O)C)C)C(C=CCCC(O)C(C(O)CC(O)CC(O)CC(O)CC=C(C(O)C(C=CC=C(C(O)CC=C1C)C)C)C)C)C	0.22381	PRISM 1
azalomycin_F.fasta	N=C(NCCC/C=C/CCCC(C1OC(/C(C)=C/C=C/C(C(CC(C(C(CCC(C(CC2(O)OC(CC(O)C2O)CC(CCCC(CC(/C(C)=C/C=C/C1C)O)O)OC(CC(O)=O)=O)O)C)O)C)O)O)C)=O)C)N	O=C1OC(CCC(C(O)CC(=O)CC(O)CC(O)CC(O)C(=CCCCC(O)CC(O)CC(O)C=CC(C(O)C(=CCC(O)CC)C)C)C)C)C(C=CC=C1C)C	0.201878	PRISM 1
azalomycin_F.fasta	N=C(NCCC/C=C/CCCC(C1OC(/C(C)=C/C=C/C(C(CC(C(C(CCC(C(CC2(O)OC(CC(O)C2O)CC(CCCC(CC(/C(C)=C/C=C/C1C)O)O)OC(CC(O)=O)=O)O)C)O)C)O)O)C)=O)C)N	O=C1OC(CC=C(C(O)C(C=CC(O)CC(O)CC(=O)CC(O)C(CCCCC=C(C(O)CC(O)CC(O)CC(O)CC=C1C)C)C)C)C)C(C(O)C=CCC)C	0.205607	PRISM 1
azalomycin_F.fasta	N=C(NCCC/C=C/CCCC(C1OC(/C(C)=C/C=C/C(C(CC(C(C(CCC(C(CC2(O)OC(CC(O)C2O)CC(CCCC(CC(/C(C)=C/C=C/C1C)O)O)OC(CC(O)=O)=O)O)C)O)C)O)O)C)=O)C)N	O=C1OC(CC=C(C(O)C(C=CC=C(C(O)CCCC(O)CC(O)CC(=O)CC(O)C(CCC=C1C)C)C)C)C)C(C(O)CC(O)CC(O)CC(O)C=CCC)C	0.238095	PRISM 1
azalomycin_F.fasta	N=C(NCCC/C=C/CCCC(C1OC(/C(C)=C/C=C/C(C(CC(C(C(CCC(C(CC2(O)OC(CC(O)C2O)CC(CCCC(CC(/C(C)=C/C=C/C1C)O)O)OC(CC(O)=O)=O)O)C)O)C)O)O)C)=O)C)N	O=C1OC(CC(O)C(C=CC(O)C(C(O)CC(O)CC(O)CC(O)CC=C1C)C)C)C(=CCCC=CC(C(O)C(=CCCC(C(O)CC(=O)CC(O)C)C)C)C)C	0.173516	PRISM 1
azalomycin_F.fasta	N=C(NCCC/C=C/CCCC(C1OC(/C(C)=C/C=C/C(C(CC(C(C(CCC(C(CC2(O)OC(CC(O)C2O)CC(CCCC(CC(/C(C)=C/C=C/C1C)O)O)OC(CC(O)=O)=O)O)C)O)C)O)O)C)=O)C)N	O=C1OC(CC(=O)CC(O)CC(O)CC(O)C(C(O)C=CC(C(O)CC(O)C(=CCCCC(O)CC(O)C)C)C)C)C(CCC=C(C(O)C(C=CC=C1C)C)C)C	0.240741	PRISM 1
azalomycin_F.fasta	N=C(NCCC/C=C/CCCC(C1OC(/C(C)=C/C=C/C(C(CC(C(C(CCC(C(CC2(O)OC(CC(O)C2O)CC(CCCC(CC(/C(C)=C/C=C/C1C)O)O)OC(CC(O)=O)=O)O)C)O)C)O)O)C)=O)C)N	O=C1OC(CC=C(C(O)C(C=CC=C(C(O)CC=C1C)C)C)C)CC(O)CC(O)CC(O)C(C(O)CCC=CC(C(O)CCC(C(O)CC(=O)CC(O)C)C)C)C	0.18894	PRISM 1
azalomycin_F.fasta	N=C(NCCC/C=C/CCCC(C1OC(/C(C)=C/C=C/C(C(CC(C(C(CCC(C(CC2(O)OC(CC(O)C2O)CC(CCCC(CC(/C(C)=C/C=C/C1C)O)O)OC(CC(O)=O)=O)O)C)O)C)O)O)C)=O)C)N	O=C1OC(CC=C(C(O)C(C=CC(O)C(C(O)CC(O)CC(O)CC(O)CC=C1C)C)C)C)C(=CC=CC(C(O)CCCCC(C(O)CC(=O)CC(O)C)C)C)C	0.184834	PRISM 1
azalomycin_F.fasta	N=C(NCCC/C=C/CCCC(C1OC(/C(C)=C/C=C/C(C(CC(C(C(CCC(C(CC2(O)OC(CC(O)C2O)CC(CCCC(CC(/C(C)=C/C=C/C1C)O)O)OC(CC(O)=O)=O)O)C)O)C)O)O)C)=O)C)N	O=C1OC(CCCC(O)C(C(O)CC=C(C(O)C(C=CC(O)CC(O)CC(=O)CC(O)C(CCC(O)CC(O)CC(O)CC=C1C)C)C)C)C)C(=CC=CCC)C	0.222222	PRISM 1
azalomycin_F.fasta	N=C(NCCC/C=C/CCCC(C1OC(/C(C)=C/C=C/C(C(CC(C(C(CCC(C(CC2(O)OC(CC(O)C2O)CC(CCCC(CC(/C(C)=C/C=C/C1C)O)O)OC(CC(O)=O)=O)O)C)O)C)O)O)C)=O)C)N	O=C1OC(CC(O)CC=C1C)CC(O)CCC(C(O)CC(=O)CC(O)CC(O)C=CC(C(O)C(=CCC(O)C(C(O)CCCC(O)C(=CC=CCC)C)C)C)C)C	0.165179	PRISM 1
azalomycin_F.fasta	N=C(NCCC/C=C/CCCC(C1OC(/C(C)=C/C=C/C(C(CC(C(C(CCC(C(CC2(O)OC(CC(O)C2O)CC(CCCC(CC(/C(C)=C/C=C/C1C)O)O)OC(CC(O)=O)=O)O)C)O)C)O)O)C)=O)C)N	O=C1OC(CC(O)CC(O)CC(O)CCCCC(C(O)CC(=O)CC(O)CC(O)CC(O)C(=CC=CC(C(O)C(=CCC(O)CC)C)C)C)C)C(C=CC=C1C)C	0.22381	PRISM 1
azalomycin_F.fasta	N=C(NCCC/C=C/CCCC(C1OC(/C(C)=C/C=C/C(C(CC(C(C(CCC(C(CC2(O)OC(CC(O)C2O)CC(CCCC(CC(/C(C)=C/C=C/C1C)O)O)OC(CC(O)=O)=O)O)C)O)C)O)O)C)=O)C)N	O=C1OC(CC(O)CC)CC(O)CC(O)CCCC(O)CC(O)CC(=O)CC(O)C(CCC=C(C(O)CC(O)C(C=CC=C(C(O)C(C=CC=C1C)C)C)C)C)C	0.263959	PRISM 1
azalomycin_F.fasta	N=C(NCCC/C=C/CCCC(C1OC(/C(C)=C/C=C/C(C(CC(C(C(CCC(C(CC2(O)OC(CC(O)C2O)CC(CCCC(CC(/C(C)=C/C=C/C1C)O)O)OC(CC(O)=O)=O)O)C)O)C)O)O)C)=O)C)N	O=C1OC(CC=C(C(O)CCCC(O)CC(O)CC(=O)CC(O)C(CCC=C(C(O)C(C=CC(O)C(C(O)CC(O)C(C=CC=C1C)C)C)C)C)C)C)CC(O)C	0.281407	PRISM 1
azalomycin_F.fasta	N=C(NCCC/C=C/CCCC(C1OC(/C(C)=C/C=C/C(C(CC(C(C(CCC(C(CC2(O)OC(CC(O)C2O)CC(CCCC(CC(/C(C)=C/C=C/C1C)O)O)OC(CC(O)=O)=O)O)C)O)C)O)O)C)=O)C)N	O=C1OC(CC(O)CC(O)CC(O)CCCC(O)C(=CCC(O)CC)C)C(C=CC(O)CC(O)CC(=O)CC(O)C(CCC=C(C(O)C(C=CC=C1C)C)C)C)C	0.240566	PRISM 1
azalomycin_F.fasta	N=C(NCCC/C=C/CCCC(C1OC(/C(C)=C/C=C/C(C(CC(C(C(CCC(C(CC2(O)OC(CC(O)C2O)CC(CCCC(CC(/C(C)=C/C=C/C1C)O)O)OC(CC(O)=O)=O)O)C)O)C)O)O)C)=O)C)N	O=C1OC(CC(O)C(C(O)CC(O)CC(O)CC(O)CCC(C(O)CC(=O)CC(O)C)C)C)C(C=CC=C(C(O)C(C=CC=C(C(O)CCCC=C1C)C)C)C)C	0.218447	PRISM 1
azalomycin_F.fasta	N=C(NCCC/C=C/CCCC(C1OC(/C(C)=C/C=C/C(C(CC(C(C(CCC(C(CC2(O)OC(CC(O)C2O)CC(CCCC(CC(/C(C)=C/C=C/C1C)O)O)OC(CC(O)=O)=O)O)C)O)C)O)O)C)=O)C)N	O=C1OC(CCCC=C(C(O)CC(O)CC(O)CC(=O)CC(O)C(CCC(O)C(C=CC=C1C)C)C)C)CC(O)CC(O)C=CC(C(O)C(=CCC(O)CC)C)C	0.251208	PRISM 1
azalomycin_F.fasta	N=C(NCCC/C=C/CCCC(C1OC(/C(C)=C/C=C/C(C(CC(C(C(CCC(C(CC2(O)OC(CC(O)C2O)CC(CCCC(CC(/C(C)=C/C=C/C1C)O)O)OC(CC(O)=O)=O)O)C)O)C)O)O)C)=O)C)N	O=C1OC(CC=C(C(O)C(C=CC(O)C(C=CC(O)CC(O)CC(=O)CC(O)C(CCC=C(C(O)CCCC(O)C(C(O)CC=C1C)C)C)C)C)C)C)CC(O)C.O	0.193396	PRISM 4
azalomycin_F.fasta	N=C(NCCC/C=C/CCCC(C1OC(/C(C)=C/C=C/C(C(CC(C(C(CCC(C(CC2(O)OC(CC(O)C2O)CC(CCCC(CC(/C(C)=C/C=C/C1C)O)O)OC(CC(O)=O)=O)O)C)O)C)O)O)C)=O)C)N	O=C1OC(CC)CC=C(C(O)CC(O)CC(O)CC(O)CC(O)C(C=CC(O)CC(O)CC(=O)CC(O)C(CCC=C(C(O)C(C=CCCC=C1C)C)C)C)C)C.O	0.180095	PRISM 4
azalomycin_F.fasta	N=C(NCCC/C=C/CCCC(C1OC(/C(C)=C/C=C/C(C(CC(C(C(CCC(C(CC2(O)OC(CC(O)C2O)CC(CCCC(CC(/C(C)=C/C=C/C1C)O)O)OC(CC(O)=O)=O)O)C)O)C)O)O)C)=O)C)N	O=C1OC(C=CCC)CC(O)CC(=O)CC(O)C(CCC=C(C(O)C(C=CC=C(C(O)CC(O)CC(O)CC(O)CCCC(O)C(C(O)CC=C1C)C)C)C)C)C.O	0.254902	PRISM 4
azalomycin_F.fasta	N=C(NCCC/C=C/CCCC(C1OC(/C(C)=C/C=C/C(C(CC(C(C(CCC(C(CC2(O)OC(CC(O)C2O)CC(CCCC(CC(/C(C)=C/C=C/C1C)O)O)OC(CC(O)=O)=O)O)C)O)C)O)O)C)=O)C)N	O=C1OC(CC=C(C(O)C(C=CC(O)CC(O)CC(=O)CC(O)C(CCCCC=C(C(O)CC(O)CC(O)CC(O)CC=C1C)C)C)C)C)C(C(O)C=CCC)C.O	0.204651	PRISM 4
azalomycin_F.fasta	N=C(NCCC/C=C/CCCC(C1OC(/C(C)=C/C=C/C(C(CC(C(C(CCC(C(CC2(O)OC(CC(O)C2O)CC(CCCC(CC(/C(C)=C/C=C/C1C)O)O)OC(CC(O)=O)=O)O)C)O)C)O)O)C)=O)C)N	O=C1OC(CC(O)CC(O)CCCC(O)CC(O)CC(=O)CC(O)C(CCC=C(C(O)C(C=CC(O)C(C(O)CC=C1C)C)C)C)C)CC(O)C(=CC=CCC)C.O	0.195349	PRISM 4
azalomycin_F.fasta	N=C(NCCC/C=C/CCCC(C1OC(/C(C)=C/C=C/C(C(CC(C(C(CCC(C(CC2(O)OC(CC(O)C2O)CC(CCCC(CC(/C(C)=C/C=C/C1C)O)O)OC(CC(O)=O)=O)O)C)O)C)O)O)C)=O)C)N	O=C1OC(C)CC(O)CC(O)C(C=CC(O)C(C(O)CC=C(C(O)C(C=CC(O)CC(O)CC(=O)CC(O)C(CCC=C(C(O)CCCC=C1C)C)C)C)C)C)C.O	0.167442	PRISM 4
azalomycin_F.fasta	N=C(NCCC/C=C/CCCC(C1OC(/C(C)=C/C=C/C(C(CC(C(C(CCC(C(CC2(O)OC(CC(O)C2O)CC(CCCC(CC(/C(C)=C/C=C/C1C)O)O)OC(CC(O)=O)=O)O)C)O)C)O)O)C)=O)C)N	O=C1OC(CC(O)C)CC(O)C(C=CCCC=C(C(O)C(C=CC(O)C(C(O)CC=C(C(O)CC(O)CC(O)CC(=O)CC(O)C(CCC=C1C)C)C)C)C)C)C.O	0.189573	PRISM 4
azalomycin_F.fasta	N=C(NCCC/C=C/CCCC(C1OC(/C(C)=C/C=C/C(C(CC(C(C(CCC(C(CC2(O)OC(CC(O)C2O)CC(CCCC(CC(/C(C)=C/C=C/C1C)O)O)OC(CC(O)=O)=O)O)C)O)C)O)O)C)=O)C)N	O=C1OC(C)CC(O)CC=C(C(O)C(C=CC(O)C(C(O)CCCC(O)CC(O)CC(=O)CC(O)C(CCC(O)C(C=CC=C(C(O)CC=C1C)C)C)C)C)C)C.O	0.230392	PRISM 4
azalomycin_F.fasta	N=C(NCCC/C=C/CCCC(C1OC(/C(C)=C/C=C/C(C(CC(C(C(CCC(C(CC2(O)OC(CC(O)C2O)CC(CCCC(CC(/C(C)=C/C=C/C1C)O)O)OC(CC(O)=O)=O)O)C)O)C)O)O)C)=O)C)N	O=C1OC(CC(=O)CC(O)C)C(CCCCC(O)C(C(O)CC(O)C(C=CC=C(C(O)CC(O)CC(O)CC(O)CC=C(C(O)C(C=CC=C1C)C)C)C)C)C)C.O	0.328042	PRISM 4
azalomycin_F.fasta	N=C(NCCC/C=C/CCCC(C1OC(/C(C)=C/C=C/C(C(CC(C(C(CCC(C(CC2(O)OC(CC(O)C2O)CC(CCCC(CC(/C(C)=C/C=C/C1C)O)O)OC(CC(O)=O)=O)O)C)O)C)O)O)C)=O)C)N	O=C1OC(C=CC(C(O)C(=CC=CCC)C)C)CC(O)CC(O)CC(O)C(C(O)CC=C(C(O)CCCC(O)CC(O)CC(=O)CC(O)C(CCC=C1C)C)C)C.O	0.202765	PRISM 4
azalomycin_F.fasta	N=C(NCCC/C=C/CCCC(C1OC(/C(C)=C/C=C/C(C(CC(C(C(CCC(C(CC2(O)OC(CC(O)C2O)CC(CCCC(CC(/C(C)=C/C=C/C1C)O)O)OC(CC(O)=O)=O)O)C)O)C)O)O)C)=O)C)N	O=C1OC(CC=C(C(O)C(C=CCCC=C(C(O)CC(O)C(C=CC(O)C(C(O)CC(O)CC(O)CC(=O)CC(O)C(CCC=C1C)C)C)C)C)C)C)CC(O)C.O	0.195238	PRISM 4
azalomycin_F.fasta	N=C(NCCC/C=C/CCCC(C1OC(/C(C)=C/C=C/C(C(CC(C(C(CCC(C(CC2(O)OC(CC(O)C2O)CC(CCCC(CC(/C(C)=C/C=C/C1C)O)O)OC(CC(O)=O)=O)O)C)O)C)O)O)C)=O)C)N	O=C1OC(CC(=O)CC(O)C)C(CCC=C(C(O)C(C=CC(O)C(C(O)CC(O)CC(O)CC(O)CC(O)C(C=CC=C(C(O)CCCC=C1C)C)C)C)C)C)C.O	0.241379	PRISM 4
azalomycin_F.fasta	N=C(NCCC/C=C/CCCC(C1OC(/C(C)=C/C=C/C(C(CC(C(C(CCC(C(CC2(O)OC(CC(O)C2O)CC(CCCC(CC(/C(C)=C/C=C/C1C)O)O)OC(CC(O)=O)=O)O)C)O)C)O)O)C)=O)C)N	O=C1OC(C)CC(O)CC(O)C(C=CC(O)CC(O)CC(=O)CC(O)C(CCC=C(C(O)C(C=CCCC=C(C(O)CC(O)C(C(O)CC=C1C)C)C)C)C)C)C.O	0.172897	PRISM 4
azalomycin_F.fasta	N=C(NCCC/C=C/CCCC(C1OC(/C(C)=C/C=C/C(C(CC(C(C(CCC(C(CC2(O)OC(CC(O)C2O)CC(CCCC(CC(/C(C)=C/C=C/C1C)O)O)OC(CC(O)=O)=O)O)C)O)C)O)O)C)=O)C)N	O=C1OC(C=CCC)C(C(O)CCCC(O)CC(O)CC(=O)CC(O)C(CCC=C(C(O)CC=C(C(O)C(C=CC(O)CC(O)CC(O)CC=C1C)C)C)C)C)C.O	0.198113	PRISM 4
azalomycin_F.fasta	N=C(NCCC/C=C/CCCC(C1OC(/C(C)=C/C=C/C(C(CC(C(C(CCC(C(CC2(O)OC(CC(O)C2O)CC(CCCC(CC(/C(C)=C/C=C/C1C)O)O)OC(CC(O)=O)=O)O)C)O)C)O)O)C)=O)C)N	O=C1OC(CC)CC=C(C(O)CC(O)C(C=CCCC(O)CC(O)CC(=O)CC(O)C(CCC(O)CC(O)CC(O)CC=C(C(O)C(C=CC=C1C)C)C)C)C)C.O	0.212871	PRISM 4
azalomycin_F.fasta	N=C(NCCC/C=C/CCCC(C1OC(/C(C)=C/C=C/C(C(CC(C(C(CCC(C(CC2(O)OC(CC(O)C2O)CC(CCCC(CC(/C(C)=C/C=C/C1C)O)O)OC(CC(O)=O)=O)O)C)O)C)O)O)C)=O)C)N	O=C1OC(C)CC(O)CCCC=C(C(O)C(C=CC=C(C(O)CC(O)C(C(O)CC(O)CC(O)CC(=O)CC(O)C(CCC(O)C(C=CC=C1C)C)C)C)C)C)C.O	0.291667	PRISM 4
azalomycin_F.fasta	N=C(NCCC/C=C/CCCC(C1OC(/C(C)=C/C=C/C(C(CC(C(C(CCC(C(CC2(O)OC(CC(O)C2O)CC(CCCC(CC(/C(C)=C/C=C/C1C)O)O)OC(CC(O)=O)=O)O)C)O)C)O)O)C)=O)C)N	O=C1OC(C(=CCCC=CCC)C)C(C=CC(O)CC(O)CC(O)CC(O)C(C(O)CC(O)CC(O)CC(=O)CC(O)C(CCC=C(C(O)CC=C1C)C)C)C)C.O	0.192308	PRISM 4
azalomycin_F.fasta	N=C(NCCC/C=C/CCCC(C1OC(/C(C)=C/C=C/C(C(CC(C(C(CCC(C(CC2(O)OC(CC(O)C2O)CC(CCCC(CC(/C(C)=C/C=C/C1C)O)O)OC(CC(O)=O)=O)O)C)O)C)O)O)C)=O)C)N	O=C1OC(CC)CC(O)C(C=CC=C(C(O)CC(O)CC(O)CC(=O)CC(O)C(CCC=C(C(O)C(C=CC(O)CC(O)CC(O)CCCC=C1C)C)C)C)C)C.O	0.255	PRISM 4
azalomycin_F.fasta	N=C(NCCC/C=C/CCCC(C1OC(/C(C)=C/C=C/C(C(CC(C(C(CCC(C(CC2(O)OC(CC(O)C2O)CC(CCCC(CC(/C(C)=C/C=C/C1C)O)O)OC(CC(O)=O)=O)O)C)O)C)O)O)C)=O)C)N	O=C1OC(CC)CC(O)C(C=CCCC(O)CC(O)CC(O)CC(O)CC(O)CC(=O)CC(O)C(CCC=C(C(O)C(C=CC=C(C(O)CC=C1C)C)C)C)C)C.O	0.205882	PRISM 4
azalomycin_F.fasta	N=C(NCCC/C=C/CCCC(C1OC(/C(C)=C/C=C/C(C(CC(C(C(CCC(C(CC2(O)OC(CC(O)C2O)CC(CCCC(CC(/C(C)=C/C=C/C1C)O)O)OC(CC(O)=O)=O)O)C)O)C)O)O)C)=O)C)N	O=C1OC(CC(O)C=CCC)CC(=O)CC(O)C(CCC(O)CC(O)CC(O)CCCC=C(C(O)CC=C(C(O)C(C=CC(O)C(C(O)CC=C1C)C)C)C)C)C.O	0.196262	PRISM 4
azalomycin_F.fasta	N=C(NCCC/C=C/CCCC(C1OC(/C(C)=C/C=C/C(C(CC(C(C(CCC(C(CC2(O)OC(CC(O)C2O)CC(CCCC(CC(/C(C)=C/C=C/C1C)O)O)OC(CC(O)=O)=O)O)C)O)C)O)O)C)=O)C)N	O=C1OC(C)CC(O)CC(O)C(C=CCCC=C(C(O)C(C=CC(O)C(C(O)CC=C(C(O)CC(O)CC(O)CC(=O)CC(O)C(CCC=C1C)C)C)C)C)C)C.O	0.174528	PRISM 4
azalomycin_F.fasta	N=C(NCCC/C=C/CCCC(C1OC(/C(C)=C/C=C/C(C(CC(C(C(CCC(C(CC2(O)OC(CC(O)C2O)CC(CCCC(CC(/C(C)=C/C=C/C1C)O)O)OC(CC(O)=O)=O)O)C)O)C)O)O)C)=O)C)N	O=C1OC(C)CC(=O)CC(O)C(CCC=C(C(O)CC(O)CC(O)CC(O)CC(O)C(C=CCCC(O)C(C(O)CC=C(C(O)C(C=CC=C1C)C)C)C)C)C)C.O	0.233831	PRISM 4
azalomycin_F.fasta	N=C(NCCC/C=C/CCCC(C1OC(/C(C)=C/C=C/C(C(CC(C(C(CCC(C(CC2(O)OC(CC(O)C2O)CC(CCCC(CC(/C(C)=C/C=C/C1C)O)O)OC(CC(O)=O)=O)O)C)O)C)O)O)C)=O)C)N	O=C1OC(C)CC(O)CC(O)C(C(O)CC=C(C(O)CC(O)C(C=CCCC=C(C(O)C(C=CC(O)CC(O)CC(=O)CC(O)C(CCC=C1C)C)C)C)C)C)C.O	0.183099	PRISM 4
azalomycin_F.fasta	N=C(NCCC/C=C/CCCC(C1OC(/C(C)=C/C=C/C(C(CC(C(C(CCC(C(CC2(O)OC(CC(O)C2O)CC(CCCC(CC(/C(C)=C/C=C/C1C)O)O)OC(CC(O)=O)=O)O)C)O)C)O)O)C)=O)C)N	O=C1OC(C)CC(O)CC=C(C(O)C(C=CC(O)CC(O)CC(=O)CC(O)C(CCCCC(O)C(C=CC(O)C(C(O)CC=C(C(O)CC=C1C)C)C)C)C)C)C.O	0.157407	PRISM 4
azalomycin_F.fasta	N=C(NCCC/C=C/CCCC(C1OC(/C(C)=C/C=C/C(C(CC(C(C(CCC(C(CC2(O)OC(CC(O)C2O)CC(CCCC(CC(/C(C)=C/C=C/C1C)O)O)OC(CC(O)=O)=O)O)C)O)C)O)O)C)=O)C)N	O=C1OC(CC(O)CC)C(C=CC(O)CC(O)CC(=O)CC(O)C(CCC=C(C(O)C(C=CC=C(C(O)CCCC(O)CC(O)CC(O)CC=C1C)C)C)C)C)C.O	0.240196	PRISM 4
azalomycin_F.fasta	N=C(NCCC/C=C/CCCC(C1OC(/C(C)=C/C=C/C(C(CC(C(C(CCC(C(CC2(O)OC(CC(O)C2O)CC(CCCC(CC(/C(C)=C/C=C/C1C)O)O)OC(CC(O)=O)=O)O)C)O)C)O)O)C)=O)C)N	O=C1OC(C=CCC)C(C(O)CCCC=C(C(O)CC(O)CC(O)CC(=O)CC(O)C(CCC=C(C(O)C(C=CC(O)CC(O)CC(O)CC=C1C)C)C)C)C)C.O	0.216346	PRISM 4
azalomycin_F.fasta	N=C(NCCC/C=C/CCCC(C1OC(/C(C)=C/C=C/C(C(CC(C(C(CCC(C(CC2(O)OC(CC(O)C2O)CC(CCCC(CC(/C(C)=C/C=C/C1C)O)O)OC(CC(O)=O)=O)O)C)O)C)O)O)C)=O)C)N	O=C1OC(C(=CC=CCC)C)C(C=CC=C(C(O)CCCC(O)C(C(O)CC(O)CC(O)CC(O)CC(O)CC(O)CC(=O)CC(O)C(CCC=C1C)C)C)C)C.O	0.279793	PRISM 4
azalomycin_F.fasta	N=C(NCCC/C=C/CCCC(C1OC(/C(C)=C/C=C/C(C(CC(C(C(CCC(C(CC2(O)OC(CC(O)C2O)CC(CCCC(CC(/C(C)=C/C=C/C1C)O)O)OC(CC(O)=O)=O)O)C)O)C)O)O)C)=O)C)N	O=C1OC(C)CC(=O)CC(O)C(CCCCC(O)C(C(O)CC=C(C(O)CC(O)C(C=CC(O)CC(O)CC(O)CC=C(C(O)C(C=CC=C1C)C)C)C)C)C)C.O	0.222772	PRISM 4
azalomycin_F.fasta	N=C(NCCC/C=C/CCCC(C1OC(/C(C)=C/C=C/C(C(CC(C(C(CCC(C(CC2(O)OC(CC(O)C2O)CC(CCCC(CC(/C(C)=C/C=C/C1C)O)O)OC(CC(O)=O)=O)O)C)O)C)O)O)C)=O)C)N	O=C1OC(C=CCC)CC(O)CC(=O)CC(O)C(CCC=C(C(O)CC(O)C(C(O)CCCC(O)CC(O)CC(O)CC=C(C(O)C(C=CC=C1C)C)C)C)C)C.O	0.25	PRISM 4
azalomycin_F.fasta	N=C(NCCC/C=C/CCCC(C1OC(/C(C)=C/C=C/C(C(CC(C(C(CCC(C(CC2(O)OC(CC(O)C2O)CC(CCCC(CC(/C(C)=C/C=C/C1C)O)O)OC(CC(O)=O)=O)O)C)O)C)O)O)C)=O)C)N	O=C1OC(CC(O)C=CCC)CC(=O)CC(O)C(CCC(O)C(C(O)CCCC=C(C(O)CC=C(C(O)C(C=CC(O)CC(O)CC(O)CC=C1C)C)C)C)C)C.O	0.235577	PRISM 4
azalomycin_F.fasta	N=C(NCCC/C=C/CCCC(C1OC(/C(C)=C/C=C/C(C(CC(C(C(CCC(C(CC2(O)OC(CC(O)C2O)CC(CCCC(CC(/C(C)=C/C=C/C1C)O)O)OC(CC(O)=O)=O)O)C)O)C)O)O)C)=O)C)N	O=C1OC(C)CC(O)CCCC(O)CC(O)CC(=O)CC(O)C(CCC(O)C(C(O)CC(O)C(C=CC=C(C(O)CC=C(C(O)C(C=CC=C1C)C)C)C)C)C)C.O	0.335135	PRISM 4
azalomycin_F.fasta	N=C(NCCC/C=C/CCCC(C1OC(/C(C)=C/C=C/C(C(CC(C(C(CCC(C(CC2(O)OC(CC(O)C2O)CC(CCCC(CC(/C(C)=C/C=C/C1C)O)O)OC(CC(O)=O)=O)O)C)O)C)O)O)C)=O)C)N	O=C1OC(CC(=O)CC(O)C)C(CCCCC(O)CC(O)CC(O)CC(O)C(C=CC(O)C(C(O)CC=C(C(O)CC=C(C(O)C(C=CC=C1C)C)C)C)C)C)C.O	0.236715	PRISM 4
azalomycin_F.fasta	N=C(NCCC/C=C/CCCC(C1OC(/C(C)=C/C=C/C(C(CC(C(C(CCC(C(CC2(O)OC(CC(O)C2O)CC(CCCC(CC(/C(C)=C/C=C/C1C)O)O)OC(CC(O)=O)=O)O)C)O)C)O)O)C)=O)C)N	O=C1OC(CC=C(C(O)CC(O)C(C=CCCC=C(C(O)C(C=CC(O)C(C(O)CC(O)CC(O)CC(=O)CC(O)C(CCC=C1C)C)C)C)C)C)C)CC(O)C.O	0.194313	PRISM 4
azalomycin_F.fasta	N=C(NCCC/C=C/CCCC(C1OC(/C(C)=C/C=C/C(C(CC(C(C(CCC(C(CC2(O)OC(CC(O)C2O)CC(CCCC(CC(/C(C)=C/C=C/C1C)O)O)OC(CC(O)=O)=O)O)C)O)C)O)O)C)=O)C)N	O=C1OC(CC(O)C=CCC)CC(O)CC=C(C(O)CC(O)C(C(O)CC(O)CC(O)CC(=O)CC(O)C(CCCCC=C(C(O)C(C=CC=C1C)C)C)C)C)C.O	0.235577	PRISM 4
azalomycin_F.fasta	N=C(NCCC/C=C/CCCC(C1OC(/C(C)=C/C=C/C(C(CC(C(C(CCC(C(CC2(O)OC(CC(O)C2O)CC(CCCC(CC(/C(C)=C/C=C/C1C)O)O)OC(CC(O)=O)=O)O)C)O)C)O)O)C)=O)C)N	O=C1OC(CC(=O)CC(O)C)C(CCC=C(C(O)C(C=CC(O)CC(O)CC(O)CCCC(O)C(C=CC=C(C(O)CC(O)C(C(O)CC=C1C)C)C)C)C)C)C.O	0.262136	PRISM 4
azalomycin_F.fasta	N=C(NCCC/C=C/CCCC(C1OC(/C(C)=C/C=C/C(C(CC(C(C(CCC(C(CC2(O)OC(CC(O)C2O)CC(CCCC(CC(/C(C)=C/C=C/C1C)O)O)OC(CC(O)=O)=O)O)C)O)C)O)O)C)=O)C)N	O=C1OC(CCCC=C(C(O)C(C=CC=C(C(O)CC(O)C(C=CC(O)CC(O)CC(=O)CC(O)C(CCC(O)C(C(O)CC=C1C)C)C)C)C)C)C)CC(O)C.O	0.268657	PRISM 4
azalomycin_F.fasta	N=C(NCCC/C=C/CCCC(C1OC(/C(C)=C/C=C/C(C(CC(C(C(CCC(C(CC2(O)OC(CC(O)C2O)CC(CCCC(CC(/C(C)=C/C=C/C1C)O)O)OC(CC(O)=O)=O)O)C)O)C)O)O)C)=O)C)N	O=C1OC(CC(O)CC(O)CC=C(C(O)C(C=CC(O)CC(O)CC(=O)CC(O)C(CCCCC(O)C(C(O)CC=C1C)C)C)C)C)CC(O)C(=CC=CCC)C.O	0.18894	PRISM 4
azalomycin_F.fasta	N=C(NCCC/C=C/CCCC(C1OC(/C(C)=C/C=C/C(C(CC(C(C(CCC(C(CC2(O)OC(CC(O)C2O)CC(CCCC(CC(/C(C)=C/C=C/C1C)O)O)OC(CC(O)=O)=O)O)C)O)C)O)O)C)=O)C)N	O=C1OC(C=CCC)CC(O)CC(=O)CC(O)C(CCCCC(O)CC(O)CC(O)CC=C(C(O)CC=C(C(O)C(C=CC(O)C(C(O)CC=C1C)C)C)C)C)C.O	0.172093	PRISM 4
azalomycin_F.fasta	N=C(NCCC/C=C/CCCC(C1OC(/C(C)=C/C=C/C(C(CC(C(C(CCC(C(CC2(O)OC(CC(O)C2O)CC(CCCC(CC(/C(C)=C/C=C/C1C)O)O)OC(CC(O)=O)=O)O)C)O)C)O)O)C)=O)C)N	O=C1OC(CC(O)CC)C(C=CCCC=C(C(O)CC=C(C(O)C(C=CC(O)CC(O)CC(=O)CC(O)C(CCC(O)CC(O)CC(O)CC=C1C)C)C)C)C)C.O	0.176744	PRISM 4
azalomycin_F.fasta	N=C(NCCC/C=C/CCCC(C1OC(/C(C)=C/C=C/C(C(CC(C(C(CCC(C(CC2(O)OC(CC(O)C2O)CC(CCCC(CC(/C(C)=C/C=C/C1C)O)O)OC(CC(O)=O)=O)O)C)O)C)O)O)C)=O)C)N	O=C1OC(CC)CC=C(C(O)C(C=CCCC(O)C(C=CC(O)CC(O)CC(=O)CC(O)C(CCC(O)CC(O)CC(O)CC=C(C(O)CC=C1C)C)C)C)C)C.O	0.172093	PRISM 4
azalomycin_F.fasta	N=C(NCCC/C=C/CCCC(C1OC(/C(C)=C/C=C/C(C(CC(C(C(CCC(C(CC2(O)OC(CC(O)C2O)CC(CCCC(CC(/C(C)=C/C=C/C1C)O)O)OC(CC(O)=O)=O)O)C)O)C)O)O)C)=O)C)N	O=C1OC(CC(O)CC(O)CC(=O)CC(O)C(CCC(O)CC(O)CC(O)CC=C(C(O)C(C=CCCC=C(C(O)CC=C1C)C)C)C)C)C(C(O)C=CCC)C.O	0.17757	PRISM 4
azalomycin_F.fasta	N=C(NCCC/C=C/CCCC(C1OC(/C(C)=C/C=C/C(C(CC(C(C(CCC(C(CC2(O)OC(CC(O)C2O)CC(CCCC(CC(/C(C)=C/C=C/C1C)O)O)OC(CC(O)=O)=O)O)C)O)C)O)O)C)=O)C)N	O=C1OC(CC)CC(O)CC(O)CC(=O)CC(O)C(CCC=C(C(O)C(C=CC(O)C(C=CC=C(C(O)CC(O)CC(O)CC(O)CCCC=C1C)C)C)C)C)C.O	0.233831	PRISM 4
azalomycin_F.fasta	N=C(NCCC/C=C/CCCC(C1OC(/C(C)=C/C=C/C(C(CC(C(C(CCC(C(CC2(O)OC(CC(O)C2O)CC(CCCC(CC(/C(C)=C/C=C/C1C)O)O)OC(CC(O)=O)=O)O)C)O)C)O)O)C)=O)C)N	O=C1OC(CCCC(O)CC)CC(O)CC(O)CC(O)CC(O)CC(=O)CC(O)C(CCC=C(C(O)C(C=CC(O)C(C=CC=C(C(O)CC=C1C)C)C)C)C)C.O	0.197183	PRISM 4
azalomycin_F.fasta	N=C(NCCC/C=C/CCCC(C1OC(/C(C)=C/C=C/C(C(CC(C(C(CCC(C(CC2(O)OC(CC(O)C2O)CC(CCCC(CC(/C(C)=C/C=C/C1C)O)O)OC(CC(O)=O)=O)O)C)O)C)O)O)C)=O)C)N	O=C1OC(CC(O)CC(O)CC(O)CC=C(C(O)C(C=CC(O)CC(O)CC(=O)CC(O)C(CCC(O)C(C(O)CCCC=C1C)C)C)C)C)C(=CC=CCC)C.O	0.228155	PRISM 4
azalomycin_F.fasta	N=C(NCCC/C=C/CCCC(C1OC(/C(C)=C/C=C/C(C(CC(C(C(CCC(C(CC2(O)OC(CC(O)C2O)CC(CCCC(CC(/C(C)=C/C=C/C1C)O)O)OC(CC(O)=O)=O)O)C)O)C)O)O)C)=O)C)N	O=C1OC(CC(=O)CC(O)C)C(CCC=C(C(O)C(C=CC(O)CC(O)CC(O)CC=C(C(O)CCCC(O)C(C(O)CC(O)C(C=CC=C1C)C)C)C)C)C)C.O	0.287879	PRISM 4
azalomycin_F.fasta	N=C(NCCC/C=C/CCCC(C1OC(/C(C)=C/C=C/C(C(CC(C(C(CCC(C(CC2(O)OC(CC(O)C2O)CC(CCCC(CC(/C(C)=C/C=C/C1C)O)O)OC(CC(O)=O)=O)O)C)O)C)O)O)C)=O)C)N	O=C1OC(C)CC(=O)CC(O)C(CCC(O)C(C(O)CC(O)C(C=CC=C(C(O)CC(O)CC(O)CC(O)CC=C(C(O)C(C=CCCC=C1C)C)C)C)C)C)C.O	0.3	PRISM 4
azalomycin_F.fasta	N=C(NCCC/C=C/CCCC(C1OC(/C(C)=C/C=C/C(C(CC(C(C(CCC(C(CC2(O)OC(CC(O)C2O)CC(CCCC(CC(/C(C)=C/C=C/C1C)O)O)OC(CC(O)=O)=O)O)C)O)C)O)O)C)=O)C)N	O=C1OC(C)CC(=O)CC(O)C(CCC(O)CC(O)CC(O)CC=C(C(O)C(C=CC(O)C(C(O)CC=C(C(O)CC(O)C(C=CCCC=C1C)C)C)C)C)C)C.O	0.174528	PRISM 4
azalomycin_F.fasta	N=C(NCCC/C=C/CCCC(C1OC(/C(C)=C/C=C/C(C(CC(C(C(CCC(C(CC2(O)OC(CC(O)C2O)CC(CCCC(CC(/C(C)=C/C=C/C1C)O)O)OC(CC(O)=O)=O)O)C)O)C)O)O)C)=O)C)N	O=C1OC(C)CC(O)CCCC(O)C(C(O)CC(O)C(C=CC(O)CC(O)CC(=O)CC(O)C(CCC=C(C(O)C(C=CC=C(C(O)CC=C1C)C)C)C)C)C)C.O	0.276382	PRISM 4
azalomycin_F.fasta	N=C(NCCC/C=C/CCCC(C1OC(/C(C)=C/C=C/C(C(CC(C(C(CCC(C(CC2(O)OC(CC(O)C2O)CC(CCCC(CC(/C(C)=C/C=C/C1C)O)O)OC(CC(O)=O)=O)O)C)O)C)O)O)C)=O)C)N	O=C1OC(C)CC(=O)CC(O)C(CCC(O)CC(O)CC(O)CC=C(C(O)C(C=CC(O)C(C=CCCC(O)C(C(O)CC=C(C(O)CC=C1C)C)C)C)C)C)C.O	0.169014	PRISM 4
azalomycin_F.fasta	N=C(NCCC/C=C/CCCC(C1OC(/C(C)=C/C=C/C(C(CC(C(C(CCC(C(CC2(O)OC(CC(O)C2O)CC(CCCC(CC(/C(C)=C/C=C/C1C)O)O)OC(CC(O)=O)=O)O)C)O)C)O)O)C)=O)C)N	O=C1OC(CC)CC=C(C(O)CCCC(O)C(C=CC=C(C(O)C(C=CC(O)CC(O)CC(O)CC(O)CC(O)CC(=O)CC(O)C(CCC=C1C)C)C)C)C)C.O	0.225	PRISM 4
azalomycin_F.fasta	N=C(NCCC/C=C/CCCC(C1OC(/C(C)=C/C=C/C(C(CC(C(C(CCC(C(CC2(O)OC(CC(O)C2O)CC(CCCC(CC(/C(C)=C/C=C/C1C)O)O)OC(CC(O)=O)=O)O)C)O)C)O)O)C)=O)C)N	O=C1OC(CC(O)CCC=CCC)CC(=O)CC(O)C(CCC=C(C(O)C(C=CC(O)C(C(O)CC=C(C(O)CC(O)CC(O)CC(O)CC=C1C)C)C)C)C)C.O	0.205607	PRISM 4
azalomycin_F.fasta	N=C(NCCC/C=C/CCCC(C1OC(/C(C)=C/C=C/C(C(CC(C(C(CCC(C(CC2(O)OC(CC(O)C2O)CC(CCCC(CC(/C(C)=C/C=C/C1C)O)O)OC(CC(O)=O)=O)O)C)O)C)O)O)C)=O)C)N	O=C1OC(CC(O)C)CC(O)CC(O)CC(=O)CC(O)C(CCC=C(C(O)C(C=CC(O)C(C(O)CC(O)C(C=CCCC=C(C(O)CC=C1C)C)C)C)C)C)C.O	0.192488	PRISM 4
azalomycin_F.fasta	N=C(NCCC/C=C/CCCC(C1OC(/C(C)=C/C=C/C(C(CC(C(C(CCC(C(CC2(O)OC(CC(O)C2O)CC(CCCC(CC(/C(C)=C/C=C/C1C)O)O)OC(CC(O)=O)=O)O)C)O)C)O)O)C)=O)C)N	O=C1OC(CCC=CC(C(O)C(=CC=CCC)C)C)CC(O)CC(O)CC(O)CC(O)CC(=O)CC(O)C(CCC=C(C(O)CC(O)C(C(O)CC=C1C)C)C)C.O	0.179724	PRISM 4
azalomycin_F.fasta	N=C(NCCC/C=C/CCCC(C1OC(/C(C)=C/C=C/C(C(CC(C(C(CCC(C(CC2(O)OC(CC(O)C2O)CC(CCCC(CC(/C(C)=C/C=C/C1C)O)O)OC(CC(O)=O)=O)O)C)O)C)O)O)C)=O)C)N	O=C1OC(CC=C(C(O)C(C=CC(O)C(C(O)CCCC(O)CC(O)CC(=O)CC(O)C(CCC(O)C(C=CC=C(C(O)CC=C1C)C)C)C)C)C)C)CC(O)C.O	0.257426	PRISM 4
azalomycin_F.fasta	N=C(NCCC/C=C/CCCC(C1OC(/C(C)=C/C=C/C(C(CC(C(C(CCC(C(CC2(O)OC(CC(O)C2O)CC(CCCC(CC(/C(C)=C/C=C/C1C)O)O)OC(CC(O)=O)=O)O)C)O)C)O)O)C)=O)C)N	O=C1OC(CC(O)CC(O)CC=C(C(O)C(C=CC(O)CC(O)CC(=O)CC(O)C(CCC(O)C(C(O)CCCC=C1C)C)C)C)C)CC(O)C(=CC=CCC)C.O	0.222749	PRISM 4
azalomycin_F.fasta	N=C(NCCC/C=C/CCCC(C1OC(/C(C)=C/C=C/C(C(CC(C(C(CCC(C(CC2(O)OC(CC(O)C2O)CC(CCCC(CC(/C(C)=C/C=C/C1C)O)O)OC(CC(O)=O)=O)O)C)O)C)O)O)C)=O)C)N	O=C1OC(CC(O)CC)C(C=CC(O)CC(O)CC(O)CC=C(C(O)C(C=CCCC(O)CC(O)CC(=O)CC(O)C(CCC=C(C(O)CC=C1C)C)C)C)C)C.O	0.165899	PRISM 4
azalomycin_F.fasta	N=C(NCCC/C=C/CCCC(C1OC(/C(C)=C/C=C/C(C(CC(C(C(CCC(C(CC2(O)OC(CC(O)C2O)CC(CCCC(CC(/C(C)=C/C=C/C1C)O)O)OC(CC(O)=O)=O)O)C)O)C)O)O)C)=O)C)N	O=C1OC(CC)CCCC=C(C(O)C(C=CC(O)CC(O)CC(=O)CC(O)C(CCC=C(C(O)CC(O)CC(O)CC(O)CC(O)C(C=CC=C1C)C)C)C)C)C.O	0.238806	PRISM 4
azalomycin_F.fasta	N=C(NCCC/C=C/CCCC(C1OC(/C(C)=C/C=C/C(C(CC(C(C(CCC(C(CC2(O)OC(CC(O)C2O)CC(CCCC(CC(/C(C)=C/C=C/C1C)O)O)OC(CC(O)=O)=O)O)C)O)C)O)O)C)=O)C)N	O=C1OC(CCCC(O)CC(O)CC(=O)CC(O)C(CCC=C(C(O)C(C=CC(O)C(C(O)CC=C(C(O)CC(O)C(C=CC=C1C)C)C)C)C)C)C)CC(O)C.O	0.253659	PRISM 4
azalomycin_F.fasta	N=C(NCCC/C=C/CCCC(C1OC(/C(C)=C/C=C/C(C(CC(C(C(CCC(C(CC2(O)OC(CC(O)C2O)CC(CCCC(CC(/C(C)=C/C=C/C1C)O)O)OC(CC(O)=O)=O)O)C)O)C)O)O)C)=O)C)N	O=C1OC(C)CC(O)CC(O)C(C(O)CC=C(C(O)C(C=CC=C(C(O)CCCC(O)CC(O)CC(=O)CC(O)C(CCC(O)C(C=CC=C1C)C)C)C)C)C)C.O	0.286458	PRISM 4
azalomycin_F.fasta	N=C(NCCC/C=C/CCCC(C1OC(/C(C)=C/C=C/C(C(CC(C(C(CCC(C(CC2(O)OC(CC(O)C2O)CC(CCCC(CC(/C(C)=C/C=C/C1C)O)O)OC(CC(O)=O)=O)O)C)O)C)O)O)C)=O)C)N	O=C1OC(CC(O)C=CCC)CC(=O)CC(O)C(CCC=C(C(O)CC(O)C(C(O)CC(O)CC(O)CC(O)CCCC=C(C(O)C(C=CC=C1C)C)C)C)C)C.O	0.24878	PRISM 4
azalomycin_F.fasta	N=C(NCCC/C=C/CCCC(C1OC(/C(C)=C/C=C/C(C(CC(C(C(CCC(C(CC2(O)OC(CC(O)C2O)CC(CCCC(CC(/C(C)=C/C=C/C1C)O)O)OC(CC(O)=O)=O)O)C)O)C)O)O)C)=O)C)N	O=C1OC(C)CC(=O)CC(O)C(CCC(O)CC(O)CC(O)CC(O)C(C=CC=C(C(O)C(C=CC=C(C(O)CCCC(O)C(C(O)CC=C1C)C)C)C)C)C)C.O	0.242268	PRISM 4
azalomycin_F.fasta	N=C(NCCC/C=C/CCCC(C1OC(/C(C)=C/C=C/C(C(CC(C(C(CCC(C(CC2(O)OC(CC(O)C2O)CC(CCCC(CC(/C(C)=C/C=C/C1C)O)O)OC(CC(O)=O)=O)O)C)O)C)O)O)C)=O)C)N	O=C1OC(CC(=O)CC(O)C)C(CCC(O)CC(O)CC(O)CC=C(C(O)C(C=CC(O)C(C(O)CC=C(C(O)CC(O)C(C=CCCC=C1C)C)C)C)C)C)C.O	0.186047	PRISM 4
azalomycin_F.fasta	N=C(NCCC/C=C/CCCC(C1OC(/C(C)=C/C=C/C(C(CC(C(C(CCC(C(CC2(O)OC(CC(O)C2O)CC(CCCC(CC(/C(C)=C/C=C/C1C)O)O)OC(CC(O)=O)=O)O)C)O)C)O)O)C)=O)C)N	O=C1OC(CC(=O)CC(O)C)C(CCC(O)CC(O)CC(O)CC=C(C(O)C(C=CC(O)C(C(O)CC(O)C(C=CC=C(C(O)CCCC=C1C)C)C)C)C)C)C.O	0.261084	PRISM 4
azalomycin_F.fasta	N=C(NCCC/C=C/CCCC(C1OC(/C(C)=C/C=C/C(C(CC(C(C(CCC(C(CC2(O)OC(CC(O)C2O)CC(CCCC(CC(/C(C)=C/C=C/C1C)O)O)OC(CC(O)=O)=O)O)C)O)C)O)O)C)=O)C)N	O=C1OC(CC(=O)CC(O)C)C(CCC(O)C(C=CC=C(C(O)C(C=CCCC(O)C(C(O)CC=C(C(O)CC(O)CC(O)CC(O)CC=C1C)C)C)C)C)C)C.O	0.257426	PRISM 4
azalomycin_F.fasta	N=C(NCCC/C=C/CCCC(C1OC(/C(C)=C/C=C/C(C(CC(C(C(CCC(C(CC2(O)OC(CC(O)C2O)CC(CCCC(CC(/C(C)=C/C=C/C1C)O)O)OC(CC(O)=O)=O)O)C)O)C)O)O)C)=O)C)N	O=C1OC(C)CC(=O)CC(O)C(CCC(O)CC(O)CC(O)CC(O)C(C=CC=C(C(O)CC=C(C(O)C(C=CC(O)C(C(O)CCCC=C1C)C)C)C)C)C)C.O	0.219512	PRISM 4
azalomycin_F.fasta	N=C(NCCC/C=C/CCCC(C1OC(/C(C)=C/C=C/C(C(CC(C(C(CCC(C(CC2(O)OC(CC(O)C2O)CC(CCCC(CC(/C(C)=C/C=C/C1C)O)O)OC(CC(O)=O)=O)O)C)O)C)O)O)C)=O)C)N	O=C1OC(CC(O)CC)CC(O)CC(=O)CC(O)C(CCCCC(O)C(C=CC=C(C(O)CC(O)CC(O)CC(O)CC=C(C(O)C(C=CC=C1C)C)C)C)C)C.O	0.265306	PRISM 4
azalomycin_F.fasta	N=C(NCCC/C=C/CCCC(C1OC(/C(C)=C/C=C/C(C(CC(C(C(CCC(C(CC2(O)OC(CC(O)C2O)CC(CCCC(CC(/C(C)=C/C=C/C1C)O)O)OC(CC(O)=O)=O)O)C)O)C)O)O)C)=O)C)N	O=C1OC(C)CC(O)CC(O)C(C(O)CC(O)CC(O)CC(=O)CC(O)C(CCC=C(C(O)C(C=CC=C(C(O)CC(O)C(C=CCCC=C1C)C)C)C)C)C)C.O	0.23	PRISM 4
azalomycin_F.fasta	N=C(NCCC/C=C/CCCC(C1OC(/C(C)=C/C=C/C(C(CC(C(C(CCC(C(CC2(O)OC(CC(O)C2O)CC(CCCC(CC(/C(C)=C/C=C/C1C)O)O)OC(CC(O)=O)=O)O)C)O)C)O)O)C)=O)C)N	O=C1OC(C)CC(=O)CC(O)C(CCC(O)C(C=CC=C(C(O)CC=C(C(O)C(C=CC(O)CC(O)CC(O)CCCC(O)C(C(O)CC=C1C)C)C)C)C)C)C.O	0.237624	PRISM 4
azalomycin_F.fasta	N=C(NCCC/C=C/CCCC(C1OC(/C(C)=C/C=C/C(C(CC(C(C(CCC(C(CC2(O)OC(CC(O)C2O)CC(CCCC(CC(/C(C)=C/C=C/C1C)O)O)OC(CC(O)=O)=O)O)C)O)C)O)O)C)=O)C)N	O=C1OC(CC(O)C(=CCCC=CCC)C)C(C(O)CC(O)CC(O)CC(O)CC=C(C(O)C(C=CC(O)CC(O)CC(=O)CC(O)C(CCC=C1C)C)C)C)C.O	0.200935	PRISM 4
azalomycin_F.fasta	N=C(NCCC/C=C/CCCC(C1OC(/C(C)=C/C=C/C(C(CC(C(C(CCC(C(CC2(O)OC(CC(O)C2O)CC(CCCC(CC(/C(C)=C/C=C/C1C)O)O)OC(CC(O)=O)=O)O)C)O)C)O)O)C)=O)C)N	O=C1OC(CCCC(O)C(C=CC=C(C(O)C(C=CC(O)CC(O)CC(=O)CC(O)C(CCC(O)C(C(O)CC=C(C(O)CC=C1C)C)C)C)C)C)C)CC(O)C.O	0.245098	PRISM 4
azalomycin_F.fasta	N=C(NCCC/C=C/CCCC(C1OC(/C(C)=C/C=C/C(C(CC(C(C(CCC(C(CC2(O)OC(CC(O)C2O)CC(CCCC(CC(/C(C)=C/C=C/C1C)O)O)OC(CC(O)=O)=O)O)C)O)C)O)O)C)=O)C)N	O=C1OC(CC(O)C)CC(O)C(C=CC(O)C(C(O)CC=C(C(O)C(C=CC(O)CC(O)CC(=O)CC(O)C(CCC=C(C(O)CCCC=C1C)C)C)C)C)C)C.O	0.182243	PRISM 4
azalomycin_F.fasta	N=C(NCCC/C=C/CCCC(C1OC(/C(C)=C/C=C/C(C(CC(C(C(CCC(C(CC2(O)OC(CC(O)C2O)CC(CCCC(CC(/C(C)=C/C=C/C1C)O)O)OC(CC(O)=O)=O)O)C)O)C)O)O)C)=O)C)N	O=C1OC(CC(O)C)CC(O)C(C=CC(O)C(C(O)CC=C(C(O)C(C=CCCC(O)CC(O)CC(=O)CC(O)C(CCC=C(C(O)CC=C1C)C)C)C)C)C)C.O	0.172897	PRISM 4
azalomycin_F.fasta	N=C(NCCC/C=C/CCCC(C1OC(/C(C)=C/C=C/C(C(CC(C(C(CCC(C(CC2(O)OC(CC(O)C2O)CC(CCCC(CC(/C(C)=C/C=C/C1C)O)O)OC(CC(O)=O)=O)O)C)O)C)O)O)C)=O)C)N	O=C1OC(CC)CC(O)C(C=CC(O)CC(O)CC(O)CC=C(C(O)CC=C(C(O)C(C=CC(O)CC(O)CC(=O)CC(O)C(CCCCC=C1C)C)C)C)C)C.O	0.18932	PRISM 4
azalomycin_F.fasta	N=C(NCCC/C=C/CCCC(C1OC(/C(C)=C/C=C/C(C(CC(C(C(CCC(C(CC2(O)OC(CC(O)C2O)CC(CCCC(CC(/C(C)=C/C=C/C1C)O)O)OC(CC(O)=O)=O)O)C)O)C)O)O)C)=O)C)N	O=C1OC(CC=C(C(O)CC(O)C(C=CCCC=C(C(O)C(C=CC(O)CC(O)CC(=O)CC(O)C(CCC(O)C(C(O)CC=C1C)C)C)C)C)C)C)CC(O)C.O	0.218447	PRISM 4
azalomycin_F.fasta	N=C(NCCC/C=C/CCCC(C1OC(/C(C)=C/C=C/C(C(CC(C(C(CCC(C(CC2(O)OC(CC(O)C2O)CC(CCCC(CC(/C(C)=C/C=C/C1C)O)O)OC(CC(O)=O)=O)O)C)O)C)O)O)C)=O)C)N	O=C1OC(C=CCC)C(C(O)CC(O)CC(O)CC(O)CC(O)CC(O)CC(=O)CC(O)C(CCC=C(C(O)CCCC=C(C(O)C(C=CC=C1C)C)C)C)C)C.O	0.223881	PRISM 4
azalomycin_F.fasta	N=C(NCCC/C=C/CCCC(C1OC(/C(C)=C/C=C/C(C(CC(C(C(CCC(C(CC2(O)OC(CC(O)C2O)CC(CCCC(CC(/C(C)=C/C=C/C1C)O)O)OC(CC(O)=O)=O)O)C)O)C)O)O)C)=O)C)N	O=C1OC(CC(O)C=CCC)CC(O)CC(O)C(C(O)CC=C(C(O)C(C=CC=C(C(O)CCCC(O)CC(O)CC(=O)CC(O)C(CCC=C1C)C)C)C)C)C.O	0.251208	PRISM 4
azalomycin_F.fasta	N=C(NCCC/C=C/CCCC(C1OC(/C(C)=C/C=C/C(C(CC(C(C(CCC(C(CC2(O)OC(CC(O)C2O)CC(CCCC(CC(/C(C)=C/C=C/C1C)O)O)OC(CC(O)=O)=O)O)C)O)C)O)O)C)=O)C)N	O=C1OC(C)CC(=O)CC(O)C(CCC=C(C(O)C(C=CCCC=C(C(O)CC(O)C(C=CC(O)C(C(O)CC(O)CC(O)CC(O)CC=C1C)C)C)C)C)C)C.O	0.170616	PRISM 4
azalomycin_F.fasta	N=C(NCCC/C=C/CCCC(C1OC(/C(C)=C/C=C/C(C(CC(C(C(CCC(C(CC2(O)OC(CC(O)C2O)CC(CCCC(CC(/C(C)=C/C=C/C1C)O)O)OC(CC(O)=O)=O)O)C)O)C)O)O)C)=O)C)N	O=C1OC(CC(O)C=CCC)CC(=O)CC(O)C(CCC(O)C(C(O)CC=C(C(O)CCCC=C(C(O)C(C=CC(O)CC(O)CC(O)CC=C1C)C)C)C)C)C.O	0.22381	PRISM 4
azalomycin_F.fasta	N=C(NCCC/C=C/CCCC(C1OC(/C(C)=C/C=C/C(C(CC(C(C(CCC(C(CC2(O)OC(CC(O)C2O)CC(CCCC(CC(/C(C)=C/C=C/C1C)O)O)OC(CC(O)=O)=O)O)C)O)C)O)O)C)=O)C)N	O=C1OC(C)CC(O)CC=C(C(O)CC(O)C(C=CCCC=C(C(O)C(C=CC(O)CC(O)CC(=O)CC(O)C(CCC(O)C(C(O)CC=C1C)C)C)C)C)C)C.O	0.192308	PRISM 4
azalomycin_F.fasta	N=C(NCCC/C=C/CCCC(C1OC(/C(C)=C/C=C/C(C(CC(C(C(CCC(C(CC2(O)OC(CC(O)C2O)CC(CCCC(CC(/C(C)=C/C=C/C1C)O)O)OC(CC(O)=O)=O)O)C)O)C)O)O)C)=O)C)N	O=C1OC(C(=CCC(O)CC)C)C(C=CC(O)CC(O)CC(O)CC(O)C(C=CCCC=C(C(O)CC(O)CC(O)CC(=O)CC(O)C(CCC=C1C)C)C)C)C.O	0.195238	PRISM 4
azalomycin_F.fasta	N=C(NCCC/C=C/CCCC(C1OC(/C(C)=C/C=C/C(C(CC(C(C(CCC(C(CC2(O)OC(CC(O)C2O)CC(CCCC(CC(/C(C)=C/C=C/C1C)O)O)OC(CC(O)=O)=O)O)C)O)C)O)O)C)=O)C)N	O=C1OC(CC(O)CC)CC(O)CC(=O)CC(O)C(CCC=C(C(O)C(C=CC(O)C(C=CC=C(C(O)CC(O)CC(O)CC(O)CCCC=C1C)C)C)C)C)C.O	0.227053	PRISM 4
azalomycin_F.fasta	N=C(NCCC/C=C/CCCC(C1OC(/C(C)=C/C=C/C(C(CC(C(C(CCC(C(CC2(O)OC(CC(O)C2O)CC(CCCC(CC(/C(C)=C/C=C/C1C)O)O)OC(CC(O)=O)=O)O)C)O)C)O)O)C)=O)C)N	O=C1OC(CC(O)C=CCC)CC(=O)CC(O)C(CCC=C(C(O)C(C=CCCC=C(C(O)CC(O)CC(O)CC(O)CC(O)C(C(O)CC=C1C)C)C)C)C)C.O	0.197183	PRISM 4
azalomycin_F.fasta	N=C(NCCC/C=C/CCCC(C1OC(/C(C)=C/C=C/C(C(CC(C(C(CCC(C(CC2(O)OC(CC(O)C2O)CC(CCCC(CC(/C(C)=C/C=C/C1C)O)O)OC(CC(O)=O)=O)O)C)O)C)O)O)C)=O)C)N	O=C1OC(CC=C(C(O)C(C=CC(O)CC(O)CC(O)CC(O)CC(O)CC(=O)CC(O)C(CCC(O)C(C=CCCC=C1C)C)C)C)C)C(=CCC(O)CC)C.O	0.168224	PRISM 4
azalomycin_F.fasta	N=C(NCCC/C=C/CCCC(C1OC(/C(C)=C/C=C/C(C(CC(C(C(CCC(C(CC2(O)OC(CC(O)C2O)CC(CCCC(CC(/C(C)=C/C=C/C1C)O)O)OC(CC(O)=O)=O)O)C)O)C)O)O)C)=O)C)N	O=C1OC(CCC=CCC)CC(O)CC(=O)CC(O)C(CCC=C(C(O)CC(O)CC(O)CC(O)CC(O)C(C(O)CC=C(C(O)C(C=CC=C1C)C)C)C)C)C.O	0.230769	PRISM 4
azalomycin_F.fasta	N=C(NCCC/C=C/CCCC(C1OC(/C(C)=C/C=C/C(C(CC(C(C(CCC(C(CC2(O)OC(CC(O)C2O)CC(CCCC(CC(/C(C)=C/C=C/C1C)O)O)OC(CC(O)=O)=O)O)C)O)C)O)O)C)=O)C)N	O=C1OC(CC(=O)CC(O)C)C(CCC(O)C(C=CCCC(O)C(C(O)CC(O)CC(O)CC(O)CC=C(C(O)C(C=CC=C(C(O)CC=C1C)C)C)C)C)C)C.O	0.239024	PRISM 4
azalomycin_F.fasta	N=C(NCCC/C=C/CCCC(C1OC(/C(C)=C/C=C/C(C(CC(C(C(CCC(C(CC2(O)OC(CC(O)C2O)CC(CCCC(CC(/C(C)=C/C=C/C1C)O)O)OC(CC(O)=O)=O)O)C)O)C)O)O)C)=O)C)N	O=C1OC(CC)CCCC(O)C(C=CC(O)CC(O)CC(O)CC=C(C(O)C(C=CC(O)CC(O)CC(=O)CC(O)C(CCC=C(C(O)CC=C1C)C)C)C)C)C.O	0.177033	PRISM 4
azalomycin_F.fasta	N=C(NCCC/C=C/CCCC(C1OC(/C(C)=C/C=C/C(C(CC(C(C(CCC(C(CC2(O)OC(CC(O)C2O)CC(CCCC(CC(/C(C)=C/C=C/C1C)O)O)OC(CC(O)=O)=O)O)C)O)C)O)O)C)=O)C)N	O=C1OC(CCCC(O)CC)CC(O)CC(=O)CC(O)C(CCC=C(C(O)CC=C(C(O)C(C=CC(O)C(C=CC(O)CC(O)CC(O)CC=C1C)C)C)C)C)C.O	0.166667	PRISM 4
azalomycin_F.fasta	N=C(NCCC/C=C/CCCC(C1OC(/C(C)=C/C=C/C(C(CC(C(C(CCC(C(CC2(O)OC(CC(O)C2O)CC(CCCC(CC(/C(C)=C/C=C/C1C)O)O)OC(CC(O)=O)=O)O)C)O)C)O)O)C)=O)C)N	O=C1OC(CC(O)C)CC(O)C(C=CC(O)CC(O)CC(=O)CC(O)C(CCCCC=C(C(O)C(C=CC=C(C(O)CC(O)C(C(O)CC=C1C)C)C)C)C)C)C.O	0.258537	PRISM 4
azalomycin_F.fasta	N=C(NCCC/C=C/CCCC(C1OC(/C(C)=C/C=C/C(C(CC(C(C(CCC(C(CC2(O)OC(CC(O)C2O)CC(CCCC(CC(/C(C)=C/C=C/C1C)O)O)OC(CC(O)=O)=O)O)C)O)C)O)O)C)=O)C)N	O=C1OC(C=CCC)CC(O)CC(O)CC(O)CC(O)CC(=O)CC(O)C(CCC=C(C(O)C(C=CC=C(C(O)CCCC(O)C(C(O)CC=C1C)C)C)C)C)C.O	0.231527	PRISM 4
azalomycin_F.fasta	N=C(NCCC/C=C/CCCC(C1OC(/C(C)=C/C=C/C(C(CC(C(C(CCC(C(CC2(O)OC(CC(O)C2O)CC(CCCC(CC(/C(C)=C/C=C/C1C)O)O)OC(CC(O)=O)=O)O)C)O)C)O)O)C)=O)C)N	O=C1OC(CC=C(C(O)CC=C(C(O)C(C=CC(O)CC(O)CC(O)CCCC(O)CC(O)CC(=O)CC(O)C(CCC=C1C)C)C)C)C)C(C(O)C=CCC)C.O	0.197183	PRISM 4
azalomycin_F.fasta	N=C(NCCC/C=C/CCCC(C1OC(/C(C)=C/C=C/C(C(CC(C(C(CCC(C(CC2(O)OC(CC(O)C2O)CC(CCCC(CC(/C(C)=C/C=C/C1C)O)O)OC(CC(O)=O)=O)O)C)O)C)O)O)C)=O)C)N	O=C1OC(C(=CCCC=CCC)C)C(C=CC(O)CC(O)CC(O)CC(O)CC(O)CC(=O)CC(O)C(CCC=C(C(O)CC(O)C(C(O)CC=C1C)C)C)C)C.O	0.196172	PRISM 4
azalomycin_F.fasta	N=C(NCCC/C=C/CCCC(C1OC(/C(C)=C/C=C/C(C(CC(C(C(CCC(C(CC2(O)OC(CC(O)C2O)CC(CCCC(CC(/C(C)=C/C=C/C1C)O)O)OC(CC(O)=O)=O)O)C)O)C)O)O)C)=O)C)N	O=C1OC(C)CC(O)CC=C(C(O)CC(O)C(C=CCCC=C(C(O)C(C=CC(O)C(C(O)CC(O)CC(O)CC(=O)CC(O)C(CCC=C1C)C)C)C)C)C)C.O	0.174528	PRISM 4
azalomycin_F.fasta	N=C(NCCC/C=C/CCCC(C1OC(/C(C)=C/C=C/C(C(CC(C(C(CCC(C(CC2(O)OC(CC(O)C2O)CC(CCCC(CC(/C(C)=C/C=C/C1C)O)O)OC(CC(O)=O)=O)O)C)O)C)O)O)C)=O)C)N	O=C1OC(CC(O)CC)C(C=CC=C(C(O)C(C=CCCC=C(C(O)CC(O)CC(O)CC(=O)CC(O)C(CCC(O)CC(O)CC(O)CC=C1C)C)C)C)C)C.O	0.214634	PRISM 4
azalomycin_F.fasta	N=C(NCCC/C=C/CCCC(C1OC(/C(C)=C/C=C/C(C(CC(C(C(CCC(C(CC2(O)OC(CC(O)C2O)CC(CCCC(CC(/C(C)=C/C=C/C1C)O)O)OC(CC(O)=O)=O)O)C)O)C)O)O)C)=O)C)N	O=C1OC(C)CC(O)CC(O)CC(O)CC(=O)CC(O)C(CCC(O)C(C=CC(O)C(C(O)CCCC=C(C(O)C(C=CC=C(C(O)CC=C1C)C)C)C)C)C)C.O	0.218447	PRISM 4
azalomycin_F.fasta	N=C(NCCC/C=C/CCCC(C1OC(/C(C)=C/C=C/C(C(CC(C(C(CCC(C(CC2(O)OC(CC(O)C2O)CC(CCCC(CC(/C(C)=C/C=C/C1C)O)O)OC(CC(O)=O)=O)O)C)O)C)O)O)C)=O)C)N	O=C1OC(CC(=O)CC(O)C)C(CCCCC(O)C(C=CC(O)C(C(O)CC=C(C(O)C(C=CC(O)CC(O)CC(O)CC=C(C(O)CC=C1C)C)C)C)C)C)C.O	0.170507	PRISM 4
azalomycin_F.fasta	N=C(NCCC/C=C/CCCC(C1OC(/C(C)=C/C=C/C(C(CC(C(C(CCC(C(CC2(O)OC(CC(O)C2O)CC(CCCC(CC(/C(C)=C/C=C/C1C)O)O)OC(CC(O)=O)=O)O)C)O)C)O)O)C)=O)C)N	O=C1OC(CC(O)C=CCC)CC(=O)CC(O)C(CCC=C(C(O)CC(O)CC(O)CC(O)CCCC=C(C(O)C(C=CC(O)C(C(O)CC=C1C)C)C)C)C)C.O	0.2	PRISM 4
azalomycin_F.fasta	N=C(NCCC/C=C/CCCC(C1OC(/C(C)=C/C=C/C(C(CC(C(C(CCC(C(CC2(O)OC(CC(O)C2O)CC(CCCC(CC(/C(C)=C/C=C/C1C)O)O)OC(CC(O)=O)=O)O)C)O)C)O)O)C)=O)C)N	O=C1OC(CCCC(O)C(C(O)CC(O)C(C=CC(O)CC(O)CC(=O)CC(O)C(CCC=C(C(O)C(C=CC=C(C(O)CC=C1C)C)C)C)C)C)C)CC(O)C.O	0.278607	PRISM 4
azalomycin_F.fasta	N=C(NCCC/C=C/CCCC(C1OC(/C(C)=C/C=C/C(C(CC(C(C(CCC(C(CC2(O)OC(CC(O)C2O)CC(CCCC(CC(/C(C)=C/C=C/C1C)O)O)OC(CC(O)=O)=O)O)C)O)C)O)O)C)=O)C)N	O=C1OC(C)CC(=O)CC(O)C(CCC=C(C(O)C(C=CC(O)CC(O)CC(O)CCCC(O)C(C=CC=C(C(O)CC(O)C(C(O)CC=C1C)C)C)C)C)C)C.O	0.251232	PRISM 4
azalomycin_F.fasta	N=C(NCCC/C=C/CCCC(C1OC(/C(C)=C/C=C/C(C(CC(C(C(CCC(C(CC2(O)OC(CC(O)C2O)CC(CCCC(CC(/C(C)=C/C=C/C1C)O)O)OC(CC(O)=O)=O)O)C)O)C)O)O)C)=O)C)N	O=C1OC(CC(=O)CC(O)C)C(CCCCC(O)C(C=CC(O)CC(O)CC(O)CC=C(C(O)C(C=CC(O)C(C(O)CC=C(C(O)CC=C1C)C)C)C)C)C)C.O	0.169725	PRISM 4
azalomycin_F.fasta	N=C(NCCC/C=C/CCCC(C1OC(/C(C)=C/C=C/C(C(CC(C(C(CCC(C(CC2(O)OC(CC(O)C2O)CC(CCCC(CC(/C(C)=C/C=C/C1C)O)O)OC(CC(O)=O)=O)O)C)O)C)O)O)C)=O)C)N	O=C1OC(C)CC(=O)CC(O)C(CCC(O)C(C=CC=C(C(O)C(C=CC=C(C(O)CC(O)C(C(O)CCCC(O)CC(O)CC(O)CC=C1C)C)C)C)C)C)C.O	0.277487	PRISM 4
azalomycin_F.fasta	N=C(NCCC/C=C/CCCC(C1OC(/C(C)=C/C=C/C(C(CC(C(C(CCC(C(CC2(O)OC(CC(O)C2O)CC(CCCC(CC(/C(C)=C/C=C/C1C)O)O)OC(CC(O)=O)=O)O)C)O)C)O)O)C)=O)C)N	C([*])C(-O)C([*])C(-O)C=CC([*])C(-O)CC(O)CC(O)CC(O)CC(O)CC(O)CC(O)CC(=O)C([*])C(-O)CCC([*])C(-O)CC(O)C([*])C(-O)C=CC(C)=CCCNC([*])C(=O)C([*])C(-O)	0.0833333	antiSMASH 4
azalomycin_F.fasta	N=C(NCCC/C=C/CCCC(C1OC(/C(C)=C/C=C/C(C(CC(C(C(CCC(C(CC2(O)OC(CC(O)C2O)CC(CCCC(CC(/C(C)=C/C=C/C1C)O)O)OC(CC(O)=O)=O)O)C)O)C)O)O)C)=O)C)N	C(C)C(O0)C(C)C=CC=C(C)C(O)CC(O)CC(O)CC(O)CC(O)CC(O)CC(=O)CC(O)C(C)CCC=C(C)C(O)CC(O)C(C)C=CC=C(C)CCC(=O)NC([*])C0(=O)	0.212871	NP.searcher
azalomycin_F.fasta	N=C(NCCC/C=C/CCCC(C1OC(/C(C)=C/C=C/C(C(CC(C(C(CCC(C(CC2(O)OC(CC(O)C2O)CC(CCCC(CC(/C(C)=C/C=C/C1C)O)O)OC(CC(O)=O)=O)O)C)O)C)O)O)C)=O)C)N	C(C)C(O)C(C)C=CC=C(C)C(O0)CC(O)CC(O)CC(O)CC(O)CC(O)CC(=O)CC(O)C(C)CCC=C(C)C(O)CC(O)C(C)C=CC=C(C)CCC(=O)NC([*])C0(=O)	0.207547	NP.searcher
azalomycin_F.fasta	N=C(NCCC/C=C/CCCC(C1OC(/C(C)=C/C=C/C(C(CC(C(C(CCC(C(CC2(O)OC(CC(O)C2O)CC(CCCC(CC(/C(C)=C/C=C/C1C)O)O)OC(CC(O)=O)=O)O)C)O)C)O)O)C)=O)C)N	C(C)C(O)C(C)C=CC=C(C)C(O)CC(O0)CC(O)CC(O)CC(O)CC(O)CC(=O)CC(O)C(C)CCC=C(C)C(O)CC(O)C(C)C=CC=C(C)CCC(=O)NC([*])C0(=O)	0.208333	NP.searcher
azalomycin_F.fasta	N=C(NCCC/C=C/CCCC(C1OC(/C(C)=C/C=C/C(C(CC(C(C(CCC(C(CC2(O)OC(CC(O)C2O)CC(CCCC(CC(/C(C)=C/C=C/C1C)O)O)OC(CC(O)=O)=O)O)C)O)C)O)O)C)=O)C)N	C(C)C(O)C(C)C=CC=C(C)C(O)CC(O)CC(O0)CC(O)CC(O)CC(O)CC(=O)CC(O)C(C)CCC=C(C)C(O)CC(O)C(C)C=CC=C(C)CCC(=O)NC([*])C0(=O)	0.207207	NP.searcher
azalomycin_F.fasta	N=C(NCCC/C=C/CCCC(C1OC(/C(C)=C/C=C/C(C(CC(C(C(CCC(C(CC2(O)OC(CC(O)C2O)CC(CCCC(CC(/C(C)=C/C=C/C1C)O)O)OC(CC(O)=O)=O)O)C)O)C)O)O)C)=O)C)N	C(C)C(O)C(C)C=CC=C(C)C(O)CC(O)CC(O)CC(O0)CC(O)CC(O)CC(=O)CC(O)C(C)CCC=C(C)C(O)CC(O)C(C)C=CC=C(C)CCC(=O)NC([*])C0(=O)	0.216216	NP.searcher
azalomycin_F.fasta	N=C(NCCC/C=C/CCCC(C1OC(/C(C)=C/C=C/C(C(CC(C(C(CCC(C(CC2(O)OC(CC(O)C2O)CC(CCCC(CC(/C(C)=C/C=C/C1C)O)O)OC(CC(O)=O)=O)O)C)O)C)O)O)C)=O)C)N	C(C)C(O)C(C)C=CC=C(C)C(O)CC(O)CC(O)CC(O)CC(O0)CC(O)CC(=O)CC(O)C(C)CCC=C(C)C(O)CC(O)C(C)C=CC=C(C)CCC(=O)NC([*])C0(=O)	0.218182	NP.searcher
azalomycin_F.fasta	N=C(NCCC/C=C/CCCC(C1OC(/C(C)=C/C=C/C(C(CC(C(C(CCC(C(CC2(O)OC(CC(O)C2O)CC(CCCC(CC(/C(C)=C/C=C/C1C)O)O)OC(CC(O)=O)=O)O)C)O)C)O)O)C)=O)C)N	C(C)C(O)C(C)C=CC=C(C)C(O)CC(O)CC(O)CC(O)CC(O)CC(O0)CC(=O)CC(O)C(C)CCC=C(C)C(O)CC(O)C(C)C=CC=C(C)CCC(=O)NC([*])C0(=O)	0.231132	NP.searcher
azalomycin_F.fasta	N=C(NCCC/C=C/CCCC(C1OC(/C(C)=C/C=C/C(C(CC(C(C(CCC(C(CC2(O)OC(CC(O)C2O)CC(CCCC(CC(/C(C)=C/C=C/C1C)O)O)OC(CC(O)=O)=O)O)C)O)C)O)O)C)=O)C)N	C(C)C(O)C(C)C=CC=C(C)C(O)CC(O)CC(O)CC(O)CC(O)CC(O)CC(=O)CC(O0)C(C)CCC=C(C)C(O)CC(O)C(C)C=CC=C(C)CCC(=O)NC([*])C0(=O)	0.233645	NP.searcher
azalomycin_F.fasta	N=C(NCCC/C=C/CCCC(C1OC(/C(C)=C/C=C/C(C(CC(C(C(CCC(C(CC2(O)OC(CC(O)C2O)CC(CCCC(CC(/C(C)=C/C=C/C1C)O)O)OC(CC(O)=O)=O)O)C)O)C)O)O)C)=O)C)N	C(C)C(O)C(C)C=CC=C(C)C(O)CC(O)CC(O)CC(O)CC(O)CC(O)CC(=O)CC(O)C(C)CCC=C(C)C(O0)CC(O)C(C)C=CC=C(C)CCC(=O)NC([*])C0(=O)	0.219626	NP.searcher
azalomycin_F.fasta	N=C(NCCC/C=C/CCCC(C1OC(/C(C)=C/C=C/C(C(CC(C(C(CCC(C(CC2(O)OC(CC(O)C2O)CC(CCCC(CC(/C(C)=C/C=C/C1C)O)O)OC(CC(O)=O)=O)O)C)O)C)O)O)C)=O)C)N	C(C)C(O)C(C)C=CC=C(C)C(O)CC(O)CC(O)CC(O)CC(O)CC(O)CC(=O)CC(O)C(C)CCC=C(C)C(O)CC(O0)C(C)C=CC=C(C)CCC(=O)NC([*])C0(=O)	0.201835	NP.searcher
azalomycin_F.fasta	N=C(NCCC/C=C/CCCC(C1OC(/C(C)=C/C=C/C(C(CC(C(C(CCC(C(CC2(O)OC(CC(O)C2O)CC(CCCC(CC(/C(C)=C/C=C/C1C)O)O)OC(CC(O)=O)=O)O)C)O)C)O)O)C)=O)C)N	C(C)C(O)C(C)C=CC=C(C)C(O)CC(O)CC(O)CC(O)CC(O)CC(O)CC(=O)CC(O)C(C)CCC=C(C)C(O)CC(O)C(C)C=CC=C(C)CCC(=O)NC([*])C(=O)O	0.134884	NP.searcher
BGC0000362.fasta	CCCCCCCCCCCCCCCCCCCCCCCCCCCCCC(CC(=O)N[C@H](CC1=CC=CC=C1)C(=O)N[C@H]([C@@H](C)OC2[C@@H]([C@@H]([C@@H]([C@@H](O2)C)O)O)O[C@H]3[C@@H]([C@@H]([C@H]([C@@H](O3)C)O)O[C@H]4[C@@H]([C@H]([C@H]5[C@H](O4)CO[C@](O5)(C)C(=O)O)OC)O)O)C(=O)N[C@H](C)C(=O)N[C@@H](C)COC6[C@@H]([C@@H]([C@H]([C@@H](O6)C)OC)OC)O)O	O=CC(NC(=O)C(NC(=O)C(NC(=O)C(NC(=O)C(NC(=O)C(C(=O)C(NC(=O)CCc1cccc(C=CC)c1)Cc2ccccc2)Cc3cccc(C=CC)c3)C(O)C)C(O)C)C)C)C(O)C	0.216346	PRISM 1
BGC0000362.fasta	CCCCCCCCCCCCCCCCCCCCCCCCCCCCCC(CC(=O)N[C@H](CC1=CC=CC=C1)C(=O)N[C@H]([C@@H](C)OC2[C@@H]([C@@H]([C@@H]([C@@H](O2)C)O)O)O[C@H]3[C@@H]([C@@H]([C@H]([C@@H](O3)C)O)O[C@H]4[C@@H]([C@H]([C@H]5[C@H](O4)CO[C@](O5)(C)C(=O)O)OC)O)O)C(=O)N[C@H](C)C(=O)N[C@@H](C)COC6[C@@H]([C@@H]([C@H]([C@@H](O6)C)OC)OC)O)O	O=CC(NC(=O)C(NC(=O)C(C(=O)C(NC(=O)C(NC(=O)C(NC(=O)C(NC(=O)CCc1cccc(C=CC)c1)Cc2ccccc2)C(O)C)C)C)Cc3cccc(C=CC)c3)C(O)C)C(O)C	0.231884	PRISM 1
BGC0000362.fasta	CCCCCCCCCCCCCCCCCCCCCCCCCCCCCC(CC(=O)N[C@H](CC1=CC=CC=C1)C(=O)N[C@H]([C@@H](C)OC2[C@@H]([C@@H]([C@@H]([C@@H](O2)C)O)O)O[C@H]3[C@@H]([C@@H]([C@H]([C@@H](O3)C)O)O[C@H]4[C@@H]([C@H]([C@H]5[C@H](O4)CO[C@](O5)(C)C(=O)O)OC)O)O)C(=O)N[C@H](C)C(=O)N[C@@H](C)COC6[C@@H]([C@@H]([C@H]([C@@H](O6)C)OC)OC)O)O	O=CC(NC(=O)C(NC(=O)C(NC(=O)C(NC(=O)C(NC(=O)C(C(=O)C(NC(=O)CCc1cccc(C=CC)c1)Cc2ccccc2)Cc3cccc(C=CC)c3)C(O)C)C(O)C)C(O)C)C)C	0.22439	PRISM 1
BGC0000362.fasta	CCCCCCCCCCCCCCCCCCCCCCCCCCCCCC(CC(=O)N[C@H](CC1=CC=CC=C1)C(=O)N[C@H]([C@@H](C)OC2[C@@H]([C@@H]([C@@H]([C@@H](O2)C)O)O)O[C@H]3[C@@H]([C@@H]([C@H]([C@@H](O3)C)O)O[C@H]4[C@@H]([C@H]([C@H]5[C@H](O4)CO[C@](O5)(C)C(=O)O)OC)O)O)C(=O)N[C@H](C)C(=O)N[C@@H](C)COC6[C@@H]([C@@H]([C@H]([C@@H](O6)C)OC)OC)O)O	O=CC(NC(=O)C(NC(=O)C(NC(=O)C(NC(=O)C(C(=O)C(NC(=O)C(NC(=O)CCc1cccc(C=CC)c1)Cc2ccccc2)C(O)C)Cc3cccc(C=CC)c3)C(O)C)C(O)C)C)C	0.241546	PRISM 1
BGC0000362.fasta	CCCCCCCCCCCCCCCCCCCCCCCCCCCCCC(CC(=O)N[C@H](CC1=CC=CC=C1)C(=O)N[C@H]([C@@H](C)OC2[C@@H]([C@@H]([C@@H]([C@@H](O2)C)O)O)O[C@H]3[C@@H]([C@@H]([C@H]([C@@H](O3)C)O)O[C@H]4[C@@H]([C@H]([C@H]5[C@H](O4)CO[C@](O5)(C)C(=O)O)OC)O)O)C(=O)N[C@H](C)C(=O)N[C@@H](C)COC6[C@@H]([C@@H]([C@H]([C@@H](O6)C)OC)OC)O)O	O=CC(NC(=O)C(NC(=O)C(C(=O)C(NC(=O)C(NC(=O)C(NC(=O)C(NC(=O)CCc1cccc(C=CC)c1)Cc2ccccc2)C)C)C(O)C)Cc3cccc(C=CC)c3)C(O)C)C(O)C	0.222749	PRISM 1
BGC0000362.fasta	CCCCCCCCCCCCCCCCCCCCCCCCCCCCCC(CC(=O)N[C@H](CC1=CC=CC=C1)C(=O)N[C@H]([C@@H](C)OC2[C@@H]([C@@H]([C@@H]([C@@H](O2)C)O)O)O[C@H]3[C@@H]([C@@H]([C@H]([C@@H](O3)C)O)O[C@H]4[C@@H]([C@H]([C@H]5[C@H](O4)CO[C@](O5)(C)C(=O)O)OC)O)O)C(=O)N[C@H](C)C(=O)N[C@@H](C)COC6[C@@H]([C@@H]([C@H]([C@@H](O6)C)OC)OC)O)O	O=CC(NC(=O)C(NC(=O)C(NC(=O)C(C(=O)C(NC(=O)C(NC(=O)C(NC(=O)CCc1cccc(C=CC)c1)Cc2ccccc2)C)C)Cc3cccc(C=CC)c3)C(O)C)C(O)C)C(O)C	0.22381	PRISM 1
BGC0000362.fasta	CCCCCCCCCCCC(OC1C(OC(C(C1OC2OC(C(C(C2O)OC3OC(C(C(C3OC(CCCCCCCCCCC)=O)OC4OC(C(C(C4OC)OC)OC)C)O)C)O)C)OC(C)=O)C)OC(C(C(OC)=O)NC(C(NC(C(NC(C(NC(CCCCCCCCCCC)=O)COC5OC(C(C(C5O)OC)O)C)=O)CO)=O)CC6=CC=CC=C6)=O)C)=O	O=CC(NC(=O)C(NC(=O)C(NC(=O)C(NC(=O)C(NC(=O)C(C(=O)C(NC(=O)CCc1cccc(C=CC)c1)Cc2ccccc2)Cc3cccc(C=CC)c3)C(O)C)C(O)C)C)C)C(O)C	0.205742	PRISM 1
BGC0000362.fasta	CCCCCCCCCCCC(OC1C(OC(C(C1OC2OC(C(C(C2O)OC3OC(C(C(C3OC(CCCCCCCCCCC)=O)OC4OC(C(C(C4OC)OC)OC)C)O)C)O)C)OC(C)=O)C)OC(C(C(OC)=O)NC(C(NC(C(NC(C(NC(CCCCCCCCCCC)=O)COC5OC(C(C(C5O)OC)O)C)=O)CO)=O)CC6=CC=CC=C6)=O)C)=O	O=CC(NC(=O)C(NC(=O)C(C(=O)C(NC(=O)C(NC(=O)C(NC(=O)C(NC(=O)CCc1cccc(C=CC)c1)Cc2ccccc2)C(O)C)C)C)Cc3cccc(C=CC)c3)C(O)C)C(O)C	0.215311	PRISM 1
BGC0000362.fasta	CCCCCCCCCCCC(OC1C(OC(C(C1OC2OC(C(C(C2O)OC3OC(C(C(C3OC(CCCCCCCCCCC)=O)OC4OC(C(C(C4OC)OC)OC)C)O)C)O)C)OC(C)=O)C)OC(C(C(OC)=O)NC(C(NC(C(NC(C(NC(CCCCCCCCCCC)=O)COC5OC(C(C(C5O)OC)O)C)=O)CO)=O)CC6=CC=CC=C6)=O)C)=O	O=CC(NC(=O)C(NC(=O)C(NC(=O)C(NC(=O)C(NC(=O)C(C(=O)C(NC(=O)CCc1cccc(C=CC)c1)Cc2ccccc2)Cc3cccc(C=CC)c3)C(O)C)C(O)C)C(O)C)C)C	0.213592	PRISM 1
BGC0000362.fasta	CCCCCCCCCCCC(OC1C(OC(C(C1OC2OC(C(C(C2O)OC3OC(C(C(C3OC(CCCCCCCCCCC)=O)OC4OC(C(C(C4OC)OC)OC)C)O)C)O)C)OC(C)=O)C)OC(C(C(OC)=O)NC(C(NC(C(NC(C(NC(CCCCCCCCCCC)=O)COC5OC(C(C(C5O)OC)O)C)=O)CO)=O)CC6=CC=CC=C6)=O)C)=O	O=CC(NC(=O)C(NC(=O)C(NC(=O)C(NC(=O)C(C(=O)C(NC(=O)C(NC(=O)CCc1cccc(C=CC)c1)Cc2ccccc2)C(O)C)Cc3cccc(C=CC)c3)C(O)C)C(O)C)C)C	0.22488	PRISM 1
BGC0000362.fasta	CCCCCCCCCCCC(OC1C(OC(C(C1OC2OC(C(C(C2O)OC3OC(C(C(C3OC(CCCCCCCCCCC)=O)OC4OC(C(C(C4OC)OC)OC)C)O)C)O)C)OC(C)=O)C)OC(C(C(OC)=O)NC(C(NC(C(NC(C(NC(CCCCCCCCCCC)=O)COC5OC(C(C(C5O)OC)O)C)=O)CO)=O)CC6=CC=CC=C6)=O)C)=O	O=CC(NC(=O)C(NC(=O)C(C(=O)C(NC(=O)C(NC(=O)C(NC(=O)C(NC(=O)CCc1cccc(C=CC)c1)Cc2ccccc2)C)C)C(O)C)Cc3cccc(C=CC)c3)C(O)C)C(O)C	0.200935	PRISM 1
BGC0000362.fasta	CCCCCCCCCCCC(OC1C(OC(C(C1OC2OC(C(C(C2O)OC3OC(C(C(C3OC(CCCCCCCCCCC)=O)OC4OC(C(C(C4OC)OC)OC)C)O)C)O)C)OC(C)=O)C)OC(C(C(OC)=O)NC(C(NC(C(NC(C(NC(CCCCCCCCCCC)=O)COC5OC(C(C(C5O)OC)O)C)=O)CO)=O)CC6=CC=CC=C6)=O)C)=O	O=CC(NC(=O)C(NC(=O)C(NC(=O)C(C(=O)C(NC(=O)C(NC(=O)C(NC(=O)CCc1cccc(C=CC)c1)Cc2ccccc2)C)C)Cc3cccc(C=CC)c3)C(O)C)C(O)C)C(O)C	0.21327	PRISM 1
BGC0000362.fasta	CCCCCCCCCCCCCCCCCCCCCCCCCCCCCC(CC(=O)N[C@H](CC1=CC=CC=C1)C(=O)N[C@H]([C@@H](C)OC2[C@@H]([C@@H]([C@@H]([C@@H](O2)C)O)O)O[C@H]3[C@@H]([C@@H]([C@H]([C@@H](O3)C)O)O[C@H]4[C@@H]([C@H]([C@H]5[C@H](O4)CO[C@](O5)(C)C(=O)O)OC)O)O)C(=O)N[C@H](C)C(=O)N[C@@H](C)COC6[C@@H]([C@@H]([C@H]([C@@H](O6)C)OC)OC)O)O	O=CC(NC(=O)C(NC(=O)C(NC(=O)C(NC(=O)C(NC(=O)C(NC(=O)CCc1cccc(C=CC)c1)Cc2ccccc2)C(O)C)C(O)C)C(OC5OC(C)C(OC3OC(C)C(O)C(O)C3(O))C(O)C5(OC4OC(CO)C(O)C(O)C4(NC(=O)C)))C)C)C	0.357466	PRISM 4
BGC0000362.fasta	CCCCCCCCCCCCCCCCCCCCCCCCCCCCCC(CC(=O)N[C@H](CC1=CC=CC=C1)C(=O)N[C@H]([C@@H](C)OC2[C@@H]([C@@H]([C@@H]([C@@H](O2)C)O)O)O[C@H]3[C@@H]([C@@H]([C@H]([C@@H](O3)C)O)O[C@H]4[C@@H]([C@H]([C@H]5[C@H](O4)CO[C@](O5)(C)C(=O)O)OC)O)O)C(=O)N[C@H](C)C(=O)N[C@@H](C)COC6[C@@H]([C@@H]([C@H]([C@@H](O6)C)OC)OC)O)O	O=CC(NC(=O)C(NC(=O)C(NC(=O)C(NC(=O)C(NC(=O)C(NC(=O)CCc1cccc(C=CC)c1)Cc2ccccc2)C(OC3OC(C)C(NO)C(O)C3(O))C)C(O)C)C(OC5OC(C)C(NO)C(OC4OC(CO)C(O)C(O)C4(NC(=O)C))C5(O))C)C)C	0.318584	PRISM 4
BGC0000362.fasta	CCCCCCCCCCCCCCCCCCCCCCCCCCCCCC(CC(=O)N[C@H](CC1=CC=CC=C1)C(=O)N[C@H]([C@@H](C)OC2[C@@H]([C@@H]([C@@H]([C@@H](O2)C)O)O)O[C@H]3[C@@H]([C@@H]([C@H]([C@@H](O3)C)O)O[C@H]4[C@@H]([C@H]([C@H]5[C@H](O4)CO[C@](O5)(C)C(=O)O)OC)O)O)C(=O)N[C@H](C)C(=O)N[C@@H](C)COC6[C@@H]([C@@H]([C@H]([C@@H](O6)C)OC)OC)O)O	O=CC(NC(=O)C(NC(=O)C(NC(=O)C(NC(=O)C(NC(=O)C(NC(=O)CCc1cccc(C=CC)c1)Cc2ccccc2)C(O)C)C(O)C)C(OC5OC(C)C(O)C(OC4OC(CO)C(OC3OC(C)C(O)C(O)C3(O))C(O)C4(NC(=O)C))C5(O))C)C)C	0.363636	PRISM 4
BGC0000362.fasta	CCCCCCCCCCCCCCCCCCCCCCCCCCCCCC(CC(=O)N[C@H](CC1=CC=CC=C1)C(=O)N[C@H]([C@@H](C)OC2[C@@H]([C@@H]([C@@H]([C@@H](O2)C)O)O)O[C@H]3[C@@H]([C@@H]([C@H]([C@@H](O3)C)O)O[C@H]4[C@@H]([C@H]([C@H]5[C@H](O4)CO[C@](O5)(C)C(=O)O)OC)O)O)C(=O)N[C@H](C)C(=O)N[C@@H](C)COC6[C@@H]([C@@H]([C@H]([C@@H](O6)C)OC)OC)O)O	O=CC(NC(=O)C(NC(=O)C(NC(=O)C(NC(=O)C(NC(=O)C(NC(=O)CCc1cccc(C=CC)c1)Cc2ccccc2)C(OC5OC(C)C(NO)C(O)C5(OC4OC(C)C(NO)C(OC3OC(CO)C(O)C(O)C3(NC(=O)C))C4(O)))C)C(O)C)C(O)C)C)C	0.349558	PRISM 4
BGC0000362.fasta	CCCCCCCCCCCCCCCCCCCCCCCCCCCCCC(CC(=O)N[C@H](CC1=CC=CC=C1)C(=O)N[C@H]([C@@H](C)OC2[C@@H]([C@@H]([C@@H]([C@@H](O2)C)O)O)O[C@H]3[C@@H]([C@@H]([C@H]([C@@H](O3)C)O)O[C@H]4[C@@H]([C@H]([C@H]5[C@H](O4)CO[C@](O5)(C)C(=O)O)OC)O)O)C(=O)N[C@H](C)C(=O)N[C@@H](C)COC6[C@@H]([C@@H]([C@H]([C@@H](O6)C)OC)OC)O)O	O=CC(NC(=O)C(NC(=O)C(NC(=O)C(NC(=O)C(NC(=O)C(NC(=O)CCc1cccc(C=CC)c1)Cc2ccccc2)C(OC3OC(CO)C(O)C(O)C3(NC(=O)C))C)C(OC5OC(C)C(OC4OC(C)C(O)C(O)C4(O))C(O)C5(O))C)C(O)C)C)C	0.337719	PRISM 4
BGC0000362.fasta	CCCCCCCCCCCCCCCCCCCCCCCCCCCCCC(CC(=O)N[C@H](CC1=CC=CC=C1)C(=O)N[C@H]([C@@H](C)OC2[C@@H]([C@@H]([C@@H]([C@@H](O2)C)O)O)O[C@H]3[C@@H]([C@@H]([C@H]([C@@H](O3)C)O)O[C@H]4[C@@H]([C@H]([C@H]5[C@H](O4)CO[C@](O5)(C)C(=O)O)OC)O)O)C(=O)N[C@H](C)C(=O)N[C@@H](C)COC6[C@@H]([C@@H]([C@H]([C@@H](O6)C)OC)OC)O)O	O=CC(NC(=O)C(NC(=O)C(NC(=O)C(NC(=O)C(NC(=O)C(NC(=O)CCc1cccc(C=CC)c1)Cc2ccccc2)C(OC3OC(CO)C(O)C(O)C3(NC(=O)C))C)C(OC5OC(C)C(NO)C(O)C5(OC4OC(C)C(NO)C(O)C4(O)))C)C(O)C)C)C	0.339207	PRISM 4
BGC0000362.fasta	CCCCCCCCCCCCCCCCCCCCCCCCCCCCCC(CC(=O)N[C@H](CC1=CC=CC=C1)C(=O)N[C@H]([C@@H](C)OC2[C@@H]([C@@H]([C@@H]([C@@H](O2)C)O)O)O[C@H]3[C@@H]([C@@H]([C@H]([C@@H](O3)C)O)O[C@H]4[C@@H]([C@H]([C@H]5[C@H](O4)CO[C@](O5)(C)C(=O)O)OC)O)O)C(=O)N[C@H](C)C(=O)N[C@@H](C)COC6[C@@H]([C@@H]([C@H]([C@@H](O6)C)OC)OC)O)O	O=CC(NC(=O)C(NC(=O)C(NC(=O)C(NC(=O)C(NC(=O)C(NC(=O)CCc1cccc(C=CC)c1)Cc2ccccc2)C(OC5OC(C)C(OC4OC(C)C(O)C(OC3OC(CO)C(O)C(O)C3(NC(=O)C))C4(O))C(O)C5(O))C)C(O)C)C(O)C)C)C	0.371041	PRISM 4
BGC0000362.fasta	CCCCCCCCCCCCCCCCCCCCCCCCCCCCCC(CC(=O)N[C@H](CC1=CC=CC=C1)C(=O)N[C@H]([C@@H](C)OC2[C@@H]([C@@H]([C@@H]([C@@H](O2)C)O)O)O[C@H]3[C@@H]([C@@H]([C@H]([C@@H](O3)C)O)O[C@H]4[C@@H]([C@H]([C@H]5[C@H](O4)CO[C@](O5)(C)C(=O)O)OC)O)O)C(=O)N[C@H](C)C(=O)N[C@@H](C)COC6[C@@H]([C@@H]([C@H]([C@@H](O6)C)OC)OC)O)O	O=CC(NC(=O)C(NC(=O)C(NC(=O)C(NC(=O)C(NC(=O)C(NC(=O)CCc1cccc(C=CC)c1)Cc2ccccc2)C(O)C)C(OC5OC(COC4OC(C)C(O)C(O)C4(OC3OC(C)C(O)C(O)C3(O)))C(O)C(O)C5(NC(=O)C))C)C(O)C)C)C	0.372197	PRISM 4
BGC0000362.fasta	CCCCCCCCCCCCCCCCCCCCCCCCCCCCCC(CC(=O)N[C@H](CC1=CC=CC=C1)C(=O)N[C@H]([C@@H](C)OC2[C@@H]([C@@H]([C@@H]([C@@H](O2)C)O)O)O[C@H]3[C@@H]([C@@H]([C@H]([C@@H](O3)C)O)O[C@H]4[C@@H]([C@H]([C@H]5[C@H](O4)CO[C@](O5)(C)C(=O)O)OC)O)O)C(=O)N[C@H](C)C(=O)N[C@@H](C)COC6[C@@H]([C@@H]([C@H]([C@@H](O6)C)OC)OC)O)O	O=CC(NC(=O)C(NC(=O)C(NC(=O)C(NC(=O)C(NC(=O)C(NC(=O)CCc1cccc(C=CC)c1)Cc2ccccc2)C(OC3OC(C)C(O)C(O)C3(O))C)C(O)C)C(OC5OC(C)C(O)C(OC4OC(CO)C(O)C(O)C4(NC(=O)C))C5(O))C)C)C	0.359091	PRISM 4
BGC0000362.fasta	CCCCCCCCCCCCCCCCCCCCCCCCCCCCCC(CC(=O)N[C@H](CC1=CC=CC=C1)C(=O)N[C@H]([C@@H](C)OC2[C@@H]([C@@H]([C@@H]([C@@H](O2)C)O)O)O[C@H]3[C@@H]([C@@H]([C@H]([C@@H](O3)C)O)O[C@H]4[C@@H]([C@H]([C@H]5[C@H](O4)CO[C@](O5)(C)C(=O)O)OC)O)O)C(=O)N[C@H](C)C(=O)N[C@@H](C)COC6[C@@H]([C@@H]([C@H]([C@@H](O6)C)OC)OC)O)O	O=CC(NC(=O)C(NC(=O)C(NC(=O)C(NC(=O)C(NC(=O)C(NC(=O)CCc1cccc(C=CC)c1)Cc2ccccc2)C(O)C)C(O)C)C(OC5OC(C)C(NO)C(OC4OC(CO)C(OC3OC(C)C(NO)C(O)C3(O))C(O)C4(NC(=O)C))C5(O))C)C)C	0.318777	PRISM 4
BGC0000362.fasta	CCCCCCCCCCCCCCCCCCCCCCCCCCCCCC(CC(=O)N[C@H](CC1=CC=CC=C1)C(=O)N[C@H]([C@@H](C)OC2[C@@H]([C@@H]([C@@H]([C@@H](O2)C)O)O)O[C@H]3[C@@H]([C@@H]([C@H]([C@@H](O3)C)O)O[C@H]4[C@@H]([C@H]([C@H]5[C@H](O4)CO[C@](O5)(C)C(=O)O)OC)O)O)C(=O)N[C@H](C)C(=O)N[C@@H](C)COC6[C@@H]([C@@H]([C@H]([C@@H](O6)C)OC)OC)O)O	O=CC(NC(=O)C(NC(=O)C(NC(=O)C(NC(=O)C(NC(=O)C(NC(=O)CCc1cccc(C=CC)c1)Cc2ccccc2)C(OC3OC(CO)C(O)C(O)C3(NC(=O)C))C)C(OC5OC(C)C(O)C(O)C5(OC4OC(C)C(O)C(O)C4(O)))C)C(O)C)C)C	0.385321	PRISM 4
BGC0000362.fasta	CCCCCCCCCCCCCCCCCCCCCCCCCCCCCC(CC(=O)N[C@H](CC1=CC=CC=C1)C(=O)N[C@H]([C@@H](C)OC2[C@@H]([C@@H]([C@@H]([C@@H](O2)C)O)O)O[C@H]3[C@@H]([C@@H]([C@H]([C@@H](O3)C)O)O[C@H]4[C@@H]([C@H]([C@H]5[C@H](O4)CO[C@](O5)(C)C(=O)O)OC)O)O)C(=O)N[C@H](C)C(=O)N[C@@H](C)COC6[C@@H]([C@@H]([C@H]([C@@H](O6)C)OC)OC)O)O	O=CC(NC(=O)C(NC(=O)C(NC(=O)C(NC(=O)C(NC(=O)C(NC(=O)CCc1cccc(C=CC)c1)Cc2ccccc2)C(OC5OC(COC4OC(C)C(OC3OC(C)C(O)C(O)C3(O))C(O)C4(O))C(O)C(O)C5(NC(=O)C))C)C(O)C)C(O)C)C)C	0.370536	PRISM 4
BGC0000362.fasta	CCCCCCCCCCCCCCCCCCCCCCCCCCCCCC(CC(=O)N[C@H](CC1=CC=CC=C1)C(=O)N[C@H]([C@@H](C)OC2[C@@H]([C@@H]([C@@H]([C@@H](O2)C)O)O)O[C@H]3[C@@H]([C@@H]([C@H]([C@@H](O3)C)O)O[C@H]4[C@@H]([C@H]([C@H]5[C@H](O4)CO[C@](O5)(C)C(=O)O)OC)O)O)C(=O)N[C@H](C)C(=O)N[C@@H](C)COC6[C@@H]([C@@H]([C@H]([C@@H](O6)C)OC)OC)O)O	O=CC(NC(=O)C(NC(=O)C(NC(=O)C(NC(=O)C(NC(=O)C(NC(=O)CCc1cccc(C=CC)c1)Cc2ccccc2)C(O)C)C(O)C)C(OC5OC(C)C(NOC3OC(CO)C(O)C(O)C3(NC(=O)C))C(O)C5(OC4OC(C)C(NO)C(O)C4(O)))C)C)C	0.333333	PRISM 4
BGC0000362.fasta	CCCCCCCCCCCCCCCCCCCCCCCCCCCCCC(CC(=O)N[C@H](CC1=CC=CC=C1)C(=O)N[C@H]([C@@H](C)OC2[C@@H]([C@@H]([C@@H]([C@@H](O2)C)O)O)O[C@H]3[C@@H]([C@@H]([C@H]([C@@H](O3)C)O)O[C@H]4[C@@H]([C@H]([C@H]5[C@H](O4)CO[C@](O5)(C)C(=O)O)OC)O)O)C(=O)N[C@H](C)C(=O)N[C@@H](C)COC6[C@@H]([C@@H]([C@H]([C@@H](O6)C)OC)OC)O)O	O=CC(NC(=O)C(NC(=O)C(NC(=O)C(NC(=O)C(NC(=O)C(NC(=O)CCc1cccc(C=CC)c1)Cc2ccccc2)C(O)C)C(OC5OC(COC4OC(C)C(NOC3OC(C)C(NO)C(O)C3(O))C(O)C4(O))C(O)C(O)C5(NC(=O)C))C)C(O)C)C)C	0.313305	PRISM 4
BGC0000362.fasta	CCCCCCCCCCCCCCCCCCCCCCCCCCCCCC(CC(=O)N[C@H](CC1=CC=CC=C1)C(=O)N[C@H]([C@@H](C)OC2[C@@H]([C@@H]([C@@H]([C@@H](O2)C)O)O)O[C@H]3[C@@H]([C@@H]([C@H]([C@@H](O3)C)O)O[C@H]4[C@@H]([C@H]([C@H]5[C@H](O4)CO[C@](O5)(C)C(=O)O)OC)O)O)C(=O)N[C@H](C)C(=O)N[C@@H](C)COC6[C@@H]([C@@H]([C@H]([C@@H](O6)C)OC)OC)O)O	O=CC(NC(=O)C(NC(=O)C(NC(=O)C(NC(=O)C(NC(=O)C(NC(=O)CCc1cccc(C=CC)c1)Cc2ccccc2)C(OC5OC(COC4OC(C)C(NO)C(O)C4(OC3OC(C)C(NO)C(O)C3(O)))C(O)C(O)C5(NC(=O)C))C)C(O)C)C(O)C)C)C	0.340611	PRISM 4
BGC0000362.fasta	CCCCCCCCCCCCCCCCCCCCCCCCCCCCCC(CC(=O)N[C@H](CC1=CC=CC=C1)C(=O)N[C@H]([C@@H](C)OC2[C@@H]([C@@H]([C@@H]([C@@H](O2)C)O)O)O[C@H]3[C@@H]([C@@H]([C@H]([C@@H](O3)C)O)O[C@H]4[C@@H]([C@H]([C@H]5[C@H](O4)CO[C@](O5)(C)C(=O)O)OC)O)O)C(=O)N[C@H](C)C(=O)N[C@@H](C)COC6[C@@H]([C@@H]([C@H]([C@@H](O6)C)OC)OC)O)O	O=CC(NC(=O)C(NC(=O)C(NC(=O)C(NC(=O)C(NC(=O)C(NC(=O)CCc1cccc(C=CC)c1)Cc2ccccc2)C(O)C)C(OC5OC(C)C(OC3OC(C)C(O)C(O)C3(O))C(O)C5(OC4OC(CO)C(O)C(O)C4(NC(=O)C)))C)C(O)C)C)C	0.35426	PRISM 4
BGC0000362.fasta	CCCCCCCCCCCCCCCCCCCCCCCCCCCCCC(CC(=O)N[C@H](CC1=CC=CC=C1)C(=O)N[C@H]([C@@H](C)OC2[C@@H]([C@@H]([C@@H]([C@@H](O2)C)O)O)O[C@H]3[C@@H]([C@@H]([C@H]([C@@H](O3)C)O)O[C@H]4[C@@H]([C@H]([C@H]5[C@H](O4)CO[C@](O5)(C)C(=O)O)OC)O)O)C(=O)N[C@H](C)C(=O)N[C@@H](C)COC6[C@@H]([C@@H]([C@H]([C@@H](O6)C)OC)OC)O)O	O=CC(NC(=O)C(NC(=O)C(NC(=O)C(NC(=O)C(NC(=O)C(NC(=O)CCc1cccc(C=CC)c1)Cc2ccccc2)C(O)C)C(OC5OC(C)C(NOC3OC(CO)C(O)C(O)C3(NC(=O)C))C(O)C5(OC4OC(C)C(NO)C(O)C4(O)))C)C(O)C)C)C	0.330472	PRISM 4
BGC0000362.fasta	CCCCCCCCCCCCCCCCCCCCCCCCCCCCCC(CC(=O)N[C@H](CC1=CC=CC=C1)C(=O)N[C@H]([C@@H](C)OC2[C@@H]([C@@H]([C@@H]([C@@H](O2)C)O)O)O[C@H]3[C@@H]([C@@H]([C@H]([C@@H](O3)C)O)O[C@H]4[C@@H]([C@H]([C@H]5[C@H](O4)CO[C@](O5)(C)C(=O)O)OC)O)O)C(=O)N[C@H](C)C(=O)N[C@@H](C)COC6[C@@H]([C@@H]([C@H]([C@@H](O6)C)OC)OC)O)O	O=CC(NC(=O)C(NC(=O)C(NC(=O)C(NC(=O)C(NC(=O)C(NC(=O)CCc1cccc(C=CC)c1)Cc2ccccc2)C(OC3OC(CO)C(O)C(O)C3(NC(=O)C))C)C(OC5OC(C)C(NOC4OC(C)C(NO)C(O)C4(O))C(O)C5(O))C)C(O)C)C)C	0.301724	PRISM 4
BGC0000362.fasta	CCCCCCCCCCCC(OC1C(OC(C(C1OC2OC(C(C(C2O)OC3OC(C(C(C3OC(CCCCCCCCCCC)=O)OC4OC(C(C(C4OC)OC)OC)C)O)C)O)C)OC(C)=O)C)OC(C(C(OC)=O)NC(C(NC(C(NC(C(NC(CCCCCCCCCCC)=O)COC5OC(C(C(C5O)OC)O)C)=O)CO)=O)CC6=CC=CC=C6)=O)C)=O	O=CC(NC(=O)C(NC(=O)C(NC(=O)C(NC(=O)C(NC(=O)C(NC(=O)CCc1cccc(C=CC)c1)Cc2ccccc2)C(O)C)C(O)C)C(OC5OC(C)C(OC3OC(C)C(O)C(O)C3(O))C(O)C5(OC4OC(CO)C(O)C(O)C4(NC(=O)C)))C)C)C	0.3	PRISM 4
BGC0000362.fasta	CCCCCCCCCCCC(OC1C(OC(C(C1OC2OC(C(C(C2O)OC3OC(C(C(C3OC(CCCCCCCCCCC)=O)OC4OC(C(C(C4OC)OC)OC)C)O)C)O)C)OC(C)=O)C)OC(C(C(OC)=O)NC(C(NC(C(NC(C(NC(CCCCCCCCCCC)=O)COC5OC(C(C(C5O)OC)O)C)=O)CO)=O)CC6=CC=CC=C6)=O)C)=O	O=CC(NC(=O)C(NC(=O)C(NC(=O)C(NC(=O)C(NC(=O)C(NC(=O)CCc1cccc(C=CC)c1)Cc2ccccc2)C(OC3OC(C)C(NO)C(O)C3(O))C)C(O)C)C(OC5OC(C)C(NO)C(OC4OC(CO)C(O)C(O)C4(NC(=O)C))C5(O))C)C)C	0.285714	PRISM 4
BGC0000362.fasta	CCCCCCCCCCCC(OC1C(OC(C(C1OC2OC(C(C(C2O)OC3OC(C(C(C3OC(CCCCCCCCCCC)=O)OC4OC(C(C(C4OC)OC)OC)C)O)C)O)C)OC(C)=O)C)OC(C(C(OC)=O)NC(C(NC(C(NC(C(NC(CCCCCCCCCCC)=O)COC5OC(C(C(C5O)OC)O)C)=O)CO)=O)CC6=CC=CC=C6)=O)C)=O	O=CC(NC(=O)C(NC(=O)C(NC(=O)C(NC(=O)C(NC(=O)C(NC(=O)CCc1cccc(C=CC)c1)Cc2ccccc2)C(O)C)C(O)C)C(OC5OC(C)C(O)C(OC4OC(CO)C(OC3OC(C)C(O)C(O)C3(O))C(O)C4(NC(=O)C))C5(O))C)C)C	0.323009	PRISM 4
BGC0000362.fasta	CCCCCCCCCCCC(OC1C(OC(C(C1OC2OC(C(C(C2O)OC3OC(C(C(C3OC(CCCCCCCCCCC)=O)OC4OC(C(C(C4OC)OC)OC)C)O)C)O)C)OC(C)=O)C)OC(C(C(OC)=O)NC(C(NC(C(NC(C(NC(CCCCCCCCCCC)=O)COC5OC(C(C(C5O)OC)O)C)=O)CO)=O)CC6=CC=CC=C6)=O)C)=O	O=CC(NC(=O)C(NC(=O)C(NC(=O)C(NC(=O)C(NC(=O)C(NC(=O)CCc1cccc(C=CC)c1)Cc2ccccc2)C(OC5OC(C)C(NO)C(O)C5(OC4OC(C)C(NO)C(OC3OC(CO)C(O)C(O)C3(NC(=O)C))C4(O)))C)C(O)C)C(O)C)C)C	0.299145	PRISM 4
BGC0000362.fasta	CCCCCCCCCCCC(OC1C(OC(C(C1OC2OC(C(C(C2O)OC3OC(C(C(C3OC(CCCCCCCCCCC)=O)OC4OC(C(C(C4OC)OC)OC)C)O)C)O)C)OC(C)=O)C)OC(C(C(OC)=O)NC(C(NC(C(NC(C(NC(CCCCCCCCCCC)=O)COC5OC(C(C(C5O)OC)O)C)=O)CO)=O)CC6=CC=CC=C6)=O)C)=O	O=CC(NC(=O)C(NC(=O)C(NC(=O)C(NC(=O)C(NC(=O)C(NC(=O)CCc1cccc(C=CC)c1)Cc2ccccc2)C(OC3OC(CO)C(O)C(O)C3(NC(=O)C))C)C(OC5OC(C)C(OC4OC(C)C(O)C(O)C4(O))C(O)C5(O))C)C(O)C)C)C	0.299145	PRISM 4
BGC0000362.fasta	CCCCCCCCCCCC(OC1C(OC(C(C1OC2OC(C(C(C2O)OC3OC(C(C(C3OC(CCCCCCCCCCC)=O)OC4OC(C(C(C4OC)OC)OC)C)O)C)O)C)OC(C)=O)C)OC(C(C(OC)=O)NC(C(NC(C(NC(C(NC(CCCCCCCCCCC)=O)COC5OC(C(C(C5O)OC)O)C)=O)CO)=O)CC6=CC=CC=C6)=O)C)=O	O=CC(NC(=O)C(NC(=O)C(NC(=O)C(NC(=O)C(NC(=O)C(NC(=O)CCc1cccc(C=CC)c1)Cc2ccccc2)C(OC3OC(CO)C(O)C(O)C3(NC(=O)C))C)C(OC5OC(C)C(NO)C(O)C5(OC4OC(C)C(NO)C(O)C4(O)))C)C(O)C)C)C	0.289362	PRISM 4
BGC0000362.fasta	CCCCCCCCCCCC(OC1C(OC(C(C1OC2OC(C(C(C2O)OC3OC(C(C(C3OC(CCCCCCCCCCC)=O)OC4OC(C(C(C4OC)OC)OC)C)O)C)O)C)OC(C)=O)C)OC(C(C(OC)=O)NC(C(NC(C(NC(C(NC(CCCCCCCCCCC)=O)COC5OC(C(C(C5O)OC)O)C)=O)CO)=O)CC6=CC=CC=C6)=O)C)=O	O=CC(NC(=O)C(NC(=O)C(NC(=O)C(NC(=O)C(NC(=O)C(NC(=O)CCc1cccc(C=CC)c1)Cc2ccccc2)C(OC5OC(C)C(OC4OC(C)C(O)C(OC3OC(CO)C(O)C(O)C3(NC(=O)C))C4(O))C(O)C5(O))C)C(O)C)C(O)C)C)C	0.336283	PRISM 4
BGC0000362.fasta	CCCCCCCCCCCC(OC1C(OC(C(C1OC2OC(C(C(C2O)OC3OC(C(C(C3OC(CCCCCCCCCCC)=O)OC4OC(C(C(C4OC)OC)OC)C)O)C)O)C)OC(C)=O)C)OC(C(C(OC)=O)NC(C(NC(C(NC(C(NC(CCCCCCCCCCC)=O)COC5OC(C(C(C5O)OC)O)C)=O)CO)=O)CC6=CC=CC=C6)=O)C)=O	O=CC(NC(=O)C(NC(=O)C(NC(=O)C(NC(=O)C(NC(=O)C(NC(=O)CCc1cccc(C=CC)c1)Cc2ccccc2)C(O)C)C(OC5OC(COC4OC(C)C(O)C(O)C4(OC3OC(C)C(O)C(O)C3(O)))C(O)C(O)C5(NC(=O)C))C)C(O)C)C)C	0.292373	PRISM 4
BGC0000362.fasta	CCCCCCCCCCCC(OC1C(OC(C(C1OC2OC(C(C(C2O)OC3OC(C(C(C3OC(CCCCCCCCCCC)=O)OC4OC(C(C(C4OC)OC)OC)C)O)C)O)C)OC(C)=O)C)OC(C(C(OC)=O)NC(C(NC(C(NC(C(NC(CCCCCCCCCCC)=O)COC5OC(C(C(C5O)OC)O)C)=O)CO)=O)CC6=CC=CC=C6)=O)C)=O	O=CC(NC(=O)C(NC(=O)C(NC(=O)C(NC(=O)C(NC(=O)C(NC(=O)CCc1cccc(C=CC)c1)Cc2ccccc2)C(OC3OC(C)C(O)C(O)C3(O))C)C(O)C)C(OC5OC(C)C(O)C(OC4OC(CO)C(O)C(O)C4(NC(=O)C))C5(O))C)C)C	0.312775	PRISM 4
BGC0000362.fasta	CCCCCCCCCCCC(OC1C(OC(C(C1OC2OC(C(C(C2O)OC3OC(C(C(C3OC(CCCCCCCCCCC)=O)OC4OC(C(C(C4OC)OC)OC)C)O)C)O)C)OC(C)=O)C)OC(C(C(OC)=O)NC(C(NC(C(NC(C(NC(CCCCCCCCCCC)=O)COC5OC(C(C(C5O)OC)O)C)=O)CO)=O)CC6=CC=CC=C6)=O)C)=O	O=CC(NC(=O)C(NC(=O)C(NC(=O)C(NC(=O)C(NC(=O)C(NC(=O)CCc1cccc(C=CC)c1)Cc2ccccc2)C(O)C)C(O)C)C(OC5OC(C)C(NO)C(OC4OC(CO)C(OC3OC(C)C(NO)C(O)C3(O))C(O)C4(NC(=O)C))C5(O))C)C)C	0.291845	PRISM 4
BGC0000362.fasta	CCCCCCCCCCCC(OC1C(OC(C(C1OC2OC(C(C(C2O)OC3OC(C(C(C3OC(CCCCCCCCCCC)=O)OC4OC(C(C(C4OC)OC)OC)C)O)C)O)C)OC(C)=O)C)OC(C(C(OC)=O)NC(C(NC(C(NC(C(NC(CCCCCCCCCCC)=O)COC5OC(C(C(C5O)OC)O)C)=O)CO)=O)CC6=CC=CC=C6)=O)C)=O	O=CC(NC(=O)C(NC(=O)C(NC(=O)C(NC(=O)C(NC(=O)C(NC(=O)CCc1cccc(C=CC)c1)Cc2ccccc2)C(OC3OC(CO)C(O)C(O)C3(NC(=O)C))C)C(OC5OC(C)C(O)C(O)C5(OC4OC(C)C(O)C(O)C4(O)))C)C(O)C)C)C	0.308696	PRISM 4
BGC0000362.fasta	CCCCCCCCCCCC(OC1C(OC(C(C1OC2OC(C(C(C2O)OC3OC(C(C(C3OC(CCCCCCCCCCC)=O)OC4OC(C(C(C4OC)OC)OC)C)O)C)O)C)OC(C)=O)C)OC(C(C(OC)=O)NC(C(NC(C(NC(C(NC(CCCCCCCCCCC)=O)COC5OC(C(C(C5O)OC)O)C)=O)CO)=O)CC6=CC=CC=C6)=O)C)=O	O=CC(NC(=O)C(NC(=O)C(NC(=O)C(NC(=O)C(NC(=O)C(NC(=O)CCc1cccc(C=CC)c1)Cc2ccccc2)C(OC5OC(COC4OC(C)C(OC3OC(C)C(O)C(O)C3(O))C(O)C4(O))C(O)C(O)C5(NC(=O)C))C)C(O)C)C(O)C)C)C	0.307692	PRISM 4
BGC0000362.fasta	CCCCCCCCCCCC(OC1C(OC(C(C1OC2OC(C(C(C2O)OC3OC(C(C(C3OC(CCCCCCCCCCC)=O)OC4OC(C(C(C4OC)OC)OC)C)O)C)O)C)OC(C)=O)C)OC(C(C(OC)=O)NC(C(NC(C(NC(C(NC(CCCCCCCCCCC)=O)COC5OC(C(C(C5O)OC)O)C)=O)CO)=O)CC6=CC=CC=C6)=O)C)=O	O=CC(NC(=O)C(NC(=O)C(NC(=O)C(NC(=O)C(NC(=O)C(NC(=O)CCc1cccc(C=CC)c1)Cc2ccccc2)C(O)C)C(O)C)C(OC5OC(C)C(NOC3OC(CO)C(O)C(O)C3(NC(=O)C))C(O)C5(OC4OC(C)C(NO)C(O)C4(O)))C)C)C	0.284519	PRISM 4
BGC0000362.fasta	CCCCCCCCCCCC(OC1C(OC(C(C1OC2OC(C(C(C2O)OC3OC(C(C(C3OC(CCCCCCCCCCC)=O)OC4OC(C(C(C4OC)OC)OC)C)O)C)O)C)OC(C)=O)C)OC(C(C(OC)=O)NC(C(NC(C(NC(C(NC(CCCCCCCCCCC)=O)COC5OC(C(C(C5O)OC)O)C)=O)CO)=O)CC6=CC=CC=C6)=O)C)=O	O=CC(NC(=O)C(NC(=O)C(NC(=O)C(NC(=O)C(NC(=O)C(NC(=O)CCc1cccc(C=CC)c1)Cc2ccccc2)C(O)C)C(OC5OC(COC4OC(C)C(NOC3OC(C)C(NO)C(O)C3(O))C(O)C4(O))C(O)C(O)C5(NC(=O)C))C)C(O)C)C)C	0.26556	PRISM 4
BGC0000362.fasta	CCCCCCCCCCCC(OC1C(OC(C(C1OC2OC(C(C(C2O)OC3OC(C(C(C3OC(CCCCCCCCCCC)=O)OC4OC(C(C(C4OC)OC)OC)C)O)C)O)C)OC(C)=O)C)OC(C(C(OC)=O)NC(C(NC(C(NC(C(NC(CCCCCCCCCCC)=O)COC5OC(C(C(C5O)OC)O)C)=O)CO)=O)CC6=CC=CC=C6)=O)C)=O	O=CC(NC(=O)C(NC(=O)C(NC(=O)C(NC(=O)C(NC(=O)C(NC(=O)CCc1cccc(C=CC)c1)Cc2ccccc2)C(OC5OC(COC4OC(C)C(NO)C(O)C4(OC3OC(C)C(NO)C(O)C3(O)))C(O)C(O)C5(NC(=O)C))C)C(O)C)C(O)C)C)C	0.280335	PRISM 4
BGC0000362.fasta	CCCCCCCCCCCC(OC1C(OC(C(C1OC2OC(C(C(C2O)OC3OC(C(C(C3OC(CCCCCCCCCCC)=O)OC4OC(C(C(C4OC)OC)OC)C)O)C)O)C)OC(C)=O)C)OC(C(C(OC)=O)NC(C(NC(C(NC(C(NC(CCCCCCCCCCC)=O)COC5OC(C(C(C5O)OC)O)C)=O)CO)=O)CC6=CC=CC=C6)=O)C)=O	O=CC(NC(=O)C(NC(=O)C(NC(=O)C(NC(=O)C(NC(=O)C(NC(=O)CCc1cccc(C=CC)c1)Cc2ccccc2)C(O)C)C(OC5OC(C)C(OC3OC(C)C(O)C(O)C3(O))C(O)C5(OC4OC(CO)C(O)C(O)C4(NC(=O)C)))C)C(O)C)C)C	0.297414	PRISM 4
BGC0000362.fasta	CCCCCCCCCCCC(OC1C(OC(C(C1OC2OC(C(C(C2O)OC3OC(C(C(C3OC(CCCCCCCCCCC)=O)OC4OC(C(C(C4OC)OC)OC)C)O)C)O)C)OC(C)=O)C)OC(C(C(OC)=O)NC(C(NC(C(NC(C(NC(CCCCCCCCCCC)=O)COC5OC(C(C(C5O)OC)O)C)=O)CO)=O)CC6=CC=CC=C6)=O)C)=O	O=CC(NC(=O)C(NC(=O)C(NC(=O)C(NC(=O)C(NC(=O)C(NC(=O)CCc1cccc(C=CC)c1)Cc2ccccc2)C(O)C)C(OC5OC(C)C(NOC3OC(CO)C(O)C(O)C3(NC(=O)C))C(O)C5(OC4OC(C)C(NO)C(O)C4(O)))C)C(O)C)C)C	0.282158	PRISM 4
BGC0000362.fasta	CCCCCCCCCCCC(OC1C(OC(C(C1OC2OC(C(C(C2O)OC3OC(C(C(C3OC(CCCCCCCCCCC)=O)OC4OC(C(C(C4OC)OC)OC)C)O)C)O)C)OC(C)=O)C)OC(C(C(OC)=O)NC(C(NC(C(NC(C(NC(CCCCCCCCCCC)=O)COC5OC(C(C(C5O)OC)O)C)=O)CO)=O)CC6=CC=CC=C6)=O)C)=O	O=CC(NC(=O)C(NC(=O)C(NC(=O)C(NC(=O)C(NC(=O)C(NC(=O)CCc1cccc(C=CC)c1)Cc2ccccc2)C(OC3OC(CO)C(O)C(O)C3(NC(=O)C))C)C(OC5OC(C)C(NOC4OC(C)C(NO)C(O)C4(O))C(O)C5(O))C)C(O)C)C)C	0.270042	PRISM 4
BGC0000362.fasta	CCCCCCCCCCCCCCCCCCCCCCCCCCCCCC(CC(=O)N[C@H](CC1=CC=CC=C1)C(=O)N[C@H]([C@@H](C)OC2[C@@H]([C@@H]([C@@H]([C@@H](O2)C)O)O)O[C@H]3[C@@H]([C@@H]([C@H]([C@@H](O3)C)O)O[C@H]4[C@@H]([C@H]([C@H]5[C@H](O4)CO[C@](O5)(C)C(=O)O)OC)O)O)C(=O)N[C@H](C)C(=O)N[C@@H](C)COC6[C@@H]([C@@H]([C@H]([C@@H](O6)C)OC)OC)O)O	N[C@@H](Cc1ccccc1)C(=O)N[C@@H](C(O)C)C(=O)NC([*])C(=O)NC([*])C(=O)NC([*])C(=O)N[C@@H](C(O)C)C(=O)	0.179348	antiSMASH 4
BGC0000362.fasta	CCCCCCCCCCCC(OC1C(OC(C(C1OC2OC(C(C(C2O)OC3OC(C(C(C3OC(CCCCCCCCCCC)=O)OC4OC(C(C(C4OC)OC)OC)C)O)C)O)C)OC(C)=O)C)OC(C(C(OC)=O)NC(C(NC(C(NC(C(NC(CCCCCCCCCCC)=O)COC5OC(C(C(C5O)OC)O)C)=O)CO)=O)CC6=CC=CC=C6)=O)C)=O	N[C@@H](Cc1ccccc1)C(=O)N[C@@H](C(O)C)C(=O)NC([*])C(=O)NC([*])C(=O)NC([*])C(=O)N[C@@H](C(O)C)C(=O)	0.186813	antiSMASH 4
BGC0000362.fasta	CCCCCCCCCCCCCCCCCCCCCCCCCCCCCC(CC(=O)N[C@H](CC1=CC=CC=C1)C(=O)N[C@H]([C@@H](C)OC2[C@@H]([C@@H]([C@@H]([C@@H](O2)C)O)O)O[C@H]3[C@@H]([C@@H]([C@H]([C@@H](O3)C)O)O[C@H]4[C@@H]([C@H]([C@H]5[C@H](O4)CO[C@](O5)(C)C(=O)O)OC)O)O)C(=O)N[C@H](C)C(=O)N[C@@H](C)COC6[C@@H]([C@@H]([C@H]([C@@H](O6)C)OC)OC)O)O	N0[C@@H](Cc1ccccc1)C8=N[C@H](C(O8)C)C(=O)N[C@H](C(C)C)C(=O)N[C@@H](C(C)C)C8=N[C@@H](C(O8)C)C(=O)NC([*])C8=N[C@@H](C(O8)C)C0(=O)	0.128079	NP.searcher
BGC0000362.fasta	CCCCCCCCCCCCCCCCCCCCCCCCCCCCCC(CC(=O)N[C@H](CC1=CC=CC=C1)C(=O)N[C@H]([C@@H](C)OC2[C@@H]([C@@H]([C@@H]([C@@H](O2)C)O)O)O[C@H]3[C@@H]([C@@H]([C@H]([C@@H](O3)C)O)O[C@H]4[C@@H]([C@H]([C@H]5[C@H](O4)CO[C@](O5)(C)C(=O)O)OC)O)O)C(=O)N[C@H](C)C(=O)N[C@@H](C)COC6[C@@H]([C@@H]([C@H]([C@@H](O6)C)OC)OC)O)O	N0[C@@H](Cc1ccccc1)C8=N[C@H](C(O8)C)C(=O)N[C@H](C(C)C)C(=O)N[C@@H](C(C)C)C8=N[C@@H](C(O8)C)C(=O)NC([*])C(=O)N[C@@H](C(O)C)C0(=O)	0.129187	NP.searcher
BGC0000362.fasta	CCCCCCCCCCCCCCCCCCCCCCCCCCCCCC(CC(=O)N[C@H](CC1=CC=CC=C1)C(=O)N[C@H]([C@@H](C)OC2[C@@H]([C@@H]([C@@H]([C@@H](O2)C)O)O)O[C@H]3[C@@H]([C@@H]([C@H]([C@@H](O3)C)O)O[C@H]4[C@@H]([C@H]([C@H]5[C@H](O4)CO[C@](O5)(C)C(=O)O)OC)O)O)C(=O)N[C@H](C)C(=O)N[C@@H](C)COC6[C@@H]([C@@H]([C@H]([C@@H](O6)C)OC)OC)O)O	N0[C@@H](Cc1ccccc1)C8=N[C@H](C(O8)C)C(=O)N[C@H](C(C)C)C(=O)N[C@@H](C(C)C)C(=O)N[C@@H](C(O)C)C(=O)NC([*])C8=N[C@@H](C(O8)C)C0(=O)	0.137931	NP.searcher
BGC0000362.fasta	CCCCCCCCCCCCCCCCCCCCCCCCCCCCCC(CC(=O)N[C@H](CC1=CC=CC=C1)C(=O)N[C@H]([C@@H](C)OC2[C@@H]([C@@H]([C@@H]([C@@H](O2)C)O)O)O[C@H]3[C@@H]([C@@H]([C@H]([C@@H](O3)C)O)O[C@H]4[C@@H]([C@H]([C@H]5[C@H](O4)CO[C@](O5)(C)C(=O)O)OC)O)O)C(=O)N[C@H](C)C(=O)N[C@@H](C)COC6[C@@H]([C@@H]([C@H]([C@@H](O6)C)OC)OC)O)O	N0[C@@H](Cc1ccccc1)C(=O)N[C@H](C(O)C)C(=O)N[C@H](C(C)C)C(=O)N[C@@H](C(C)C)C8=N[C@@H](C(O8)C)C(=O)NC([*])C8=N[C@@H](C(O8)C)C0(=O)	0.135266	NP.searcher
BGC0000362.fasta	CCCCCCCCCCCCCCCCCCCCCCCCCCCCCC(CC(=O)N[C@H](CC1=CC=CC=C1)C(=O)N[C@H]([C@@H](C)OC2[C@@H]([C@@H]([C@@H]([C@@H](O2)C)O)O)O[C@H]3[C@@H]([C@@H]([C@H]([C@@H](O3)C)O)O[C@H]4[C@@H]([C@H]([C@H]5[C@H](O4)CO[C@](O5)(C)C(=O)O)OC)O)O)C(=O)N[C@H](C)C(=O)N[C@@H](C)COC6[C@@H]([C@@H]([C@H]([C@@H](O6)C)OC)OC)O)O	N[C@@H](Cc1ccccc1)C(=O)N[C@H](C(O0)C)C(=O)N[C@H](C(C)C)C(=O)N[C@@H](C(C)C)C8=N[C@@H](C(O8)C)C(=O)NC([*])C8=N[C@@H](C(O8)C)C0(=O)	0.159624	NP.searcher
BGC0000362.fasta	CCCCCCCCCCCCCCCCCCCCCCCCCCCCCC(CC(=O)N[C@H](CC1=CC=CC=C1)C(=O)N[C@H]([C@@H](C)OC2[C@@H]([C@@H]([C@@H]([C@@H](O2)C)O)O)O[C@H]3[C@@H]([C@@H]([C@H]([C@@H](O3)C)O)O[C@H]4[C@@H]([C@H]([C@H]5[C@H](O4)CO[C@](O5)(C)C(=O)O)OC)O)O)C(=O)N[C@H](C)C(=O)N[C@@H](C)COC6[C@@H]([C@@H]([C@H]([C@@H](O6)C)OC)OC)O)O	N[C@@H](Cc1ccccc1)C8=N[C@H](C(O8)C)C(=O)N[C@H](C(C)C)C(=O)N[C@@H](C(C)C)C(=O)N[C@@H](C(O0)C)C(=O)NC([*])C8=N[C@@H](C(O8)C)C0(=O)	0.163636	NP.searcher
BGC0000362.fasta	CCCCCCCCCCCCCCCCCCCCCCCCCCCCCC(CC(=O)N[C@H](CC1=CC=CC=C1)C(=O)N[C@H]([C@@H](C)OC2[C@@H]([C@@H]([C@@H]([C@@H](O2)C)O)O)O[C@H]3[C@@H]([C@@H]([C@H]([C@@H](O3)C)O)O[C@H]4[C@@H]([C@H]([C@H]5[C@H](O4)CO[C@](O5)(C)C(=O)O)OC)O)O)C(=O)N[C@H](C)C(=O)N[C@@H](C)COC6[C@@H]([C@@H]([C@H]([C@@H](O6)C)OC)OC)O)O	N[C@@H](Cc1ccccc1)C8=N[C@H](C(O8)C)C(=O)N[C@H](C(C)C)C(=O)N[C@@H](C(C)C)C8=N[C@@H](C(O8)C)C(=O)NC([*])C8=N[C@@H](C(O8)C)C(=O)O	0.165854	NP.searcher
BGC0000362.fasta	CCCCCCCCCCCCCCCCCCCCCCCCCCCCCC(CC(=O)N[C@H](CC1=CC=CC=C1)C(=O)N[C@H]([C@@H](C)OC2[C@@H]([C@@H]([C@@H]([C@@H](O2)C)O)O)O[C@H]3[C@@H]([C@@H]([C@H]([C@@H](O3)C)O)O[C@H]4[C@@H]([C@H]([C@H]5[C@H](O4)CO[C@](O5)(C)C(=O)O)OC)O)O)C(=O)N[C@H](C)C(=O)N[C@@H](C)COC6[C@@H]([C@@H]([C@H]([C@@H](O6)C)OC)OC)O)O	N0[C@@H](Cc1ccccc1)C8=N[C@H](C(O8)C)C(=O)N[C@H](C(C)C)C(=O)N[C@@H](C(C)C)C(=O)N[C@@H](C(O)C)C(=O)NC([*])C(=O)N[C@@H](C(O)C)C0(=O)	0.137255	NP.searcher
BGC0000362.fasta	CCCCCCCCCCCCCCCCCCCCCCCCCCCCCC(CC(=O)N[C@H](CC1=CC=CC=C1)C(=O)N[C@H]([C@@H](C)OC2[C@@H]([C@@H]([C@@H]([C@@H](O2)C)O)O)O[C@H]3[C@@H]([C@@H]([C@H]([C@@H](O3)C)O)O[C@H]4[C@@H]([C@H]([C@H]5[C@H](O4)CO[C@](O5)(C)C(=O)O)OC)O)O)C(=O)N[C@H](C)C(=O)N[C@@H](C)COC6[C@@H]([C@@H]([C@H]([C@@H](O6)C)OC)OC)O)O	N0[C@@H](Cc1ccccc1)C(=O)N[C@H](C(O)C)C(=O)N[C@H](C(C)C)C(=O)N[C@@H](C(C)C)C8=N[C@@H](C(O8)C)C(=O)NC([*])C(=O)N[C@@H](C(O)C)C0(=O)	0.129187	NP.searcher
BGC0000362.fasta	CCCCCCCCCCCCCCCCCCCCCCCCCCCCCC(CC(=O)N[C@H](CC1=CC=CC=C1)C(=O)N[C@H]([C@@H](C)OC2[C@@H]([C@@H]([C@@H]([C@@H](O2)C)O)O)O[C@H]3[C@@H]([C@@H]([C@H]([C@@H](O3)C)O)O[C@H]4[C@@H]([C@H]([C@H]5[C@H](O4)CO[C@](O5)(C)C(=O)O)OC)O)O)C(=O)N[C@H](C)C(=O)N[C@@H](C)COC6[C@@H]([C@@H]([C@H]([C@@H](O6)C)OC)OC)O)O	N0[C@@H](Cc1ccccc1)C(=O)N[C@H](C(O)C)C(=O)N[C@H](C(C)C)C(=O)N[C@@H](C(C)C)C(=O)N[C@@H](C(O)C)C(=O)NC([*])C8=N[C@@H](C(O8)C)C0(=O)	0.138614	NP.searcher
BGC0000362.fasta	CCCCCCCCCCCCCCCCCCCCCCCCCCCCCC(CC(=O)N[C@H](CC1=CC=CC=C1)C(=O)N[C@H]([C@@H](C)OC2[C@@H]([C@@H]([C@@H]([C@@H](O2)C)O)O)O[C@H]3[C@@H]([C@@H]([C@H]([C@@H](O3)C)O)O[C@H]4[C@@H]([C@H]([C@H]5[C@H](O4)CO[C@](O5)(C)C(=O)O)OC)O)O)C(=O)N[C@H](C)C(=O)N[C@@H](C)COC6[C@@H]([C@@H]([C@H]([C@@H](O6)C)OC)OC)O)O	N[C@@H](Cc1ccccc1)C(=O)N[C@H](C(O0)C)C(=O)N[C@H](C(C)C)C(=O)N[C@@H](C(C)C)C8=N[C@@H](C(O8)C)C(=O)NC([*])C(=O)N[C@@H](C(O)C)C0(=O)	0.163551	NP.searcher
BGC0000362.fasta	CCCCCCCCCCCCCCCCCCCCCCCCCCCCCC(CC(=O)N[C@H](CC1=CC=CC=C1)C(=O)N[C@H]([C@@H](C)OC2[C@@H]([C@@H]([C@@H]([C@@H](O2)C)O)O)O[C@H]3[C@@H]([C@@H]([C@H]([C@@H](O3)C)O)O[C@H]4[C@@H]([C@H]([C@H]5[C@H](O4)CO[C@](O5)(C)C(=O)O)OC)O)O)C(=O)N[C@H](C)C(=O)N[C@@H](C)COC6[C@@H]([C@@H]([C@H]([C@@H](O6)C)OC)OC)O)O	N[C@@H](Cc1ccccc1)C(=O)N[C@H](C(O0)C)C(=O)N[C@H](C(C)C)C(=O)N[C@@H](C(C)C)C(=O)N[C@@H](C(O)C)C(=O)NC([*])C8=N[C@@H](C(O8)C)C0(=O)	0.157143	NP.searcher
BGC0000362.fasta	CCCCCCCCCCCCCCCCCCCCCCCCCCCCCC(CC(=O)N[C@H](CC1=CC=CC=C1)C(=O)N[C@H]([C@@H](C)OC2[C@@H]([C@@H]([C@@H]([C@@H](O2)C)O)O)O[C@H]3[C@@H]([C@@H]([C@H]([C@@H](O3)C)O)O[C@H]4[C@@H]([C@H]([C@H]5[C@H](O4)CO[C@](O5)(C)C(=O)O)OC)O)O)C(=O)N[C@H](C)C(=O)N[C@@H](C)COC6[C@@H]([C@@H]([C@H]([C@@H](O6)C)OC)OC)O)O	N[C@@H](Cc1ccccc1)C8=N[C@H](C(O8)C)C(=O)N[C@H](C(C)C)C(=O)N[C@@H](C(C)C)C(=O)N[C@@H](C(O0)C)C(=O)NC([*])C(=O)N[C@@H](C(O)C)C0(=O)	0.159817	NP.searcher
BGC0000362.fasta	CCCCCCCCCCCCCCCCCCCCCCCCCCCCCC(CC(=O)N[C@H](CC1=CC=CC=C1)C(=O)N[C@H]([C@@H](C)OC2[C@@H]([C@@H]([C@@H]([C@@H](O2)C)O)O)O[C@H]3[C@@H]([C@@H]([C@H]([C@@H](O3)C)O)O[C@H]4[C@@H]([C@H]([C@H]5[C@H](O4)CO[C@](O5)(C)C(=O)O)OC)O)O)C(=O)N[C@H](C)C(=O)N[C@@H](C)COC6[C@@H]([C@@H]([C@H]([C@@H](O6)C)OC)OC)O)O	N[C@@H](Cc1ccccc1)C(=O)N[C@H](C(O)C)C(=O)N[C@H](C(C)C)C(=O)N[C@@H](C(C)C)C(=O)N[C@@H](C(O0)C)C(=O)NC([*])C8=N[C@@H](C(O8)C)C0(=O)	0.181818	NP.searcher
BGC0000362.fasta	CCCCCCCCCCCCCCCCCCCCCCCCCCCCCC(CC(=O)N[C@H](CC1=CC=CC=C1)C(=O)N[C@H]([C@@H](C)OC2[C@@H]([C@@H]([C@@H]([C@@H](O2)C)O)O)O[C@H]3[C@@H]([C@@H]([C@H]([C@@H](O3)C)O)O[C@H]4[C@@H]([C@H]([C@H]5[C@H](O4)CO[C@](O5)(C)C(=O)O)OC)O)O)C(=O)N[C@H](C)C(=O)N[C@@H](C)COC6[C@@H]([C@@H]([C@H]([C@@H](O6)C)OC)OC)O)O	N[C@@H](Cc1ccccc1)C8=N[C@H](C(O8)C)C(=O)N[C@H](C(C)C)C(=O)N[C@@H](C(C)C)C8=N[C@@H](C(O8)C)C(=O)NC([*])C(=O)N[C@@H](C(O)C)C(=O)O	0.170732	NP.searcher
BGC0000362.fasta	CCCCCCCCCCCCCCCCCCCCCCCCCCCCCC(CC(=O)N[C@H](CC1=CC=CC=C1)C(=O)N[C@H]([C@@H](C)OC2[C@@H]([C@@H]([C@@H]([C@@H](O2)C)O)O)O[C@H]3[C@@H]([C@@H]([C@H]([C@@H](O3)C)O)O[C@H]4[C@@H]([C@H]([C@H]5[C@H](O4)CO[C@](O5)(C)C(=O)O)OC)O)O)C(=O)N[C@H](C)C(=O)N[C@@H](C)COC6[C@@H]([C@@H]([C@H]([C@@H](O6)C)OC)OC)O)O	N[C@@H](Cc1ccccc1)C8=N[C@H](C(O8)C)C(=O)N[C@H](C(C)C)C(=O)N[C@@H](C(C)C)C(=O)N[C@@H](C(O)C)C(=O)NC([*])C8=N[C@@H](C(O8)C)C(=O)O	0.165854	NP.searcher
BGC0000362.fasta	CCCCCCCCCCCCCCCCCCCCCCCCCCCCCC(CC(=O)N[C@H](CC1=CC=CC=C1)C(=O)N[C@H]([C@@H](C)OC2[C@@H]([C@@H]([C@@H]([C@@H](O2)C)O)O)O[C@H]3[C@@H]([C@@H]([C@H]([C@@H](O3)C)O)O[C@H]4[C@@H]([C@H]([C@H]5[C@H](O4)CO[C@](O5)(C)C(=O)O)OC)O)O)C(=O)N[C@H](C)C(=O)N[C@@H](C)COC6[C@@H]([C@@H]([C@H]([C@@H](O6)C)OC)OC)O)O	N[C@@H](Cc1ccccc1)C(=O)N[C@H](C(O)C)C(=O)N[C@H](C(C)C)C(=O)N[C@@H](C(C)C)C8=N[C@@H](C(O8)C)C(=O)NC([*])C8=N[C@@H](C(O8)C)C(=O)O	0.180488	NP.searcher
BGC0000362.fasta	CCCCCCCCCCCCCCCCCCCCCCCCCCCCCC(CC(=O)N[C@H](CC1=CC=CC=C1)C(=O)N[C@H]([C@@H](C)OC2[C@@H]([C@@H]([C@@H]([C@@H](O2)C)O)O)O[C@H]3[C@@H]([C@@H]([C@H]([C@@H](O3)C)O)O[C@H]4[C@@H]([C@H]([C@H]5[C@H](O4)CO[C@](O5)(C)C(=O)O)OC)O)O)C(=O)N[C@H](C)C(=O)N[C@@H](C)COC6[C@@H]([C@@H]([C@H]([C@@H](O6)C)OC)OC)O)O	N[C@@H](Cc1ccccc1)C8=N[C@H](C(O8)C)C(=O)N[C@H](C(C)C)C(=O)N[C@@H](C(C)C)C(=O)N[C@@H](C(O)C)C(=O)NC([*])C(=O)N[C@@H](C(O)C)C(=O)O	0.167488	NP.searcher
BGC0000362.fasta	CCCCCCCCCCCCCCCCCCCCCCCCCCCCCC(CC(=O)N[C@H](CC1=CC=CC=C1)C(=O)N[C@H]([C@@H](C)OC2[C@@H]([C@@H]([C@@H]([C@@H](O2)C)O)O)O[C@H]3[C@@H]([C@@H]([C@H]([C@@H](O3)C)O)O[C@H]4[C@@H]([C@H]([C@H]5[C@H](O4)CO[C@](O5)(C)C(=O)O)OC)O)O)C(=O)N[C@H](C)C(=O)N[C@@H](C)COC6[C@@H]([C@@H]([C@H]([C@@H](O6)C)OC)OC)O)O	N[C@@H](Cc1ccccc1)C(=O)N[C@H](C(O)C)C(=O)N[C@H](C(C)C)C(=O)N[C@@H](C(C)C)C8=N[C@@H](C(O8)C)C(=O)NC([*])C(=O)N[C@@H](C(O)C)C(=O)O	0.17734	NP.searcher
BGC0000362.fasta	CCCCCCCCCCCCCCCCCCCCCCCCCCCCCC(CC(=O)N[C@H](CC1=CC=CC=C1)C(=O)N[C@H]([C@@H](C)OC2[C@@H]([C@@H]([C@@H]([C@@H](O2)C)O)O)O[C@H]3[C@@H]([C@@H]([C@H]([C@@H](O3)C)O)O[C@H]4[C@@H]([C@H]([C@H]5[C@H](O4)CO[C@](O5)(C)C(=O)O)OC)O)O)C(=O)N[C@H](C)C(=O)N[C@@H](C)COC6[C@@H]([C@@H]([C@H]([C@@H](O6)C)OC)OC)O)O	N[C@@H](Cc1ccccc1)C(=O)N[C@H](C(O)C)C(=O)N[C@H](C(C)C)C(=O)N[C@@H](C(C)C)C(=O)N[C@@H](C(O)C)C(=O)NC([*])C8=N[C@@H](C(O8)C)C(=O)O	0.180412	NP.searcher
BGC0000362.fasta	CCCCCCCCCCCCCCCCCCCCCCCCCCCCCC(CC(=O)N[C@H](CC1=CC=CC=C1)C(=O)N[C@H]([C@@H](C)OC2[C@@H]([C@@H]([C@@H]([C@@H](O2)C)O)O)O[C@H]3[C@@H]([C@@H]([C@H]([C@@H](O3)C)O)O[C@H]4[C@@H]([C@H]([C@H]5[C@H](O4)CO[C@](O5)(C)C(=O)O)OC)O)O)C(=O)N[C@H](C)C(=O)N[C@@H](C)COC6[C@@H]([C@@H]([C@H]([C@@H](O6)C)OC)OC)O)O	N0[C@@H](Cc1ccccc1)C(=O)N[C@H](C(O)C)C(=O)N[C@H](C(C)C)C(=O)N[C@@H](C(C)C)C(=O)N[C@@H](C(O)C)C(=O)NC([*])C(=O)N[C@@H](C(O)C)C0(=O)	0.107692	NP.searcher
BGC0000362.fasta	CCCCCCCCCCCCCCCCCCCCCCCCCCCCCC(CC(=O)N[C@H](CC1=CC=CC=C1)C(=O)N[C@H]([C@@H](C)OC2[C@@H]([C@@H]([C@@H]([C@@H](O2)C)O)O)O[C@H]3[C@@H]([C@@H]([C@H]([C@@H](O3)C)O)O[C@H]4[C@@H]([C@H]([C@H]5[C@H](O4)CO[C@](O5)(C)C(=O)O)OC)O)O)C(=O)N[C@H](C)C(=O)N[C@@H](C)COC6[C@@H]([C@@H]([C@H]([C@@H](O6)C)OC)OC)O)O	N[C@@H](Cc1ccccc1)C(=O)N[C@H](C(O0)C)C(=O)N[C@H](C(C)C)C(=O)N[C@@H](C(C)C)C(=O)N[C@@H](C(O)C)C(=O)NC([*])C(=O)N[C@@H](C(O)C)C0(=O)	0.157635	NP.searcher
BGC0000362.fasta	CCCCCCCCCCCCCCCCCCCCCCCCCCCCCC(CC(=O)N[C@H](CC1=CC=CC=C1)C(=O)N[C@H]([C@@H](C)OC2[C@@H]([C@@H]([C@@H]([C@@H](O2)C)O)O)O[C@H]3[C@@H]([C@@H]([C@H]([C@@H](O3)C)O)O[C@H]4[C@@H]([C@H]([C@H]5[C@H](O4)CO[C@](O5)(C)C(=O)O)OC)O)O)C(=O)N[C@H](C)C(=O)N[C@@H](C)COC6[C@@H]([C@@H]([C@H]([C@@H](O6)C)OC)OC)O)O	N[C@@H](Cc1ccccc1)C(=O)N[C@H](C(O)C)C(=O)N[C@H](C(C)C)C(=O)N[C@@H](C(C)C)C(=O)N[C@@H](C(O0)C)C(=O)NC([*])C(=O)N[C@@H](C(O)C)C0(=O)	0.173913	NP.searcher
BGC0000362.fasta	CCCCCCCCCCCCCCCCCCCCCCCCCCCCCC(CC(=O)N[C@H](CC1=CC=CC=C1)C(=O)N[C@H]([C@@H](C)OC2[C@@H]([C@@H]([C@@H]([C@@H](O2)C)O)O)O[C@H]3[C@@H]([C@@H]([C@H]([C@@H](O3)C)O)O[C@H]4[C@@H]([C@H]([C@H]5[C@H](O4)CO[C@](O5)(C)C(=O)O)OC)O)O)C(=O)N[C@H](C)C(=O)N[C@@H](C)COC6[C@@H]([C@@H]([C@H]([C@@H](O6)C)OC)OC)O)O	N[C@@H](Cc1ccccc1)C(=O)N[C@H](C(O)C)C(=O)N[C@H](C(C)C)C(=O)N[C@@H](C(C)C)C(=O)N[C@@H](C(O)C)C(=O)NC([*])C(=O)N[C@@H](C(O)C)C(=O)O	0.166667	NP.searcher
BGC0000362.fasta	CCCCCCCCCCCCCCCCCCCCCCCCCCCCCC(CC(=O)N[C@H](CC1=CC=CC=C1)C(=O)N[C@H]([C@@H](C)OC2[C@@H]([C@@H]([C@@H]([C@@H](O2)C)O)O)O[C@H]3[C@@H]([C@@H]([C@H]([C@@H](O3)C)O)O[C@H]4[C@@H]([C@H]([C@H]5[C@H](O4)CO[C@](O5)(C)C(=O)O)OC)O)O)C(=O)N[C@H](C)C(=O)N[C@@H](C)COC6[C@@H]([C@@H]([C@H]([C@@H](O6)C)OC)OC)O)O	N0[C@@H](Cc1ccccc1)C8=N[C@H](C(O8)C)C(=O)N[C@H](C(C)C)C(=O)N[C@@H](C(C)C)C8=N[C@@H](C(O8)C)C(=O)NC([*])C(=O)N[C@@H](C(OC4C(O)C(O)C(O)C(C(O))O4)C)C0(=O)	0.146018	NP.searcher
BGC0000362.fasta	CCCCCCCCCCCCCCCCCCCCCCCCCCCCCC(CC(=O)N[C@H](CC1=CC=CC=C1)C(=O)N[C@H]([C@@H](C)OC2[C@@H]([C@@H]([C@@H]([C@@H](O2)C)O)O)O[C@H]3[C@@H]([C@@H]([C@H]([C@@H](O3)C)O)O[C@H]4[C@@H]([C@H]([C@H]5[C@H](O4)CO[C@](O5)(C)C(=O)O)OC)O)O)C(=O)N[C@H](C)C(=O)N[C@@H](C)COC6[C@@H]([C@@H]([C@H]([C@@H](O6)C)OC)OC)O)O	N0[C@@H](Cc1ccccc1)C8=N[C@H](C(O8)C)C(=O)N[C@H](C(C)C)C(=O)N[C@@H](C(C)C)C(=O)N[C@@H](C(OC4C(O)C(O)C(O)C(C(O))O4)C)C(=O)NC([*])C8=N[C@@H](C(O8)C)C0(=O)	0.159817	NP.searcher
BGC0000362.fasta	CCCCCCCCCCCCCCCCCCCCCCCCCCCCCC(CC(=O)N[C@H](CC1=CC=CC=C1)C(=O)N[C@H]([C@@H](C)OC2[C@@H]([C@@H]([C@@H]([C@@H](O2)C)O)O)O[C@H]3[C@@H]([C@@H]([C@H]([C@@H](O3)C)O)O[C@H]4[C@@H]([C@H]([C@H]5[C@H](O4)CO[C@](O5)(C)C(=O)O)OC)O)O)C(=O)N[C@H](C)C(=O)N[C@@H](C)COC6[C@@H]([C@@H]([C@H]([C@@H](O6)C)OC)OC)O)O	N0[C@@H](Cc1ccccc1)C(=O)N[C@H](C(OC4C(O)C(O)C(O)C(C(O))O4)C)C(=O)N[C@H](C(C)C)C(=O)N[C@@H](C(C)C)C8=N[C@@H](C(O8)C)C(=O)NC([*])C8=N[C@@H](C(O8)C)C0(=O)	0.152466	NP.searcher
BGC0000362.fasta	CCCCCCCCCCCCCCCCCCCCCCCCCCCCCC(CC(=O)N[C@H](CC1=CC=CC=C1)C(=O)N[C@H]([C@@H](C)OC2[C@@H]([C@@H]([C@@H]([C@@H](O2)C)O)O)O[C@H]3[C@@H]([C@@H]([C@H]([C@@H](O3)C)O)O[C@H]4[C@@H]([C@H]([C@H]5[C@H](O4)CO[C@](O5)(C)C(=O)O)OC)O)O)C(=O)N[C@H](C)C(=O)N[C@@H](C)COC6[C@@H]([C@@H]([C@H]([C@@H](O6)C)OC)OC)O)O	N0[C@@H](Cc1ccccc1)C8=N[C@H](C(O8)C)C(=O)N[C@H](C(C)C)C(=O)N[C@@H](C(C)C)C(=O)N[C@@H](C(OC4C(O)C(O)C(O)C(C(O))O4)C)C(=O)NC([*])C(=O)N[C@@H](C(O)C)C0(=O)	0.161435	NP.searcher
BGC0000362.fasta	CCCCCCCCCCCCCCCCCCCCCCCCCCCCCC(CC(=O)N[C@H](CC1=CC=CC=C1)C(=O)N[C@H]([C@@H](C)OC2[C@@H]([C@@H]([C@@H]([C@@H](O2)C)O)O)O[C@H]3[C@@H]([C@@H]([C@H]([C@@H](O3)C)O)O[C@H]4[C@@H]([C@H]([C@H]5[C@H](O4)CO[C@](O5)(C)C(=O)O)OC)O)O)C(=O)N[C@H](C)C(=O)N[C@@H](C)COC6[C@@H]([C@@H]([C@H]([C@@H](O6)C)OC)OC)O)O	N0[C@@H](Cc1ccccc1)C8=N[C@H](C(O8)C)C(=O)N[C@H](C(C)C)C(=O)N[C@@H](C(C)C)C(=O)N[C@@H](C(O)C)C(=O)NC([*])C(=O)N[C@@H](C(OC5C(O)C(O)C(O)C(C(O))O5)C)C0(=O)	0.156951	NP.searcher
BGC0000362.fasta	CCCCCCCCCCCCCCCCCCCCCCCCCCCCCC(CC(=O)N[C@H](CC1=CC=CC=C1)C(=O)N[C@H]([C@@H](C)OC2[C@@H]([C@@H]([C@@H]([C@@H](O2)C)O)O)O[C@H]3[C@@H]([C@@H]([C@H]([C@@H](O3)C)O)O[C@H]4[C@@H]([C@H]([C@H]5[C@H](O4)CO[C@](O5)(C)C(=O)O)OC)O)O)C(=O)N[C@H](C)C(=O)N[C@@H](C)COC6[C@@H]([C@@H]([C@H]([C@@H](O6)C)OC)OC)O)O	N0[C@@H](Cc1ccccc1)C(=O)N[C@H](C(OC4C(O)C(O)C(O)C(C(O))O4)C)C(=O)N[C@H](C(C)C)C(=O)N[C@@H](C(C)C)C8=N[C@@H](C(O8)C)C(=O)NC([*])C(=O)N[C@@H](C(O)C)C0(=O)	0.148472	NP.searcher
BGC0000362.fasta	CCCCCCCCCCCCCCCCCCCCCCCCCCCCCC(CC(=O)N[C@H](CC1=CC=CC=C1)C(=O)N[C@H]([C@@H](C)OC2[C@@H]([C@@H]([C@@H]([C@@H](O2)C)O)O)O[C@H]3[C@@H]([C@@H]([C@H]([C@@H](O3)C)O)O[C@H]4[C@@H]([C@H]([C@H]5[C@H](O4)CO[C@](O5)(C)C(=O)O)OC)O)O)C(=O)N[C@H](C)C(=O)N[C@@H](C)COC6[C@@H]([C@@H]([C@H]([C@@H](O6)C)OC)OC)O)O	N0[C@@H](Cc1ccccc1)C(=O)N[C@H](C(O)C)C(=O)N[C@H](C(C)C)C(=O)N[C@@H](C(C)C)C8=N[C@@H](C(O8)C)C(=O)NC([*])C(=O)N[C@@H](C(OC5C(O)C(O)C(O)C(C(O))O5)C)C0(=O)	0.148472	NP.searcher
BGC0000362.fasta	CCCCCCCCCCCCCCCCCCCCCCCCCCCCCC(CC(=O)N[C@H](CC1=CC=CC=C1)C(=O)N[C@H]([C@@H](C)OC2[C@@H]([C@@H]([C@@H]([C@@H](O2)C)O)O)O[C@H]3[C@@H]([C@@H]([C@H]([C@@H](O3)C)O)O[C@H]4[C@@H]([C@H]([C@H]5[C@H](O4)CO[C@](O5)(C)C(=O)O)OC)O)O)C(=O)N[C@H](C)C(=O)N[C@@H](C)COC6[C@@H]([C@@H]([C@H]([C@@H](O6)C)OC)OC)O)O	N0[C@@H](Cc1ccccc1)C(=O)N[C@H](C(OC4C(O)C(O)C(O)C(C(O))O4)C)C(=O)N[C@H](C(C)C)C(=O)N[C@@H](C(C)C)C(=O)N[C@@H](C(O)C)C(=O)NC([*])C8=N[C@@H](C(O8)C)C0(=O)	0.159091	NP.searcher
BGC0000362.fasta	CCCCCCCCCCCCCCCCCCCCCCCCCCCCCC(CC(=O)N[C@H](CC1=CC=CC=C1)C(=O)N[C@H]([C@@H](C)OC2[C@@H]([C@@H]([C@@H]([C@@H](O2)C)O)O)O[C@H]3[C@@H]([C@@H]([C@H]([C@@H](O3)C)O)O[C@H]4[C@@H]([C@H]([C@H]5[C@H](O4)CO[C@](O5)(C)C(=O)O)OC)O)O)C(=O)N[C@H](C)C(=O)N[C@@H](C)COC6[C@@H]([C@@H]([C@H]([C@@H](O6)C)OC)OC)O)O	N0[C@@H](Cc1ccccc1)C(=O)N[C@H](C(O)C)C(=O)N[C@H](C(C)C)C(=O)N[C@@H](C(C)C)C(=O)N[C@@H](C(OC5C(O)C(O)C(O)C(C(O))O5)C)C(=O)NC([*])C8=N[C@@H](C(O8)C)C0(=O)	0.163636	NP.searcher
BGC0000362.fasta	CCCCCCCCCCCCCCCCCCCCCCCCCCCCCC(CC(=O)N[C@H](CC1=CC=CC=C1)C(=O)N[C@H]([C@@H](C)OC2[C@@H]([C@@H]([C@@H]([C@@H](O2)C)O)O)O[C@H]3[C@@H]([C@@H]([C@H]([C@@H](O3)C)O)O[C@H]4[C@@H]([C@H]([C@H]5[C@H](O4)CO[C@](O5)(C)C(=O)O)OC)O)O)C(=O)N[C@H](C)C(=O)N[C@@H](C)COC6[C@@H]([C@@H]([C@H]([C@@H](O6)C)OC)OC)O)O	N[C@@H](Cc1ccccc1)C(=O)N[C@H](C(O0)C)C(=O)N[C@H](C(C)C)C(=O)N[C@@H](C(C)C)C8=N[C@@H](C(O8)C)C(=O)NC([*])C(=O)N[C@@H](C(OC4C(O)C(O)C(O)C(C(O))O4)C)C0(=O)	0.167382	NP.searcher
BGC0000362.fasta	CCCCCCCCCCCCCCCCCCCCCCCCCCCCCC(CC(=O)N[C@H](CC1=CC=CC=C1)C(=O)N[C@H]([C@@H](C)OC2[C@@H]([C@@H]([C@@H]([C@@H](O2)C)O)O)O[C@H]3[C@@H]([C@@H]([C@H]([C@@H](O3)C)O)O[C@H]4[C@@H]([C@H]([C@H]5[C@H](O4)CO[C@](O5)(C)C(=O)O)OC)O)O)C(=O)N[C@H](C)C(=O)N[C@@H](C)COC6[C@@H]([C@@H]([C@H]([C@@H](O6)C)OC)OC)O)O	N[C@@H](Cc1ccccc1)C(=O)N[C@H](C(O0)C)C(=O)N[C@H](C(C)C)C(=O)N[C@@H](C(C)C)C(=O)N[C@@H](C(OC4C(O)C(O)C(O)C(C(O))O4)C)C(=O)NC([*])C8=N[C@@H](C(O8)C)C0(=O)	0.171806	NP.searcher
BGC0000362.fasta	CCCCCCCCCCCCCCCCCCCCCCCCCCCCCC(CC(=O)N[C@H](CC1=CC=CC=C1)C(=O)N[C@H]([C@@H](C)OC2[C@@H]([C@@H]([C@@H]([C@@H](O2)C)O)O)O[C@H]3[C@@H]([C@@H]([C@H]([C@@H](O3)C)O)O[C@H]4[C@@H]([C@H]([C@H]5[C@H](O4)CO[C@](O5)(C)C(=O)O)OC)O)O)C(=O)N[C@H](C)C(=O)N[C@@H](C)COC6[C@@H]([C@@H]([C@H]([C@@H](O6)C)OC)OC)O)O	N[C@@H](Cc1ccccc1)C8=N[C@H](C(O8)C)C(=O)N[C@H](C(C)C)C(=O)N[C@@H](C(C)C)C(=O)N[C@@H](C(O0)C)C(=O)NC([*])C(=O)N[C@@H](C(OC4C(O)C(O)C(O)C(C(O))O4)C)C0(=O)	0.163866	NP.searcher
BGC0000362.fasta	CCCCCCCCCCCCCCCCCCCCCCCCCCCCCC(CC(=O)N[C@H](CC1=CC=CC=C1)C(=O)N[C@H]([C@@H](C)OC2[C@@H]([C@@H]([C@@H]([C@@H](O2)C)O)O)O[C@H]3[C@@H]([C@@H]([C@H]([C@@H](O3)C)O)O[C@H]4[C@@H]([C@H]([C@H]5[C@H](O4)CO[C@](O5)(C)C(=O)O)OC)O)O)C(=O)N[C@H](C)C(=O)N[C@@H](C)COC6[C@@H]([C@@H]([C@H]([C@@H](O6)C)OC)OC)O)O	N[C@@H](Cc1ccccc1)C(=O)N[C@H](C(OC4C(O)C(O)C(O)C(C(O))O4)C)C(=O)N[C@H](C(C)C)C(=O)N[C@@H](C(C)C)C(=O)N[C@@H](C(O0)C)C(=O)NC([*])C8=N[C@@H](C(O8)C)C0(=O)	0.216216	NP.searcher
BGC0000362.fasta	CCCCCCCCCCCCCCCCCCCCCCCCCCCCCC(CC(=O)N[C@H](CC1=CC=CC=C1)C(=O)N[C@H]([C@@H](C)OC2[C@@H]([C@@H]([C@@H]([C@@H](O2)C)O)O)O[C@H]3[C@@H]([C@@H]([C@H]([C@@H](O3)C)O)O[C@H]4[C@@H]([C@H]([C@H]5[C@H](O4)CO[C@](O5)(C)C(=O)O)OC)O)O)C(=O)N[C@H](C)C(=O)N[C@@H](C)COC6[C@@H]([C@@H]([C@H]([C@@H](O6)C)OC)OC)O)O	N[C@@H](Cc1ccccc1)C8=N[C@H](C(O8)C)C(=O)N[C@H](C(C)C)C(=O)N[C@@H](C(C)C)C8=N[C@@H](C(O8)C)C(=O)NC([*])C(=O)N[C@@H](C(OC4C(O)C(O)C(O)C(C(O))O4)C)C(=O)O	0.201835	NP.searcher
BGC0000362.fasta	CCCCCCCCCCCCCCCCCCCCCCCCCCCCCC(CC(=O)N[C@H](CC1=CC=CC=C1)C(=O)N[C@H]([C@@H](C)OC2[C@@H]([C@@H]([C@@H]([C@@H](O2)C)O)O)O[C@H]3[C@@H]([C@@H]([C@H]([C@@H](O3)C)O)O[C@H]4[C@@H]([C@H]([C@H]5[C@H](O4)CO[C@](O5)(C)C(=O)O)OC)O)O)C(=O)N[C@H](C)C(=O)N[C@@H](C)COC6[C@@H]([C@@H]([C@H]([C@@H](O6)C)OC)OC)O)O	N[C@@H](Cc1ccccc1)C8=N[C@H](C(O8)C)C(=O)N[C@H](C(C)C)C(=O)N[C@@H](C(C)C)C(=O)N[C@@H](C(OC4C(O)C(O)C(O)C(C(O))O4)C)C(=O)NC([*])C8=N[C@@H](C(O8)C)C(=O)O	0.212963	NP.searcher
BGC0000362.fasta	CCCCCCCCCCCCCCCCCCCCCCCCCCCCCC(CC(=O)N[C@H](CC1=CC=CC=C1)C(=O)N[C@H]([C@@H](C)OC2[C@@H]([C@@H]([C@@H]([C@@H](O2)C)O)O)O[C@H]3[C@@H]([C@@H]([C@H]([C@@H](O3)C)O)O[C@H]4[C@@H]([C@H]([C@H]5[C@H](O4)CO[C@](O5)(C)C(=O)O)OC)O)O)C(=O)N[C@H](C)C(=O)N[C@@H](C)COC6[C@@H]([C@@H]([C@H]([C@@H](O6)C)OC)OC)O)O	N[C@@H](Cc1ccccc1)C(=O)N[C@H](C(OC4C(O)C(O)C(O)C(C(O))O4)C)C(=O)N[C@H](C(C)C)C(=O)N[C@@H](C(C)C)C8=N[C@@H](C(O8)C)C(=O)NC([*])C8=N[C@@H](C(O8)C)C(=O)O	0.221198	NP.searcher
BGC0000362.fasta	CCCCCCCCCCCCCCCCCCCCCCCCCCCCCC(CC(=O)N[C@H](CC1=CC=CC=C1)C(=O)N[C@H]([C@@H](C)OC2[C@@H]([C@@H]([C@@H]([C@@H](O2)C)O)O)O[C@H]3[C@@H]([C@@H]([C@H]([C@@H](O3)C)O)O[C@H]4[C@@H]([C@H]([C@H]5[C@H](O4)CO[C@](O5)(C)C(=O)O)OC)O)O)C(=O)N[C@H](C)C(=O)N[C@@H](C)COC6[C@@H]([C@@H]([C@H]([C@@H](O6)C)OC)OC)O)O	N[C@@H](Cc1ccccc1)C8=N[C@H](C(O8)C)C(=O)N[C@H](C(C)C)C(=O)N[C@@H](C(C)C)C(=O)N[C@@H](C(OC4C(O)C(O)C(O)C(C(O))O4)C)C(=O)NC([*])C(=O)N[C@@H](C(O)C)C(=O)O	0.212963	NP.searcher
BGC0000362.fasta	CCCCCCCCCCCCCCCCCCCCCCCCCCCCCC(CC(=O)N[C@H](CC1=CC=CC=C1)C(=O)N[C@H]([C@@H](C)OC2[C@@H]([C@@H]([C@@H]([C@@H](O2)C)O)O)O[C@H]3[C@@H]([C@@H]([C@H]([C@@H](O3)C)O)O[C@H]4[C@@H]([C@H]([C@H]5[C@H](O4)CO[C@](O5)(C)C(=O)O)OC)O)O)C(=O)N[C@H](C)C(=O)N[C@@H](C)COC6[C@@H]([C@@H]([C@H]([C@@H](O6)C)OC)OC)O)O	N[C@@H](Cc1ccccc1)C8=N[C@H](C(O8)C)C(=O)N[C@H](C(C)C)C(=O)N[C@@H](C(C)C)C(=O)N[C@@H](C(O)C)C(=O)NC([*])C(=O)N[C@@H](C(OC5C(O)C(O)C(O)C(C(O))O5)C)C(=O)O	0.201835	NP.searcher
BGC0000362.fasta	CCCCCCCCCCCCCCCCCCCCCCCCCCCCCC(CC(=O)N[C@H](CC1=CC=CC=C1)C(=O)N[C@H]([C@@H](C)OC2[C@@H]([C@@H]([C@@H]([C@@H](O2)C)O)O)O[C@H]3[C@@H]([C@@H]([C@H]([C@@H](O3)C)O)O[C@H]4[C@@H]([C@H]([C@H]5[C@H](O4)CO[C@](O5)(C)C(=O)O)OC)O)O)C(=O)N[C@H](C)C(=O)N[C@@H](C)COC6[C@@H]([C@@H]([C@H]([C@@H](O6)C)OC)OC)O)O	N[C@@H](Cc1ccccc1)C(=O)N[C@H](C(OC4C(O)C(O)C(O)C(C(O))O4)C)C(=O)N[C@H](C(C)C)C(=O)N[C@@H](C(C)C)C8=N[C@@H](C(O8)C)C(=O)NC([*])C(=O)N[C@@H](C(O)C)C(=O)O	0.221198	NP.searcher
BGC0000362.fasta	CCCCCCCCCCCCCCCCCCCCCCCCCCCCCC(CC(=O)N[C@H](CC1=CC=CC=C1)C(=O)N[C@H]([C@@H](C)OC2[C@@H]([C@@H]([C@@H]([C@@H](O2)C)O)O)O[C@H]3[C@@H]([C@@H]([C@H]([C@@H](O3)C)O)O[C@H]4[C@@H]([C@H]([C@H]5[C@H](O4)CO[C@](O5)(C)C(=O)O)OC)O)O)C(=O)N[C@H](C)C(=O)N[C@@H](C)COC6[C@@H]([C@@H]([C@H]([C@@H](O6)C)OC)OC)O)O	N[C@@H](Cc1ccccc1)C(=O)N[C@H](C(O)C)C(=O)N[C@H](C(C)C)C(=O)N[C@@H](C(C)C)C8=N[C@@H](C(O8)C)C(=O)NC([*])C(=O)N[C@@H](C(OC5C(O)C(O)C(O)C(C(O))O5)C)C(=O)O	0.210046	NP.searcher
BGC0000362.fasta	CCCCCCCCCCCCCCCCCCCCCCCCCCCCCC(CC(=O)N[C@H](CC1=CC=CC=C1)C(=O)N[C@H]([C@@H](C)OC2[C@@H]([C@@H]([C@@H]([C@@H](O2)C)O)O)O[C@H]3[C@@H]([C@@H]([C@H]([C@@H](O3)C)O)O[C@H]4[C@@H]([C@H]([C@H]5[C@H](O4)CO[C@](O5)(C)C(=O)O)OC)O)O)C(=O)N[C@H](C)C(=O)N[C@@H](C)COC6[C@@H]([C@@H]([C@H]([C@@H](O6)C)OC)OC)O)O	N[C@@H](Cc1ccccc1)C(=O)N[C@H](C(OC4C(O)C(O)C(O)C(C(O))O4)C)C(=O)N[C@H](C(C)C)C(=O)N[C@@H](C(C)C)C(=O)N[C@@H](C(O)C)C(=O)NC([*])C8=N[C@@H](C(O8)C)C(=O)O	0.22381	NP.searcher
BGC0000362.fasta	CCCCCCCCCCCCCCCCCCCCCCCCCCCCCC(CC(=O)N[C@H](CC1=CC=CC=C1)C(=O)N[C@H]([C@@H](C)OC2[C@@H]([C@@H]([C@@H]([C@@H](O2)C)O)O)O[C@H]3[C@@H]([C@@H]([C@H]([C@@H](O3)C)O)O[C@H]4[C@@H]([C@H]([C@H]5[C@H](O4)CO[C@](O5)(C)C(=O)O)OC)O)O)C(=O)N[C@H](C)C(=O)N[C@@H](C)COC6[C@@H]([C@@H]([C@H]([C@@H](O6)C)OC)OC)O)O	N[C@@H](Cc1ccccc1)C(=O)N[C@H](C(O)C)C(=O)N[C@H](C(C)C)C(=O)N[C@@H](C(C)C)C(=O)N[C@@H](C(OC5C(O)C(O)C(O)C(C(O))O5)C)C(=O)NC([*])C8=N[C@@H](C(O8)C)C(=O)O	0.229665	NP.searcher
BGC0000362.fasta	CCCCCCCCCCCCCCCCCCCCCCCCCCCCCC(CC(=O)N[C@H](CC1=CC=CC=C1)C(=O)N[C@H]([C@@H](C)OC2[C@@H]([C@@H]([C@@H]([C@@H](O2)C)O)O)O[C@H]3[C@@H]([C@@H]([C@H]([C@@H](O3)C)O)O[C@H]4[C@@H]([C@H]([C@H]5[C@H](O4)CO[C@](O5)(C)C(=O)O)OC)O)O)C(=O)N[C@H](C)C(=O)N[C@@H](C)COC6[C@@H]([C@@H]([C@H]([C@@H](O6)C)OC)OC)O)O	N0[C@@H](Cc1ccccc1)C8=N[C@H](C(O8)C)C(=O)N[C@H](C(C)C)C(=O)N[C@@H](C(C)C)C(=O)N[C@@H](C(OC6C(O)C(O)C(O)C(C(O))O6)C)C(=O)NC([*])C(=O)N[C@@H](C(OC6C(O)C(O)C(O)C(C(O))O6)C)C0(=O)	0.159091	NP.searcher
BGC0000362.fasta	CCCCCCCCCCCCCCCCCCCCCCCCCCCCCC(CC(=O)N[C@H](CC1=CC=CC=C1)C(=O)N[C@H]([C@@H](C)OC2[C@@H]([C@@H]([C@@H]([C@@H](O2)C)O)O)O[C@H]3[C@@H]([C@@H]([C@H]([C@@H](O3)C)O)O[C@H]4[C@@H]([C@H]([C@H]5[C@H](O4)CO[C@](O5)(C)C(=O)O)OC)O)O)C(=O)N[C@H](C)C(=O)N[C@@H](C)COC6[C@@H]([C@@H]([C@H]([C@@H](O6)C)OC)OC)O)O	N0[C@@H](Cc1ccccc1)C(=O)N[C@H](C(OC6C(O)C(O)C(O)C(C(O))O6)C)C(=O)N[C@H](C(C)C)C(=O)N[C@@H](C(C)C)C8=N[C@@H](C(O8)C)C(=O)NC([*])C(=O)N[C@@H](C(OC6C(O)C(O)C(O)C(C(O))O6)C)C0(=O)	0.146018	NP.searcher
BGC0000362.fasta	CCCCCCCCCCCCCCCCCCCCCCCCCCCCCC(CC(=O)N[C@H](CC1=CC=CC=C1)C(=O)N[C@H]([C@@H](C)OC2[C@@H]([C@@H]([C@@H]([C@@H](O2)C)O)O)O[C@H]3[C@@H]([C@@H]([C@H]([C@@H](O3)C)O)O[C@H]4[C@@H]([C@H]([C@H]5[C@H](O4)CO[C@](O5)(C)C(=O)O)OC)O)O)C(=O)N[C@H](C)C(=O)N[C@@H](C)COC6[C@@H]([C@@H]([C@H]([C@@H](O6)C)OC)OC)O)O	N0[C@@H](Cc1ccccc1)C(=O)N[C@H](C(OC6C(O)C(O)C(O)C(C(O))O6)C)C(=O)N[C@H](C(C)C)C(=O)N[C@@H](C(C)C)C(=O)N[C@@H](C(OC6C(O)C(O)C(O)C(C(O))O6)C)C(=O)NC([*])C8=N[C@@H](C(O8)C)C0(=O)	0.16129	NP.searcher
BGC0000362.fasta	CCCCCCCCCCCCCCCCCCCCCCCCCCCCCC(CC(=O)N[C@H](CC1=CC=CC=C1)C(=O)N[C@H]([C@@H](C)OC2[C@@H]([C@@H]([C@@H]([C@@H](O2)C)O)O)O[C@H]3[C@@H]([C@@H]([C@H]([C@@H](O3)C)O)O[C@H]4[C@@H]([C@H]([C@H]5[C@H](O4)CO[C@](O5)(C)C(=O)O)OC)O)O)C(=O)N[C@H](C)C(=O)N[C@@H](C)COC6[C@@H]([C@@H]([C@H]([C@@H](O6)C)OC)OC)O)O	N[C@@H](Cc1ccccc1)C8=N[C@H](C(O8)C)C(=O)N[C@H](C(C)C)C(=O)N[C@@H](C(C)C)C(=O)N[C@@H](C(OC6C(O)C(O)C(O)C(C(O))O6)C)C(=O)NC([*])C(=O)N[C@@H](C(OC6C(O)C(O)C(O)C(C(O))O6)C)C(=O)O	0.214953	NP.searcher
BGC0000362.fasta	CCCCCCCCCCCCCCCCCCCCCCCCCCCCCC(CC(=O)N[C@H](CC1=CC=CC=C1)C(=O)N[C@H]([C@@H](C)OC2[C@@H]([C@@H]([C@@H]([C@@H](O2)C)O)O)O[C@H]3[C@@H]([C@@H]([C@H]([C@@H](O3)C)O)O[C@H]4[C@@H]([C@H]([C@H]5[C@H](O4)CO[C@](O5)(C)C(=O)O)OC)O)O)C(=O)N[C@H](C)C(=O)N[C@@H](C)COC6[C@@H]([C@@H]([C@H]([C@@H](O6)C)OC)OC)O)O	N[C@@H](Cc1ccccc1)C(=O)N[C@H](C(OC6C(O)C(O)C(O)C(C(O))O6)C)C(=O)N[C@H](C(C)C)C(=O)N[C@@H](C(C)C)C8=N[C@@H](C(O8)C)C(=O)NC([*])C(=O)N[C@@H](C(OC6C(O)C(O)C(O)C(C(O))O6)C)C(=O)O	0.223256	NP.searcher
BGC0000362.fasta	CCCCCCCCCCCCCCCCCCCCCCCCCCCCCC(CC(=O)N[C@H](CC1=CC=CC=C1)C(=O)N[C@H]([C@@H](C)OC2[C@@H]([C@@H]([C@@H]([C@@H](O2)C)O)O)O[C@H]3[C@@H]([C@@H]([C@H]([C@@H](O3)C)O)O[C@H]4[C@@H]([C@H]([C@H]5[C@H](O4)CO[C@](O5)(C)C(=O)O)OC)O)O)C(=O)N[C@H](C)C(=O)N[C@@H](C)COC6[C@@H]([C@@H]([C@H]([C@@H](O6)C)OC)OC)O)O	N[C@@H](Cc1ccccc1)C(=O)N[C@H](C(OC6C(O)C(O)C(O)C(C(O))O6)C)C(=O)N[C@H](C(C)C)C(=O)N[C@@H](C(C)C)C(=O)N[C@@H](C(OC6C(O)C(O)C(O)C(C(O))O6)C)C(=O)NC([*])C8=N[C@@H](C(O8)C)C(=O)O	0.229268	NP.searcher
BGC0000362.fasta	CCCCCCCCCCCC(OC1C(OC(C(C1OC2OC(C(C(C2O)OC3OC(C(C(C3OC(CCCCCCCCCCC)=O)OC4OC(C(C(C4OC)OC)OC)C)O)C)O)C)OC(C)=O)C)OC(C(C(OC)=O)NC(C(NC(C(NC(C(NC(CCCCCCCCCCC)=O)COC5OC(C(C(C5O)OC)O)C)=O)CO)=O)CC6=CC=CC=C6)=O)C)=O	N0[C@@H](Cc1ccccc1)C8=N[C@H](C(O8)C)C(=O)N[C@H](C(C)C)C(=O)N[C@@H](C(C)C)C8=N[C@@H](C(O8)C)C(=O)NC([*])C8=N[C@@H](C(O8)C)C0(=O)	0.145729	NP.searcher
BGC0000362.fasta	CCCCCCCCCCCC(OC1C(OC(C(C1OC2OC(C(C(C2O)OC3OC(C(C(C3OC(CCCCCCCCCCC)=O)OC4OC(C(C(C4OC)OC)OC)C)O)C)O)C)OC(C)=O)C)OC(C(C(OC)=O)NC(C(NC(C(NC(C(NC(CCCCCCCCCCC)=O)COC5OC(C(C(C5O)OC)O)C)=O)CO)=O)CC6=CC=CC=C6)=O)C)=O	N0[C@@H](Cc1ccccc1)C8=N[C@H](C(O8)C)C(=O)N[C@H](C(C)C)C(=O)N[C@@H](C(C)C)C8=N[C@@H](C(O8)C)C(=O)NC([*])C(=O)N[C@@H](C(O)C)C0(=O)	0.151961	NP.searcher
BGC0000362.fasta	CCCCCCCCCCCC(OC1C(OC(C(C1OC2OC(C(C(C2O)OC3OC(C(C(C3OC(CCCCCCCCCCC)=O)OC4OC(C(C(C4OC)OC)OC)C)O)C)O)C)OC(C)=O)C)OC(C(C(OC)=O)NC(C(NC(C(NC(C(NC(CCCCCCCCCCC)=O)COC5OC(C(C(C5O)OC)O)C)=O)CO)=O)CC6=CC=CC=C6)=O)C)=O	N0[C@@H](Cc1ccccc1)C8=N[C@H](C(O8)C)C(=O)N[C@H](C(C)C)C(=O)N[C@@H](C(C)C)C(=O)N[C@@H](C(O)C)C(=O)NC([*])C8=N[C@@H](C(O8)C)C0(=O)	0.15	NP.searcher
BGC0000362.fasta	CCCCCCCCCCCC(OC1C(OC(C(C1OC2OC(C(C(C2O)OC3OC(C(C(C3OC(CCCCCCCCCCC)=O)OC4OC(C(C(C4OC)OC)OC)C)O)C)O)C)OC(C)=O)C)OC(C(C(OC)=O)NC(C(NC(C(NC(C(NC(CCCCCCCCCCC)=O)COC5OC(C(C(C5O)OC)O)C)=O)CO)=O)CC6=CC=CC=C6)=O)C)=O	N0[C@@H](Cc1ccccc1)C(=O)N[C@H](C(O)C)C(=O)N[C@H](C(C)C)C(=O)N[C@@H](C(C)C)C8=N[C@@H](C(O8)C)C(=O)NC([*])C8=N[C@@H](C(O8)C)C0(=O)	0.141463	NP.searcher
BGC0000362.fasta	CCCCCCCCCCCC(OC1C(OC(C(C1OC2OC(C(C(C2O)OC3OC(C(C(C3OC(CCCCCCCCCCC)=O)OC4OC(C(C(C4OC)OC)OC)C)O)C)O)C)OC(C)=O)C)OC(C(C(OC)=O)NC(C(NC(C(NC(C(NC(CCCCCCCCCCC)=O)COC5OC(C(C(C5O)OC)O)C)=O)CO)=O)CC6=CC=CC=C6)=O)C)=O	N[C@@H](Cc1ccccc1)C(=O)N[C@H](C(O0)C)C(=O)N[C@H](C(C)C)C(=O)N[C@@H](C(C)C)C8=N[C@@H](C(O8)C)C(=O)NC([*])C8=N[C@@H](C(O8)C)C0(=O)	0.2	NP.searcher
BGC0000362.fasta	CCCCCCCCCCCC(OC1C(OC(C(C1OC2OC(C(C(C2O)OC3OC(C(C(C3OC(CCCCCCCCCCC)=O)OC4OC(C(C(C4OC)OC)OC)C)O)C)O)C)OC(C)=O)C)OC(C(C(OC)=O)NC(C(NC(C(NC(C(NC(CCCCCCCCCCC)=O)COC5OC(C(C(C5O)OC)O)C)=O)CO)=O)CC6=CC=CC=C6)=O)C)=O	N[C@@H](Cc1ccccc1)C8=N[C@H](C(O8)C)C(=O)N[C@H](C(C)C)C(=O)N[C@@H](C(C)C)C(=O)N[C@@H](C(O0)C)C(=O)NC([*])C8=N[C@@H](C(O8)C)C0(=O)	0.175115	NP.searcher
BGC0000362.fasta	CCCCCCCCCCCC(OC1C(OC(C(C1OC2OC(C(C(C2O)OC3OC(C(C(C3OC(CCCCCCCCCCC)=O)OC4OC(C(C(C4OC)OC)OC)C)O)C)O)C)OC(C)=O)C)OC(C(C(OC)=O)NC(C(NC(C(NC(C(NC(CCCCCCCCCCC)=O)COC5OC(C(C(C5O)OC)O)C)=O)CO)=O)CC6=CC=CC=C6)=O)C)=O	N[C@@H](Cc1ccccc1)C8=N[C@H](C(O8)C)C(=O)N[C@H](C(C)C)C(=O)N[C@@H](C(C)C)C8=N[C@@H](C(O8)C)C(=O)NC([*])C8=N[C@@H](C(O8)C)C(=O)O	0.160976	NP.searcher
BGC0000362.fasta	CCCCCCCCCCCC(OC1C(OC(C(C1OC2OC(C(C(C2O)OC3OC(C(C(C3OC(CCCCCCCCCCC)=O)OC4OC(C(C(C4OC)OC)OC)C)O)C)O)C)OC(C)=O)C)OC(C(C(OC)=O)NC(C(NC(C(NC(C(NC(CCCCCCCCCCC)=O)COC5OC(C(C(C5O)OC)O)C)=O)CO)=O)CC6=CC=CC=C6)=O)C)=O	N0[C@@H](Cc1ccccc1)C8=N[C@H](C(O8)C)C(=O)N[C@H](C(C)C)C(=O)N[C@@H](C(C)C)C(=O)N[C@@H](C(O)C)C(=O)NC([*])C(=O)N[C@@H](C(O)C)C0(=O)	0.155	NP.searcher
BGC0000362.fasta	CCCCCCCCCCCC(OC1C(OC(C(C1OC2OC(C(C(C2O)OC3OC(C(C(C3OC(CCCCCCCCCCC)=O)OC4OC(C(C(C4OC)OC)OC)C)O)C)O)C)OC(C)=O)C)OC(C(C(OC)=O)NC(C(NC(C(NC(C(NC(CCCCCCCCCCC)=O)COC5OC(C(C(C5O)OC)O)C)=O)CO)=O)CC6=CC=CC=C6)=O)C)=O	N0[C@@H](Cc1ccccc1)C(=O)N[C@H](C(O)C)C(=O)N[C@H](C(C)C)C(=O)N[C@@H](C(C)C)C8=N[C@@H](C(O8)C)C(=O)NC([*])C(=O)N[C@@H](C(O)C)C0(=O)	0.146341	NP.searcher
BGC0000362.fasta	CCCCCCCCCCCC(OC1C(OC(C(C1OC2OC(C(C(C2O)OC3OC(C(C(C3OC(CCCCCCCCCCC)=O)OC4OC(C(C(C4OC)OC)OC)C)O)C)O)C)OC(C)=O)C)OC(C(C(OC)=O)NC(C(NC(C(NC(C(NC(CCCCCCCCCCC)=O)COC5OC(C(C(C5O)OC)O)C)=O)CO)=O)CC6=CC=CC=C6)=O)C)=O	N0[C@@H](Cc1ccccc1)C(=O)N[C@H](C(O)C)C(=O)N[C@H](C(C)C)C(=O)N[C@@H](C(C)C)C(=O)N[C@@H](C(O)C)C(=O)NC([*])C8=N[C@@H](C(O8)C)C0(=O)	0.145	NP.searcher
BGC0000362.fasta	CCCCCCCCCCCC(OC1C(OC(C(C1OC2OC(C(C(C2O)OC3OC(C(C(C3OC(CCCCCCCCCCC)=O)OC4OC(C(C(C4OC)OC)OC)C)O)C)O)C)OC(C)=O)C)OC(C(C(OC)=O)NC(C(NC(C(NC(C(NC(CCCCCCCCCCC)=O)COC5OC(C(C(C5O)OC)O)C)=O)CO)=O)CC6=CC=CC=C6)=O)C)=O	N[C@@H](Cc1ccccc1)C(=O)N[C@H](C(O0)C)C(=O)N[C@H](C(C)C)C(=O)N[C@@H](C(C)C)C8=N[C@@H](C(O8)C)C(=O)NC([*])C(=O)N[C@@H](C(O)C)C0(=O)	0.198068	NP.searcher
BGC0000362.fasta	CCCCCCCCCCCC(OC1C(OC(C(C1OC2OC(C(C(C2O)OC3OC(C(C(C3OC(CCCCCCCCCCC)=O)OC4OC(C(C(C4OC)OC)OC)C)O)C)O)C)OC(C)=O)C)OC(C(C(OC)=O)NC(C(NC(C(NC(C(NC(CCCCCCCCCCC)=O)COC5OC(C(C(C5O)OC)O)C)=O)CO)=O)CC6=CC=CC=C6)=O)C)=O	N[C@@H](Cc1ccccc1)C(=O)N[C@H](C(O0)C)C(=O)N[C@H](C(C)C)C(=O)N[C@@H](C(C)C)C(=O)N[C@@H](C(O)C)C(=O)NC([*])C8=N[C@@H](C(O8)C)C0(=O)	0.192118	NP.searcher
BGC0000362.fasta	CCCCCCCCCCCC(OC1C(OC(C(C1OC2OC(C(C(C2O)OC3OC(C(C(C3OC(CCCCCCCCCCC)=O)OC4OC(C(C(C4OC)OC)OC)C)O)C)O)C)OC(C)=O)C)OC(C(C(OC)=O)NC(C(NC(C(NC(C(NC(CCCCCCCCCCC)=O)COC5OC(C(C(C5O)OC)O)C)=O)CO)=O)CC6=CC=CC=C6)=O)C)=O	N[C@@H](Cc1ccccc1)C8=N[C@H](C(O8)C)C(=O)N[C@H](C(C)C)C(=O)N[C@@H](C(C)C)C(=O)N[C@@H](C(O0)C)C(=O)NC([*])C(=O)N[C@@H](C(O)C)C0(=O)	0.16055	NP.searcher
BGC0000362.fasta	CCCCCCCCCCCC(OC1C(OC(C(C1OC2OC(C(C(C2O)OC3OC(C(C(C3OC(CCCCCCCCCCC)=O)OC4OC(C(C(C4OC)OC)OC)C)O)C)O)C)OC(C)=O)C)OC(C(C(OC)=O)NC(C(NC(C(NC(C(NC(CCCCCCCCCCC)=O)COC5OC(C(C(C5O)OC)O)C)=O)CO)=O)CC6=CC=CC=C6)=O)C)=O	N[C@@H](Cc1ccccc1)C(=O)N[C@H](C(O)C)C(=O)N[C@H](C(C)C)C(=O)N[C@@H](C(C)C)C(=O)N[C@@H](C(O0)C)C(=O)NC([*])C8=N[C@@H](C(O8)C)C0(=O)	0.2	NP.searcher
BGC0000362.fasta	CCCCCCCCCCCC(OC1C(OC(C(C1OC2OC(C(C(C2O)OC3OC(C(C(C3OC(CCCCCCCCCCC)=O)OC4OC(C(C(C4OC)OC)OC)C)O)C)O)C)OC(C)=O)C)OC(C(C(OC)=O)NC(C(NC(C(NC(C(NC(CCCCCCCCCCC)=O)COC5OC(C(C(C5O)OC)O)C)=O)CO)=O)CC6=CC=CC=C6)=O)C)=O	N[C@@H](Cc1ccccc1)C8=N[C@H](C(O8)C)C(=O)N[C@H](C(C)C)C(=O)N[C@@H](C(C)C)C8=N[C@@H](C(O8)C)C(=O)NC([*])C(=O)N[C@@H](C(O)C)C(=O)O	0.165854	NP.searcher
BGC0000362.fasta	CCCCCCCCCCCC(OC1C(OC(C(C1OC2OC(C(C(C2O)OC3OC(C(C(C3OC(CCCCCCCCCCC)=O)OC4OC(C(C(C4OC)OC)OC)C)O)C)O)C)OC(C)=O)C)OC(C(C(OC)=O)NC(C(NC(C(NC(C(NC(CCCCCCCCCCC)=O)COC5OC(C(C(C5O)OC)O)C)=O)CO)=O)CC6=CC=CC=C6)=O)C)=O	N[C@@H](Cc1ccccc1)C8=N[C@H](C(O8)C)C(=O)N[C@H](C(C)C)C(=O)N[C@@H](C(C)C)C(=O)N[C@@H](C(O)C)C(=O)NC([*])C8=N[C@@H](C(O8)C)C(=O)O	0.166667	NP.searcher
BGC0000362.fasta	CCCCCCCCCCCC(OC1C(OC(C(C1OC2OC(C(C(C2O)OC3OC(C(C(C3OC(CCCCCCCCCCC)=O)OC4OC(C(C(C4OC)OC)OC)C)O)C)O)C)OC(C)=O)C)OC(C(C(OC)=O)NC(C(NC(C(NC(C(NC(CCCCCCCCCCC)=O)COC5OC(C(C(C5O)OC)O)C)=O)CO)=O)CC6=CC=CC=C6)=O)C)=O	N[C@@H](Cc1ccccc1)C(=O)N[C@H](C(O)C)C(=O)N[C@H](C(C)C)C(=O)N[C@@H](C(C)C)C8=N[C@@H](C(O8)C)C(=O)NC([*])C8=N[C@@H](C(O8)C)C(=O)O	0.187192	NP.searcher
BGC0000362.fasta	CCCCCCCCCCCC(OC1C(OC(C(C1OC2OC(C(C(C2O)OC3OC(C(C(C3OC(CCCCCCCCCCC)=O)OC4OC(C(C(C4OC)OC)OC)C)O)C)O)C)OC(C)=O)C)OC(C(C(OC)=O)NC(C(NC(C(NC(C(NC(CCCCCCCCCCC)=O)COC5OC(C(C(C5O)OC)O)C)=O)CO)=O)CC6=CC=CC=C6)=O)C)=O	N[C@@H](Cc1ccccc1)C8=N[C@H](C(O8)C)C(=O)N[C@H](C(C)C)C(=O)N[C@@H](C(C)C)C(=O)N[C@@H](C(O)C)C(=O)NC([*])C(=O)N[C@@H](C(O)C)C(=O)O	0.168317	NP.searcher
BGC0000362.fasta	CCCCCCCCCCCC(OC1C(OC(C(C1OC2OC(C(C(C2O)OC3OC(C(C(C3OC(CCCCCCCCCCC)=O)OC4OC(C(C(C4OC)OC)OC)C)O)C)O)C)OC(C)=O)C)OC(C(C(OC)=O)NC(C(NC(C(NC(C(NC(CCCCCCCCCCC)=O)COC5OC(C(C(C5O)OC)O)C)=O)CO)=O)CC6=CC=CC=C6)=O)C)=O	N[C@@H](Cc1ccccc1)C(=O)N[C@H](C(O)C)C(=O)N[C@H](C(C)C)C(=O)N[C@@H](C(C)C)C8=N[C@@H](C(O8)C)C(=O)NC([*])C(=O)N[C@@H](C(O)C)C(=O)O	0.18408	NP.searcher
BGC0000362.fasta	CCCCCCCCCCCC(OC1C(OC(C(C1OC2OC(C(C(C2O)OC3OC(C(C(C3OC(CCCCCCCCCCC)=O)OC4OC(C(C(C4OC)OC)OC)C)O)C)O)C)OC(C)=O)C)OC(C(C(OC)=O)NC(C(NC(C(NC(C(NC(CCCCCCCCCCC)=O)COC5OC(C(C(C5O)OC)O)C)=O)CO)=O)CC6=CC=CC=C6)=O)C)=O	N[C@@H](Cc1ccccc1)C(=O)N[C@H](C(O)C)C(=O)N[C@H](C(C)C)C(=O)N[C@@H](C(C)C)C(=O)N[C@@H](C(O)C)C(=O)NC([*])C8=N[C@@H](C(O8)C)C(=O)O	0.193717	NP.searcher
BGC0000362.fasta	CCCCCCCCCCCC(OC1C(OC(C(C1OC2OC(C(C(C2O)OC3OC(C(C(C3OC(CCCCCCCCCCC)=O)OC4OC(C(C(C4OC)OC)OC)C)O)C)O)C)OC(C)=O)C)OC(C(C(OC)=O)NC(C(NC(C(NC(C(NC(CCCCCCCCCCC)=O)COC5OC(C(C(C5O)OC)O)C)=O)CO)=O)CC6=CC=CC=C6)=O)C)=O	N0[C@@H](Cc1ccccc1)C(=O)N[C@H](C(O)C)C(=O)N[C@H](C(C)C)C(=O)N[C@@H](C(C)C)C(=O)N[C@@H](C(O)C)C(=O)NC([*])C(=O)N[C@@H](C(O)C)C0(=O)	0.119792	NP.searcher
BGC0000362.fasta	CCCCCCCCCCCC(OC1C(OC(C(C1OC2OC(C(C(C2O)OC3OC(C(C(C3OC(CCCCCCCCCCC)=O)OC4OC(C(C(C4OC)OC)OC)C)O)C)O)C)OC(C)=O)C)OC(C(C(OC)=O)NC(C(NC(C(NC(C(NC(CCCCCCCCCCC)=O)COC5OC(C(C(C5O)OC)O)C)=O)CO)=O)CC6=CC=CC=C6)=O)C)=O	N[C@@H](Cc1ccccc1)C(=O)N[C@H](C(O0)C)C(=O)N[C@H](C(C)C)C(=O)N[C@@H](C(C)C)C(=O)N[C@@H](C(O)C)C(=O)NC([*])C(=O)N[C@@H](C(O)C)C0(=O)	0.187817	NP.searcher
BGC0000362.fasta	CCCCCCCCCCCC(OC1C(OC(C(C1OC2OC(C(C(C2O)OC3OC(C(C(C3OC(CCCCCCCCCCC)=O)OC4OC(C(C(C4OC)OC)OC)C)O)C)O)C)OC(C)=O)C)OC(C(C(OC)=O)NC(C(NC(C(NC(C(NC(CCCCCCCCCCC)=O)COC5OC(C(C(C5O)OC)O)C)=O)CO)=O)CC6=CC=CC=C6)=O)C)=O	N[C@@H](Cc1ccccc1)C(=O)N[C@H](C(O)C)C(=O)N[C@H](C(C)C)C(=O)N[C@@H](C(C)C)C(=O)N[C@@H](C(O0)C)C(=O)NC([*])C(=O)N[C@@H](C(O)C)C0(=O)	0.192118	NP.searcher
BGC0000362.fasta	CCCCCCCCCCCC(OC1C(OC(C(C1OC2OC(C(C(C2O)OC3OC(C(C(C3OC(CCCCCCCCCCC)=O)OC4OC(C(C(C4OC)OC)OC)C)O)C)O)C)OC(C)=O)C)OC(C(C(OC)=O)NC(C(NC(C(NC(C(NC(CCCCCCCCCCC)=O)COC5OC(C(C(C5O)OC)O)C)=O)CO)=O)CC6=CC=CC=C6)=O)C)=O	N[C@@H](Cc1ccccc1)C(=O)N[C@H](C(O)C)C(=O)N[C@H](C(C)C)C(=O)N[C@@H](C(C)C)C(=O)N[C@@H](C(O)C)C(=O)NC([*])C(=O)N[C@@H](C(O)C)C(=O)O	0.180328	NP.searcher
BGC0000362.fasta	CCCCCCCCCCCC(OC1C(OC(C(C1OC2OC(C(C(C2O)OC3OC(C(C(C3OC(CCCCCCCCCCC)=O)OC4OC(C(C(C4OC)OC)OC)C)O)C)O)C)OC(C)=O)C)OC(C(C(OC)=O)NC(C(NC(C(NC(C(NC(CCCCCCCCCCC)=O)COC5OC(C(C(C5O)OC)O)C)=O)CO)=O)CC6=CC=CC=C6)=O)C)=O	N0[C@@H](Cc1ccccc1)C8=N[C@H](C(O8)C)C(=O)N[C@H](C(C)C)C(=O)N[C@@H](C(C)C)C8=N[C@@H](C(O8)C)C(=O)NC([*])C(=O)N[C@@H](C(OC4C(O)C(O)C(O)C(C(O))O4)C)C0(=O)	0.178082	NP.searcher
BGC0000362.fasta	CCCCCCCCCCCC(OC1C(OC(C(C1OC2OC(C(C(C2O)OC3OC(C(C(C3OC(CCCCCCCCCCC)=O)OC4OC(C(C(C4OC)OC)OC)C)O)C)O)C)OC(C)=O)C)OC(C(C(OC)=O)NC(C(NC(C(NC(C(NC(CCCCCCCCCCC)=O)COC5OC(C(C(C5O)OC)O)C)=O)CO)=O)CC6=CC=CC=C6)=O)C)=O	N0[C@@H](Cc1ccccc1)C8=N[C@H](C(O8)C)C(=O)N[C@H](C(C)C)C(=O)N[C@@H](C(C)C)C(=O)N[C@@H](C(OC4C(O)C(O)C(O)C(C(O))O4)C)C(=O)NC([*])C8=N[C@@H](C(O8)C)C0(=O)	0.182243	NP.searcher
BGC0000362.fasta	CCCCCCCCCCCC(OC1C(OC(C(C1OC2OC(C(C(C2O)OC3OC(C(C(C3OC(CCCCCCCCCCC)=O)OC4OC(C(C(C4OC)OC)OC)C)O)C)O)C)OC(C)=O)C)OC(C(C(OC)=O)NC(C(NC(C(NC(C(NC(CCCCCCCCCCC)=O)COC5OC(C(C(C5O)OC)O)C)=O)CO)=O)CC6=CC=CC=C6)=O)C)=O	N0[C@@H](Cc1ccccc1)C(=O)N[C@H](C(OC4C(O)C(O)C(O)C(C(O))O4)C)C(=O)N[C@H](C(C)C)C(=O)N[C@@H](C(C)C)C8=N[C@@H](C(O8)C)C(=O)NC([*])C8=N[C@@H](C(O8)C)C0(=O)	0.16895	NP.searcher
BGC0000362.fasta	CCCCCCCCCCCC(OC1C(OC(C(C1OC2OC(C(C(C2O)OC3OC(C(C(C3OC(CCCCCCCCCCC)=O)OC4OC(C(C(C4OC)OC)OC)C)O)C)O)C)OC(C)=O)C)OC(C(C(OC)=O)NC(C(NC(C(NC(C(NC(CCCCCCCCCCC)=O)COC5OC(C(C(C5O)OC)O)C)=O)CO)=O)CC6=CC=CC=C6)=O)C)=O	N0[C@@H](Cc1ccccc1)C8=N[C@H](C(O8)C)C(=O)N[C@H](C(C)C)C(=O)N[C@@H](C(C)C)C(=O)N[C@@H](C(OC4C(O)C(O)C(O)C(C(O))O4)C)C(=O)NC([*])C(=O)N[C@@H](C(O)C)C0(=O)	0.183486	NP.searcher
BGC0000362.fasta	CCCCCCCCCCCC(OC1C(OC(C(C1OC2OC(C(C(C2O)OC3OC(C(C(C3OC(CCCCCCCCCCC)=O)OC4OC(C(C(C4OC)OC)OC)C)O)C)O)C)OC(C)=O)C)OC(C(C(OC)=O)NC(C(NC(C(NC(C(NC(CCCCCCCCCCC)=O)COC5OC(C(C(C5O)OC)O)C)=O)CO)=O)CC6=CC=CC=C6)=O)C)=O	N0[C@@H](Cc1ccccc1)C8=N[C@H](C(O8)C)C(=O)N[C@H](C(C)C)C(=O)N[C@@H](C(C)C)C(=O)N[C@@H](C(O)C)C(=O)NC([*])C(=O)N[C@@H](C(OC5C(O)C(O)C(O)C(C(O))O5)C)C0(=O)	0.178899	NP.searcher
BGC0000362.fasta	CCCCCCCCCCCC(OC1C(OC(C(C1OC2OC(C(C(C2O)OC3OC(C(C(C3OC(CCCCCCCCCCC)=O)OC4OC(C(C(C4OC)OC)OC)C)O)C)O)C)OC(C)=O)C)OC(C(C(OC)=O)NC(C(NC(C(NC(C(NC(CCCCCCCCCCC)=O)COC5OC(C(C(C5O)OC)O)C)=O)CO)=O)CC6=CC=CC=C6)=O)C)=O	N0[C@@H](Cc1ccccc1)C(=O)N[C@H](C(OC4C(O)C(O)C(O)C(C(O))O4)C)C(=O)N[C@H](C(C)C)C(=O)N[C@@H](C(C)C)C8=N[C@@H](C(O8)C)C(=O)NC([*])C(=O)N[C@@H](C(O)C)C0(=O)	0.169643	NP.searcher
BGC0000362.fasta	CCCCCCCCCCCC(OC1C(OC(C(C1OC2OC(C(C(C2O)OC3OC(C(C(C3OC(CCCCCCCCCCC)=O)OC4OC(C(C(C4OC)OC)OC)C)O)C)O)C)OC(C)=O)C)OC(C(C(OC)=O)NC(C(NC(C(NC(C(NC(CCCCCCCCCCC)=O)COC5OC(C(C(C5O)OC)O)C)=O)CO)=O)CC6=CC=CC=C6)=O)C)=O	N0[C@@H](Cc1ccccc1)C(=O)N[C@H](C(O)C)C(=O)N[C@H](C(C)C)C(=O)N[C@@H](C(C)C)C8=N[C@@H](C(O8)C)C(=O)NC([*])C(=O)N[C@@H](C(OC5C(O)C(O)C(O)C(C(O))O5)C)C0(=O)	0.169643	NP.searcher
BGC0000362.fasta	CCCCCCCCCCCC(OC1C(OC(C(C1OC2OC(C(C(C2O)OC3OC(C(C(C3OC(CCCCCCCCCCC)=O)OC4OC(C(C(C4OC)OC)OC)C)O)C)O)C)OC(C)=O)C)OC(C(C(OC)=O)NC(C(NC(C(NC(C(NC(CCCCCCCCCCC)=O)COC5OC(C(C(C5O)OC)O)C)=O)CO)=O)CC6=CC=CC=C6)=O)C)=O	N0[C@@H](Cc1ccccc1)C(=O)N[C@H](C(OC4C(O)C(O)C(O)C(C(O))O4)C)C(=O)N[C@H](C(C)C)C(=O)N[C@@H](C(C)C)C(=O)N[C@@H](C(O)C)C(=O)NC([*])C8=N[C@@H](C(O8)C)C0(=O)	0.170507	NP.searcher
BGC0000362.fasta	CCCCCCCCCCCC(OC1C(OC(C(C1OC2OC(C(C(C2O)OC3OC(C(C(C3OC(CCCCCCCCCCC)=O)OC4OC(C(C(C4OC)OC)OC)C)O)C)O)C)OC(C)=O)C)OC(C(C(OC)=O)NC(C(NC(C(NC(C(NC(CCCCCCCCCCC)=O)COC5OC(C(C(C5O)OC)O)C)=O)CO)=O)CC6=CC=CC=C6)=O)C)=O	N0[C@@H](Cc1ccccc1)C(=O)N[C@H](C(O)C)C(=O)N[C@H](C(C)C)C(=O)N[C@@H](C(C)C)C(=O)N[C@@H](C(OC5C(O)C(O)C(O)C(C(O))O5)C)C(=O)NC([*])C8=N[C@@H](C(O8)C)C0(=O)	0.175115	NP.searcher
BGC0000362.fasta	CCCCCCCCCCCC(OC1C(OC(C(C1OC2OC(C(C(C2O)OC3OC(C(C(C3OC(CCCCCCCCCCC)=O)OC4OC(C(C(C4OC)OC)OC)C)O)C)O)C)OC(C)=O)C)OC(C(C(OC)=O)NC(C(NC(C(NC(C(NC(CCCCCCCCCCC)=O)COC5OC(C(C(C5O)OC)O)C)=O)CO)=O)CC6=CC=CC=C6)=O)C)=O	N[C@@H](Cc1ccccc1)C(=O)N[C@H](C(O0)C)C(=O)N[C@H](C(C)C)C(=O)N[C@@H](C(C)C)C8=N[C@@H](C(O8)C)C(=O)NC([*])C(=O)N[C@@H](C(OC4C(O)C(O)C(O)C(C(O))O4)C)C0(=O)	0.209821	NP.searcher
BGC0000362.fasta	CCCCCCCCCCCC(OC1C(OC(C(C1OC2OC(C(C(C2O)OC3OC(C(C(C3OC(CCCCCCCCCCC)=O)OC4OC(C(C(C4OC)OC)OC)C)O)C)O)C)OC(C)=O)C)OC(C(C(OC)=O)NC(C(NC(C(NC(C(NC(CCCCCCCCCCC)=O)COC5OC(C(C(C5O)OC)O)C)=O)CO)=O)CC6=CC=CC=C6)=O)C)=O	N[C@@H](Cc1ccccc1)C(=O)N[C@H](C(O0)C)C(=O)N[C@H](C(C)C)C(=O)N[C@@H](C(C)C)C(=O)N[C@@H](C(OC4C(O)C(O)C(O)C(C(O))O4)C)C(=O)NC([*])C8=N[C@@H](C(O8)C)C0(=O)	0.215596	NP.searcher
BGC0000362.fasta	CCCCCCCCCCCC(OC1C(OC(C(C1OC2OC(C(C(C2O)OC3OC(C(C(C3OC(CCCCCCCCCCC)=O)OC4OC(C(C(C4OC)OC)OC)C)O)C)O)C)OC(C)=O)C)OC(C(C(OC)=O)NC(C(NC(C(NC(C(NC(CCCCCCCCCCC)=O)COC5OC(C(C(C5O)OC)O)C)=O)CO)=O)CC6=CC=CC=C6)=O)C)=O	N[C@@H](Cc1ccccc1)C8=N[C@H](C(O8)C)C(=O)N[C@H](C(C)C)C(=O)N[C@@H](C(C)C)C(=O)N[C@@H](C(O0)C)C(=O)NC([*])C(=O)N[C@@H](C(OC4C(O)C(O)C(O)C(C(O))O4)C)C0(=O)	0.174468	NP.searcher
BGC0000362.fasta	CCCCCCCCCCCC(OC1C(OC(C(C1OC2OC(C(C(C2O)OC3OC(C(C(C3OC(CCCCCCCCCCC)=O)OC4OC(C(C(C4OC)OC)OC)C)O)C)O)C)OC(C)=O)C)OC(C(C(OC)=O)NC(C(NC(C(NC(C(NC(CCCCCCCCCCC)=O)COC5OC(C(C(C5O)OC)O)C)=O)CO)=O)CC6=CC=CC=C6)=O)C)=O	N[C@@H](Cc1ccccc1)C(=O)N[C@H](C(OC4C(O)C(O)C(O)C(C(O))O4)C)C(=O)N[C@H](C(C)C)C(=O)N[C@@H](C(C)C)C(=O)N[C@@H](C(O0)C)C(=O)NC([*])C8=N[C@@H](C(O8)C)C0(=O)	0.228311	NP.searcher
BGC0000362.fasta	CCCCCCCCCCCC(OC1C(OC(C(C1OC2OC(C(C(C2O)OC3OC(C(C(C3OC(CCCCCCCCCCC)=O)OC4OC(C(C(C4OC)OC)OC)C)O)C)O)C)OC(C)=O)C)OC(C(C(OC)=O)NC(C(NC(C(NC(C(NC(CCCCCCCCCCC)=O)COC5OC(C(C(C5O)OC)O)C)=O)CO)=O)CC6=CC=CC=C6)=O)C)=O	N[C@@H](Cc1ccccc1)C8=N[C@H](C(O8)C)C(=O)N[C@H](C(C)C)C(=O)N[C@@H](C(C)C)C8=N[C@@H](C(O8)C)C(=O)NC([*])C(=O)N[C@@H](C(OC4C(O)C(O)C(O)C(C(O))O4)C)C(=O)O	0.197248	NP.searcher
BGC0000362.fasta	CCCCCCCCCCCC(OC1C(OC(C(C1OC2OC(C(C(C2O)OC3OC(C(C(C3OC(CCCCCCCCCCC)=O)OC4OC(C(C(C4OC)OC)OC)C)O)C)O)C)OC(C)=O)C)OC(C(C(OC)=O)NC(C(NC(C(NC(C(NC(CCCCCCCCCCC)=O)COC5OC(C(C(C5O)OC)O)C)=O)CO)=O)CC6=CC=CC=C6)=O)C)=O	N[C@@H](Cc1ccccc1)C8=N[C@H](C(O8)C)C(=O)N[C@H](C(C)C)C(=O)N[C@@H](C(C)C)C(=O)N[C@@H](C(OC4C(O)C(O)C(O)C(C(O))O4)C)C(=O)NC([*])C8=N[C@@H](C(O8)C)C(=O)O	0.191781	NP.searcher
BGC0000362.fasta	CCCCCCCCCCCC(OC1C(OC(C(C1OC2OC(C(C(C2O)OC3OC(C(C(C3OC(CCCCCCCCCCC)=O)OC4OC(C(C(C4OC)OC)OC)C)O)C)O)C)OC(C)=O)C)OC(C(C(OC)=O)NC(C(NC(C(NC(C(NC(CCCCCCCCCCC)=O)COC5OC(C(C(C5O)OC)O)C)=O)CO)=O)CC6=CC=CC=C6)=O)C)=O	N[C@@H](Cc1ccccc1)C(=O)N[C@H](C(OC4C(O)C(O)C(O)C(C(O))O4)C)C(=O)N[C@H](C(C)C)C(=O)N[C@@H](C(C)C)C8=N[C@@H](C(O8)C)C(=O)NC([*])C8=N[C@@H](C(O8)C)C(=O)O	0.21659	NP.searcher
BGC0000362.fasta	CCCCCCCCCCCC(OC1C(OC(C(C1OC2OC(C(C(C2O)OC3OC(C(C(C3OC(CCCCCCCCCCC)=O)OC4OC(C(C(C4OC)OC)OC)C)O)C)O)C)OC(C)=O)C)OC(C(C(OC)=O)NC(C(NC(C(NC(C(NC(CCCCCCCCCCC)=O)COC5OC(C(C(C5O)OC)O)C)=O)CO)=O)CC6=CC=CC=C6)=O)C)=O	N[C@@H](Cc1ccccc1)C8=N[C@H](C(O8)C)C(=O)N[C@H](C(C)C)C(=O)N[C@@H](C(C)C)C(=O)N[C@@H](C(OC4C(O)C(O)C(O)C(C(O))O4)C)C(=O)NC([*])C(=O)N[C@@H](C(O)C)C(=O)O	0.197248	NP.searcher
BGC0000362.fasta	CCCCCCCCCCCC(OC1C(OC(C(C1OC2OC(C(C(C2O)OC3OC(C(C(C3OC(CCCCCCCCCCC)=O)OC4OC(C(C(C4OC)OC)OC)C)O)C)O)C)OC(C)=O)C)OC(C(C(OC)=O)NC(C(NC(C(NC(C(NC(CCCCCCCCCCC)=O)COC5OC(C(C(C5O)OC)O)C)=O)CO)=O)CC6=CC=CC=C6)=O)C)=O	N[C@@H](Cc1ccccc1)C8=N[C@H](C(O8)C)C(=O)N[C@H](C(C)C)C(=O)N[C@@H](C(C)C)C(=O)N[C@@H](C(O)C)C(=O)NC([*])C(=O)N[C@@H](C(OC5C(O)C(O)C(O)C(C(O))O5)C)C(=O)O	0.202765	NP.searcher
BGC0000362.fasta	CCCCCCCCCCCC(OC1C(OC(C(C1OC2OC(C(C(C2O)OC3OC(C(C(C3OC(CCCCCCCCCCC)=O)OC4OC(C(C(C4OC)OC)OC)C)O)C)O)C)OC(C)=O)C)OC(C(C(OC)=O)NC(C(NC(C(NC(C(NC(CCCCCCCCCCC)=O)COC5OC(C(C(C5O)OC)O)C)=O)CO)=O)CC6=CC=CC=C6)=O)C)=O	N[C@@H](Cc1ccccc1)C(=O)N[C@H](C(OC4C(O)C(O)C(O)C(C(O))O4)C)C(=O)N[C@H](C(C)C)C(=O)N[C@@H](C(C)C)C8=N[C@@H](C(O8)C)C(=O)NC([*])C(=O)N[C@@H](C(O)C)C(=O)O	0.21659	NP.searcher
BGC0000362.fasta	CCCCCCCCCCCC(OC1C(OC(C(C1OC2OC(C(C(C2O)OC3OC(C(C(C3OC(CCCCCCCCCCC)=O)OC4OC(C(C(C4OC)OC)OC)C)O)C)O)C)OC(C)=O)C)OC(C(C(OC)=O)NC(C(NC(C(NC(C(NC(CCCCCCCCCCC)=O)COC5OC(C(C(C5O)OC)O)C)=O)CO)=O)CC6=CC=CC=C6)=O)C)=O	N[C@@H](Cc1ccccc1)C(=O)N[C@H](C(O)C)C(=O)N[C@H](C(C)C)C(=O)N[C@@H](C(C)C)C8=N[C@@H](C(O8)C)C(=O)NC([*])C(=O)N[C@@H](C(OC5C(O)C(O)C(O)C(C(O))O5)C)C(=O)O	0.21659	NP.searcher
BGC0000362.fasta	CCCCCCCCCCCC(OC1C(OC(C(C1OC2OC(C(C(C2O)OC3OC(C(C(C3OC(CCCCCCCCCCC)=O)OC4OC(C(C(C4OC)OC)OC)C)O)C)O)C)OC(C)=O)C)OC(C(C(OC)=O)NC(C(NC(C(NC(C(NC(CCCCCCCCCCC)=O)COC5OC(C(C(C5O)OC)O)C)=O)CO)=O)CC6=CC=CC=C6)=O)C)=O	N[C@@H](Cc1ccccc1)C(=O)N[C@H](C(OC4C(O)C(O)C(O)C(C(O))O4)C)C(=O)N[C@H](C(C)C)C(=O)N[C@@H](C(C)C)C(=O)N[C@@H](C(O)C)C(=O)NC([*])C8=N[C@@H](C(O8)C)C(=O)O	0.22488	NP.searcher
BGC0000362.fasta	CCCCCCCCCCCC(OC1C(OC(C(C1OC2OC(C(C(C2O)OC3OC(C(C(C3OC(CCCCCCCCCCC)=O)OC4OC(C(C(C4OC)OC)OC)C)O)C)O)C)OC(C)=O)C)OC(C(C(OC)=O)NC(C(NC(C(NC(C(NC(CCCCCCCCCCC)=O)COC5OC(C(C(C5O)OC)O)C)=O)CO)=O)CC6=CC=CC=C6)=O)C)=O	N[C@@H](Cc1ccccc1)C(=O)N[C@H](C(O)C)C(=O)N[C@H](C(C)C)C(=O)N[C@@H](C(C)C)C(=O)N[C@@H](C(OC5C(O)C(O)C(O)C(C(O))O5)C)C(=O)NC([*])C8=N[C@@H](C(O8)C)C(=O)O	0.219048	NP.searcher
BGC0000362.fasta	CCCCCCCCCCCC(OC1C(OC(C(C1OC2OC(C(C(C2O)OC3OC(C(C(C3OC(CCCCCCCCCCC)=O)OC4OC(C(C(C4OC)OC)OC)C)O)C)O)C)OC(C)=O)C)OC(C(C(OC)=O)NC(C(NC(C(NC(C(NC(CCCCCCCCCCC)=O)COC5OC(C(C(C5O)OC)O)C)=O)CO)=O)CC6=CC=CC=C6)=O)C)=O	N0[C@@H](Cc1ccccc1)C8=N[C@H](C(O8)C)C(=O)N[C@H](C(C)C)C(=O)N[C@@H](C(C)C)C(=O)N[C@@H](C(OC6C(O)C(O)C(O)C(C(O))O6)C)C(=O)NC([*])C(=O)N[C@@H](C(OC6C(O)C(O)C(O)C(C(O))O6)C)C0(=O)	0.186916	NP.searcher
BGC0000362.fasta	CCCCCCCCCCCC(OC1C(OC(C(C1OC2OC(C(C(C2O)OC3OC(C(C(C3OC(CCCCCCCCCCC)=O)OC4OC(C(C(C4OC)OC)OC)C)O)C)O)C)OC(C)=O)C)OC(C(C(OC)=O)NC(C(NC(C(NC(C(NC(CCCCCCCCCCC)=O)COC5OC(C(C(C5O)OC)O)C)=O)CO)=O)CC6=CC=CC=C6)=O)C)=O	N0[C@@H](Cc1ccccc1)C(=O)N[C@H](C(OC6C(O)C(O)C(O)C(C(O))O6)C)C(=O)N[C@H](C(C)C)C(=O)N[C@@H](C(C)C)C8=N[C@@H](C(O8)C)C(=O)NC([*])C(=O)N[C@@H](C(OC6C(O)C(O)C(O)C(C(O))O6)C)C0(=O)	0.172727	NP.searcher
BGC0000362.fasta	CCCCCCCCCCCC(OC1C(OC(C(C1OC2OC(C(C(C2O)OC3OC(C(C(C3OC(CCCCCCCCCCC)=O)OC4OC(C(C(C4OC)OC)OC)C)O)C)O)C)OC(C)=O)C)OC(C(C(OC)=O)NC(C(NC(C(NC(C(NC(CCCCCCCCCCC)=O)COC5OC(C(C(C5O)OC)O)C)=O)CO)=O)CC6=CC=CC=C6)=O)C)=O	N0[C@@H](Cc1ccccc1)C(=O)N[C@H](C(OC6C(O)C(O)C(O)C(C(O))O6)C)C(=O)N[C@H](C(C)C)C(=O)N[C@@H](C(C)C)C(=O)N[C@@H](C(OC6C(O)C(O)C(O)C(C(O))O6)C)C(=O)NC([*])C8=N[C@@H](C(O8)C)C0(=O)	0.178404	NP.searcher
BGC0000362.fasta	CCCCCCCCCCCC(OC1C(OC(C(C1OC2OC(C(C(C2O)OC3OC(C(C(C3OC(CCCCCCCCCCC)=O)OC4OC(C(C(C4OC)OC)OC)C)O)C)O)C)OC(C)=O)C)OC(C(C(OC)=O)NC(C(NC(C(NC(C(NC(CCCCCCCCCCC)=O)COC5OC(C(C(C5O)OC)O)C)=O)CO)=O)CC6=CC=CC=C6)=O)C)=O	N[C@@H](Cc1ccccc1)C8=N[C@H](C(O8)C)C(=O)N[C@H](C(C)C)C(=O)N[C@@H](C(C)C)C(=O)N[C@@H](C(OC6C(O)C(O)C(O)C(C(O))O6)C)C(=O)NC([*])C(=O)N[C@@H](C(OC6C(O)C(O)C(O)C(C(O))O6)C)C(=O)O	0.193548	NP.searcher
BGC0000362.fasta	CCCCCCCCCCCC(OC1C(OC(C(C1OC2OC(C(C(C2O)OC3OC(C(C(C3OC(CCCCCCCCCCC)=O)OC4OC(C(C(C4OC)OC)OC)C)O)C)O)C)OC(C)=O)C)OC(C(C(OC)=O)NC(C(NC(C(NC(C(NC(CCCCCCCCCCC)=O)COC5OC(C(C(C5O)OC)O)C)=O)CO)=O)CC6=CC=CC=C6)=O)C)=O	N[C@@H](Cc1ccccc1)C(=O)N[C@H](C(OC6C(O)C(O)C(O)C(C(O))O6)C)C(=O)N[C@H](C(C)C)C(=O)N[C@@H](C(C)C)C8=N[C@@H](C(O8)C)C(=O)NC([*])C(=O)N[C@@H](C(OC6C(O)C(O)C(O)C(C(O))O6)C)C(=O)O	0.212963	NP.searcher
BGC0000362.fasta	CCCCCCCCCCCC(OC1C(OC(C(C1OC2OC(C(C(C2O)OC3OC(C(C(C3OC(CCCCCCCCCCC)=O)OC4OC(C(C(C4OC)OC)OC)C)O)C)O)C)OC(C)=O)C)OC(C(C(OC)=O)NC(C(NC(C(NC(C(NC(CCCCCCCCCCC)=O)COC5OC(C(C(C5O)OC)O)C)=O)CO)=O)CC6=CC=CC=C6)=O)C)=O	N[C@@H](Cc1ccccc1)C(=O)N[C@H](C(OC6C(O)C(O)C(O)C(C(O))O6)C)C(=O)N[C@H](C(C)C)C(=O)N[C@@H](C(C)C)C(=O)N[C@@H](C(OC6C(O)C(O)C(O)C(C(O))O6)C)C(=O)NC([*])C8=N[C@@H](C(O8)C)C(=O)O	0.218447	NP.searcher
BGC0001131_Ambactin.fasta	CC(C)C[C@@H]2NC(=O)[C@H](NC(=O)[C@@H](NC(=O)[C@@H](CO)NC(=O)[C@H](CCCCN)NC(=O)[C@@H](Cc1ccccc1)NC2=O)CCC(N)=O)Cc3ccccc3	O=C1NC(C(=O)NC(C(=O)NC(C(=O)NC(C(=O)NC(C(=O)NC1CO)CCCNC(=N)N)CCCNC(=N)N)Cc2ccccc2)CCCNC(=N)N)CCCNC(=N)N	0.554217	PRISM 1
BGC0001131_Ambactin.fasta	CC(C)C[C@@H]2NC(=O)[C@H](NC(=O)[C@@H](NC(=O)[C@@H](CO)NC(=O)[C@H](CCCCN)NC(=O)[C@@H](Cc1ccccc1)NC2=O)CCC(N)=O)Cc3ccccc3	O=C1NC(C(=O)NC(C(=O)NC(C(=O)NC(C(=O)NC(C(=O)OCC1(N))CCCNC(=N)N)CCCNC(=N)N)Cc2ccccc2)CCCNC(=N)N)CCCNC(=N)N	0.380952	PRISM 1
BGC0001131_Ambactin.fasta	CC(C)C[C@@H]2NC(=O)[C@H](NC(=O)[C@@H](NC(=O)[C@@H](CO)NC(=O)[C@H](CCCCN)NC(=O)[C@@H](Cc1ccccc1)NC2=O)CCC(N)=O)Cc3ccccc3	O=C(O)C(NC(=O)C(NC(=O)C(NC(=O)C(NC(=O)C(NC(=O)C(N)CO)CCCNC(=N)N)CCCNC(=N)N)Cc1ccccc1)CCCNC(=N)N)CCCNC(=N)N	0.176471	PRISM 1
BGC0001131_Ambactin.fasta	CC(C)C[C@@H]2NC(=O)[C@H](NC(=O)[C@@H](NC(=O)[C@@H](CO)NC(=O)[C@H](CCCCN)NC(=O)[C@@H](Cc1ccccc1)NC2=O)CCC(N)=O)Cc3ccccc3	O=C1NC(C(=O)NC(C(=O)NC(C(=O)NC(C(=O)NC(C(=O)NC1CO)CCCNC(=N)N)CCCNC(=N)N)Cc2ccccc2)CCCNC(=N)N)CCCNC(=N)N	0.554217	PRISM 4
BGC0001131_Ambactin.fasta	CC(C)C[C@@H]2NC(=O)[C@H](NC(=O)[C@@H](NC(=O)[C@@H](CO)NC(=O)[C@H](CCCCN)NC(=O)[C@@H](Cc1ccccc1)NC2=O)CCC(N)=O)Cc3ccccc3	O=C1NC(C(=O)NC(C(=O)NC(C(=O)NC(C(=O)NC(C(=O)OCC1(N))CCCNC(=N)N)CCCNC(=N)N)Cc2ccccc2)CCCNC(=N)N)CCCNC(=N)N	0.380952	PRISM 4
BGC0001131_Ambactin.fasta	CC(C)C[C@@H]2NC(=O)[C@H](NC(=O)[C@@H](NC(=O)[C@@H](CO)NC(=O)[C@H](CCCCN)NC(=O)[C@@H](Cc1ccccc1)NC2=O)CCC(N)=O)Cc3ccccc3	O=C(O)C(NC(=O)C(NC(=O)C(NC(=O)C(NC(=O)C(NC(=O)C(N)CO)CCCNC(=N)N)CCCNC(=N)N)Cc1ccccc1)CCCNC(=N)N)CCCNC(=N)N	0.176471	PRISM 4
BGC0001131_Ambactin.fasta	CC(C)C[C@@H]2NC(=O)[C@H](NC(=O)[C@@H](NC(=O)[C@@H](CO)NC(=O)[C@H](CCCCN)NC(=O)[C@@H](Cc1ccccc1)NC2=O)CCC(N)=O)Cc3ccccc3	N[C@@H](CO)C(=O)NC([*])C(=O)NC([*])C(=O)N[C@@H](CC(C)C)C(=O)NC([*])C(=O)NC([*])C(=O)	0.115044	antiSMASH 4
BGC0001131_Ambactin.fasta	CC(C)C[C@@H]2NC(=O)[C@H](NC(=O)[C@@H](NC(=O)[C@@H](CO)NC(=O)[C@H](CCCCN)NC(=O)[C@@H](Cc1ccccc1)NC2=O)CCC(N)=O)Cc3ccccc3	N0[C@@H](CO)C(=O)N[C@@H](CCC(=O)N)C(=O)N[C@@H](CCCN)C(=O)N[C@@H](CC1=CNc2c1cccc2)C(=O)N[C@@H](CCCN)C(=O)N[C@@H](CCCCN)C0(=O)	0.53125	NP.searcher
BGC0001131_Ambactin.fasta	CC(C)C[C@@H]2NC(=O)[C@H](NC(=O)[C@@H](NC(=O)[C@@H](CO)NC(=O)[C@H](CCCCN)NC(=O)[C@@H](Cc1ccccc1)NC2=O)CCC(N)=O)Cc3ccccc3	N[C@@H](CO0)C(=O)N[C@@H](CCC(=O)N)C(=O)N[C@@H](CCCN)C(=O)N[C@@H](CC1=CNc2c1cccc2)C(=O)N[C@@H](CCCN)C(=O)N[C@@H](CCCCN)C0(=O)	0.381356	NP.searcher
BGC0001131_Ambactin.fasta	CC(C)C[C@@H]2NC(=O)[C@H](NC(=O)[C@@H](NC(=O)[C@@H](CO)NC(=O)[C@H](CCCCN)NC(=O)[C@@H](Cc1ccccc1)NC2=O)CCC(N)=O)Cc3ccccc3	N[C@@H](CO)C(=O)N[C@@H](CCC(=O)N)C(=O)N[C@@H](CCCN)C(=O)N[C@@H](CC1=CNc2c1cccc2)C(=O)N[C@@H](CCCN)C(=O)N[C@@H](CCCCN)C(=O)O	0.185185	NP.searcher
BGC0001131_Ambactin.fasta	CC(C)C[C@@H]2NC(=O)[C@H](NC(=O)[C@@H](NC(=O)[C@@H](CO)NC(=O)[C@H](CCCCN)NC(=O)[C@@H](Cc1ccccc1)NC2=O)CCC(N)=O)Cc3ccccc3	N[C@@H](CO(C(=O)[C@@H](CCCCN)NC(=O)[C@@H](CCCN)NC(=O)[C@@H](CC1=CNc2c1cccc2)NC(=O)[C@@H](CCCN)NC(=O)[C@@H](CCC(=O)N)NC(=O)[C@@H](CO0)N))C(=O)N[C@@H](CCC(=O)N)C(=O)N[C@@H](CCCN)C(=O)N[C@@H](CC1=CNc2c1cccc2)C(=O)N[C@@H](CCCN)C(=O)N[C@@H](CCCCN)C0(=O)	0.381356	NP.searcher
BGC0001131_Ambactin.fasta	CC(C)C[C@@H]2NC(=O)[C@H](NC(=O)[C@@H](NC(=O)[C@@H](CO)NC(=O)[C@H](CCCCN)NC(=O)[C@@H](Cc1ccccc1)NC2=O)CCC(N)=O)Cc3ccccc3	N[C@@H](CO(C(=O)[C@@H](CCCCN)NC(=O)[C@@H](CCCN)NC(=O)[C@@H](CC1=CNc2c1cccc2)NC(=O)[C@@H](CCCN)NC(=O)[C@@H](CCC(=O)N)NC(=O)[C@@H](CO)N))C(=O)N[C@@H](CCC(=O)N)C(=O)N[C@@H](CCCN)C(=O)N[C@@H](CC1=CNc2c1cccc2)C(=O)N[C@@H](CCCN)C(=O)N[C@@H](CCCCN)C(=O)O	0.167785	NP.searcher
BGC0001215_conglobatin.fasta	O=C(O[C@H]([C@H](C[C@H](/C=C(C(O[C@H]1CC2=CN=CO2)=O)\C)C)C)CC3=CN=CO3)/C(C)=C/[C@@H](C[C@@H]1C)C	O=CNCC(=O)C(C1OC(=O)C(=CCCC1C)C)C	0.204545	PRISM 1
BGC0001215_conglobatin.fasta	O=C(O[C@H]([C@H](C[C@H](/C=C(C(O[C@H]1CC2=CN=CO2)=O)\C)C)C)CC3=CN=CO3)/C(C)=C/[C@@H](C[C@@H]1C)C	O=CNCC(=O)C(C(O)C(CCC=C(C(=O)O)C)C)C	0.0537634	PRISM 1
BGC0001215_conglobatin.fasta	O=C(O[C@H]([C@H](C[C@H](/C=C(C(O[C@H]1CC2=CN=CO2)=O)\C)C)C)CC3=CN=CO3)/C(C)=C/[C@@H](C[C@@H]1C)C	O=CN1C(=O)C(=CCCC(C(O)C(C(=O)C1)C)C)C	0.125	PRISM 1
BGC0001215_conglobatin.fasta	O=C(O[C@H]([C@H](C[C@H](/C=C(C(O[C@H]1CC2=CN=CO2)=O)\C)C)C)CC3=CN=CO3)/C(C)=C/[C@@H](C[C@@H]1C)C	[H]C(=O)NCC(=O)C(C(O)C(CCC=C(C(=O)O)C)C)C	0.0537634	PRISM 4
BGC0001215_conglobatin.fasta	O=C(O[C@H]([C@H](C[C@H](/C=C(C(O[C@H]1CC2=CN=CO2)=O)\C)C)C)CC3=CN=CO3)/C(C)=C/[C@@H](C[C@@H]1C)C	[H]C(=O)N1C(=O)C(=CCCC(C(O)C(C(=O)C1)C)C)C	0.125	PRISM 4
BGC0001215_conglobatin.fasta	O=C(O[C@H]([C@H](C[C@H](/C=C(C(O[C@H]1CC2=CN=CO2)=O)\C)C)C)CC3=CN=CO3)/C(C)=C/[C@@H](C[C@@H]1C)C	NCC(=O)C([*])C(-O)C([*])C(-O)C(C)=CC(C)C(=O)(O)	0.0568182	antiSMASH 4
BGC0001215_conglobatin.fasta	O=C(O[C@H]([C@H](C[C@H](/C=C(C(O[C@H]1CC2=CN=CO2)=O)\C)C)C)CC3=CN=CO3)/C(C)=C/[C@@H](C[C@@H]1C)C		0	NP.searcher
BGC0001327_Rakicidin_B.fasta	CN(CC(N[C@@H]([C@@H](C(N)=O)O)C(OC([C@H](C)CCCCCCCCCCCC(C)C)[C@H](C)C(N1)=O)=O)=O)C(/C=C/C1=C)=O	O=C(O)C(NC(=O)C1N(C(=O)CN(C(=O)C=CC(NC(=O)CC(O)C(CCCCCC)C)CO)C)CCC1)CC(=O)N	0.174194	PRISM 1
BGC0001327_Rakicidin_B.fasta	CN(CC(N[C@@H]([C@@H](C(N)=O)O)C(OC([C@H](C)CCCCCCCCCCCC(C)C)[C@H](C)C(N1)=O)=O)=O)C(/C=C/C1=C)=O	O=C1OC(CC(=O)NC(C=CC(=O)N(C)CC(=O)N2CCCC2(C(=O)NC1CC(=O)N))CO)C(CCCCCC)C	0.263889	PRISM 1
BGC0001327_Rakicidin_B.fasta	CN(CC(N[C@@H]([C@@H](C(N)=O)O)C(OC([C@H](C)CCCCCCCCCCCC(C)C)[C@H](C)C(N1)=O)=O)=O)C(/C=C/C1=C)=O	O=C(N)CC1NC(=O)C2N(C(=O)CN(C(=O)C=CC(NC(=O)CC(O)C(CCCCCC)C)COC1(=O))C)CCC2	0.230263	PRISM 1
BGC0001327_Rakicidin_B.fasta	O=C(OC(C(C)CCCCCCCCCCCCC(C)C)C(C)C(NC1=C)=O)C(NC(CN(C)C(/C=C/1)=O)=O)C(O)C(N)=O	O=C(O)C(NC(=O)C1N(C(=O)CN(C(=O)C=CC(NC(=O)CC(O)C(CCCCCC)C)CO)C)CCC1)CC(=O)N	0.174194	PRISM 1
BGC0001327_Rakicidin_B.fasta	O=C(OC(C(C)CCCCCCCCCCCCC(C)C)C(C)C(NC1=C)=O)C(NC(CN(C)C(/C=C/1)=O)=O)C(O)C(N)=O	O=C1OC(CC(=O)NC(C=CC(=O)N(C)CC(=O)N2CCCC2(C(=O)NC1CC(=O)N))CO)C(CCCCCC)C	0.263889	PRISM 1
BGC0001327_Rakicidin_B.fasta	O=C(OC(C(C)CCCCCCCCCCCCC(C)C)C(C)C(NC1=C)=O)C(NC(CN(C)C(/C=C/1)=O)=O)C(O)C(N)=O	O=C(N)CC1NC(=O)C2N(C(=O)CN(C(=O)C=CC(NC(=O)CC(O)C(CCCCCC)C)COC1(=O))C)CCC2	0.230263	PRISM 1
BGC0001327_Rakicidin_B.fasta	CN(CC(N[C@@H]([C@@H](C(N)=O)O)C(OC([C@H](C)CCCCCCCCCCCC(C)C)[C@H](C)C(N1)=O)=O)=O)C(/C=C/C1=C)=O	O=C(N)CC1NC(=O)C2N(C(=O)CN(C(=O)C=CC(NC(=O)CC(O)C(=CCCCCC)C)COC1(=O))C)CCC2	0.1875	PRISM 4
BGC0001327_Rakicidin_B.fasta	CN(CC(N[C@@H]([C@@H](C(N)=O)O)C(OC([C@H](C)CCCCCCCCCCCC(C)C)[C@H](C)C(N1)=O)=O)=O)C(/C=C/C1=C)=O	O=C1OC(CC(=O)NC(C=CC(=O)N(C)CC(=O)N2CCCC2(C(=O)NC1CC(=O)N))CO)C(=CCCCCC)C	0.210526	PRISM 4
BGC0001327_Rakicidin_B.fasta	CN(CC(N[C@@H]([C@@H](C(N)=O)O)C(OC([C@H](C)CCCCCCCCCCCC(C)C)[C@H](C)C(N1)=O)=O)=O)C(/C=C/C1=C)=O	O=C(O)C(NC(=O)C1N(C(=O)CN(C(=O)C=CC(NC(=O)CC(O)C(=CCCCCC)C)CO)C)CCC1)CC(=O)N	0.1375	PRISM 4
BGC0001327_Rakicidin_B.fasta	O=C(OC(C(C)CCCCCCCCCCCCC(C)C)C(C)C(NC1=C)=O)C(NC(CN(C)C(/C=C/1)=O)=O)C(O)C(N)=O	O=C(N)CC1NC(=O)C2N(C(=O)CN(C(=O)C=CC(NC(=O)CC(O)C(=CCCCCC)C)COC1(=O))C)CCC2	0.1875	PRISM 4
BGC0001327_Rakicidin_B.fasta	O=C(OC(C(C)CCCCCCCCCCCCC(C)C)C(C)C(NC1=C)=O)C(NC(CN(C)C(/C=C/1)=O)=O)C(O)C(N)=O	O=C1OC(CC(=O)NC(C=CC(=O)N(C)CC(=O)N2CCCC2(C(=O)NC1CC(=O)N))CO)C(=CCCCCC)C	0.210526	PRISM 4
BGC0001327_Rakicidin_B.fasta	O=C(OC(C(C)CCCCCCCCCCCCC(C)C)C(C)C(NC1=C)=O)C(NC(CN(C)C(/C=C/1)=O)=O)C(O)C(N)=O	O=C(O)C(NC(=O)C1N(C(=O)CN(C(=O)C=CC(NC(=O)CC(O)C(=CCCCCC)C)CO)C)CCC1)CC(=O)N	0.1375	PRISM 4
BGC0001327_Rakicidin_B.fasta	CN(CC(N[C@@H]([C@@H](C(N)=O)O)C(OC([C@H](C)CCCCCCCCCCCC(C)C)[C@H](C)C(N1)=O)=O)=O)C(/C=C/C1=C)=O	C([*])C(-O)C(C)CCC(O)N[C@@H](CO)C(=O)CC(O)NCC(=O)NC([*])C(=O)NC([*])C(=O)	0.124088	antiSMASH 4
BGC0001327_Rakicidin_B.fasta	O=C(OC(C(C)CCCCCCCCCCCCC(C)C)C(C)C(NC1=C)=O)C(NC(CN(C)C(/C=C/1)=O)=O)C(O)C(N)=O	C([*])C(-O)C(C)CCC(O)N[C@@H](CO)C(=O)CC(O)NCC(=O)NC([*])C(=O)NC([*])C(=O)	0.124088	antiSMASH 4
BGC0001327_Rakicidin_B.fasta	CN(CC(N[C@@H]([C@@H](C(N)=O)O)C(OC([C@H](C)CCCCCCCCCCCC(C)C)[C@H](C)C(N1)=O)=O)=O)C(/C=C/C1=C)=O		0	NP.searcher
BGC0001327_Rakicidin_B.fasta	O=C(OC(C(C)CCCCCCCCCCCCC(C)C)C(C)C(NC1=C)=O)C(NC(CN(C)C(/C=C/1)=O)=O)C(O)C(N)=O		0	NP.searcher
BGC0001328_Rakicidin_B.fasta	CN(CC(N[C@@H]([C@@H](C(N)=O)O)C(OC([C@H](C)CCCCCCCCCCCC(C)C)[C@H](C)C(N1)=O)=O)=O)C(/C=C/C1=C)=O	O=C(N)CC1NC(=O)C(NC(=O)CNC(=O)C=CC(NC(=O)CC(=O)CCCCC)COC1(=O))c2ccc(O)cc2	0.151899	PRISM 1
BGC0001328_Rakicidin_B.fasta	CN(CC(N[C@@H]([C@@H](C(N)=O)O)C(OC([C@H](C)CCCCCCCCCCCC(C)C)[C@H](C)C(N1)=O)=O)=O)C(/C=C/C1=C)=O	O=C(O)C(NC(=O)C(NC(=O)CNC(=O)C=CC(NC(=O)CC(=O)CCCCC)CO)c1ccc(O)cc1)CC(=O)N	0.123377	PRISM 1
BGC0001328_Rakicidin_B.fasta	CN(CC(N[C@@H]([C@@H](C(N)=O)O)C(OC([C@H](C)CCCCCCCCCCCC(C)C)[C@H](C)C(N1)=O)=O)=O)C(/C=C/C1=C)=O	O=C(O)C(NC(=O)C(NC(=O)CNC(=O)C=CC(NC(=O)CC(=O)CCCCC)CO)c1ccc(O)cc1)CC(=O)N	0.123377	PRISM 4
BGC0001328_Rakicidin_B.fasta	CN(CC(N[C@@H]([C@@H](C(N)=O)O)C(OC([C@H](C)CCCCCCCCCCCC(C)C)[C@H](C)C(N1)=O)=O)=O)C(/C=C/C1=C)=O	O=C(N)CC1NC(=O)C(NC(=O)CNC(=O)C=CC(NC(=O)CC(=O)CCCCC)COC1(=O))c2ccc(O)cc2	0.151899	PRISM 4
BGC0001328_Rakicidin_B.fasta	CN(CC(N[C@@H]([C@@H](C(N)=O)O)C(OC([C@H](C)CCCCCCCCCCCC(C)C)[C@H](C)C(N1)=O)=O)=O)C(/C=C/C1=C)=O	C([*])C(-O)CC(=O)N[C@@H](CO)C(=O)CC(O)NCC(=O)NC([*])C(=O)NC([*])C(=O)	0.0808824	antiSMASH 4
BGC0001328_Rakicidin_B.fasta	CN(CC(N[C@@H]([C@@H](C(N)=O)O)C(OC([C@H](C)CCCCCCCCCCCC(C)C)[C@H](C)C(N1)=O)=O)=O)C(/C=C/C1=C)=O		0	NP.searcher
BGC0001329_Rakicidin_D.fasta	[H]/C1=C(C(N(CC(NC(C(OC(C(C(NC1=C)=O)C)C(CCCCCC)C)=O)C(C(N)=O)O)=O)C)=O)/[H]	O=C(C)NC(C(=O)NCC(=O)NC(C(=O)O)CCCNC(=N)N)C	0.113821	PRISM 1
BGC0001329_Rakicidin_D.fasta	[H]/C1=C(C(N(CC(NC(C(OC(C(C(NC1=C)=O)C)C(CCCCCC)C)=O)C(C(N)=O)O)=O)C)=O)/[H]	O=C(O)C(NC(=O)CNC(=O)C(C)N(C(=O)C)C)CCCNC(=N)N	0.120968	PRISM 4
BGC0001329_Rakicidin_D.fasta	[H]/C1=C(C(N(CC(NC(C(OC(C(C(NC1=C)=O)C)C(CCCCCC)C)=O)C(C(N)=O)O)=O)C)=O)/[H]	O=C(C)NC(C(=O)NCC(=O)NC(C(=O)O)CCCNC(=N)NC)C	0.0944882	PRISM 4
BGC0001329_Rakicidin_D.fasta	[H]/C1=C(C(N(CC(NC(C(OC(C(C(NC1=C)=O)C)C(CCCCCC)C)=O)C(C(N)=O)O)=O)C)=O)/[H]	O=C(C)NC(C(=O)N(C)CC(=O)NC(C(=O)O)CCCNC(=N)N)C	0.102362	PRISM 4
BGC0001329_Rakicidin_D.fasta	[H]/C1=C(C(N(CC(NC(C(OC(C(C(NC1=C)=O)C)C(CCCCCC)C)=O)C(C(N)=O)O)=O)C)=O)/[H]	O=C(C)NC(C(=O)NCC(=O)NC(C(=O)O)CCCNC(N)=NC)C	0.128	PRISM 4
BGC0001329_Rakicidin_D.fasta	[H]/C1=C(C(N(CC(NC(C(OC(C(C(NC1=C)=O)C)C(CCCCCC)C)=O)C(C(N)=O)O)=O)C)=O)/[H]	O=C(C)NC(C(=O)NCC(=O)NC(C(=O)O)CCCN(C(=N)N)C)C	0.129032	PRISM 4
BGC0001329_Rakicidin_D.fasta	[H]/C1=C(C(N(CC(NC(C(OC(C(C(NC1=C)=O)C)C(CCCCCC)C)=O)C(C(N)=O)O)=O)C)=O)/[H]	O=C(C)NC(C(=O)NCC(=O)N(C)C(C(=O)O)CCCNC(=N)N)C	0.104	PRISM 4
BGC0001329_Rakicidin_D.fasta	[H]/C1=C(C(N(CC(NC(C(OC(C(C(NC1=C)=O)C)C(CCCCCC)C)=O)C(C(N)=O)O)=O)C)=O)/[H]	CC(O)NC([*])C(=O)CC(O)NCC(=O)NC([*])C(=O)	0.092437	antiSMASH 4
BGC0001329_Rakicidin_D.fasta	[H]/C1=C(C(N(CC(NC(C(OC(C(C(NC1=C)=O)C)C(CCCCCC)C)=O)C(C(N)=O)O)=O)C)=O)/[H]	C(CC)C(=O)N0C([*])C8=N[C@@H](CO8)C(=O)CC(O)C([*])C(=O)NCC(=O)N[C@H](CCCN)C(=O)N[C@@H](CC(=O)O)C0(=O)	0.162338	NP.searcher
BGC0001329_Rakicidin_D.fasta	[H]/C1=C(C(N(CC(NC(C(OC(C(C(NC1=C)=O)C)C(CCCCCC)C)=O)C(C(N)=O)O)=O)C)=O)/[H]	C(CC)C(=O)NC([*])C8=N[C@@H](CO8)C(=O)CC(O0)C([*])C(=O)NCC(=O)N[C@H](CCCN)C(=O)N[C@@H](CC(=O)O)C0(=O)	0.159236	NP.searcher
BGC0001329_Rakicidin_D.fasta	[H]/C1=C(C(N(CC(NC(C(OC(C(C(NC1=C)=O)C)C(CCCCCC)C)=O)C(C(N)=O)O)=O)C)=O)/[H]	C(CC)C(=O)NC([*])C8=N[C@@H](CO8)C(=O)CC(O)C([*])C(=O)NCC(=O)N[C@H](CCCN)C(=O)N[C@@H](CC(=O)O)C(=O)O	0.148387	NP.searcher
BGC0001329_Rakicidin_D.fasta	[H]/C1=C(C(N(CC(NC(C(OC(C(C(NC1=C)=O)C)C(CCCCCC)C)=O)C(C(N)=O)O)=O)C)=O)/[H]	C(CC)C(=O)N0C([*])C(=O)N[C@@H](CO)C(=O)CC(O)C([*])C(=O)NCC(=O)N[C@H](CCCN)C(=O)N[C@@H](CC(=O)O)C0(=O)	0.161074	NP.searcher
BGC0001329_Rakicidin_D.fasta	[H]/C1=C(C(N(CC(NC(C(OC(C(C(NC1=C)=O)C)C(CCCCCC)C)=O)C(C(N)=O)O)=O)C)=O)/[H]	C(CC)C(=O)NC([*])C(=O)N[C@@H](CO0)C(=O)CC(O)C([*])C(=O)NCC(=O)N[C@H](CCCN)C(=O)N[C@@H](CC(=O)O)C0(=O)	0.165605	NP.searcher
BGC0001329_Rakicidin_D.fasta	[H]/C1=C(C(N(CC(NC(C(OC(C(C(NC1=C)=O)C)C(CCCCCC)C)=O)C(C(N)=O)O)=O)C)=O)/[H]	C(CC)C(=O)NC([*])C(=O)N[C@@H](CO)C(=O)CC(O0)C([*])C(=O)NCC(=O)N[C@H](CCCN)C(=O)N[C@@H](CC(=O)O)C0(=O)	0.163399	NP.searcher
BGC0001329_Rakicidin_D.fasta	[H]/C1=C(C(N(CC(NC(C(OC(C(C(NC1=C)=O)C)C(CCCCCC)C)=O)C(C(N)=O)O)=O)C)=O)/[H]	C(CC)C(=O)NC([*])C(=O)N[C@@H](CO)C(=O)CC(O)C([*])C(=O)NCC(=O)N[C@H](CCCN)C(=O)N[C@@H](CC(=O)O)C(=O)O	0.129252	NP.searcher
BGC0001329_Rakicidin_D.fasta	[H]/C1=C(C(N(CC(NC(C(OC(C(C(NC1=C)=O)C)C(CCCCCC)C)=O)C(C(N)=O)O)=O)C)=O)/[H]	C(CC)C(=O)N0C([*])C8=N[C@@H](CO8)C(=O)CC(OC4C(O)C(O)C(O)C(C(O))O4)C([*])C(=O)NCC(=O)N[C@H](CCCN)C(=O)N[C@@H](CC(=O)O)C0(=O)	0.162791	NP.searcher
BGC0001329_Rakicidin_D.fasta	[H]/C1=C(C(N(CC(NC(C(OC(C(C(NC1=C)=O)C)C(CCCCCC)C)=O)C(C(N)=O)O)=O)C)=O)/[H]	C(CC)C(=O)NC([*])C8=N[C@@H](CO8)C(=O)CC(OC4C(O)C(O)C(O)C(C(O))O4)C([*])C(=O)NCC(=O)N[C@H](CCCN)C(=O)N[C@@H](CC(=O)O)C(=O)O	0.118644	NP.searcher
BGC0001329_Rakicidin_D.fasta	[H]/C1=C(C(N(CC(NC(C(OC(C(C(NC1=C)=O)C)C(CCCCCC)C)=O)C(C(N)=O)O)=O)C)=O)/[H]	C(CC)C(=O)NC([*])C(=O)N[C@@H](CO(C(=O)[C@@H](CC(=O)O)NC(=O)[C@H](CCCN)NC(=O)CNC(=O)C([*])C(O)CC(=O)[C@@H](CO0)NC(=O)C([*])NC(=O)C(CC)))C(=O)CC(O)C([*])C(=O)NCC(=O)N[C@H](CCCN)C(=O)N[C@@H](CC(=O)O)C0(=O)	0.165605	NP.searcher
BGC0001329_Rakicidin_D.fasta	[H]/C1=C(C(N(CC(NC(C(OC(C(C(NC1=C)=O)C)C(CCCCCC)C)=O)C(C(N)=O)O)=O)C)=O)/[H]	C(CC)C(=O)NC([*])C(=O)N[C@@H](CO(C(=O)[C@@H](CC(=O)O)NC(=O)[C@H](CCCN)NC(=O)CNC(=O)C([*])C(O)CC(=O)[C@@H](CO)NC(=O)C([*])NC(=O)C(CC)))C(=O)CC(O)C([*])C(=O)NCC(=O)N[C@H](CCCN)C(=O)N[C@@H](CC(=O)O)C(=O)O	0.125	NP.searcher
BGC0001330_BE_43547C1.fasta	O=C(CNC([C@](O)(C)C1=O)=O)NC(/C=C/C(N(C)CC(O[C@@H](CCCCCCCCCCCCCCC)[C@@H]1C)=O)=O)=C	O=C1OC(CCCCC)C(C(=O)CC(=O)NCC(=O)NC(C(O)CC(=O)N(C)C1)CO)C	0.356522	PRISM 1
BGC0001330_BE_43547C1.fasta	O=C(CNC([C@](O)(C)C1=O)=O)NC(/C=C/C(N(C)CC(O[C@@H](CCCCCCCCCCCCCCC)[C@@H]1C)=O)=O)=C	O=C(O)CN(C(=O)CC(O)C(NC(=O)CNC(=O)CC(=O)C(C(O)CCCCC)C)CO)C	0.119403	PRISM 1
BGC0001330_BE_43547C1.fasta	O=C(CNC([C@](O)(C)C1=O)=O)NC(/C=C/C(N(C)CC(O[C@@H](CCCCCCCCCCCCC(C)C)[C@@H]1C)=O)=O)=C	O=C1OC(CCCCC)C(C(=O)CC(=O)NCC(=O)NC(C(O)CC(=O)N(C)C1)CO)C	0.311475	PRISM 1
BGC0001330_BE_43547C1.fasta	O=C(CNC([C@](O)(C)C1=O)=O)NC(/C=C/C(N(C)CC(O[C@@H](CCCCCCCCCCCCC(C)C)[C@@H]1C)=O)=O)=C	O=C(O)CN(C(=O)CC(O)C(NC(=O)CNC(=O)CC(=O)C(C(O)CCCCC)C)CO)C	0.124088	PRISM 1
BGC0001330_BE_43547C1.fasta	O=C(CNC([C@](O)(C)C1=O)=O)NC(/C=C/C(N(C)CC(O[C@@H](CCCCCCCCCCCCCC)[C@@H]1C)=O)=O)=C	O=C1OC(CCCCC)C(C(=O)CC(=O)NCC(=O)NC(C(O)CC(=O)N(C)C1)CO)C	0.356522	PRISM 1
BGC0001330_BE_43547C1.fasta	O=C(CNC([C@](O)(C)C1=O)=O)NC(/C=C/C(N(C)CC(O[C@@H](CCCCCCCCCCCCCC)[C@@H]1C)=O)=O)=C	O=C(O)CN(C(=O)CC(O)C(NC(=O)CNC(=O)CC(=O)C(C(O)CCCCC)C)CO)C	0.119403	PRISM 1
BGC0001330_BE_43547C1.fasta	O=C(CNC([C@](O)(C)C1=O)=O)NC(/C=C/C(N(C)CC(O[C@@H](CCCCCCCCCCC(C)CC)[C@@H]1C)=O)=O)=C	O=C1OC(CCCCC)C(C(=O)CC(=O)NCC(=O)NC(C(O)CC(=O)N(C)C1)CO)C	0.314516	PRISM 1
BGC0001330_BE_43547C1.fasta	O=C(CNC([C@](O)(C)C1=O)=O)NC(/C=C/C(N(C)CC(O[C@@H](CCCCCCCCCCC(C)CC)[C@@H]1C)=O)=O)=C	O=C(O)CN(C(=O)CC(O)C(NC(=O)CNC(=O)CC(=O)C(C(O)CCCCC)C)CO)C	0.121429	PRISM 1
BGC0001330_BE_43547C1.fasta	O=C(CNC([C@](O)(C)C1=O)=O)NC(/C=C/C(N(C)CC(O[C@@H](CCCCCCCCCCCCC)[C@@H]1C)=O)=O)=C	O=C1OC(CCCCC)C(C(=O)CC(=O)NCC(=O)NC(C(O)CC(=O)N(C)C1)CO)C	0.356522	PRISM 1
BGC0001330_BE_43547C1.fasta	O=C(CNC([C@](O)(C)C1=O)=O)NC(/C=C/C(N(C)CC(O[C@@H](CCCCCCCCCCCCC)[C@@H]1C)=O)=O)=C	O=C(O)CN(C(=O)CC(O)C(NC(=O)CNC(=O)CC(=O)C(C(O)CCCCC)C)CO)C	0.119403	PRISM 1
BGC0001330_BE_43547C1.fasta	O=C(CNC([C@](O)(C)C1=O)=O)NC(/C=C/C(N(C)CC(O[C@@H](CCCCCCCCCCCC(C)C)[C@@H]1C)=O)=O)=C	O=C1OC(CCCCC)C(C(=O)CC(=O)NCC(=O)NC(C(O)CC(=O)N(C)C1)CO)C	0.311475	PRISM 1
BGC0001330_BE_43547C1.fasta	O=C(CNC([C@](O)(C)C1=O)=O)NC(/C=C/C(N(C)CC(O[C@@H](CCCCCCCCCCCC(C)C)[C@@H]1C)=O)=O)=C	O=C(O)CN(C(=O)CC(O)C(NC(=O)CNC(=O)CC(=O)C(C(O)CCCCC)C)CO)C	0.124088	PRISM 1
BGC0001330_BE_43547C1.fasta	O=C(CNC([C@](O)(C)C1=O)=O)NC(/C=C/C(N(C)CC(O[C@@H](CCCCCCCCCCCCCCC)[C@@H]1C)=O)=O)=C	O=C(NCC(=O)NC1C(O)CC(=O)N(C)CC(=O)OC1)CC(=O)C(C(O)CCCCC)C	0.177778	PRISM 4
BGC0001330_BE_43547C1.fasta	O=C(CNC([C@](O)(C)C1=O)=O)NC(/C=C/C(N(C)CC(O[C@@H](CCCCCCCCCCCCCCC)[C@@H]1C)=O)=O)=C	O=C1OC(CCCCC)C(C(=O)CC(=O)NCC(=O)NC(C(O)CC(=O)N(C)C1)CO)C	0.356522	PRISM 4
BGC0001330_BE_43547C1.fasta	O=C(CNC([C@](O)(C)C1=O)=O)NC(/C=C/C(N(C)CC(O[C@@H](CCCCCCCCCCCCCCC)[C@@H]1C)=O)=O)=C	O=C(O)CN(C(=O)CC(O)C(NC(=O)CNC(=O)CC(=O)C(C(O)CCCCC)C)CO)C	0.119403	PRISM 4
BGC0001330_BE_43547C1.fasta	O=C(CNC([C@](O)(C)C1=O)=O)NC(/C=C/C(N(C)CC(O[C@@H](CCCCCCCCCCCCC(C)C)[C@@H]1C)=O)=O)=C	O=C(NCC(=O)NC1C(O)CC(=O)N(C)CC(=O)OC1)CC(=O)C(C(O)CCCCC)C	0.181159	PRISM 4
BGC0001330_BE_43547C1.fasta	O=C(CNC([C@](O)(C)C1=O)=O)NC(/C=C/C(N(C)CC(O[C@@H](CCCCCCCCCCCCC(C)C)[C@@H]1C)=O)=O)=C	O=C1OC(CCCCC)C(C(=O)CC(=O)NCC(=O)NC(C(O)CC(=O)N(C)C1)CO)C	0.311475	PRISM 4
BGC0001330_BE_43547C1.fasta	O=C(CNC([C@](O)(C)C1=O)=O)NC(/C=C/C(N(C)CC(O[C@@H](CCCCCCCCCCCCC(C)C)[C@@H]1C)=O)=O)=C	O=C(O)CN(C(=O)CC(O)C(NC(=O)CNC(=O)CC(=O)C(C(O)CCCCC)C)CO)C	0.124088	PRISM 4
BGC0001330_BE_43547C1.fasta	O=C(CNC([C@](O)(C)C1=O)=O)NC(/C=C/C(N(C)CC(O[C@@H](CCCCCCCCCCCCCC)[C@@H]1C)=O)=O)=C	O=C(NCC(=O)NC1C(O)CC(=O)N(C)CC(=O)OC1)CC(=O)C(C(O)CCCCC)C	0.177778	PRISM 4
BGC0001330_BE_43547C1.fasta	O=C(CNC([C@](O)(C)C1=O)=O)NC(/C=C/C(N(C)CC(O[C@@H](CCCCCCCCCCCCCC)[C@@H]1C)=O)=O)=C	O=C1OC(CCCCC)C(C(=O)CC(=O)NCC(=O)NC(C(O)CC(=O)N(C)C1)CO)C	0.356522	PRISM 4
BGC0001330_BE_43547C1.fasta	O=C(CNC([C@](O)(C)C1=O)=O)NC(/C=C/C(N(C)CC(O[C@@H](CCCCCCCCCCCCCC)[C@@H]1C)=O)=O)=C	O=C(O)CN(C(=O)CC(O)C(NC(=O)CNC(=O)CC(=O)C(C(O)CCCCC)C)CO)C	0.119403	PRISM 4
BGC0001330_BE_43547C1.fasta	O=C(CNC([C@](O)(C)C1=O)=O)NC(/C=C/C(N(C)CC(O[C@@H](CCCCCCCCCCC(C)CC)[C@@H]1C)=O)=O)=C	O=C(NCC(=O)NC1C(O)CC(=O)N(C)CC(=O)OC1)CC(=O)C(C(O)CCCCC)C	0.177305	PRISM 4
BGC0001330_BE_43547C1.fasta	O=C(CNC([C@](O)(C)C1=O)=O)NC(/C=C/C(N(C)CC(O[C@@H](CCCCCCCCCCC(C)CC)[C@@H]1C)=O)=O)=C	O=C1OC(CCCCC)C(C(=O)CC(=O)NCC(=O)NC(C(O)CC(=O)N(C)C1)CO)C	0.314516	PRISM 4
BGC0001330_BE_43547C1.fasta	O=C(CNC([C@](O)(C)C1=O)=O)NC(/C=C/C(N(C)CC(O[C@@H](CCCCCCCCCCC(C)CC)[C@@H]1C)=O)=O)=C	O=C(O)CN(C(=O)CC(O)C(NC(=O)CNC(=O)CC(=O)C(C(O)CCCCC)C)CO)C	0.121429	PRISM 4
BGC0001330_BE_43547C1.fasta	O=C(CNC([C@](O)(C)C1=O)=O)NC(/C=C/C(N(C)CC(O[C@@H](CCCCCCCCCCCCC)[C@@H]1C)=O)=O)=C	O=C(NCC(=O)NC1C(O)CC(=O)N(C)CC(=O)OC1)CC(=O)C(C(O)CCCCC)C	0.177778	PRISM 4
BGC0001330_BE_43547C1.fasta	O=C(CNC([C@](O)(C)C1=O)=O)NC(/C=C/C(N(C)CC(O[C@@H](CCCCCCCCCCCCC)[C@@H]1C)=O)=O)=C	O=C1OC(CCCCC)C(C(=O)CC(=O)NCC(=O)NC(C(O)CC(=O)N(C)C1)CO)C	0.356522	PRISM 4
BGC0001330_BE_43547C1.fasta	O=C(CNC([C@](O)(C)C1=O)=O)NC(/C=C/C(N(C)CC(O[C@@H](CCCCCCCCCCCCC)[C@@H]1C)=O)=O)=C	O=C(O)CN(C(=O)CC(O)C(NC(=O)CNC(=O)CC(=O)C(C(O)CCCCC)C)CO)C	0.119403	PRISM 4
BGC0001330_BE_43547C1.fasta	O=C(CNC([C@](O)(C)C1=O)=O)NC(/C=C/C(N(C)CC(O[C@@H](CCCCCCCCCCCC(C)C)[C@@H]1C)=O)=O)=C	O=C(NCC(=O)NC1C(O)CC(=O)N(C)CC(=O)OC1)CC(=O)C(C(O)CCCCC)C	0.181159	PRISM 4
BGC0001330_BE_43547C1.fasta	O=C(CNC([C@](O)(C)C1=O)=O)NC(/C=C/C(N(C)CC(O[C@@H](CCCCCCCCCCCC(C)C)[C@@H]1C)=O)=O)=C	O=C1OC(CCCCC)C(C(=O)CC(=O)NCC(=O)NC(C(O)CC(=O)N(C)C1)CO)C	0.311475	PRISM 4
BGC0001330_BE_43547C1.fasta	O=C(CNC([C@](O)(C)C1=O)=O)NC(/C=C/C(N(C)CC(O[C@@H](CCCCCCCCCCCC(C)C)[C@@H]1C)=O)=O)=C	O=C(O)CN(C(=O)CC(O)C(NC(=O)CNC(=O)CC(=O)C(C(O)CCCCC)C)CO)C	0.124088	PRISM 4
BGC0001330_BE_43547C1.fasta	O=C(CNC([C@](O)(C)C1=O)=O)NC(/C=C/C(N(C)CC(O[C@@H](CCCCCCCCCCCCCCC)[C@@H]1C)=O)=O)=C	NC([*])C(=O)C([*])C(-O)C(C)C(O)C([*])C(-O)NCC(=O)N[C@@H](CO)C(=O)CC(O)NCC(=O)	0.0633803	antiSMASH 4
BGC0001330_BE_43547C1.fasta	O=C(CNC([C@](O)(C)C1=O)=O)NC(/C=C/C(N(C)CC(O[C@@H](CCCCCCCCCCCCC(C)C)[C@@H]1C)=O)=O)=C	NC([*])C(=O)C([*])C(-O)C(C)C(O)C([*])C(-O)NCC(=O)N[C@@H](CO)C(=O)CC(O)NCC(=O)	0.0763889	antiSMASH 4
BGC0001330_BE_43547C1.fasta	O=C(CNC([C@](O)(C)C1=O)=O)NC(/C=C/C(N(C)CC(O[C@@H](CCCCCCCCCCCCCC)[C@@H]1C)=O)=O)=C	NC([*])C(=O)C([*])C(-O)C(C)C(O)C([*])C(-O)NCC(=O)N[C@@H](CO)C(=O)CC(O)NCC(=O)	0.0633803	antiSMASH 4
BGC0001330_BE_43547C1.fasta	O=C(CNC([C@](O)(C)C1=O)=O)NC(/C=C/C(N(C)CC(O[C@@H](CCCCCCCCCCC(C)CC)[C@@H]1C)=O)=O)=C	NC([*])C(=O)C([*])C(-O)C(C)C(O)C([*])C(-O)NCC(=O)N[C@@H](CO)C(=O)CC(O)NCC(=O)	0.0748299	antiSMASH 4
BGC0001330_BE_43547C1.fasta	O=C(CNC([C@](O)(C)C1=O)=O)NC(/C=C/C(N(C)CC(O[C@@H](CCCCCCCCCCCCC)[C@@H]1C)=O)=O)=C	NC([*])C(=O)C([*])C(-O)C(C)C(O)C([*])C(-O)NCC(=O)N[C@@H](CO)C(=O)CC(O)NCC(=O)	0.0633803	antiSMASH 4
BGC0001330_BE_43547C1.fasta	O=C(CNC([C@](O)(C)C1=O)=O)NC(/C=C/C(N(C)CC(O[C@@H](CCCCCCCCCCCC(C)C)[C@@H]1C)=O)=O)=C	NC([*])C(=O)C([*])C(-O)C(C)C(O)C([*])C(-O)NCC(=O)N[C@@H](CO)C(=O)CC(O)NCC(=O)	0.0763889	antiSMASH 4
BGC0001330_BE_43547C1.fasta	O=C(CNC([C@](O)(C)C1=O)=O)NC(/C=C/C(N(C)CC(O[C@@H](CCCCCCCCCCCCCCC)[C@@H]1C)=O)=O)=C	N0C([*])C(=O)C(C)C(=O)CC(=O)NCC8=N[C@@H](CO8)C(O)CC(=O)N(C)CC0(=O)	0.174242	NP.searcher
BGC0001330_BE_43547C1.fasta	O=C(CNC([C@](O)(C)C1=O)=O)NC(/C=C/C(N(C)CC(O[C@@H](CCCCCCCCCCCCCCC)[C@@H]1C)=O)=O)=C	NC([*])C(=O)C(C)C(=O)CC(=O)NCC8=N[C@@H](CO8)C(O)CC(=O)N(C)CC(=O)O	0.0935252	NP.searcher
BGC0001330_BE_43547C1.fasta	O=C(CNC([C@](O)(C)C1=O)=O)NC(/C=C/C(N(C)CC(O[C@@H](CCCCCCCCCCCCCCC)[C@@H]1C)=O)=O)=C	N0C([*])C(=O)C(C)C(=O)CC(=O)NCC(=O)N[C@@H](CO)C(O)CC(=O)N(C)CC0(=O)	0.184	NP.searcher
BGC0001330_BE_43547C1.fasta	O=C(CNC([C@](O)(C)C1=O)=O)NC(/C=C/C(N(C)CC(O[C@@H](CCCCCCCCCCCCCCC)[C@@H]1C)=O)=O)=C	NC([*])C(=O)C(C)C(=O)CC(=O)NCC(=O)N[C@@H](CO)C(O)CC(=O)N(C)CC(=O)O	0.0735294	NP.searcher
BGC0001330_BE_43547C1.fasta	O=C(CNC([C@](O)(C)C1=O)=O)NC(/C=C/C(N(C)CC(O[C@@H](CCCCCCCCCCCCCCC)[C@@H]1C)=O)=O)=C	N0C([*])C(=O)C(C)C(=O)CC(=O)NCC8=N[C@@H](CO8)C(OC4C(O)C(O)C(O)C(C(O))O4)CC(=O)N(C)CC0(=O)	0.165563	NP.searcher
BGC0001330_BE_43547C1.fasta	O=C(CNC([C@](O)(C)C1=O)=O)NC(/C=C/C(N(C)CC(O[C@@H](CCCCCCCCCCCCCCC)[C@@H]1C)=O)=O)=C	NC([*])C(=O)C(C)C(=O)CC(=O)NCC8=N[C@@H](CO8)C(OC4C(O)C(O)C(O)C(C(O))O4)CC(=O)N(C)CC(=O)O	0.107595	NP.searcher
BGC0001330_BE_43547C1.fasta	O=C(CNC([C@](O)(C)C1=O)=O)NC(/C=C/C(N(C)CC(O[C@@H](CCCCCCCCCCCCC(C)C)[C@@H]1C)=O)=O)=C	N0C([*])C(=O)C(C)C(=O)CC(=O)NCC8=N[C@@H](CO8)C(O)CC(=O)N(C)CC0(=O)	0.169118	NP.searcher
BGC0001330_BE_43547C1.fasta	O=C(CNC([C@](O)(C)C1=O)=O)NC(/C=C/C(N(C)CC(O[C@@H](CCCCCCCCCCCCC(C)C)[C@@H]1C)=O)=O)=C	NC([*])C(=O)C(C)C(=O)CC(=O)NCC8=N[C@@H](CO8)C(O)CC(=O)N(C)CC(=O)O	0.106383	NP.searcher
BGC0001330_BE_43547C1.fasta	O=C(CNC([C@](O)(C)C1=O)=O)NC(/C=C/C(N(C)CC(O[C@@H](CCCCCCCCCCCCC(C)C)[C@@H]1C)=O)=O)=C	N0C([*])C(=O)C(C)C(=O)CC(=O)NCC(=O)N[C@@H](CO)C(O)CC(=O)N(C)CC0(=O)	0.178295	NP.searcher
BGC0001330_BE_43547C1.fasta	O=C(CNC([C@](O)(C)C1=O)=O)NC(/C=C/C(N(C)CC(O[C@@H](CCCCCCCCCCCCC(C)C)[C@@H]1C)=O)=O)=C	NC([*])C(=O)C(C)C(=O)CC(=O)NCC(=O)N[C@@H](CO)C(O)CC(=O)N(C)CC(=O)O	0.0869565	NP.searcher
BGC0001330_BE_43547C1.fasta	O=C(CNC([C@](O)(C)C1=O)=O)NC(/C=C/C(N(C)CC(O[C@@H](CCCCCCCCCCCCC(C)C)[C@@H]1C)=O)=O)=C	N0C([*])C(=O)C(C)C(=O)CC(=O)NCC8=N[C@@H](CO8)C(OC4C(O)C(O)C(O)C(C(O))O4)CC(=O)N(C)CC0(=O)	0.16129	NP.searcher
BGC0001330_BE_43547C1.fasta	O=C(CNC([C@](O)(C)C1=O)=O)NC(/C=C/C(N(C)CC(O[C@@H](CCCCCCCCCCCCC(C)C)[C@@H]1C)=O)=O)=C	NC([*])C(=O)C(C)C(=O)CC(=O)NCC8=N[C@@H](CO8)C(OC4C(O)C(O)C(O)C(C(O))O4)CC(=O)N(C)CC(=O)O	0.111801	NP.searcher
BGC0001330_BE_43547C1.fasta	O=C(CNC([C@](O)(C)C1=O)=O)NC(/C=C/C(N(C)CC(O[C@@H](CCCCCCCCCCCCCC)[C@@H]1C)=O)=O)=C	N0C([*])C(=O)C(C)C(=O)CC(=O)NCC8=N[C@@H](CO8)C(O)CC(=O)N(C)CC0(=O)	0.174242	NP.searcher
BGC0001330_BE_43547C1.fasta	O=C(CNC([C@](O)(C)C1=O)=O)NC(/C=C/C(N(C)CC(O[C@@H](CCCCCCCCCCCCCC)[C@@H]1C)=O)=O)=C	NC([*])C(=O)C(C)C(=O)CC(=O)NCC8=N[C@@H](CO8)C(O)CC(=O)N(C)CC(=O)O	0.0935252	NP.searcher
BGC0001330_BE_43547C1.fasta	O=C(CNC([C@](O)(C)C1=O)=O)NC(/C=C/C(N(C)CC(O[C@@H](CCCCCCCCCCCCCC)[C@@H]1C)=O)=O)=C	N0C([*])C(=O)C(C)C(=O)CC(=O)NCC(=O)N[C@@H](CO)C(O)CC(=O)N(C)CC0(=O)	0.184	NP.searcher
BGC0001330_BE_43547C1.fasta	O=C(CNC([C@](O)(C)C1=O)=O)NC(/C=C/C(N(C)CC(O[C@@H](CCCCCCCCCCCCCC)[C@@H]1C)=O)=O)=C	NC([*])C(=O)C(C)C(=O)CC(=O)NCC(=O)N[C@@H](CO)C(O)CC(=O)N(C)CC(=O)O	0.0735294	NP.searcher
BGC0001330_BE_43547C1.fasta	O=C(CNC([C@](O)(C)C1=O)=O)NC(/C=C/C(N(C)CC(O[C@@H](CCCCCCCCCCCCCC)[C@@H]1C)=O)=O)=C	N0C([*])C(=O)C(C)C(=O)CC(=O)NCC8=N[C@@H](CO8)C(OC4C(O)C(O)C(O)C(C(O))O4)CC(=O)N(C)CC0(=O)	0.165563	NP.searcher
BGC0001330_BE_43547C1.fasta	O=C(CNC([C@](O)(C)C1=O)=O)NC(/C=C/C(N(C)CC(O[C@@H](CCCCCCCCCCCCCC)[C@@H]1C)=O)=O)=C	NC([*])C(=O)C(C)C(=O)CC(=O)NCC8=N[C@@H](CO8)C(OC4C(O)C(O)C(O)C(C(O))O4)CC(=O)N(C)CC(=O)O	0.107595	NP.searcher
BGC0001330_BE_43547C1.fasta	O=C(CNC([C@](O)(C)C1=O)=O)NC(/C=C/C(N(C)CC(O[C@@H](CCCCCCCCCCC(C)CC)[C@@H]1C)=O)=O)=C	N0C([*])C(=O)C(C)C(=O)CC(=O)NCC8=N[C@@H](CO8)C(O)CC(=O)N(C)CC0(=O)	0.165468	NP.searcher
BGC0001330_BE_43547C1.fasta	O=C(CNC([C@](O)(C)C1=O)=O)NC(/C=C/C(N(C)CC(O[C@@H](CCCCCCCCCCC(C)CC)[C@@H]1C)=O)=O)=C	NC([*])C(=O)C(C)C(=O)CC(=O)NCC8=N[C@@H](CO8)C(O)CC(=O)N(C)CC(=O)O	0.104167	NP.searcher
BGC0001330_BE_43547C1.fasta	O=C(CNC([C@](O)(C)C1=O)=O)NC(/C=C/C(N(C)CC(O[C@@H](CCCCCCCCCCC(C)CC)[C@@H]1C)=O)=O)=C	N0C([*])C(=O)C(C)C(=O)CC(=O)NCC(=O)N[C@@H](CO)C(O)CC(=O)N(C)CC0(=O)	0.174242	NP.searcher
BGC0001330_BE_43547C1.fasta	O=C(CNC([C@](O)(C)C1=O)=O)NC(/C=C/C(N(C)CC(O[C@@H](CCCCCCCCCCC(C)CC)[C@@H]1C)=O)=O)=C	NC([*])C(=O)C(C)C(=O)CC(=O)NCC(=O)N[C@@H](CO)C(O)CC(=O)N(C)CC(=O)O	0.0851064	NP.searcher
BGC0001330_BE_43547C1.fasta	O=C(CNC([C@](O)(C)C1=O)=O)NC(/C=C/C(N(C)CC(O[C@@H](CCCCCCCCCCC(C)CC)[C@@H]1C)=O)=O)=C	N0C([*])C(=O)C(C)C(=O)CC(=O)NCC8=N[C@@H](CO8)C(OC4C(O)C(O)C(O)C(C(O))O4)CC(=O)N(C)CC0(=O)	0.158228	NP.searcher
BGC0001330_BE_43547C1.fasta	O=C(CNC([C@](O)(C)C1=O)=O)NC(/C=C/C(N(C)CC(O[C@@H](CCCCCCCCCCC(C)CC)[C@@H]1C)=O)=O)=C	NC([*])C(=O)C(C)C(=O)CC(=O)NCC8=N[C@@H](CO8)C(OC4C(O)C(O)C(O)C(C(O))O4)CC(=O)N(C)CC(=O)O	0.109756	NP.searcher
BGC0001330_BE_43547C1.fasta	O=C(CNC([C@](O)(C)C1=O)=O)NC(/C=C/C(N(C)CC(O[C@@H](CCCCCCCCCCCCC)[C@@H]1C)=O)=O)=C	N0C([*])C(=O)C(C)C(=O)CC(=O)NCC8=N[C@@H](CO8)C(O)CC(=O)N(C)CC0(=O)	0.174242	NP.searcher
BGC0001330_BE_43547C1.fasta	O=C(CNC([C@](O)(C)C1=O)=O)NC(/C=C/C(N(C)CC(O[C@@H](CCCCCCCCCCCCC)[C@@H]1C)=O)=O)=C	NC([*])C(=O)C(C)C(=O)CC(=O)NCC8=N[C@@H](CO8)C(O)CC(=O)N(C)CC(=O)O	0.0935252	NP.searcher
BGC0001330_BE_43547C1.fasta	O=C(CNC([C@](O)(C)C1=O)=O)NC(/C=C/C(N(C)CC(O[C@@H](CCCCCCCCCCCCC)[C@@H]1C)=O)=O)=C	N0C([*])C(=O)C(C)C(=O)CC(=O)NCC(=O)N[C@@H](CO)C(O)CC(=O)N(C)CC0(=O)	0.184	NP.searcher
BGC0001330_BE_43547C1.fasta	O=C(CNC([C@](O)(C)C1=O)=O)NC(/C=C/C(N(C)CC(O[C@@H](CCCCCCCCCCCCC)[C@@H]1C)=O)=O)=C	NC([*])C(=O)C(C)C(=O)CC(=O)NCC(=O)N[C@@H](CO)C(O)CC(=O)N(C)CC(=O)O	0.0735294	NP.searcher
BGC0001330_BE_43547C1.fasta	O=C(CNC([C@](O)(C)C1=O)=O)NC(/C=C/C(N(C)CC(O[C@@H](CCCCCCCCCCCCC)[C@@H]1C)=O)=O)=C	N0C([*])C(=O)C(C)C(=O)CC(=O)NCC8=N[C@@H](CO8)C(OC4C(O)C(O)C(O)C(C(O))O4)CC(=O)N(C)CC0(=O)	0.165563	NP.searcher
BGC0001330_BE_43547C1.fasta	O=C(CNC([C@](O)(C)C1=O)=O)NC(/C=C/C(N(C)CC(O[C@@H](CCCCCCCCCCCCC)[C@@H]1C)=O)=O)=C	NC([*])C(=O)C(C)C(=O)CC(=O)NCC8=N[C@@H](CO8)C(OC4C(O)C(O)C(O)C(C(O))O4)CC(=O)N(C)CC(=O)O	0.107595	NP.searcher
BGC0001330_BE_43547C1.fasta	O=C(CNC([C@](O)(C)C1=O)=O)NC(/C=C/C(N(C)CC(O[C@@H](CCCCCCCCCCCC(C)C)[C@@H]1C)=O)=O)=C	N0C([*])C(=O)C(C)C(=O)CC(=O)NCC8=N[C@@H](CO8)C(O)CC(=O)N(C)CC0(=O)	0.169118	NP.searcher
BGC0001330_BE_43547C1.fasta	O=C(CNC([C@](O)(C)C1=O)=O)NC(/C=C/C(N(C)CC(O[C@@H](CCCCCCCCCCCC(C)C)[C@@H]1C)=O)=O)=C	NC([*])C(=O)C(C)C(=O)CC(=O)NCC8=N[C@@H](CO8)C(O)CC(=O)N(C)CC(=O)O	0.106383	NP.searcher
BGC0001330_BE_43547C1.fasta	O=C(CNC([C@](O)(C)C1=O)=O)NC(/C=C/C(N(C)CC(O[C@@H](CCCCCCCCCCCC(C)C)[C@@H]1C)=O)=O)=C	N0C([*])C(=O)C(C)C(=O)CC(=O)NCC(=O)N[C@@H](CO)C(O)CC(=O)N(C)CC0(=O)	0.178295	NP.searcher
BGC0001330_BE_43547C1.fasta	O=C(CNC([C@](O)(C)C1=O)=O)NC(/C=C/C(N(C)CC(O[C@@H](CCCCCCCCCCCC(C)C)[C@@H]1C)=O)=O)=C	NC([*])C(=O)C(C)C(=O)CC(=O)NCC(=O)N[C@@H](CO)C(O)CC(=O)N(C)CC(=O)O	0.0869565	NP.searcher
BGC0001330_BE_43547C1.fasta	O=C(CNC([C@](O)(C)C1=O)=O)NC(/C=C/C(N(C)CC(O[C@@H](CCCCCCCCCCCC(C)C)[C@@H]1C)=O)=O)=C	N0C([*])C(=O)C(C)C(=O)CC(=O)NCC8=N[C@@H](CO8)C(OC4C(O)C(O)C(O)C(C(O))O4)CC(=O)N(C)CC0(=O)	0.16129	NP.searcher
BGC0001330_BE_43547C1.fasta	O=C(CNC([C@](O)(C)C1=O)=O)NC(/C=C/C(N(C)CC(O[C@@H](CCCCCCCCCCCC(C)C)[C@@H]1C)=O)=O)=C	NC([*])C(=O)C(C)C(=O)CC(=O)NCC8=N[C@@H](CO8)C(OC4C(O)C(O)C(O)C(C(O))O4)CC(=O)N(C)CC(=O)O	0.111801	NP.searcher
BGC0001331_BE_43547A1.fasta	O=C(CNC([C@](O)(C)C1=O)=O)NC(/C=C/C(N(C)CC(O[C@@H](CCCCCCCCCCC(C)C)[C@@H]1C)=O)=O)=C	O=C1OC(CCCCC)C(C(=O)CC(=O)NCC(=O)NC(C(O)CC(=O)N(C)C1)CO)C	0.311475	PRISM 1
BGC0001331_BE_43547A1.fasta	O=C(CNC([C@](O)(C)C1=O)=O)NC(/C=C/C(N(C)CC(O[C@@H](CCCCCCCCCCC(C)C)[C@@H]1C)=O)=O)=C	O=C(O)CN(C(=O)CC(O)C(NC(=O)CNC(=O)CC(=O)C(C(O)CCCCC)C)CO)C	0.124088	PRISM 1
BGC0001331_BE_43547A1.fasta	O=C(CNC([C@](O)(C)C1=O)=O)NC(/C=C/C(N(C)CC(O[C@@H](CCCCCCCCCCC(C)C)[C@@H]1C)=O)=O)=C	O=C(NCC(=O)NC1C(O)CC(=O)N(C)CC(=O)OC1)CC(=O)C(C(O)CCCCC)C	0.181159	PRISM 4
BGC0001331_BE_43547A1.fasta	O=C(CNC([C@](O)(C)C1=O)=O)NC(/C=C/C(N(C)CC(O[C@@H](CCCCCCCCCCC(C)C)[C@@H]1C)=O)=O)=C	O=C1OC(CCCCC)C(C(=O)CC(=O)NCC(=O)NC(C(O)CC(=O)N(C)C1)CO)C	0.311475	PRISM 4
BGC0001331_BE_43547A1.fasta	O=C(CNC([C@](O)(C)C1=O)=O)NC(/C=C/C(N(C)CC(O[C@@H](CCCCCCCCCCC(C)C)[C@@H]1C)=O)=O)=C	O=C(O)CN(C(=O)CC(O)C(NC(=O)CNC(=O)CC(=O)C(C(O)CCCCC)C)CO)C	0.124088	PRISM 4
BGC0001331_BE_43547A1.fasta	O=C(CNC([C@](O)(C)C1=O)=O)NC(/C=C/C(N(C)CC(O[C@@H](CCCCCCCCCCC(C)C)[C@@H]1C)=O)=O)=C	C([*])C(-O)C(C)C(O)C([*])C(-O)NCC(=O)N[C@@H](CO)C(=O)CC(O)NCC(=O)	0.0797101	antiSMASH 4
BGC0001331_BE_43547A1.fasta	O=C(CNC([C@](O)(C)C1=O)=O)NC(/C=C/C(N(C)CC(O[C@@H](CCCCCCCCCCC(C)C)[C@@H]1C)=O)=O)=C		0	NP.searcher
BGC0001332_microtermolide_A.fasta	C=C(/C=C/1)NC([C@H](CCO)[C@]([H])(OC([C@H](NC([C@H](C)NC1=O)=O)C(C)C)=O)[C@H](C)CCC)=O	O=C(NC1C(=O)NCC(=O)NC(C=CC(=O)CC(=O)OC1)C(C)C)C=CCC	0.154472	PRISM 1
BGC0001332_microtermolide_A.fasta	C=C(/C=C/1)NC([C@H](CCO)[C@]([H])(OC([C@H](NC([C@H](C)NC1=O)=O)C(C)C)=O)[C@H](C)CCC)=O	O=C(O)C=CCC(=O)C(NC(=O)C(NC(=O)CNC(=O)C=CCC)C(C)C)CO	0.10084	PRISM 1
BGC0001332_microtermolide_A.fasta	C=C(/C=C/1)NC([C@H](CCO)[C@]([H])(OC([C@H](NC([C@H](C)NC1=O)=O)C(C)C)=O)[C@H](C)CCC)=O	O=C(O)CC(=O)C(NC(=O)CNC(=O)C(NC(=O)C=CC=CCC)CO)C(C)C	0.122807	PRISM 1
BGC0001332_microtermolide_A.fasta	C=C(/C=C/1)NC([C@H](CCO)[C@]([H])(OC([C@H](NC([C@H](C)NC1=O)=O)C(C)C)=O)[C@H](C)CCC)=O	O=C(O)CC(=O)C=CC(NC(=O)CNC(=O)C(NC(=O)C=CCC)CO)C(C)C	0.121739	PRISM 1
BGC0001332_microtermolide_A.fasta	C=C(/C=C/1)NC([C@H](CCO)[C@]([H])(OC([C@H](NC([C@H](C)NC1=O)=O)C(C)C)=O)[C@H](C)CCC)=O	O=C(O)C(NC(=O)CNC(=O)C=CCC(=O)C(NC(=O)C=CCC)CO)C(C)C	0.103448	PRISM 1
BGC0001332_microtermolide_A.fasta	C=C(/C=C/1)NC([C@H](CCO)[C@]([H])(OC([C@H](NC([C@H](C)NC1=O)=O)C(C)C)=O)[C@H](C)CCC)=O	O=C(O)CC(=O)C(NC(=O)C=CC(NC(=O)CNC(=O)C=CCC)C(C)C)CO	0.113043	PRISM 1
BGC0001332_microtermolide_A.fasta	C=C(/C=C/1)NC([C@H](CCO)[C@]([H])(OC([C@H](NC([C@H](C)NC1=O)=O)C(C)C)=O)[C@H](C)CCC)=O	O=C(O)C(NC(=O)CNC(=O)CC(=O)C(NC(=O)C=CC=CCC)CO)C(C)C	0.102564	PRISM 1
BGC0001332_microtermolide_A.fasta	C=C(/C=C/1)NC([C@H](CCO)[C@]([H])(OC([C@H](NC([C@H](C)NC1=O)=O)C(C)C)=O)[C@H](C)CCC)=O	O=C(NC1C(=O)CC(=O)NCC(=O)NC(C(=O)OC1)C(C)C)C=CC=CCC	0.168067	PRISM 1
BGC0001332_microtermolide_A.fasta	C=C(/C=C/1)NC([C@H](CCO)[C@]([H])(OC([C@H](NC([C@H](C)NC1=O)=O)C(C)C)=O)[C@H](C)CCC)=O	O=C(O)C(NC(=O)CNC(=O)CC(=O)C=CC(NC(=O)C=CCC)CO)C(C)C	0.103448	PRISM 1
BGC0001332_microtermolide_A.fasta	C=C(/C=C/1)NC([C@H](CCO)[C@]([H])(OC([C@H](NC([C@H](C)NC1=O)=O)C(C)C)=O)[C@H](C)CCC)=O	O=C(O)CC(=O)C(NC(=O)CNC(=O)C=CC(NC(=O)C=CCC)CO)C(C)C	0.121739	PRISM 1
BGC0001332_microtermolide_A.fasta	C=C(/C=C/1)NC([C@H](CCO)[C@]([H])(OC([C@H](NC([C@H](C)NC1=O)=O)C(C)C)=O)[C@H](C)CCC)=O	O=C1NCC(=O)NC(C(=O)OCC(NC(=O)C=CCC)C(=O)CC=C1)C(C)C	0.170732	PRISM 1
BGC0001332_microtermolide_A.fasta	C=C(/C=C/1)NC([C@H](CCO)[C@]([H])(OC([C@H](NC([C@H](C)NC1=O)=O)C(C)C)=O)[C@H](C)CCC)=O	O=C(O)C(NC(=O)C(NC(=O)CNC(=O)C=CCC(=O)C=CCC)C(C)C)CO	0.10084	PRISM 1
BGC0001332_microtermolide_A.fasta	C=C(/C=C/1)NC([C@H](CCO)[C@]([H])(OC([C@H](NC([C@H](C)NC1=O)=O)C(C)C)=O)[C@H](C)CCC)=O	O=C(NC1C(=O)NCC(=O)NC(C(=O)CC=CC(=O)OC1)C(C)C)C=CCC	0.162602	PRISM 1
BGC0001332_microtermolide_A.fasta	C=C(/C=C/1)NC([C@H](CCO)[C@]([H])(OC([C@H](NC([C@H](C)NC1=O)=O)C(C)C)=O)[C@H](C)CCC)=O	O=C1NCC(=O)NC(C(=O)OCC(C=C1)NC(=O)CC(=O)C=CCC)C(C)C	0.184874	PRISM 1
BGC0001332_microtermolide_A.fasta	C=C(/C=C/1)NC([C@H](CCO)[C@]([H])(OC([C@H](NC([C@H](C)NC1=O)=O)C(C)C)=O)[C@H](C)CCC)=O	O=C(O)C=CC(NC(=O)CNC(=O)C(NC(=O)CC(=O)C=CCC)CO)C(C)C	0.112069	PRISM 1
BGC0001332_microtermolide_A.fasta	C=C(/C=C/1)NC([C@H](CCO)[C@]([H])(OC([C@H](NC([C@H](C)NC1=O)=O)C(C)C)=O)[C@H](C)CCC)=O	O=C(O)C(NC(=O)CC(=O)C(NC(=O)CNC(=O)C=CC=CCC)C(C)C)CO	0.121739	PRISM 1
BGC0001332_microtermolide_A.fasta	C=C(/C=C/1)NC([C@H](CCO)[C@]([H])(OC([C@H](NC([C@H](C)NC1=O)=O)C(C)C)=O)[C@H](C)CCC)=O	O=C(O)C=CC(NC(=O)CC(=O)C(NC(=O)CNC(=O)C=CCC)C(C)C)CO	0.123894	PRISM 1
BGC0001332_microtermolide_A.fasta	C=C(/C=C/1)NC([C@H](CCO)[C@]([H])(OC([C@H](NC([C@H](C)NC1=O)=O)C(C)C)=O)[C@H](C)CCC)=O	O=C(O)C(NC(=O)CC(=O)C=CC(NC(=O)CNC(=O)C=CCC)C(C)C)CO	0.113043	PRISM 1
BGC0001332_microtermolide_A.fasta	C=C(/C=C/1)NC([C@H](CCO)[C@]([H])(OC([C@H](NC([C@H](C)NC1=O)=O)C(C)C)=O)[C@H](C)CCC)=O	O=C(O)C(NC(=O)C=CC(NC(=O)CNC(=O)CC(=O)C=CCC)C(C)C)CO	0.103448	PRISM 1
BGC0001332_microtermolide_A.fasta	C=C(/C=C/1)NC([C@H](CCO)[C@]([H])(OC([C@H](NC([C@H](C)NC1=O)=O)C(C)C)=O)[C@H](C)CCC)=O	O=C(NC1C(=O)NCC(=O)NC(C(=O)CC(=O)OC1)C(C)C)C=CC=CCC	0.154472	PRISM 1
BGC0001332_microtermolide_A.fasta	C=C(/C=C/1)NC([C@H](CCO)[C@]([H])(OC([C@H](NC([C@H](C)NC1=O)=O)C(C)C)=O)[C@H](C)CCC)=O	O=C(O)C(NC(=O)CNC(=O)C=CC(NC(=O)CC(=O)C=CCC)CO)C(C)C	0.113043	PRISM 1
BGC0001332_microtermolide_A.fasta	C=C(/C=C/1)NC([C@H](CCO)[C@]([H])(OC([C@H](NC([C@H](C)NC1=O)=O)C(C)C)=O)[C@H](C)CCC)=O	O=C(O)C=CC(NC(=O)C(NC(=O)CNC(=O)CC(=O)C=CCC)C(C)C)CO	0.102564	PRISM 1
BGC0001332_microtermolide_A.fasta	C=C(/C=C/1)NC([C@H](CCO)[C@]([H])(OC([C@H](NC([C@H](C)NC1=O)=O)C(C)C)=O)[C@H](C)CCC)=O	O=C(O)CC(=O)C=CC(NC(=O)C(NC(=O)CNC(=O)C=CCC)C(C)C)CO	0.121739	PRISM 1
BGC0001332_microtermolide_A.fasta	C=C(/C=C/1)NC([C@H](CCO)[C@]([H])(OC([C@H](NC([C@H](C)NC1=O)=O)C(C)C)=O)[C@H](C)CCC)=O	O=C(O)C(NC(=O)C(NC(=O)CNC(=O)CC(=O)C=CC=CCC)C(C)C)CO	0.102564	PRISM 1
BGC0001332_microtermolide_A.fasta	C=C(/C=C/1)NC([C@H](CCO)[C@]([H])(OC([C@H](NC([C@H](C)NC1=O)=O)C(C)C)=O)[C@H](C)CCC)=O	O=C(O)C(NC(=O)CNC(=O)C(NC(=O)CC(=O)C=CC=CCC)CO)C(C)C	0.113043	PRISM 1
BGC0001332_microtermolide_A.fasta	C=C(/C=C/1)NC([C@H](CCO)[C@]([H])(OC([C@H](NC([C@H](C)NC1=O)=O)C(C)C)=O)[C@H](C)CCC)=O	O=C(O)C=CC(NC(=O)CNC(=O)CC(=O)C(NC(=O)C=CCC)CO)C(C)C	0.102564	PRISM 1
BGC0001332_microtermolide_A.fasta	C=C(/C=C/1)NC([C@H](CCO)[C@]([H])(OC([C@H](NC([C@H](C)NC1=O)=O)C(C)C)=O)[C@H](C)CCC)=O	O=C1NC(C=CC(=O)OCC(NC(=O)CC(=O)C=CCC)C(=O)NC1)C(C)C	0.157025	PRISM 1
BGC0001332_microtermolide_A.fasta	C=C(/C=C/1)NC([C@H](CCO)[C@]([H])(OC([C@H](NC([C@H](C)NC1=O)=O)C(C)C)=O)[C@H](C)CCC)=O	O=C(O)C(NC(=O)CNC(=O)C(NC(=O)C=CCC(=O)C=CCC)CO)C(C)C	0.102564	PRISM 1
BGC0001332_microtermolide_A.fasta	C=C(/C=C/1)NC([C@H](CCO)[C@]([H])(OC([C@H](NC([C@H](C)NC1=O)=O)C(C)C)=O)[C@H](C)CCC)=O	O=C1NCC(=O)NC(C(=O)OCC(C=CC(=O)C1)NC(=O)C=CCC)C(C)C	0.175	PRISM 1
BGC0001332_microtermolide_A.fasta	C=C(/C=C/1)NC([C@H](CCO)[C@]([H])(OC([C@H](NC([C@H](C)NC1=O)=O)C(C)C)=O)[C@H](C)CCC)=O	O=C(O)C(NC(=O)C=CCC(=O)C(NC(=O)CNC(=O)C=CCC)C(C)C)CO	0.113043	PRISM 1
BGC0001332_microtermolide_A.fasta	C=C(/C=C/1)NC([C@H](CCO)[C@]([H])(OC([C@H](NC([C@H](C)NC1=O)=O)C(C)C)=O)[C@H](C)CCC)=O	O=C(O)C=CCC(=O)C(NC(=O)CNC(=O)C(NC(=O)C=CCC)CO)C(C)C	0.111111	PRISM 1
BGC0001332_microtermolide_A.fasta	C=C(/C=C/1)NC([C@H](CCO)[C@]([H])(OC([C@H](NC([C@H](C)NC1=O)=O)C(C)C)=O)[C@H](C)CCC)=O	O=C(O)CC(=O)C(NC(=O)C(NC(=O)CNC(=O)C=CC=CCC)C(C)C)CO	0.111111	PRISM 1
BGC0001332_microtermolide_A.fasta	C=C(/C=C/1)NC([C@H](CCO)[C@]([H])(OC([C@H](NC([C@H](C)NC1=O)=O)C(C)C)=O)[C@H](C)CCC)=O	O=C1NCC(=O)NC(C=CC(=O)OCC(NC(=O)C=CCC)C(=O)C1)C(C)C	0.15	PRISM 1
BGC0001332_microtermolide_A.fasta	C=C(/C=C/1)NC([C@H](CCO)[C@]([H])(OC([C@H](NC([C@H](C)NC1=O)=O)C(C)C)=O)[C@H](C)CCC)=O	O=C1NCC(=O)NC(C(=O)CC(=O)OCC(C=C1)NC(=O)C=CCC)C(C)C	0.163934	PRISM 1
BGC0001332_microtermolide_A.fasta	C=C(/C=C/1)NC([C@H](CCO)[C@]([H])(OC([C@H](NC([C@H](C)NC1=O)=O)C(C)C)=O)[C@H](C)CCC)=O	O=C1NCC(=O)NC(C(=O)CC(=O)OCC(C=C1)NC(=O)C=CCC)C(C)C	0.163934	PRISM 4
BGC0001332_microtermolide_A.fasta	C=C(/C=C/1)NC([C@H](CCO)[C@]([H])(OC([C@H](NC([C@H](C)NC1=O)=O)C(C)C)=O)[C@H](C)CCC)=O	O=C1NCC(=O)NC(C=CC(=O)OCC(NC(=O)C=CCC)C(=O)C1)C(C)C	0.15	PRISM 4
BGC0001332_microtermolide_A.fasta	C=C(/C=C/1)NC([C@H](CCO)[C@]([H])(OC([C@H](NC([C@H](C)NC1=O)=O)C(C)C)=O)[C@H](C)CCC)=O	O=C(O)C=CC(NC(=O)CNC(=O)C(NC(=O)CC(=O)C=CCC)CO)C(C)C	0.112069	PRISM 4
BGC0001332_microtermolide_A.fasta	C=C(/C=C/1)NC([C@H](CCO)[C@]([H])(OC([C@H](NC([C@H](C)NC1=O)=O)C(C)C)=O)[C@H](C)CCC)=O	O=C(O)C(NC(=O)CNC(=O)C=CC(NC(=O)CC(=O)C=CCC)CO)C(C)C	0.113043	PRISM 4
BGC0001332_microtermolide_A.fasta	C=C(/C=C/1)NC([C@H](CCO)[C@]([H])(OC([C@H](NC([C@H](C)NC1=O)=O)C(C)C)=O)[C@H](C)CCC)=O	O=C(O)C(NC(=O)CNC(=O)CC(=O)C=CC(NC(=O)C=CCC)CO)C(C)C	0.103448	PRISM 4
BGC0001332_microtermolide_A.fasta	C=C(/C=C/1)NC([C@H](CCO)[C@]([H])(OC([C@H](NC([C@H](C)NC1=O)=O)C(C)C)=O)[C@H](C)CCC)=O	O=C(O)CC(=O)C=CC(NC(=O)C(NC(=O)CNC(=O)C=CCC)C(C)C)CO	0.121739	PRISM 4
BGC0001332_microtermolide_A.fasta	C=C(/C=C/1)NC([C@H](CCO)[C@]([H])(OC([C@H](NC([C@H](C)NC1=O)=O)C(C)C)=O)[C@H](C)CCC)=O	O=C(O)C(NC(=O)CNC(=O)C=CCC(=O)C(NC(=O)C=CCC)CO)C(C)C	0.103448	PRISM 4
BGC0001332_microtermolide_A.fasta	C=C(/C=C/1)NC([C@H](CCO)[C@]([H])(OC([C@H](NC([C@H](C)NC1=O)=O)C(C)C)=O)[C@H](C)CCC)=O	O=C(O)C(NC(=O)CNC(=O)C(NC(=O)C=CCC(=O)C=CCC)CO)C(C)C	0.102564	PRISM 4
BGC0001332_microtermolide_A.fasta	C=C(/C=C/1)NC([C@H](CCO)[C@]([H])(OC([C@H](NC([C@H](C)NC1=O)=O)C(C)C)=O)[C@H](C)CCC)=O	O=C(NC1C(=O)NCC(=O)NC(C(=O)CC(=O)OC1)C(C)C)C=CC=CCC	0.154472	PRISM 4
BGC0001332_microtermolide_A.fasta	C=C(/C=C/1)NC([C@H](CCO)[C@]([H])(OC([C@H](NC([C@H](C)NC1=O)=O)C(C)C)=O)[C@H](C)CCC)=O	O=C(O)C(NC(=O)C=CC(NC(=O)CNC(=O)CC(=O)C=CCC)C(C)C)CO	0.103448	PRISM 4
BGC0001332_microtermolide_A.fasta	C=C(/C=C/1)NC([C@H](CCO)[C@]([H])(OC([C@H](NC([C@H](C)NC1=O)=O)C(C)C)=O)[C@H](C)CCC)=O	O=C1NCC(=O)NC(C(=O)OCC(NC(=O)C=CCC)C(=O)CC=C1)C(C)C	0.170732	PRISM 4
BGC0001332_microtermolide_A.fasta	C=C(/C=C/1)NC([C@H](CCO)[C@]([H])(OC([C@H](NC([C@H](C)NC1=O)=O)C(C)C)=O)[C@H](C)CCC)=O	O=C1NCC(=O)NC(C(=O)OCC(C=CC(=O)C1)NC(=O)C=CCC)C(C)C	0.175	PRISM 4
BGC0001332_microtermolide_A.fasta	C=C(/C=C/1)NC([C@H](CCO)[C@]([H])(OC([C@H](NC([C@H](C)NC1=O)=O)C(C)C)=O)[C@H](C)CCC)=O	O=C(O)CC(=O)C=CC(NC(=O)CNC(=O)C(NC(=O)C=CCC)CO)C(C)C	0.121739	PRISM 4
BGC0001332_microtermolide_A.fasta	C=C(/C=C/1)NC([C@H](CCO)[C@]([H])(OC([C@H](NC([C@H](C)NC1=O)=O)C(C)C)=O)[C@H](C)CCC)=O	O=C(O)CC(=O)C(NC(=O)C=CC(NC(=O)CNC(=O)C=CCC)C(C)C)CO	0.113043	PRISM 4
BGC0001332_microtermolide_A.fasta	C=C(/C=C/1)NC([C@H](CCO)[C@]([H])(OC([C@H](NC([C@H](C)NC1=O)=O)C(C)C)=O)[C@H](C)CCC)=O	O=C(O)C(NC(=O)CNC(=O)CC(=O)C(NC(=O)C=CC=CCC)CO)C(C)C	0.102564	PRISM 4
BGC0001332_microtermolide_A.fasta	C=C(/C=C/1)NC([C@H](CCO)[C@]([H])(OC([C@H](NC([C@H](C)NC1=O)=O)C(C)C)=O)[C@H](C)CCC)=O	O=C1NC(C=CC(=O)OCC(NC(=O)CC(=O)C=CCC)C(=O)NC1)C(C)C	0.157025	PRISM 4
BGC0001332_microtermolide_A.fasta	C=C(/C=C/1)NC([C@H](CCO)[C@]([H])(OC([C@H](NC([C@H](C)NC1=O)=O)C(C)C)=O)[C@H](C)CCC)=O	O=C(O)C(NC(=O)C=CCC(=O)C(NC(=O)CNC(=O)C=CCC)C(C)C)CO	0.113043	PRISM 4
BGC0001332_microtermolide_A.fasta	C=C(/C=C/1)NC([C@H](CCO)[C@]([H])(OC([C@H](NC([C@H](C)NC1=O)=O)C(C)C)=O)[C@H](C)CCC)=O	O=C(NCC(=O)NC(C=CC(=O)NC1C(=O)CC(=O)OC1)C(C)C)C=CCC	0.122951	PRISM 4
BGC0001332_microtermolide_A.fasta	C=C(/C=C/1)NC([C@H](CCO)[C@]([H])(OC([C@H](NC([C@H](C)NC1=O)=O)C(C)C)=O)[C@H](C)CCC)=O	O=C(NCC(=O)NC(C(=O)NC1C=CC(=O)OC1)C(C)C)CC(=O)C=CCC	0.122951	PRISM 4
BGC0001332_microtermolide_A.fasta	C=C(/C=C/1)NC([C@H](CCO)[C@]([H])(OC([C@H](NC([C@H](C)NC1=O)=O)C(C)C)=O)[C@H](C)CCC)=O	O=C(O)C=CC(NC(=O)CNC(=O)CC(=O)C(NC(=O)C=CCC)CO)C(C)C	0.102564	PRISM 4
BGC0001332_microtermolide_A.fasta	C=C(/C=C/1)NC([C@H](CCO)[C@]([H])(OC([C@H](NC([C@H](C)NC1=O)=O)C(C)C)=O)[C@H](C)CCC)=O	O=C(NCC(=O)NC(C(=O)NC1C(=O)CC=CC(=O)OC1)C(C)C)C=CCC	0.119048	PRISM 4
BGC0001332_microtermolide_A.fasta	C=C(/C=C/1)NC([C@H](CCO)[C@]([H])(OC([C@H](NC([C@H](C)NC1=O)=O)C(C)C)=O)[C@H](C)CCC)=O	O=C(O)CC(=O)C(NC(=O)CNC(=O)C(NC(=O)C=CC=CCC)CO)C(C)C	0.122807	PRISM 4
BGC0001332_microtermolide_A.fasta	C=C(/C=C/1)NC([C@H](CCO)[C@]([H])(OC([C@H](NC([C@H](C)NC1=O)=O)C(C)C)=O)[C@H](C)CCC)=O	O=C(O)C=CCC(=O)C(NC(=O)CNC(=O)C(NC(=O)C=CCC)CO)C(C)C	0.111111	PRISM 4
BGC0001332_microtermolide_A.fasta	C=C(/C=C/1)NC([C@H](CCO)[C@]([H])(OC([C@H](NC([C@H](C)NC1=O)=O)C(C)C)=O)[C@H](C)CCC)=O	O=C(NCC(=O)NC(C(=O)NC1C=CC(=O)CC(=O)OC1)C(C)C)C=CCC	0.136	PRISM 4
BGC0001332_microtermolide_A.fasta	C=C(/C=C/1)NC([C@H](CCO)[C@]([H])(OC([C@H](NC([C@H](C)NC1=O)=O)C(C)C)=O)[C@H](C)CCC)=O	O=C(O)C(NC(=O)C(NC(=O)CNC(=O)C=CCC(=O)C=CCC)C(C)C)CO	0.10084	PRISM 4
BGC0001332_microtermolide_A.fasta	C=C(/C=C/1)NC([C@H](CCO)[C@]([H])(OC([C@H](NC([C@H](C)NC1=O)=O)C(C)C)=O)[C@H](C)CCC)=O	O=C(NC1C(=O)CC(=O)NCC(=O)NC(C(=O)OC1)C(C)C)C=CC=CCC	0.168067	PRISM 4
BGC0001332_microtermolide_A.fasta	C=C(/C=C/1)NC([C@H](CCO)[C@]([H])(OC([C@H](NC([C@H](C)NC1=O)=O)C(C)C)=O)[C@H](C)CCC)=O	O=C(O)C(NC(=O)CC(=O)C(NC(=O)CNC(=O)C=CC=CCC)C(C)C)CO	0.121739	PRISM 4
BGC0001332_microtermolide_A.fasta	C=C(/C=C/1)NC([C@H](CCO)[C@]([H])(OC([C@H](NC([C@H](C)NC1=O)=O)C(C)C)=O)[C@H](C)CCC)=O	O=C(NC1C(=O)NCC(=O)NC(C=CC(=O)CC(=O)OC1)C(C)C)C=CCC	0.154472	PRISM 4
BGC0001332_microtermolide_A.fasta	C=C(/C=C/1)NC([C@H](CCO)[C@]([H])(OC([C@H](NC([C@H](C)NC1=O)=O)C(C)C)=O)[C@H](C)CCC)=O	O=C(O)C(NC(=O)CC(=O)C=CC(NC(=O)CNC(=O)C=CCC)C(C)C)CO	0.113043	PRISM 4
BGC0001332_microtermolide_A.fasta	C=C(/C=C/1)NC([C@H](CCO)[C@]([H])(OC([C@H](NC([C@H](C)NC1=O)=O)C(C)C)=O)[C@H](C)CCC)=O	O=C(O)CC(=O)C(NC(=O)C(NC(=O)CNC(=O)C=CC=CCC)C(C)C)CO	0.111111	PRISM 4
BGC0001332_microtermolide_A.fasta	C=C(/C=C/1)NC([C@H](CCO)[C@]([H])(OC([C@H](NC([C@H](C)NC1=O)=O)C(C)C)=O)[C@H](C)CCC)=O	O=C(O)C=CC(NC(=O)CC(=O)C(NC(=O)CNC(=O)C=CCC)C(C)C)CO	0.123894	PRISM 4
BGC0001332_microtermolide_A.fasta	C=C(/C=C/1)NC([C@H](CCO)[C@]([H])(OC([C@H](NC([C@H](C)NC1=O)=O)C(C)C)=O)[C@H](C)CCC)=O	O=C(O)CC(=O)C(NC(=O)CNC(=O)C=CC(NC(=O)C=CCC)CO)C(C)C	0.121739	PRISM 4
BGC0001332_microtermolide_A.fasta	C=C(/C=C/1)NC([C@H](CCO)[C@]([H])(OC([C@H](NC([C@H](C)NC1=O)=O)C(C)C)=O)[C@H](C)CCC)=O	O=C(O)C(NC(=O)C(NC(=O)CNC(=O)CC(=O)C=CC=CCC)C(C)C)CO	0.102564	PRISM 4
BGC0001332_microtermolide_A.fasta	C=C(/C=C/1)NC([C@H](CCO)[C@]([H])(OC([C@H](NC([C@H](C)NC1=O)=O)C(C)C)=O)[C@H](C)CCC)=O	O=C(NC1C(=O)NCC(=O)NC(C(=O)OC1)C(C)C)C=CCC(=O)C=CCC	0.165289	PRISM 4
BGC0001332_microtermolide_A.fasta	C=C(/C=C/1)NC([C@H](CCO)[C@]([H])(OC([C@H](NC([C@H](C)NC1=O)=O)C(C)C)=O)[C@H](C)CCC)=O	O=C(O)C=CCC(=O)C(NC(=O)C(NC(=O)CNC(=O)C=CCC)C(C)C)CO	0.10084	PRISM 4
BGC0001332_microtermolide_A.fasta	C=C(/C=C/1)NC([C@H](CCO)[C@]([H])(OC([C@H](NC([C@H](C)NC1=O)=O)C(C)C)=O)[C@H](C)CCC)=O	O=C(NC1C(=O)NCC(=O)NC(C(=O)CC=CC(=O)OC1)C(C)C)C=CCC	0.162602	PRISM 4
BGC0001332_microtermolide_A.fasta	C=C(/C=C/1)NC([C@H](CCO)[C@]([H])(OC([C@H](NC([C@H](C)NC1=O)=O)C(C)C)=O)[C@H](C)CCC)=O	O=C(NCC(=O)NC(C(=O)NC1C(=O)CC(=O)OC1)C(C)C)C=CC=CCC	0.120968	PRISM 4
BGC0001332_microtermolide_A.fasta	C=C(/C=C/1)NC([C@H](CCO)[C@]([H])(OC([C@H](NC([C@H](C)NC1=O)=O)C(C)C)=O)[C@H](C)CCC)=O	O=C(O)C=CC(NC(=O)C(NC(=O)CNC(=O)CC(=O)C=CCC)C(C)C)CO	0.102564	PRISM 4
BGC0001332_microtermolide_A.fasta	C=C(/C=C/1)NC([C@H](CCO)[C@]([H])(OC([C@H](NC([C@H](C)NC1=O)=O)C(C)C)=O)[C@H](C)CCC)=O	O=C1NC(C(=O)OCC(NC(=O)CC(=O)C=CC=CCC)C(=O)NC1)C(C)C	0.176471	PRISM 4
BGC0001332_microtermolide_A.fasta	C=C(/C=C/1)NC([C@H](CCO)[C@]([H])(OC([C@H](NC([C@H](C)NC1=O)=O)C(C)C)=O)[C@H](C)CCC)=O	O=C(NCC(=O)NC(C(=O)CC(=O)NC1C=CC(=O)OC1)C(C)C)C=CCC	0.141667	PRISM 4
BGC0001332_microtermolide_A.fasta	C=C(/C=C/1)NC([C@H](CCO)[C@]([H])(OC([C@H](NC([C@H](C)NC1=O)=O)C(C)C)=O)[C@H](C)CCC)=O	O=C(O)C(NC(=O)CNC(=O)C(NC(=O)CC(=O)C=CC=CCC)CO)C(C)C	0.113043	PRISM 4
BGC0001332_microtermolide_A.fasta	C=C(/C=C/1)NC([C@H](CCO)[C@]([H])(OC([C@H](NC([C@H](C)NC1=O)=O)C(C)C)=O)[C@H](C)CCC)=O	O=C1NCC(=O)NC(C(=O)OCC(C=C1)NC(=O)CC(=O)C=CCC)C(C)C	0.184874	PRISM 4
BGC0001332_microtermolide_A.fasta	C=C(/C=C/1)NC([C@H](CCO)[C@]([H])(OC([C@H](NC([C@H](C)NC1=O)=O)C(C)C)=O)[C@H](C)CCC)=O	NCC(=O)NC([*])C(=O)CC(=O)N[C@@H](CO)C(=O)CC(O)C(C)C(=O)C=C	0.115044	antiSMASH 4
BGC0001332_microtermolide_A.fasta	C=C(/C=C/1)NC([C@H](CCO)[C@]([H])(OC([C@H](NC([C@H](C)NC1=O)=O)C(C)C)=O)[C@H](C)CCC)=O	N0CC(=O)N[C@@H](C(C)C)C0(=O)	0.154762	NP.searcher
BGC0001332_microtermolide_A.fasta	C=C(/C=C/1)NC([C@H](CCO)[C@]([H])(OC([C@H](NC([C@H](C)NC1=O)=O)C(C)C)=O)[C@H](C)CCC)=O	NCC(=O)N[C@@H](C(C)C)C(=O)O	0.0795455	NP.searcher
BGC0001341_valinomycin.fasta	CC(C)[C@H]1OC([C@@H](NC([C@@H](C)OC([C@H](NC([C@@H](OC([C@@H](NC([C@@H](C)OC([C@H](NC([C@@H](OC([C@@H](NC([C@@H](C)OC([C@H](NC1=O)C(C)C)=O)=O)C(C)C)=O)C(C)C)=O)C(C)C)=O)=O)C(C)C)=O)C(C)C)=O)C(C)C)=O)=O)C(C)C)=O	O=C(O)C(NC(=O)C(OC(=O)C(NC(=O)C(O)C(C)C)C(C)C)C)C(C)C	0.0657895	PRISM 1
BGC0001341_valinomycin.fasta	CC(C)[C@H]1OC([C@@H](NC([C@@H](C)OC([C@H](NC([C@@H](OC([C@@H](NC([C@@H](C)OC([C@H](NC([C@@H](OC([C@@H](NC([C@@H](C)OC([C@H](NC1=O)C(C)C)=O)=O)C(C)C)=O)C(C)C)=O)C(C)C)=O)=O)C(C)C)=O)C(C)C)=O)C(C)C)=O)=O)C(C)C)=O	O=C1OC(C(=O)NC(C(=O)OC(C(=O)NC1C(C)C)C(C)C)C(C)C)C	1	PRISM 1
BGC0001341_valinomycin.fasta	CC(C)[C@H]1OC([C@@H](NC([C@@H](C)OC([C@H](NC([C@@H](OC([C@@H](NC([C@@H](C)OC([C@H](NC([C@@H](OC([C@@H](NC([C@@H](C)OC([C@H](NC1=O)C(C)C)=O)=O)C(C)C)=O)C(C)C)=O)C(C)C)=O)=O)C(C)C)=O)C(C)C)=O)C(C)C)=O)=O)C(C)C)=O	O=C(O)C(NC(=O)C(OC(=O)C(NC(=O)C(=O)C(C)C)C(C)C)C)C(C)C	0.0641026	PRISM 4
BGC0001341_valinomycin.fasta	CC(C)[C@H]1OC([C@@H](NC([C@@H](C)OC([C@H](NC([C@@H](OC([C@@H](NC([C@@H](C)OC([C@H](NC([C@@H](OC([C@@H](NC([C@@H](C)OC([C@H](NC1=O)C(C)C)=O)=O)C(C)C)=O)C(C)C)=O)C(C)C)=O)=O)C(C)C)=O)C(C)C)=O)C(C)C)=O)=O)C(C)C)=O	NC([*])C(=O)N[C@@H](C(C)C)C(=O)NC([*])C(=O)N[C@@H](C(C)C)C(=O)	0.0649351	antiSMASH 4
BGC0001341_valinomycin.fasta	CC(C)[C@H]1OC([C@@H](NC([C@@H](C)OC([C@H](NC([C@@H](OC([C@@H](NC([C@@H](C)OC([C@H](NC([C@@H](OC([C@@H](NC([C@@H](C)OC([C@H](NC1=O)C(C)C)=O)=O)C(C)C)=O)C(C)C)=O)C(C)C)=O)=O)C(C)C)=O)C(C)C)=O)C(C)C)=O)=O)C(C)C)=O		0	NP.searcher
BGC0001417_myxochromide_D.fasta.txt	O=C(N[C@@H](C(N[C@@H](CC(C)C)C(N[C@H](C(N[C@@H](CCC(N)=O)C(O[C@@H]1C)=O)=O)C)=O)=O)C)[C@H]1N(C(/C=C/C=C/C=C/C=C/C=C/C=C/C=C/C)=O)C	O=C(O)C(NC(=O)C(NC(=O)C(NC(=O)C(NC(=O)C(C(O)C)N(C(=O)CC)C)CC(C)C)Cc1ccccc1)Cc2ccccc2)CO	0.12782	PRISM 1
BGC0001417_myxochromide_D.fasta.txt	O=C(N[C@@H](C(N[C@@H](CC(C)C)C(N[C@H](C(N[C@@H](CCC(N)=O)C(O[C@@H]1C)=O)=O)C)=O)=O)C)[C@H]1N(C(/C=C/C=C/C=C/C=C/C=C/C=C/C=C/C)=O)C	O=C(CC)N(C)C1C(=O)NC(C(=O)NC(C(=O)NC(C(=O)NC(C(=O)OC1(C))CO)Cc2ccccc2)Cc3ccccc3)CC(C)C	0.358974	PRISM 1
BGC0001417_myxochromide_D.fasta.txt	O=C(N[C@@H](C(N[C@@H](CC(C)C)C(N[C@H](C(N[C@@H](CCC(N)=O)C(O[C@@H]1C)=O)=O)C)=O)=O)C)[C@H]1N(C(/C=C/C=C/C=C/C=C/C=C/C=C/C=C/C)=O)C	O=C(O)C(NC(=O)C(NC(=O)C(NC(=O)C(NC(=O)C(C(O)C)N(C(=O)CC)C)CC(C)C)Cc1ccccc1)Cc2ccccc2)CO	0.12782	PRISM 4
BGC0001417_myxochromide_D.fasta.txt	O=C(N[C@@H](C(N[C@@H](CC(C)C)C(N[C@H](C(N[C@@H](CCC(N)=O)C(O[C@@H]1C)=O)=O)C)=O)=O)C)[C@H]1N(C(/C=C/C=C/C=C/C=C/C=C/C=C/C=C/C)=O)C	O=C(CC)N(C)C1C(=O)NC(C(=O)NC(C(=O)NC(C(=O)NC(C(=O)OC1(C))CO)Cc2ccccc2)Cc3ccccc3)CC(C)C	0.358974	PRISM 4
BGC0001417_myxochromide_D.fasta.txt	O=C(N[C@@H](C(N[C@@H](CC(C)C)C(N[C@H](C(N[C@@H](CCC(N)=O)C(O[C@@H]1C)=O)=O)C)=O)=O)C)[C@H]1N(C(/C=C/C=C/C=C/C=C/C=C/C=C/C=C/C)=O)C		0	antiSMASH 4
BGC0001417_myxochromide_D.fasta.txt	O=C(N[C@@H](C(N[C@@H](CC(C)C)C(N[C@H](C(N[C@@H](CCC(N)=O)C(O[C@@H]1C)=O)=O)C)=O)=O)C)[C@H]1N(C(/C=C/C=C/C=C/C=C/C=C/C=C/C=C/C)=O)C	C0(=O)[C@@H](CCC(=O)N)NC(=O)[C@@H](C)NC(=O)[C@H](CC(C)C)NC(=O)[C@H](C)NC(=O)[C@@H](C(O8)C)N0(C)C8C(CC)		NP.searcher
BGC0001417_myxochromide_D.fasta.txt	O=C(N[C@@H](C(N[C@@H](CC(C)C)C(N[C@H](C(N[C@@H](CCC(N)=O)C(O[C@@H]1C)=O)=O)C)=O)=O)C)[C@H]1N(C(/C=C/C=C/C=C/C=C/C=C/C=C/C=C/C)=O)C	C(CC)C(=O)N0(C)[C@@H](C(O)C)C(=O)N[C@H](C)C(=O)N[C@H](CC(C)C)C(=O)N[C@@H](C)C(=O)N[C@@H](CCC(=O)N)C0(=O)		NP.searcher
BGC0001417_myxochromide_D.fasta.txt	O=C(N[C@@H](C(N[C@@H](CC(C)C)C(N[C@H](C(N[C@@H](CCC(N)=O)C(O[C@@H]1C)=O)=O)C)=O)=O)C)[C@H]1N(C(/C=C/C=C/C=C/C=C/C=C/C=C/C=C/C)=O)C	C(CC)C(=O)N(C)[C@@H](C(O0)C)C(=O)N[C@H](C)C(=O)N[C@H](CC(C)C)C(=O)N[C@@H](C)C(=O)N[C@@H](CCC(=O)N)C0(=O)	0.670213	NP.searcher
BGC0001417_myxochromide_D.fasta.txt	O=C(N[C@@H](C(N[C@@H](CC(C)C)C(N[C@H](C(N[C@@H](CCC(N)=O)C(O[C@@H]1C)=O)=O)C)=O)=O)C)[C@H]1N(C(/C=C/C=C/C=C/C=C/C=C/C=C/C=C/C)=O)C	OC(=O)[C@@H](CCC(=O)N)NC(=O)[C@@H](C)NC(=O)[C@H](CC(C)C)NC(=O)[C@H](C)NC(=O)[C@@H](C(O8)C)N(C)C8C(CC)	0.155556	NP.searcher
BGC0001417_myxochromide_D.fasta.txt	O=C(N[C@@H](C(N[C@@H](CC(C)C)C(N[C@H](C(N[C@@H](CCC(N)=O)C(O[C@@H]1C)=O)=O)C)=O)=O)C)[C@H]1N(C(/C=C/C=C/C=C/C=C/C=C/C=C/C=C/C)=O)C	C(CC)C(=O)N(C)[C@@H](C(O)C)C(=O)N[C@H](C)C(=O)N[C@H](CC(C)C)C(=O)N[C@@H](C)C(=O)N[C@@H](CCC(=O)N)C(=O)O	0.128788	NP.searcher
BGC0001417_myxochromide_D.fasta.txt	O=C(N[C@@H](C(N[C@@H](CC(C)C)C(N[C@H](C(N[C@@H](CCC(N)=O)C(O[C@@H]1C)=O)=O)C)=O)=O)C)[C@H]1N(C(/C=C/C=C/C=C/C=C/C=C/C=C/C=C/C)=O)C	C(CC)C(=O)N(C)[C@@H](C(O(C(=O)[C@@H](CCC(=O)N)NC(=O)[C@@H](C)NC(=O)[C@H](CC(C)C)NC(=O)[C@H](C)NC8=[C@@H](C(O8)C)N(C)C(=O)C(CC)))C)C(=O)N[C@H](C)C(=O)N[C@H](CC(C)C)C(=O)N[C@@H](C)C(=O)N[C@@H](CCC(=O)N)C(=O)O		NP.searcher
BGC0001417_myxochromide_D.fasta.txt	O=C(N[C@@H](C(N[C@@H](CC(C)C)C(N[C@H](C(N[C@@H](CCC(N)=O)C(O[C@@H]1C)=O)=O)C)=O)=O)C)[C@H]1N(C(/C=C/C=C/C=C/C=C/C=C/C=C/C=C/C)=O)C	C(CC)C(=O)N(C)[C@@H](C(O(C(=O)[C@@H](CCC(=O)N)NC(=O)[C@@H](C)NC(=O)[C@H](CC(C)C)NC(=O)[C@H](C)NC(=O)[C@@H](C(O0)C)N(C)C(=O)C(CC)))C)C(=O)N[C@H](C)C(=O)N[C@H](CC(C)C)C(=O)N[C@@H](C)C(=O)N[C@@H](CCC(=O)N)C0(=O)	0.670213	NP.searcher
BGC0001417_myxochromide_D.fasta.txt	O=C(N[C@@H](C(N[C@@H](CC(C)C)C(N[C@H](C(N[C@@H](CCC(N)=O)C(O[C@@H]1C)=O)=O)C)=O)=O)C)[C@H]1N(C(/C=C/C=C/C=C/C=C/C=C/C=C/C=C/C)=O)C	OC(=O)[C@@H](CCC(=O)N)NC(=O)[C@@H](C)NC(=O)[C@H](CC(C)C)NC(=O)[C@H](C)NC(=O)[C@@H](C(O(C(=O)[C@@H](CCC(=O)N)NC(=O)[C@@H](C)NC(=O)[C@H](CC(C)C)NC(=O)[C@H](C)NC(=O)[C@@H](C(O8)C)N(C)C8C(CC)))C)N(C)C(=O)C(CC)	0.158228	NP.searcher
BGC0001417_myxochromide_D.fasta.txt	O=C(N[C@@H](C(N[C@@H](CC(C)C)C(N[C@H](C(N[C@@H](CCC(N)=O)C(O[C@@H]1C)=O)=O)C)=O)=O)C)[C@H]1N(C(/C=C/C=C/C=C/C=C/C=C/C=C/C=C/C)=O)C	C(CC)C(=O)N(C)[C@@H](C(O(C(=O)[C@@H](CCC(=O)N)NC(=O)[C@@H](C)NC(=O)[C@H](CC(C)C)NC(=O)[C@H](C)NC(=O)[C@@H](C(O)C)N(C)C(=O)C(CC)))C)C(=O)N[C@H](C)C(=O)N[C@H](CC(C)C)C(=O)N[C@@H](C)C(=O)N[C@@H](CCC(=O)N)C(=O)O	0.130137	NP.searcher
BGC0001418_myxochromide_D.fasta	O=C(N[C@@H](C(N[C@@H](CC(C)C)C(N[C@H](C(N[C@@H](CCC(N)=O)C(O[C@@H]1C)=O)=O)C)=O)=O)C)[C@H]1N(C(/C=C/C=C/C=C/C=C/C=C/C=C/C=C/C)=O)C	O=C(O)C(NC(=O)C(NC(=O)C1N(C(=O)C(NC(=O)C(NC(=O)C(C(O)C)N(C(=O)CC)C)CC(C)C)CC(C)C)CCC1)Cc2ccccc2)CO	0.127389	PRISM 1
BGC0001418_myxochromide_D.fasta	O=C(N[C@@H](C(N[C@@H](CC(C)C)C(N[C@H](C(N[C@@H](CCC(N)=O)C(O[C@@H]1C)=O)=O)C)=O)=O)C)[C@H]1N(C(/C=C/C=C/C=C/C=C/C=C/C=C/C=C/C)=O)C	O=C(CC)N(C)C1C(=O)NC(C(=O)NC(C(=O)N3CCCC3(C(=O)NC(C(=O)NC(C(=O)OC1(C))CO)Cc2ccccc2))CC(C)C)CC(C)C	0.304965	PRISM 1
BGC0001418_myxochromide_D.fasta	O=C(N[C@@H](C(N[C@@H](CC(C)C)C(N[C@H](C(N[C@@H](CCC(N)=O)C(O[C@@H]1C)=O)=O)C)=O)=O)C)[C@H]1N(C(/C=C/C=C/C=C/C=C/C=C/C=C/C=C/C)=O)C	O=C(O)C(NC(=O)C(NC(=O)C1N(C(=O)C(NC(=O)C(NC(=O)C(C(O)C)N(C(=O)CC)C)CC(C)C)CC(C)C)CCC1)Cc2ccccc2)CO	0.127389	PRISM 4
BGC0001418_myxochromide_D.fasta	O=C(N[C@@H](C(N[C@@H](CC(C)C)C(N[C@H](C(N[C@@H](CCC(N)=O)C(O[C@@H]1C)=O)=O)C)=O)=O)C)[C@H]1N(C(/C=C/C=C/C=C/C=C/C=C/C=C/C=C/C)=O)C	O=C(CC)N(C)C1C(=O)NC(C(=O)NC(C(=O)N3CCCC3(C(=O)NC(C(=O)NC(C(=O)OC1(C))CO)Cc2ccccc2))CC(C)C)CC(C)C	0.304965	PRISM 4
BGC0001418_myxochromide_D.fasta	O=C(N[C@@H](C(N[C@@H](CC(C)C)C(N[C@H](C(N[C@@H](CCC(N)=O)C(O[C@@H]1C)=O)=O)C)=O)=O)C)[C@H]1N(C(/C=C/C=C/C=C/C=C/C=C/C=C/C=C/C)=O)C	C([*])C(-O)N[C@@H](C(O)C)C(=O)NC([*])C(=O)N[C@@H](CC(C)C)C(=O)N1[C@@H](CCC1)C(=O)NC([*])C(=O)N[C@@H](CCC(=O)N)C(=O)	0.12987	antiSMASH 4
BGC0001418_myxochromide_D.fasta	O=C(N[C@@H](C(N[C@@H](CC(C)C)C(N[C@H](C(N[C@@H](CCC(N)=O)C(O[C@@H]1C)=O)=O)C)=O)=O)C)[C@H]1N(C(/C=C/C=C/C=C/C=C/C=C/C=C/C=C/C)=O)C	C0(=O)[C@@H](CCC(=O)N)NC(=O)[C@@H](C)NC(=O)[C@@H](CCC1)N1C(=O)[C@@H](CC(C)C)NC(=O)[C@H](C)NC(=O)[C@@H](C(O8)C)N0(C)C8C(CC)		NP.searcher
BGC0001418_myxochromide_D.fasta	O=C(N[C@@H](C(N[C@@H](CC(C)C)C(N[C@H](C(N[C@@H](CCC(N)=O)C(O[C@@H]1C)=O)=O)C)=O)=O)C)[C@H]1N(C(/C=C/C=C/C=C/C=C/C=C/C=C/C=C/C)=O)C	C(CC)C(=O)N0(C)[C@@H](C(O)C)C(=O)N[C@H](C)C(=O)N[C@@H](CC(C)C)C(=O)N1[C@@H](CCC1)C(=O)N[C@@H](C)C(=O)N[C@@H](CCC(=O)N)C0(=O)		NP.searcher
BGC0001418_myxochromide_D.fasta	O=C(N[C@@H](C(N[C@@H](CC(C)C)C(N[C@H](C(N[C@@H](CCC(N)=O)C(O[C@@H]1C)=O)=O)C)=O)=O)C)[C@H]1N(C(/C=C/C=C/C=C/C=C/C=C/C=C/C=C/C)=O)C	C(CC)C(=O)N(C)[C@@H](C(O0)C)C(=O)N[C@H](C)C(=O)N[C@@H](CC(C)C)C(=O)N1[C@@H](CCC1)C(=O)N[C@@H](C)C(=O)N[C@@H](CCC(=O)N)C0(=O)	0.470588	NP.searcher
BGC0001418_myxochromide_D.fasta	O=C(N[C@@H](C(N[C@@H](CC(C)C)C(N[C@H](C(N[C@@H](CCC(N)=O)C(O[C@@H]1C)=O)=O)C)=O)=O)C)[C@H]1N(C(/C=C/C=C/C=C/C=C/C=C/C=C/C=C/C)=O)C	OC(=O)[C@@H](CCC(=O)N)NC(=O)[C@@H](C)NC(=O)[C@@H](CCC1)N1C(=O)[C@@H](CC(C)C)NC(=O)[C@H](C)NC(=O)[C@@H](C(O8)C)N(C)C8C(CC)	0.161074	NP.searcher
BGC0001418_myxochromide_D.fasta	O=C(N[C@@H](C(N[C@@H](CC(C)C)C(N[C@H](C(N[C@@H](CCC(N)=O)C(O[C@@H]1C)=O)=O)C)=O)=O)C)[C@H]1N(C(/C=C/C=C/C=C/C=C/C=C/C=C/C=C/C)=O)C	C(CC)C(=O)N(C)[C@@H](C(O)C)C(=O)N[C@H](C)C(=O)N[C@@H](CC(C)C)C(=O)N1[C@@H](CCC1)C(=O)N[C@@H](C)C(=O)N[C@@H](CCC(=O)N)C(=O)O	0.14	NP.searcher
BGC0001418_myxochromide_D.fasta	O=C(N[C@@H](C(N[C@@H](CC(C)C)C(N[C@H](C(N[C@@H](CCC(N)=O)C(O[C@@H]1C)=O)=O)C)=O)=O)C)[C@H]1N(C(/C=C/C=C/C=C/C=C/C=C/C=C/C=C/C)=O)C	C(CC)C(=O)N(C)[C@@H](C(O(C(=O)[C@@H](CCC(=O)N)NC(=O)[C@@H](C)NC(=O)[C@@H](CCC1)N1C(=O)[C@@H](CC(C)C)NC(=O)[C@H](C)NC8=[C@@H](C(O8)C)N(C)C(=O)C(CC)))C)C(=O)N[C@H](C)C(=O)N[C@@H](CC(C)C)C(=O)N1[C@@H](CCC1)C(=O)N[C@@H](C)C(=O)N[C@@H](CCC(=O)N)C(=O)O		NP.searcher
BGC0001418_myxochromide_D.fasta	O=C(N[C@@H](C(N[C@@H](CC(C)C)C(N[C@H](C(N[C@@H](CCC(N)=O)C(O[C@@H]1C)=O)=O)C)=O)=O)C)[C@H]1N(C(/C=C/C=C/C=C/C=C/C=C/C=C/C=C/C)=O)C	C(CC)C(=O)N(C)[C@@H](C(O(C(=O)[C@@H](CCC(=O)N)NC(=O)[C@@H](C)NC(=O)[C@@H](CCC1)N1C(=O)[C@@H](CC(C)C)NC(=O)[C@H](C)NC(=O)[C@@H](C(O0)C)N(C)C(=O)C(CC)))C)C(=O)N[C@H](C)C(=O)N[C@@H](CC(C)C)C(=O)N1[C@@H](CCC1)C(=O)N[C@@H](C)C(=O)N[C@@H](CCC(=O)N)C0(=O)	0.470588	NP.searcher
BGC0001418_myxochromide_D.fasta	O=C(N[C@@H](C(N[C@@H](CC(C)C)C(N[C@H](C(N[C@@H](CCC(N)=O)C(O[C@@H]1C)=O)=O)C)=O)=O)C)[C@H]1N(C(/C=C/C=C/C=C/C=C/C=C/C=C/C=C/C)=O)C	OC(=O)[C@@H](CCC(=O)N)NC(=O)[C@@H](C)NC(=O)[C@@H](CCC1)N1C(=O)[C@@H](CC(C)C)NC(=O)[C@H](C)NC(=O)[C@@H](C(O(C(=O)[C@@H](CCC(=O)N)NC(=O)[C@@H](C)NC(=O)[C@@H](CCC1)N1C(=O)[C@@H](CC(C)C)NC(=O)[C@H](C)NC(=O)[C@@H](C(O8)C)N(C)C8C(CC)))C)N(C)C(=O)C(CC)	0.16185	NP.searcher
BGC0001418_myxochromide_D.fasta	O=C(N[C@@H](C(N[C@@H](CC(C)C)C(N[C@H](C(N[C@@H](CCC(N)=O)C(O[C@@H]1C)=O)=O)C)=O)=O)C)[C@H]1N(C(/C=C/C=C/C=C/C=C/C=C/C=C/C=C/C)=O)C	C(CC)C(=O)N(C)[C@@H](C(O(C(=O)[C@@H](CCC(=O)N)NC(=O)[C@@H](C)NC(=O)[C@@H](CCC1)N1C(=O)[C@@H](CC(C)C)NC(=O)[C@H](C)NC(=O)[C@@H](C(O)C)N(C)C(=O)C(CC)))C)C(=O)N[C@H](C)C(=O)N[C@@H](CC(C)C)C(=O)N1[C@@H](CCC1)C(=O)N[C@@H](C)C(=O)N[C@@H](CCC(=O)N)C(=O)O	0.140244	NP.searcher
BGC0001421_myxochromide_B2.fasta	O=C(N)CC[C@H](NC([C@H](C)NC([C@H]1N2CCC1)=O)=O)C(O[C@H](C)[C@H](N(C)C(/C=C/C=C/C=C/C=C/C=C/C=C/C=C/CC)=O)C(N[C@H](C)C(N[C@@H](CC(C)C)C(N[C@@H](CC(C)C)C2=O)=O)=O)=O)=O	O=C(O)C(NC(=O)C(NC(=O)C3N(C(=O)C(NC(=O)C(NC(=O)C(NC(=O)C(C(O)C)N(C(=O)CC)C)CC(C)C)Cc1ccccc1)Cc2ccccc2)CCC3)Cc4ccccc4)CO	0.157303	PRISM 1
BGC0001421_myxochromide_B2.fasta	O=C(N)CC[C@H](NC([C@H](C)NC([C@H]1N2CCC1)=O)=O)C(O[C@H](C)[C@H](N(C)C(/C=C/C=C/C=C/C=C/C=C/C=C/C=C/CC)=O)C(N[C@H](C)C(N[C@@H](CC(C)C)C(N[C@@H](CC(C)C)C2=O)=O)=O)=O)=O	O=C(CC)N(C)C1C(=O)NC(C(=O)NC(C(=O)NC(C(=O)N3CCCC3(C(=O)NC(C(=O)NC(C(=O)OC1(C))CO)Cc2ccccc2))Cc4ccccc4)Cc5ccccc5)CC(C)C	0.438356	PRISM 1
BGC0001421_myxochromide_B2.fasta	O=C(N)CC[C@H](NC([C@H](C)NC([C@H]1N2CCC1)=O)=O)C(O[C@H](C)[C@H](N(C)C(/C=C/C=C/C=C/C=C/C=C/C=C/C=C/CC)=O)C(N[C@H](C)C(N[C@@H](CC(C)C)C(N[C@@H](CC(C)C)C2=O)=O)=O)=O)=O	O=C(O)C(NC(=O)C(NC(=O)C3N(C(=O)C(NC(=O)C(NC(=O)C(NC(=O)C(C(O)C)N(C(=O)CC)C)CC(C)C)Cc1ccccc1)Cc2ccccc2)CCC3)Cc4ccccc4)CO	0.157303	PRISM 4
BGC0001421_myxochromide_B2.fasta	O=C(N)CC[C@H](NC([C@H](C)NC([C@H]1N2CCC1)=O)=O)C(O[C@H](C)[C@H](N(C)C(/C=C/C=C/C=C/C=C/C=C/C=C/C=C/CC)=O)C(N[C@H](C)C(N[C@@H](CC(C)C)C(N[C@@H](CC(C)C)C2=O)=O)=O)=O)=O	O=C(CC)N(C)C1C(=O)NC(C(=O)NC(C(=O)NC(C(=O)N3CCCC3(C(=O)NC(C(=O)NC(C(=O)OC1(C))CO)Cc2ccccc2))Cc4ccccc4)Cc5ccccc5)CC(C)C	0.438356	PRISM 4
BGC0001421_myxochromide_B2.fasta	O=C(N)CC[C@H](NC([C@H](C)NC([C@H]1N2CCC1)=O)=O)C(O[C@H](C)[C@H](N(C)C(/C=C/C=C/C=C/C=C/C=C/C=C/C=C/CC)=O)C(N[C@H](C)C(N[C@@H](CC(C)C)C(N[C@@H](CC(C)C)C2=O)=O)=O)=O)=O	C([*])C(-O)N[C@@H](C(O)C)C(=O)NC([*])C(=O)N[C@@H](CC(C)C)C(=O)N[C@@H](CC(C)C)C(=O)N1[C@@H](CCC1)C(=O)N[C@@H](Cc1ccccc1)C(=O)N[C@@H](CCC(=O)N)C(=O)	0.145078	antiSMASH 4
BGC0001421_myxochromide_B2.fasta	O=C(N)CC[C@H](NC([C@H](C)NC([C@H]1N2CCC1)=O)=O)C(O[C@H](C)[C@H](N(C)C(/C=C/C=C/C=C/C=C/C=C/C=C/C=C/CC)=O)C(N[C@H](C)C(N[C@@H](CC(C)C)C(N[C@@H](CC(C)C)C2=O)=O)=O)=O)=O	C0(=O)[C@@H](CCC(=O)N)NC(=O)[C@@H](Cc1ccccc1)NC(=O)[C@@H](CCC1)N1C(=O)[C@@H](CC(C)C)NC(=O)[C@@H](CC(C)C)NC(=O)[C@H](C)NC(=O)[C@@H](C(O8)C)N0(C)C8C(CC)		NP.searcher
BGC0001421_myxochromide_B2.fasta	O=C(N)CC[C@H](NC([C@H](C)NC([C@H]1N2CCC1)=O)=O)C(O[C@H](C)[C@H](N(C)C(/C=C/C=C/C=C/C=C/C=C/C=C/C=C/CC)=O)C(N[C@H](C)C(N[C@@H](CC(C)C)C(N[C@@H](CC(C)C)C2=O)=O)=O)=O)=O	C(CC)C(=O)N0(C)[C@@H](C(O)C)C(=O)N[C@H](C)C(=O)N[C@@H](CC(C)C)C(=O)N[C@@H](CC(C)C)C(=O)N1[C@@H](CCC1)C(=O)N[C@@H](Cc1ccccc1)C(=O)N[C@@H](CCC(=O)N)C0(=O)		NP.searcher
BGC0001421_myxochromide_B2.fasta	O=C(N)CC[C@H](NC([C@H](C)NC([C@H]1N2CCC1)=O)=O)C(O[C@H](C)[C@H](N(C)C(/C=C/C=C/C=C/C=C/C=C/C=C/C=C/CC)=O)C(N[C@H](C)C(N[C@@H](CC(C)C)C(N[C@@H](CC(C)C)C2=O)=O)=O)=O)=O	C(CC)C(=O)N(C)[C@@H](C(O0)C)C(=O)N[C@H](C)C(=O)N[C@@H](CC(C)C)C(=O)N[C@@H](CC(C)C)C(=O)N1[C@@H](CCC1)C(=O)N[C@@H](Cc1ccccc1)C(=O)N[C@@H](CCC(=O)N)C0(=O)	0.654412	NP.searcher
BGC0001421_myxochromide_B2.fasta	O=C(N)CC[C@H](NC([C@H](C)NC([C@H]1N2CCC1)=O)=O)C(O[C@H](C)[C@H](N(C)C(/C=C/C=C/C=C/C=C/C=C/C=C/C=C/CC)=O)C(N[C@H](C)C(N[C@@H](CC(C)C)C(N[C@@H](CC(C)C)C2=O)=O)=O)=O)=O	OC(=O)[C@@H](CCC(=O)N)NC(=O)[C@@H](Cc1ccccc1)NC(=O)[C@@H](CCC1)N1C(=O)[C@@H](CC(C)C)NC(=O)[C@@H](CC(C)C)NC(=O)[C@H](C)NC(=O)[C@@H](C(O8)C)N(C)C8C(CC)	0.181818	NP.searcher
BGC0001421_myxochromide_B2.fasta	O=C(N)CC[C@H](NC([C@H](C)NC([C@H]1N2CCC1)=O)=O)C(O[C@H](C)[C@H](N(C)C(/C=C/C=C/C=C/C=C/C=C/C=C/C=C/CC)=O)C(N[C@H](C)C(N[C@@H](CC(C)C)C(N[C@@H](CC(C)C)C2=O)=O)=O)=O)=O	C(CC)C(=O)N(C)[C@@H](C(O)C)C(=O)N[C@H](C)C(=O)N[C@@H](CC(C)C)C(=O)N[C@@H](CC(C)C)C(=O)N1[C@@H](CCC1)C(=O)N[C@@H](Cc1ccccc1)C(=O)N[C@@H](CCC(=O)N)C(=O)O	0.167568	NP.searcher
BGC0001421_myxochromide_B2.fasta	O=C(N)CC[C@H](NC([C@H](C)NC([C@H]1N2CCC1)=O)=O)C(O[C@H](C)[C@H](N(C)C(/C=C/C=C/C=C/C=C/C=C/C=C/C=C/CC)=O)C(N[C@H](C)C(N[C@@H](CC(C)C)C(N[C@@H](CC(C)C)C2=O)=O)=O)=O)=O	C(CC)C(=O)N(C)[C@@H](C(O(C(=O)[C@@H](CCC(=O)N)NC(=O)[C@@H](Cc1ccccc1)NC(=O)[C@@H](CCC1)N1C(=O)[C@@H](CC(C)C)NC(=O)[C@@H](CC(C)C)NC(=O)[C@H](C)NC8=[C@@H](C(O8)C)N(C)C(=O)C(CC)))C)C(=O)N[C@H](C)C(=O)N[C@@H](CC(C)C)C(=O)N[C@@H](CC(C)C)C(=O)N1[C@@H](CCC1)C(=O)N[C@@H](Cc1ccccc1)C(=O)N[C@@H](CCC(=O)N)C(=O)O		NP.searcher
BGC0001421_myxochromide_B2.fasta	O=C(N)CC[C@H](NC([C@H](C)NC([C@H]1N2CCC1)=O)=O)C(O[C@H](C)[C@H](N(C)C(/C=C/C=C/C=C/C=C/C=C/C=C/C=C/CC)=O)C(N[C@H](C)C(N[C@@H](CC(C)C)C(N[C@@H](CC(C)C)C2=O)=O)=O)=O)=O	C(CC)C(=O)N(C)[C@@H](C(O(C(=O)[C@@H](CCC(=O)N)NC(=O)[C@@H](Cc1ccccc1)NC(=O)[C@@H](CCC1)N1C(=O)[C@@H](CC(C)C)NC(=O)[C@@H](CC(C)C)NC(=O)[C@H](C)NC(=O)[C@@H](C(O0)C)N(C)C(=O)C(CC)))C)C(=O)N[C@H](C)C(=O)N[C@@H](CC(C)C)C(=O)N[C@@H](CC(C)C)C(=O)N1[C@@H](CCC1)C(=O)N[C@@H](Cc1ccccc1)C(=O)N[C@@H](CCC(=O)N)C0(=O)	0.654412	NP.searcher
BGC0001421_myxochromide_B2.fasta	O=C(N)CC[C@H](NC([C@H](C)NC([C@H]1N2CCC1)=O)=O)C(O[C@H](C)[C@H](N(C)C(/C=C/C=C/C=C/C=C/C=C/C=C/C=C/CC)=O)C(N[C@H](C)C(N[C@@H](CC(C)C)C(N[C@@H](CC(C)C)C2=O)=O)=O)=O)=O	OC(=O)[C@@H](CCC(=O)N)NC(=O)[C@@H](Cc1ccccc1)NC(=O)[C@@H](CCC1)N1C(=O)[C@@H](CC(C)C)NC(=O)[C@@H](CC(C)C)NC(=O)[C@H](C)NC(=O)[C@@H](C(O(C(=O)[C@@H](CCC(=O)N)NC(=O)[C@@H](Cc1ccccc1)NC(=O)[C@@H](CCC1)N1C(=O)[C@@H](CC(C)C)NC(=O)[C@@H](CC(C)C)NC(=O)[C@H](C)NC(=O)[C@@H](C(O8)C)N(C)C8C(CC)))C)N(C)C(=O)C(CC)	0.180095	NP.searcher
BGC0001421_myxochromide_B2.fasta	O=C(N)CC[C@H](NC([C@H](C)NC([C@H]1N2CCC1)=O)=O)C(O[C@H](C)[C@H](N(C)C(/C=C/C=C/C=C/C=C/C=C/C=C/C=C/CC)=O)C(N[C@H](C)C(N[C@@H](CC(C)C)C(N[C@@H](CC(C)C)C2=O)=O)=O)=O)=O	C(CC)C(=O)N(C)[C@@H](C(O(C(=O)[C@@H](CCC(=O)N)NC(=O)[C@@H](Cc1ccccc1)NC(=O)[C@@H](CCC1)N1C(=O)[C@@H](CC(C)C)NC(=O)[C@@H](CC(C)C)NC(=O)[C@H](C)NC(=O)[C@@H](C(O)C)N(C)C(=O)C(CC)))C)C(=O)N[C@H](C)C(=O)N[C@@H](CC(C)C)C(=O)N[C@@H](CC(C)C)C(=O)N1[C@@H](CCC1)C(=O)N[C@@H](Cc1ccccc1)C(=O)N[C@@H](CCC(=O)N)C(=O)O	0.165829	NP.searcher
BGC0001422_Myxochromide_A.fasta.txt	CC/C=C/C=C/C=C/C=C/C=C/C=C/C=C/C(N([C@H]1[C@H](OC([C@@H](NC([C@@H](NC([C@@H]2CCCN2C([C@@H](NC([C@H](NC1=O)C)=O)CC(C)C)=O)=O)C)=O)CCC(N)=O)=O)C)C)=O	O=C(O)C(NC(=O)C(NC(=O)C2N(C(=O)C(NC(=O)C(NC(=O)C(C(O)C)N(C(=O)CC)C)CC(C)C)Cc1ccccc1)CCC2)Cc3ccccc3)CO	0.157895	PRISM 1
BGC0001422_Myxochromide_A.fasta.txt	CC/C=C/C=C/C=C/C=C/C=C/C=C/C=C/C(N([C@H]1[C@H](OC([C@@H](NC([C@@H](NC([C@@H]2CCCN2C([C@@H](NC([C@H](NC1=O)C)=O)CC(C)C)=O)=O)C)=O)CCC(N)=O)=O)C)C)=O	O=C(CC)N(C)C1C(=O)NC(C(=O)NC(C(=O)N3CCCC3(C(=O)NC(C(=O)NC(C(=O)OC1(C))CO)Cc2ccccc2))Cc4ccccc4)CC(C)C	0.409722	PRISM 1
BGC0001422_Myxochromide_A.fasta.txt	CC/C=C/C=C/C=C/C=C/C=C/C=C/C=C/C(N([C@H]1[C@H](OC([C@@H](NC([C@@H](NC([C@@H]2CCCN2C([C@@H](NC([C@H](NC1=O)C)=O)CC(C)C)=O)=O)C)=O)CCC(N)=O)=O)C)C)=O	O=C(O)C(NC(=O)C(NC(=O)C2N(C(=O)C(NC(=O)C(NC(=O)C(C(O)C)N(C(=O)CC)C)CC(C)C)Cc1ccccc1)CCC2)Cc3ccccc3)CO	0.157895	PRISM 4
BGC0001422_Myxochromide_A.fasta.txt	CC/C=C/C=C/C=C/C=C/C=C/C=C/C=C/C(N([C@H]1[C@H](OC([C@@H](NC([C@@H](NC([C@@H]2CCCN2C([C@@H](NC([C@H](NC1=O)C)=O)CC(C)C)=O)=O)C)=O)CCC(N)=O)=O)C)C)=O	O=C(CC)N(C)C1C(=O)NC(C(=O)NC(C(=O)N3CCCC3(C(=O)NC(C(=O)NC(C(=O)OC1(C))CO)Cc2ccccc2))Cc4ccccc4)CC(C)C	0.409722	PRISM 4
BGC0001422_Myxochromide_A.fasta.txt	CC/C=C/C=C/C=C/C=C/C=C/C=C/C=C/C(N([C@H]1[C@H](OC([C@@H](NC([C@@H](NC([C@@H]2CCCN2C([C@@H](NC([C@H](NC1=O)C)=O)CC(C)C)=O)=O)C)=O)CCC(N)=O)=O)C)C)=O		0	antiSMASH 4
BGC0001422_Myxochromide_A.fasta.txt	CC/C=C/C=C/C=C/C=C/C=C/C=C/C=C/C(N([C@H]1[C@H](OC([C@@H](NC([C@@H](NC([C@@H]2CCCN2C([C@@H](NC([C@H](NC1=O)C)=O)CC(C)C)=O)=O)C)=O)CCC(N)=O)=O)C)C)=O	C0(=O)[C@@H](CCC(=O)N)NC(=O)[C@@H](C)NC(=O)[C@@H](CCC1)N1C(=O)[C@@H](CC(C)C)NC(=O)[C@H](C)NC(=O)[C@@H](C(O8)C)N0(C)C8C(CC)		NP.searcher
BGC0001422_Myxochromide_A.fasta.txt	CC/C=C/C=C/C=C/C=C/C=C/C=C/C=C/C(N([C@H]1[C@H](OC([C@@H](NC([C@@H](NC([C@@H]2CCCN2C([C@@H](NC([C@H](NC1=O)C)=O)CC(C)C)=O)=O)C)=O)CCC(N)=O)=O)C)C)=O	C(CC)C(=O)N0(C)[C@@H](C(O)C)C(=O)N[C@H](C)C(=O)N[C@@H](CC(C)C)C(=O)N1[C@@H](CCC1)C(=O)N[C@@H](C)C(=O)N[C@@H](CCC(=O)N)C0(=O)		NP.searcher
BGC0001422_Myxochromide_A.fasta.txt	CC/C=C/C=C/C=C/C=C/C=C/C=C/C=C/C(N([C@H]1[C@H](OC([C@@H](NC([C@@H](NC([C@@H]2CCCN2C([C@@H](NC([C@H](NC1=O)C)=O)CC(C)C)=O)=O)C)=O)CCC(N)=O)=O)C)C)=O	C(CC)C(=O)N(C)[C@@H](C(O0)C)C(=O)N[C@H](C)C(=O)N[C@@H](CC(C)C)C(=O)N1[C@@H](CCC1)C(=O)N[C@@H](C)C(=O)N[C@@H](CCC(=O)N)C0(=O)	0.725664	NP.searcher
BGC0001422_Myxochromide_A.fasta.txt	CC/C=C/C=C/C=C/C=C/C=C/C=C/C=C/C(N([C@H]1[C@H](OC([C@@H](NC([C@@H](NC([C@@H]2CCCN2C([C@@H](NC([C@H](NC1=O)C)=O)CC(C)C)=O)=O)C)=O)CCC(N)=O)=O)C)C)=O	OC(=O)[C@@H](CCC(=O)N)NC(=O)[C@@H](C)NC(=O)[C@@H](CCC1)N1C(=O)[C@@H](CC(C)C)NC(=O)[C@H](C)NC(=O)[C@@H](C(O8)C)N(C)C8C(CC)	0.169697	NP.searcher
BGC0001422_Myxochromide_A.fasta.txt	CC/C=C/C=C/C=C/C=C/C=C/C=C/C=C/C(N([C@H]1[C@H](OC([C@@H](NC([C@@H](NC([C@@H]2CCCN2C([C@@H](NC([C@H](NC1=O)C)=O)CC(C)C)=O)=O)C)=O)CCC(N)=O)=O)C)C)=O	C(CC)C(=O)N(C)[C@@H](C(O)C)C(=O)N[C@H](C)C(=O)N[C@@H](CC(C)C)C(=O)N1[C@@H](CCC1)C(=O)N[C@@H](C)C(=O)N[C@@H](CCC(=O)N)C(=O)O	0.157576	NP.searcher
BGC0001422_Myxochromide_A.fasta.txt	CC/C=C/C=C/C=C/C=C/C=C/C=C/C=C/C(N([C@H]1[C@H](OC([C@@H](NC([C@@H](NC([C@@H]2CCCN2C([C@@H](NC([C@H](NC1=O)C)=O)CC(C)C)=O)=O)C)=O)CCC(N)=O)=O)C)C)=O	C(CC)C(=O)N(C)[C@@H](C(O(C(=O)[C@@H](CCC(=O)N)NC(=O)[C@@H](C)NC(=O)[C@@H](CCC1)N1C(=O)[C@@H](CC(C)C)NC(=O)[C@H](C)NC8=[C@@H](C(O8)C)N(C)C(=O)C(CC)))C)C(=O)N[C@H](C)C(=O)N[C@@H](CC(C)C)C(=O)N1[C@@H](CCC1)C(=O)N[C@@H](C)C(=O)N[C@@H](CCC(=O)N)C(=O)O		NP.searcher
BGC0001422_Myxochromide_A.fasta.txt	CC/C=C/C=C/C=C/C=C/C=C/C=C/C=C/C(N([C@H]1[C@H](OC([C@@H](NC([C@@H](NC([C@@H]2CCCN2C([C@@H](NC([C@H](NC1=O)C)=O)CC(C)C)=O)=O)C)=O)CCC(N)=O)=O)C)C)=O	C(CC)C(=O)N(C)[C@@H](C(O(C(=O)[C@@H](CCC(=O)N)NC(=O)[C@@H](C)NC(=O)[C@@H](CCC1)N1C(=O)[C@@H](CC(C)C)NC(=O)[C@H](C)NC(=O)[C@@H](C(O0)C)N(C)C(=O)C(CC)))C)C(=O)N[C@H](C)C(=O)N[C@@H](CC(C)C)C(=O)N1[C@@H](CCC1)C(=O)N[C@@H](C)C(=O)N[C@@H](CCC(=O)N)C0(=O)	0.725664	NP.searcher
BGC0001422_Myxochromide_A.fasta.txt	CC/C=C/C=C/C=C/C=C/C=C/C=C/C=C/C(N([C@H]1[C@H](OC([C@@H](NC([C@@H](NC([C@@H]2CCCN2C([C@@H](NC([C@H](NC1=O)C)=O)CC(C)C)=O)=O)C)=O)CCC(N)=O)=O)C)C)=O	OC(=O)[C@@H](CCC(=O)N)NC(=O)[C@@H](C)NC(=O)[C@@H](CCC1)N1C(=O)[C@@H](CC(C)C)NC(=O)[C@H](C)NC(=O)[C@@H](C(O(C(=O)[C@@H](CCC(=O)N)NC(=O)[C@@H](C)NC(=O)[C@@H](CCC1)N1C(=O)[C@@H](CC(C)C)NC(=O)[C@H](C)NC(=O)[C@@H](C(O8)C)N(C)C8C(CC)))C)N(C)C(=O)C(CC)	0.163158	NP.searcher
BGC0001422_Myxochromide_A.fasta.txt	CC/C=C/C=C/C=C/C=C/C=C/C=C/C=C/C(N([C@H]1[C@H](OC([C@@H](NC([C@@H](NC([C@@H]2CCCN2C([C@@H](NC([C@H](NC1=O)C)=O)CC(C)C)=O)=O)C)=O)CCC(N)=O)=O)C)C)=O	C(CC)C(=O)N(C)[C@@H](C(O(C(=O)[C@@H](CCC(=O)N)NC(=O)[C@@H](C)NC(=O)[C@@H](CCC1)N1C(=O)[C@@H](CC(C)C)NC(=O)[C@H](C)NC(=O)[C@@H](C(O)C)N(C)C(=O)C(CC)))C)C(=O)N[C@H](C)C(=O)N[C@@H](CC(C)C)C(=O)N1[C@@H](CCC1)C(=O)N[C@@H](C)C(=O)N[C@@H](CCC(=O)N)C(=O)O	0.15	NP.searcher
BGC0001423_myxochromide_C.fasta.txt	O=C1N[C@H](C(N2CCC[C@H]2C(N[C@H](C(O[C@@H]([C@@H](C(N[C@H]1C)=O)N(C(/C=C/C=C/C=C/C=C/C=C/C=C/C=C/CC)=O)C)C)=O)CCC(N)=O)=O)=O)CC(C)C	O=C(O)C(NC(=O)C1N(C(=O)C(NC(=O)C(NC(=O)C(C(O)C)N(C(=O)CC)C)CC(C)C)CC(C)C)CCC1)CO	0.133758	PRISM 1
BGC0001423_myxochromide_C.fasta.txt	O=C1N[C@H](C(N2CCC[C@H]2C(N[C@H](C(O[C@@H]([C@@H](C(N[C@H]1C)=O)N(C(/C=C/C=C/C=C/C=C/C=C/C=C/C=C/CC)=O)C)C)=O)CCC(N)=O)=O)=O)CC(C)C	O=C(CC)N(C)C1C(=O)NC(C(=O)NC(C(=O)N2CCCC2(C(=O)NC(C(=O)OC1(C))CO))CC(C)C)CC(C)C	0.48	PRISM 1
BGC0001423_myxochromide_C.fasta.txt	O=C1N[C@H](C(N2CCC[C@H]2C(N[C@H](C(O[C@@H]([C@@H](C(N[C@H]1C)=O)N(C(/C=C/C=C/C=C/C=C/C=C/C=C/C=C/CC)=O)C)C)=O)CCC(N)=O)=O)=O)CC(C)C	O=C(O)C(NC(=O)C1N(C(=O)C(NC(=O)C(NC(=O)C(C(O)C)N(C(=O)CC)C)CC(C)C)CC(C)C)CCC1)CO	0.133758	PRISM 4
BGC0001423_myxochromide_C.fasta.txt	O=C1N[C@H](C(N2CCC[C@H]2C(N[C@H](C(O[C@@H]([C@@H](C(N[C@H]1C)=O)N(C(/C=C/C=C/C=C/C=C/C=C/C=C/C=C/CC)=O)C)C)=O)CCC(N)=O)=O)=O)CC(C)C	O=C(CC)N(C)C1C(=O)NC(C(=O)NC(C(=O)N2CCCC2(C(=O)NC(C(=O)OC1(C))CO))CC(C)C)CC(C)C	0.48	PRISM 4
BGC0001423_myxochromide_C.fasta.txt	O=C1N[C@H](C(N2CCC[C@H]2C(N[C@H](C(O[C@@H]([C@@H](C(N[C@H]1C)=O)N(C(/C=C/C=C/C=C/C=C/C=C/C=C/C=C/CC)=O)C)C)=O)CCC(N)=O)=O)=O)CC(C)C		0	antiSMASH 4
BGC0001423_myxochromide_C.fasta.txt	O=C1N[C@H](C(N2CCC[C@H]2C(N[C@H](C(O[C@@H]([C@@H](C(N[C@H]1C)=O)N(C(/C=C/C=C/C=C/C=C/C=C/C=C/C=C/CC)=O)C)C)=O)CCC(N)=O)=O)=O)CC(C)C	C0(=O)[C@@H](CCC(=O)N)NC(=O)[C@@H](CCC1)N1C(=O)C(C)C(=O)[C@@H](CC(C)C)NC(=O)[C@H](C)NC(=O)[C@@H](C(O8)C)N0(C)C8C(CC)		NP.searcher
BGC0001423_myxochromide_C.fasta.txt	O=C1N[C@H](C(N2CCC[C@H]2C(N[C@H](C(O[C@@H]([C@@H](C(N[C@H]1C)=O)N(C(/C=C/C=C/C=C/C=C/C=C/C=C/C=C/CC)=O)C)C)=O)CCC(N)=O)=O)=O)CC(C)C	C(CC)C(=O)N0(C)[C@@H](C(O)C)C(=O)N[C@H](C)C(=O)N[C@@H](CC(C)C)C(=O)C(C)C(=O)N1[C@@H](CCC1)C(=O)N[C@@H](CCC(=O)N)C0(=O)		NP.searcher
BGC0001423_myxochromide_C.fasta.txt	O=C1N[C@H](C(N2CCC[C@H]2C(N[C@H](C(O[C@@H]([C@@H](C(N[C@H]1C)=O)N(C(/C=C/C=C/C=C/C=C/C=C/C=C/C=C/CC)=O)C)C)=O)CCC(N)=O)=O)=O)CC(C)C	C(CC)C(=O)N(C)[C@@H](C(O0)C)C(=O)N[C@H](C)C(=O)N[C@@H](CC(C)C)C(=O)C(C)C(=O)N1[C@@H](CCC1)C(=O)N[C@@H](CCC(=O)N)C0(=O)	0.596774	NP.searcher
BGC0001423_myxochromide_C.fasta.txt	O=C1N[C@H](C(N2CCC[C@H]2C(N[C@H](C(O[C@@H]([C@@H](C(N[C@H]1C)=O)N(C(/C=C/C=C/C=C/C=C/C=C/C=C/C=C/CC)=O)C)C)=O)CCC(N)=O)=O)=O)CC(C)C	OC(=O)[C@@H](CCC(=O)N)NC(=O)[C@@H](CCC1)N1C(=O)C(C)C(=O)[C@@H](CC(C)C)NC(=O)[C@H](C)NC(=O)[C@@H](C(O8)C)N(C)C8C(CC)	0.158824	NP.searcher
BGC0001423_myxochromide_C.fasta.txt	O=C1N[C@H](C(N2CCC[C@H]2C(N[C@H](C(O[C@@H]([C@@H](C(N[C@H]1C)=O)N(C(/C=C/C=C/C=C/C=C/C=C/C=C/C=C/CC)=O)C)C)=O)CCC(N)=O)=O)=O)CC(C)C	C(CC)C(=O)N(C)[C@@H](C(O)C)C(=O)N[C@H](C)C(=O)N[C@@H](CC(C)C)C(=O)C(C)C(=O)N1[C@@H](CCC1)C(=O)N[C@@H](CCC(=O)N)C(=O)O	0.147929	NP.searcher
BGC0001423_myxochromide_C.fasta.txt	O=C1N[C@H](C(N2CCC[C@H]2C(N[C@H](C(O[C@@H]([C@@H](C(N[C@H]1C)=O)N(C(/C=C/C=C/C=C/C=C/C=C/C=C/C=C/CC)=O)C)C)=O)CCC(N)=O)=O)=O)CC(C)C	C(CC)C(=O)N(C)[C@@H](C(O(C(=O)[C@@H](CCC(=O)N)NC(=O)[C@@H](CCC1)N1C(=O)C(C)C(=O)[C@@H](CC(C)C)NC(=O)[C@H](C)NC8=[C@@H](C(O8)C)N(C)C(=O)C(CC)))C)C(=O)N[C@H](C)C(=O)N[C@@H](CC(C)C)C(=O)C(C)C(=O)N1[C@@H](CCC1)C(=O)N[C@@H](CCC(=O)N)C(=O)O		NP.searcher
BGC0001423_myxochromide_C.fasta.txt	O=C1N[C@H](C(N2CCC[C@H]2C(N[C@H](C(O[C@@H]([C@@H](C(N[C@H]1C)=O)N(C(/C=C/C=C/C=C/C=C/C=C/C=C/C=C/CC)=O)C)C)=O)CCC(N)=O)=O)=O)CC(C)C	C(CC)C(=O)N(C)[C@@H](C(O(C(=O)[C@@H](CCC(=O)N)NC(=O)[C@@H](CCC1)N1C(=O)C(C)C(=O)[C@@H](CC(C)C)NC(=O)[C@H](C)NC(=O)[C@@H](C(O0)C)N(C)C(=O)C(CC)))C)C(=O)N[C@H](C)C(=O)N[C@@H](CC(C)C)C(=O)C(C)C(=O)N1[C@@H](CCC1)C(=O)N[C@@H](CCC(=O)N)C0(=O)	0.596774	NP.searcher
BGC0001423_myxochromide_C.fasta.txt	O=C1N[C@H](C(N2CCC[C@H]2C(N[C@H](C(O[C@@H]([C@@H](C(N[C@H]1C)=O)N(C(/C=C/C=C/C=C/C=C/C=C/C=C/C=C/CC)=O)C)C)=O)CCC(N)=O)=O)=O)CC(C)C	OC(=O)[C@@H](CCC(=O)N)NC(=O)[C@@H](CCC1)N1C(=O)C(C)C(=O)[C@@H](CC(C)C)NC(=O)[C@H](C)NC(=O)[C@@H](C(O(C(=O)[C@@H](CCC(=O)N)NC(=O)[C@@H](CCC1)N1C(=O)C(C)C(=O)[C@@H](CC(C)C)NC(=O)[C@H](C)NC(=O)[C@@H](C(O8)C)N(C)C8C(CC)))C)N(C)C(=O)C(CC)	0.154639	NP.searcher
BGC0001423_myxochromide_C.fasta.txt	O=C1N[C@H](C(N2CCC[C@H]2C(N[C@H](C(O[C@@H]([C@@H](C(N[C@H]1C)=O)N(C(/C=C/C=C/C=C/C=C/C=C/C=C/C=C/CC)=O)C)C)=O)CCC(N)=O)=O)=O)CC(C)C	C(CC)C(=O)N(C)[C@@H](C(O(C(=O)[C@@H](CCC(=O)N)NC(=O)[C@@H](CCC1)N1C(=O)C(C)C(=O)[C@@H](CC(C)C)NC(=O)[C@H](C)NC(=O)[C@@H](C(O)C)N(C)C(=O)C(CC)))C)C(=O)N[C@H](C)C(=O)N[C@@H](CC(C)C)C(=O)C(C)C(=O)N1[C@@H](CCC1)C(=O)N[C@@H](CCC(=O)N)C(=O)O	0.142077	NP.searcher
BGC0001424_myxochromide_C.fasta	O=C1N[C@H](C(N2CCC[C@H]2C(N[C@H](C(O[C@@H]([C@@H](C(N[C@H]1C)=O)N(C(/C=C/C=C/C=C/C=C/C=C/C=C/C=C/CC)=O)C)C)=O)CCC(N)=O)=O)=O)CC(C)C	O=C(O)C(NC(=O)C2N(C(=O)C(NC(=O)C(NC(=O)C(C(O)C)N(C(=O)CC)C)CC(C)C)Cc1ccccc1)CCC2)CO	0.149701	PRISM 1
BGC0001424_myxochromide_C.fasta	O=C1N[C@H](C(N2CCC[C@H]2C(N[C@H](C(O[C@@H]([C@@H](C(N[C@H]1C)=O)N(C(/C=C/C=C/C=C/C=C/C=C/C=C/C=C/CC)=O)C)C)=O)CCC(N)=O)=O)=O)CC(C)C	O=C(CC)N(C)C1C(=O)NC(C(=O)NC(C(=O)N2CCCC2(C(=O)NC(C(=O)OC1(C))CO))Cc3ccccc3)CC(C)C	0.434783	PRISM 1
BGC0001424_myxochromide_C.fasta	O=C1N[C@H](C(N2CCC[C@H]2C(N[C@H](C(O[C@@H]([C@@H](C(N[C@H]1C)=O)N(C(/C=C/C=C/C=C/C=C/C=C/C=C/C=C/CC)=O)C)C)=O)CCC(N)=O)=O)=O)CC(C)C	O=C(O)C(NC(=O)C2N(C(=O)C(NC(=O)C(NC(=O)C(C(O)C)N(C(=O)CC)C)CC(C)C)Cc1ccccc1)CCC2)CO	0.149701	PRISM 4
BGC0001424_myxochromide_C.fasta	O=C1N[C@H](C(N2CCC[C@H]2C(N[C@H](C(O[C@@H]([C@@H](C(N[C@H]1C)=O)N(C(/C=C/C=C/C=C/C=C/C=C/C=C/C=C/CC)=O)C)C)=O)CCC(N)=O)=O)=O)CC(C)C	O=C(CC)N(C)C1C(=O)NC(C(=O)NC(C(=O)N2CCCC2(C(=O)NC(C(=O)OC1(C))CO))Cc3ccccc3)CC(C)C	0.434783	PRISM 4
BGC0001424_myxochromide_C.fasta	O=C1N[C@H](C(N2CCC[C@H]2C(N[C@H](C(O[C@@H]([C@@H](C(N[C@H]1C)=O)N(C(/C=C/C=C/C=C/C=C/C=C/C=C/C=C/CC)=O)C)C)=O)CCC(N)=O)=O)=O)CC(C)C	C([*])C(-O)N[C@@H](C(O)C)C(=O)NC([*])C(=O)N[C@@H](CC(C)C)C(=O)N1[C@@H](CCC1)C(=O)NC([*])C(=O)	0.111111	antiSMASH 4
BGC0001424_myxochromide_C.fasta	O=C1N[C@H](C(N2CCC[C@H]2C(N[C@H](C(O[C@@H]([C@@H](C(N[C@H]1C)=O)N(C(/C=C/C=C/C=C/C=C/C=C/C=C/C=C/CC)=O)C)C)=O)CCC(N)=O)=O)=O)CC(C)C	C0(=O)[C@@H](CCC(=O)N)NC(=O)[C@@H](CCC1)N1C(=O)[C@@H](CC(C)C)NC(=O)[C@H](C)NC(=O)[C@@H](C(O8)C)N0(C)C8C(CC)		NP.searcher
BGC0001424_myxochromide_C.fasta	O=C1N[C@H](C(N2CCC[C@H]2C(N[C@H](C(O[C@@H]([C@@H](C(N[C@H]1C)=O)N(C(/C=C/C=C/C=C/C=C/C=C/C=C/C=C/CC)=O)C)C)=O)CCC(N)=O)=O)=O)CC(C)C	C(CC)C(=O)N0(C)[C@@H](C(O)C)C(=O)N[C@H](C)C(=O)N[C@@H](CC(C)C)C(=O)N1[C@@H](CCC1)C(=O)N[C@@H](CCC(=O)N)C0(=O)		NP.searcher
BGC0001424_myxochromide_C.fasta	O=C1N[C@H](C(N2CCC[C@H]2C(N[C@H](C(O[C@@H]([C@@H](C(N[C@H]1C)=O)N(C(/C=C/C=C/C=C/C=C/C=C/C=C/C=C/CC)=O)C)C)=O)CCC(N)=O)=O)=O)CC(C)C	C(CC)C(=O)N(C)[C@@H](C(O0)C)C(=O)N[C@H](C)C(=O)N[C@@H](CC(C)C)C(=O)N1[C@@H](CCC1)C(=O)N[C@@H](CCC(=O)N)C0(=O)	0.723214	NP.searcher
BGC0001424_myxochromide_C.fasta	O=C1N[C@H](C(N2CCC[C@H]2C(N[C@H](C(O[C@@H]([C@@H](C(N[C@H]1C)=O)N(C(/C=C/C=C/C=C/C=C/C=C/C=C/C=C/CC)=O)C)C)=O)CCC(N)=O)=O)=O)CC(C)C	OC(=O)[C@@H](CCC(=O)N)NC(=O)[C@@H](CCC1)N1C(=O)[C@@H](CC(C)C)NC(=O)[C@H](C)NC(=O)[C@@H](C(O8)C)N(C)C8C(CC)	0.170732	NP.searcher
BGC0001424_myxochromide_C.fasta	O=C1N[C@H](C(N2CCC[C@H]2C(N[C@H](C(O[C@@H]([C@@H](C(N[C@H]1C)=O)N(C(/C=C/C=C/C=C/C=C/C=C/C=C/C=C/CC)=O)C)C)=O)CCC(N)=O)=O)=O)CC(C)C	C(CC)C(=O)N(C)[C@@H](C(O)C)C(=O)N[C@H](C)C(=O)N[C@@H](CC(C)C)C(=O)N1[C@@H](CCC1)C(=O)N[C@@H](CCC(=O)N)C(=O)O	0.160494	NP.searcher
BGC0001424_myxochromide_C.fasta	O=C1N[C@H](C(N2CCC[C@H]2C(N[C@H](C(O[C@@H]([C@@H](C(N[C@H]1C)=O)N(C(/C=C/C=C/C=C/C=C/C=C/C=C/C=C/CC)=O)C)C)=O)CCC(N)=O)=O)=O)CC(C)C	C(CC)C(=O)N(C)[C@@H](C(O(C(=O)[C@@H](CCC(=O)N)NC(=O)[C@@H](CCC1)N1C(=O)[C@@H](CC(C)C)NC(=O)[C@H](C)NC8=[C@@H](C(O8)C)N(C)C(=O)C(CC)))C)C(=O)N[C@H](C)C(=O)N[C@@H](CC(C)C)C(=O)N1[C@@H](CCC1)C(=O)N[C@@H](CCC(=O)N)C(=O)O		NP.searcher
BGC0001424_myxochromide_C.fasta	O=C1N[C@H](C(N2CCC[C@H]2C(N[C@H](C(O[C@@H]([C@@H](C(N[C@H]1C)=O)N(C(/C=C/C=C/C=C/C=C/C=C/C=C/C=C/CC)=O)C)C)=O)CCC(N)=O)=O)=O)CC(C)C	C(CC)C(=O)N(C)[C@@H](C(O(C(=O)[C@@H](CCC(=O)N)NC(=O)[C@@H](CCC1)N1C(=O)[C@@H](CC(C)C)NC(=O)[C@H](C)NC(=O)[C@@H](C(O0)C)N(C)C(=O)C(CC)))C)C(=O)N[C@H](C)C(=O)N[C@@H](CC(C)C)C(=O)N1[C@@H](CCC1)C(=O)N[C@@H](CCC(=O)N)C0(=O)	0.723214	NP.searcher
BGC0001424_myxochromide_C.fasta	O=C1N[C@H](C(N2CCC[C@H]2C(N[C@H](C(O[C@@H]([C@@H](C(N[C@H]1C)=O)N(C(/C=C/C=C/C=C/C=C/C=C/C=C/C=C/CC)=O)C)C)=O)CCC(N)=O)=O)=O)CC(C)C	OC(=O)[C@@H](CCC(=O)N)NC(=O)[C@@H](CCC1)N1C(=O)[C@@H](CC(C)C)NC(=O)[C@H](C)NC(=O)[C@@H](C(O(C(=O)[C@@H](CCC(=O)N)NC(=O)[C@@H](CCC1)N1C(=O)[C@@H](CC(C)C)NC(=O)[C@H](C)NC(=O)[C@@H](C(O8)C)N(C)C8C(CC)))C)N(C)C(=O)C(CC)	0.164021	NP.searcher
BGC0001424_myxochromide_C.fasta	O=C1N[C@H](C(N2CCC[C@H]2C(N[C@H](C(O[C@@H]([C@@H](C(N[C@H]1C)=O)N(C(/C=C/C=C/C=C/C=C/C=C/C=C/C=C/CC)=O)C)C)=O)CCC(N)=O)=O)=O)CC(C)C	C(CC)C(=O)N(C)[C@@H](C(O(C(=O)[C@@H](CCC(=O)N)NC(=O)[C@@H](CCC1)N1C(=O)[C@@H](CC(C)C)NC(=O)[C@H](C)NC(=O)[C@@H](C(O)C)N(C)C(=O)C(CC)))C)C(=O)N[C@H](C)C(=O)N[C@@H](CC(C)C)C(=O)N1[C@@H](CCC1)C(=O)N[C@@H](CCC(=O)N)C(=O)O	0.152542	NP.searcher
BGC0001425_Myxochromide_A.fasta	CC/C=C/C=C/C=C/C=C/C=C/C=C/C=C/C(N([C@H]1[C@H](OC([C@@H](NC([C@@H](NC([C@@H]2CCCN2C([C@@H](NC([C@H](NC1=O)C)=O)CC(C)C)=O)=O)C)=O)CCC(N)=O)=O)C)C)=O	O=C(O)C(NC(=O)C(NC(=O)C2N(C(=O)C(NC(=O)C(NC(=O)C(C(O)C)N(C(=O)CC)C)CC(C)C)Cc1ccccc1)CCC2)Cc3ccccc3)CO	0.157895	PRISM 1
BGC0001425_Myxochromide_A.fasta	CC/C=C/C=C/C=C/C=C/C=C/C=C/C=C/C(N([C@H]1[C@H](OC([C@@H](NC([C@@H](NC([C@@H]2CCCN2C([C@@H](NC([C@H](NC1=O)C)=O)CC(C)C)=O)=O)C)=O)CCC(N)=O)=O)C)C)=O	O=C(CC)N(C)C1C(=O)NC(C(=O)NC(C(=O)N3CCCC3(C(=O)NC(C(=O)NC(C(=O)OC1(C))CO)Cc2ccccc2))Cc4ccccc4)CC(C)C	0.409722	PRISM 1
BGC0001425_Myxochromide_A.fasta	CC/C=C/C=C/C=C/C=C/C=C/C=C/C=C/C(N([C@H]1[C@H](OC([C@@H](NC([C@@H](NC([C@@H]2CCCN2C([C@@H](NC([C@H](NC1=O)C)=O)CC(C)C)=O)=O)C)=O)CCC(N)=O)=O)C)C)=O	O=C(O)C(NC(=O)C(NC(=O)C2N(C(=O)C(NC(=O)C(NC(=O)C(C(O)C)N(C(=O)CC)C)CC(C)C)Cc1ccccc1)CCC2)Cc3ccccc3)CO	0.157895	PRISM 4
BGC0001425_Myxochromide_A.fasta	CC/C=C/C=C/C=C/C=C/C=C/C=C/C=C/C(N([C@H]1[C@H](OC([C@@H](NC([C@@H](NC([C@@H]2CCCN2C([C@@H](NC([C@H](NC1=O)C)=O)CC(C)C)=O)=O)C)=O)CCC(N)=O)=O)C)C)=O	O=C(CC)N(C)C1C(=O)NC(C(=O)NC(C(=O)N3CCCC3(C(=O)NC(C(=O)NC(C(=O)OC1(C))CO)Cc2ccccc2))Cc4ccccc4)CC(C)C	0.409722	PRISM 4
BGC0001425_Myxochromide_A.fasta	CC/C=C/C=C/C=C/C=C/C=C/C=C/C=C/C(N([C@H]1[C@H](OC([C@@H](NC([C@@H](NC([C@@H]2CCCN2C([C@@H](NC([C@H](NC1=O)C)=O)CC(C)C)=O)=O)C)=O)CCC(N)=O)=O)C)C)=O	C([*])C(-O)N[C@@H](C(O)C)C(=O)NC([*])C(=O)N[C@@H](CC(C)C)C(=O)N1[C@@H](CCC1)C(=O)N[C@@H](Cc1ccccc1)C(=O)N[C@@H](CCC(=O)N)C(=O)	0.152174	antiSMASH 4
BGC0001425_Myxochromide_A.fasta	CC/C=C/C=C/C=C/C=C/C=C/C=C/C=C/C(N([C@H]1[C@H](OC([C@@H](NC([C@@H](NC([C@@H]2CCCN2C([C@@H](NC([C@H](NC1=O)C)=O)CC(C)C)=O)=O)C)=O)CCC(N)=O)=O)C)C)=O	C0(=O)[C@@H](CCC(=O)N)NC(=O)[C@@H](C)NC(=O)[C@@H](CCC1)N1C(=O)[C@@H](CC(C)C)NC(=O)C([*])C(=O)[C@H](C)NC(=O)[C@@H](C(O8)C)N0(C)C8C(CC)		NP.searcher
BGC0001425_Myxochromide_A.fasta	CC/C=C/C=C/C=C/C=C/C=C/C=C/C=C/C(N([C@H]1[C@H](OC([C@@H](NC([C@@H](NC([C@@H]2CCCN2C([C@@H](NC([C@H](NC1=O)C)=O)CC(C)C)=O)=O)C)=O)CCC(N)=O)=O)C)C)=O	C(CC)C(=O)N0(C)[C@@H](C(O)C)C(=O)N[C@H](C)C(=O)C([*])C(=O)N[C@@H](CC(C)C)C(=O)N1[C@@H](CCC1)C(=O)N[C@@H](C)C(=O)N[C@@H](CCC(=O)N)C0(=O)		NP.searcher
BGC0001425_Myxochromide_A.fasta	CC/C=C/C=C/C=C/C=C/C=C/C=C/C=C/C(N([C@H]1[C@H](OC([C@@H](NC([C@@H](NC([C@@H]2CCCN2C([C@@H](NC([C@H](NC1=O)C)=O)CC(C)C)=O)=O)C)=O)CCC(N)=O)=O)C)C)=O	C(CC)C(=O)N(C)[C@@H](C(O0)C)C(=O)N[C@H](C)C(=O)C([*])C(=O)N[C@@H](CC(C)C)C(=O)N1[C@@H](CCC1)C(=O)N[C@@H](C)C(=O)N[C@@H](CCC(=O)N)C0(=O)	0.645161	NP.searcher
BGC0001425_Myxochromide_A.fasta	CC/C=C/C=C/C=C/C=C/C=C/C=C/C=C/C(N([C@H]1[C@H](OC([C@@H](NC([C@@H](NC([C@@H]2CCCN2C([C@@H](NC([C@H](NC1=O)C)=O)CC(C)C)=O)=O)C)=O)CCC(N)=O)=O)C)C)=O	OC(=O)[C@@H](CCC(=O)N)NC(=O)[C@@H](C)NC(=O)[C@@H](CCC1)N1C(=O)[C@@H](CC(C)C)NC(=O)C([*])C(=O)[C@H](C)NC(=O)[C@@H](C(O8)C)N(C)C8C(CC)	0.171429	NP.searcher
BGC0001425_Myxochromide_A.fasta	CC/C=C/C=C/C=C/C=C/C=C/C=C/C=C/C(N([C@H]1[C@H](OC([C@@H](NC([C@@H](NC([C@@H]2CCCN2C([C@@H](NC([C@H](NC1=O)C)=O)CC(C)C)=O)=O)C)=O)CCC(N)=O)=O)C)C)=O	C(CC)C(=O)N(C)[C@@H](C(O)C)C(=O)N[C@H](C)C(=O)C([*])C(=O)N[C@@H](CC(C)C)C(=O)N1[C@@H](CCC1)C(=O)N[C@@H](C)C(=O)N[C@@H](CCC(=O)N)C(=O)O	0.16763	NP.searcher
BGC0001425_Myxochromide_A.fasta	CC/C=C/C=C/C=C/C=C/C=C/C=C/C=C/C(N([C@H]1[C@H](OC([C@@H](NC([C@@H](NC([C@@H]2CCCN2C([C@@H](NC([C@H](NC1=O)C)=O)CC(C)C)=O)=O)C)=O)CCC(N)=O)=O)C)C)=O	C(CC)C(=O)N(C)[C@@H](C(O(C(=O)[C@@H](CCC(=O)N)NC(=O)[C@@H](C)NC(=O)[C@@H](CCC1)N1C(=O)[C@@H](CC(C)C)NC(=O)C([*])C(=O)[C@H](C)NC8=[C@@H](C(O8)C)N(C)C(=O)C(CC)))C)C(=O)N[C@H](C)C(=O)C([*])C(=O)N[C@@H](CC(C)C)C(=O)N1[C@@H](CCC1)C(=O)N[C@@H](C)C(=O)N[C@@H](CCC(=O)N)C(=O)O		NP.searcher
BGC0001425_Myxochromide_A.fasta	CC/C=C/C=C/C=C/C=C/C=C/C=C/C=C/C(N([C@H]1[C@H](OC([C@@H](NC([C@@H](NC([C@@H]2CCCN2C([C@@H](NC([C@H](NC1=O)C)=O)CC(C)C)=O)=O)C)=O)CCC(N)=O)=O)C)C)=O	C(CC)C(=O)N(C)[C@@H](C(O(C(=O)[C@@H](CCC(=O)N)NC(=O)[C@@H](C)NC(=O)[C@@H](CCC1)N1C(=O)[C@@H](CC(C)C)NC(=O)C([*])C(=O)[C@H](C)NC(=O)[C@@H](C(O0)C)N(C)C(=O)C(CC)))C)C(=O)N[C@H](C)C(=O)C([*])C(=O)N[C@@H](CC(C)C)C(=O)N1[C@@H](CCC1)C(=O)N[C@@H](C)C(=O)N[C@@H](CCC(=O)N)C0(=O)	0.645161	NP.searcher
BGC0001425_Myxochromide_A.fasta	CC/C=C/C=C/C=C/C=C/C=C/C=C/C=C/C(N([C@H]1[C@H](OC([C@@H](NC([C@@H](NC([C@@H]2CCCN2C([C@@H](NC([C@H](NC1=O)C)=O)CC(C)C)=O)=O)C)=O)CCC(N)=O)=O)C)C)=O	OC(=O)[C@@H](CCC(=O)N)NC(=O)[C@@H](C)NC(=O)[C@@H](CCC1)N1C(=O)[C@@H](CC(C)C)NC(=O)C([*])C(=O)[C@H](C)NC(=O)[C@@H](C(O(C(=O)[C@@H](CCC(=O)N)NC(=O)[C@@H](C)NC(=O)[C@@H](CCC1)N1C(=O)[C@@H](CC(C)C)NC(=O)C([*])C(=O)[C@H](C)NC(=O)[C@@H](C(O8)C)N(C)C8C(CC)))C)N(C)C(=O)C(CC)	0.170854	NP.searcher
BGC0001425_Myxochromide_A.fasta	CC/C=C/C=C/C=C/C=C/C=C/C=C/C=C/C(N([C@H]1[C@H](OC([C@@H](NC([C@@H](NC([C@@H]2CCCN2C([C@@H](NC([C@H](NC1=O)C)=O)CC(C)C)=O)=O)C)=O)CCC(N)=O)=O)C)C)=O	C(CC)C(=O)N(C)[C@@H](C(O(C(=O)[C@@H](CCC(=O)N)NC(=O)[C@@H](C)NC(=O)[C@@H](CCC1)N1C(=O)[C@@H](CC(C)C)NC(=O)C([*])C(=O)[C@H](C)NC(=O)[C@@H](C(O)C)N(C)C(=O)C(CC)))C)C(=O)N[C@H](C)C(=O)C([*])C(=O)N[C@@H](CC(C)C)C(=O)N1[C@@H](CCC1)C(=O)N[C@@H](C)C(=O)N[C@@H](CCC(=O)N)C(=O)O	0.159574	NP.searcher
BGC0001429_myxochromide_S.fasta	C\C=C\C=C\C=C\C=C\C=C\C=C\C=C\C(=O)N(C)[C@H]1[C@@H](C)OC(=O)[C@H](CCC(N)=O)NC(=O)[C@H](C)NC(=O)[C@H](C)NC(=O)[C@H](CC(C)C)NC1=O	O=C(O)C(NC(=O)C(NC(=O)C2N(C(=O)C(NC(=O)C(NC(=O)C(C(O)C)N(C(=O)CC)C)CC(C)C)Cc1ccccc1)CCCC2)Cc3ccccc3)CO	0.132075	PRISM 1
BGC0001429_myxochromide_S.fasta	C\C=C\C=C\C=C\C=C\C=C\C=C\C=C\C(=O)N(C)[C@H]1[C@@H](C)OC(=O)[C@H](CCC(N)=O)NC(=O)[C@H](C)NC(=O)[C@H](C)NC(=O)[C@H](CC(C)C)NC1=O	O=C(CC)N(C)C1C(=O)NC(C(=O)NC(C(=O)N3CCCCC3(C(=O)NC(C(=O)NC(C(=O)OC1(C))CO)Cc2ccccc2))Cc4ccccc4)CC(C)C	0.333333	PRISM 1
BGC0001429_myxochromide_S.fasta	C\C=C\C=C\C=C\C=C\C=C\C=C\C=C\C(=O)N(C)[C@H]1[C@@H](C)OC(=O)[C@H](CCC(N)=O)NC(=O)[C@H](C)NC(=O)[C@H](C)NC(=O)[C@H](CC(C)C)NC1=O	O=C(O)C(NC(=O)C(NC(=O)C2N(C(=O)C(NC(=O)C(NC(=O)C(C(O)C)N(C(=O)CC)C)CC(C)C)Cc1ccccc1)CCCC2)Cc3ccccc3)CO	0.132075	PRISM 4
BGC0001429_myxochromide_S.fasta	C\C=C\C=C\C=C\C=C\C=C\C=C\C=C\C(=O)N(C)[C@H]1[C@@H](C)OC(=O)[C@H](CCC(N)=O)NC(=O)[C@H](C)NC(=O)[C@H](C)NC(=O)[C@H](CC(C)C)NC1=O	O=C(CC)N(C)C1C(=O)NC(C(=O)NC(C(=O)N3CCCCC3(C(=O)NC(C(=O)NC(C(=O)OC1(C))CO)Cc2ccccc2))Cc4ccccc4)CC(C)C	0.333333	PRISM 4
BGC0001429_myxochromide_S.fasta	C\C=C\C=C\C=C\C=C\C=C\C=C\C=C\C(=O)N(C)[C@H]1[C@@H](C)OC(=O)[C@H](CCC(N)=O)NC(=O)[C@H](C)NC(=O)[C@H](C)NC(=O)[C@H](CC(C)C)NC1=O	C([*])C(-O)N[C@@H](C(O)C)C(=O)N[C@@H](CC(C)C)C(=O)N[C@@H](CC(C)C)C(=O)NC([*])C(=O)NC([*])C(=O)N[C@@H](CCC(=O)N)C(=O)	0.116788	antiSMASH 4
BGC0001429_myxochromide_S.fasta	C\C=C\C=C\C=C\C=C\C=C\C=C\C=C\C(=O)N(C)[C@H]1[C@@H](C)OC(=O)[C@H](CCC(N)=O)NC(=O)[C@H](C)NC(=O)[C@H](C)NC(=O)[C@H](CC(C)C)NC1=O	C(CC)C(=O)N0(C)[C@@H](C(O)C)C(=O)N[C@H](CC(C)C)C8=N[C@@H](C(O8)C)C(=O)N1[C@@H](CCC1)C(=O)N[C@@H](C)C(=O)N[C@@H](CCC(=O)N)C0(=O)		NP.searcher
BGC0001429_myxochromide_S.fasta	C\C=C\C=C\C=C\C=C\C=C\C=C\C=C\C(=O)N(C)[C@H]1[C@@H](C)OC(=O)[C@H](CCC(N)=O)NC(=O)[C@H](C)NC(=O)[C@H](C)NC(=O)[C@H](CC(C)C)NC1=O	C(CC)C(=O)N(C)[C@@H](C(O0)C)C(=O)N[C@H](CC(C)C)C8=N[C@@H](C(O8)C)C(=O)N1[C@@H](CCC1)C(=O)N[C@@H](C)C(=O)N[C@@H](CCC(=O)N)C0(=O)	0.423077	NP.searcher
BGC0001429_myxochromide_S.fasta	C\C=C\C=C\C=C\C=C\C=C\C=C\C=C\C(=O)N(C)[C@H]1[C@@H](C)OC(=O)[C@H](CCC(N)=O)NC(=O)[C@H](C)NC(=O)[C@H](C)NC(=O)[C@H](CC(C)C)NC1=O	C0(=O)[C@@H](CCC(=O)N)NC(=O)[C@@H](C)NC(=O)[C@@H](CCC1)N1C(=O)[C@@H](C(O)C)NC(=O)[C@H](CC(C)C)NC(=O)[C@@H](C(O8)C)N0(C)C8C(CC)		NP.searcher
BGC0001429_myxochromide_S.fasta	C\C=C\C=C\C=C\C=C\C=C\C=C\C=C\C(=O)N(C)[C@H]1[C@@H](C)OC(=O)[C@H](CCC(N)=O)NC(=O)[C@H](C)NC(=O)[C@H](C)NC(=O)[C@H](CC(C)C)NC1=O	C0(=O)[C@@H](CCC(=O)N)NC(=O)[C@@H](C)NC(=O)[C@@H](CCC1)N1C(=O)[C@@H](C(O0)C)NC(=O)[C@H](CC(C)C)NC(=O)[C@@H](C(O8)C)N(C)C8C(CC)	0.303448	NP.searcher
BGC0001429_myxochromide_S.fasta	C\C=C\C=C\C=C\C=C\C=C\C=C\C=C\C(=O)N(C)[C@H]1[C@@H](C)OC(=O)[C@H](CCC(N)=O)NC(=O)[C@H](C)NC(=O)[C@H](C)NC(=O)[C@H](CC(C)C)NC1=O	C(CC)C(=O)N(C)[C@@H](C(O)C)C(=O)N[C@H](CC(C)C)C8=N[C@@H](C(O8)C)C(=O)N1[C@@H](CCC1)C(=O)N[C@@H](C)C(=O)N[C@@H](CCC(=O)N)C(=O)O	0.146341	NP.searcher
BGC0001429_myxochromide_S.fasta	C\C=C\C=C\C=C\C=C\C=C\C=C\C=C\C(=O)N(C)[C@H]1[C@@H](C)OC(=O)[C@H](CCC(N)=O)NC(=O)[C@H](C)NC(=O)[C@H](C)NC(=O)[C@H](CC(C)C)NC1=O	C(CC)C(=O)N0(C)[C@@H](C(O)C)C(=O)N[C@H](CC(C)C)C(=O)N[C@@H](C(O)C)C(=O)N1[C@@H](CCC1)C(=O)N[C@@H](C)C(=O)N[C@@H](CCC(=O)N)C0(=O)		NP.searcher
BGC0001429_myxochromide_S.fasta	C\C=C\C=C\C=C\C=C\C=C\C=C\C=C\C(=O)N(C)[C@H]1[C@@H](C)OC(=O)[C@H](CCC(N)=O)NC(=O)[C@H](C)NC(=O)[C@H](C)NC(=O)[C@H](CC(C)C)NC1=O	C(CC)C(=O)N(C)[C@@H](C(O0)C)C(=O)N[C@H](CC(C)C)C(=O)N[C@@H](C(O)C)C(=O)N1[C@@H](CCC1)C(=O)N[C@@H](C)C(=O)N[C@@H](CCC(=O)N)C0(=O)	0.48	NP.searcher
BGC0001429_myxochromide_S.fasta	C\C=C\C=C\C=C\C=C\C=C\C=C\C=C\C(=O)N(C)[C@H]1[C@@H](C)OC(=O)[C@H](CCC(N)=O)NC(=O)[C@H](C)NC(=O)[C@H](C)NC(=O)[C@H](CC(C)C)NC1=O	C(CC)C(=O)N(C)[C@@H](C(O)C)C(=O)N[C@H](CC(C)C)C(=O)N[C@@H](C(O0)C)C(=O)N1[C@@H](CCC1)C(=O)N[C@@H](C)C(=O)N[C@@H](CCC(=O)N)C0(=O)	0.319149	NP.searcher
BGC0001429_myxochromide_S.fasta	C\C=C\C=C\C=C\C=C\C=C\C=C\C=C\C(=O)N(C)[C@H]1[C@@H](C)OC(=O)[C@H](CCC(N)=O)NC(=O)[C@H](C)NC(=O)[C@H](C)NC(=O)[C@H](CC(C)C)NC1=O	OC(=O)[C@@H](CCC(=O)N)NC(=O)[C@@H](C)NC(=O)[C@@H](CCC1)N1C(=O)[C@@H](C(O)C)NC(=O)[C@H](CC(C)C)NC(=O)[C@@H](C(O8)C)N(C)C8C(CC)	0.152866	NP.searcher
BGC0001429_myxochromide_S.fasta	C\C=C\C=C\C=C\C=C\C=C\C=C\C=C\C(=O)N(C)[C@H]1[C@@H](C)OC(=O)[C@H](CCC(N)=O)NC(=O)[C@H](C)NC(=O)[C@H](C)NC(=O)[C@H](CC(C)C)NC1=O	C(CC)C(=O)N(C)[C@@H](C(O)C)C(=O)N[C@H](CC(C)C)C(=O)N[C@@H](C(O)C)C(=O)N1[C@@H](CCC1)C(=O)N[C@@H](C)C(=O)N[C@@H](CCC(=O)N)C(=O)O	0.144737	NP.searcher
BGC0001429_myxochromide_S.fasta	C\C=C\C=C\C=C\C=C\C=C\C=C\C=C\C(=O)N(C)[C@H]1[C@@H](C)OC(=O)[C@H](CCC(N)=O)NC(=O)[C@H](C)NC(=O)[C@H](C)NC(=O)[C@H](CC(C)C)NC1=O	C(CC)C(=O)N0(C)[C@@H](C(OC4C(O)C(O)C(O)C(C(O))O4)C)C(=O)N[C@H](CC(C)C)C8=N[C@@H](C(O8)C)C(=O)N1[C@@H](CCC1)C(=O)N[C@@H](C)C(=O)N[C@@H](CCC(=O)N)C0(=O)		NP.searcher
BGC0001429_myxochromide_S.fasta	C\C=C\C=C\C=C\C=C\C=C\C=C\C=C\C(=O)N(C)[C@H]1[C@@H](C)OC(=O)[C@H](CCC(N)=O)NC(=O)[C@H](C)NC(=O)[C@H](C)NC(=O)[C@H](CC(C)C)NC1=O	C0(=O)[C@@H](CCC(=O)N)NC(=O)[C@@H](C)NC(=O)[C@@H](CCC1)N1C(=O)[C@@H](C(OC4C(O)C(O)C(O)C(C(O))O4)C)NC(=O)[C@H](CC(C)C)NC(=O)[C@@H](C(O8)C)N0(C)C8C(CC)		NP.searcher
BGC0001429_myxochromide_S.fasta	C\C=C\C=C\C=C\C=C\C=C\C=C\C=C\C(=O)N(C)[C@H]1[C@@H](C)OC(=O)[C@H](CCC(N)=O)NC(=O)[C@H](C)NC(=O)[C@H](C)NC(=O)[C@H](CC(C)C)NC1=O	C(CC)C(=O)N(C)[C@@H](C(OC4C(O)C(O)C(O)C(C(O))O4)C)C(=O)N[C@H](CC(C)C)C8=N[C@@H](C(O8)C)C(=O)N1[C@@H](CCC1)C(=O)N[C@@H](C)C(=O)N[C@@H](CCC(=O)N)C(=O)O	0.131148	NP.searcher
BGC0001429_myxochromide_S.fasta	C\C=C\C=C\C=C\C=C\C=C\C=C\C=C\C(=O)N(C)[C@H]1[C@@H](C)OC(=O)[C@H](CCC(N)=O)NC(=O)[C@H](C)NC(=O)[C@H](C)NC(=O)[C@H](CC(C)C)NC1=O	OC(=O)[C@@H](CCC(=O)N)NC(=O)[C@@H](C)NC(=O)[C@@H](CCC1)N1C(=O)[C@@H](C(OC4C(O)C(O)C(O)C(C(O))O4)C)NC(=O)[C@H](CC(C)C)NC(=O)[C@@H](C(O8)C)N(C)C8C(CC)	0.142045	NP.searcher
BGC0001432_myxochromide_D.fasta	O=C(N[C@@H](C(N[C@@H](CC(C)C)C(N[C@H](C(N[C@@H](CCC(N)=O)C(O[C@@H]1C)=O)=O)C)=O)=O)C)[C@H]1N(C(/C=C/C=C/C=C/C=C/C=C/C=C/C=C/C)=O)C	O=C(O)C(NC(=O)C(NC(=O)C1N(C(=O)C(NC(=O)C(NC(=O)C(C(O)C)N(C(=O)CC)C)CC(C)C)CC(C)C)CCC1)Cc2ccccc2)CO	0.127389	PRISM 1
BGC0001432_myxochromide_D.fasta	O=C(N[C@@H](C(N[C@@H](CC(C)C)C(N[C@H](C(N[C@@H](CCC(N)=O)C(O[C@@H]1C)=O)=O)C)=O)=O)C)[C@H]1N(C(/C=C/C=C/C=C/C=C/C=C/C=C/C=C/C)=O)C	O=C(CC)N(C)C1C(=O)NC(C(=O)NC(C(=O)N3CCCC3(C(=O)NC(C(=O)NC(C(=O)OC1(C))CO)Cc2ccccc2))CC(C)C)CC(C)C	0.304965	PRISM 1
BGC0001432_myxochromide_D.fasta	O=C(N[C@@H](C(N[C@@H](CC(C)C)C(N[C@H](C(N[C@@H](CCC(N)=O)C(O[C@@H]1C)=O)=O)C)=O)=O)C)[C@H]1N(C(/C=C/C=C/C=C/C=C/C=C/C=C/C=C/C)=O)C	O=C(O)C(NC(=O)C(NC(=O)C1N(C(=O)C(NC(=O)C(NC(=O)C(C(O)C)N(C(=O)CC)C)CC(C)C)CC(C)C)CCC1)Cc2ccccc2)CO	0.127389	PRISM 4
BGC0001432_myxochromide_D.fasta	O=C(N[C@@H](C(N[C@@H](CC(C)C)C(N[C@H](C(N[C@@H](CCC(N)=O)C(O[C@@H]1C)=O)=O)C)=O)=O)C)[C@H]1N(C(/C=C/C=C/C=C/C=C/C=C/C=C/C=C/C)=O)C	O=C(CC)N(C)C1C(=O)NC(C(=O)NC(C(=O)N3CCCC3(C(=O)NC(C(=O)NC(C(=O)OC1(C))CO)Cc2ccccc2))CC(C)C)CC(C)C	0.304965	PRISM 4
BGC0001432_myxochromide_D.fasta	O=C(N[C@@H](C(N[C@@H](CC(C)C)C(N[C@H](C(N[C@@H](CCC(N)=O)C(O[C@@H]1C)=O)=O)C)=O)=O)C)[C@H]1N(C(/C=C/C=C/C=C/C=C/C=C/C=C/C=C/C)=O)C	C([*])C(-O)N[C@@H](C(O)C)C(=O)NC([*])C(=O)N[C@@H](CC(C)C)C(=O)N1[C@@H](CCC1)C(=O)NC([*])C(=O)NC([*])C(=O)	0.0927152	antiSMASH 4
BGC0001432_myxochromide_D.fasta	O=C(N[C@@H](C(N[C@@H](CC(C)C)C(N[C@H](C(N[C@@H](CCC(N)=O)C(O[C@@H]1C)=O)=O)C)=O)=O)C)[C@H]1N(C(/C=C/C=C/C=C/C=C/C=C/C=C/C=C/C)=O)C	C0(=O)[C@@H](CCC(=O)N)NC(=O)[C@@H](C)NC(=O)[C@@H](CCC1)N1C(=O)[C@@H](CC(C)C)NC(=O)[C@H](C)NC(=O)[C@@H](C(O8)C)N0(C)C8C(CC)		NP.searcher
BGC0001432_myxochromide_D.fasta	O=C(N[C@@H](C(N[C@@H](CC(C)C)C(N[C@H](C(N[C@@H](CCC(N)=O)C(O[C@@H]1C)=O)=O)C)=O)=O)C)[C@H]1N(C(/C=C/C=C/C=C/C=C/C=C/C=C/C=C/C)=O)C	C(CC)C(=O)N0(C)[C@@H](C(O)C)C(=O)N[C@H](C)C(=O)N[C@@H](CC(C)C)C(=O)N1[C@@H](CCC1)C(=O)N[C@@H](C)C(=O)N[C@@H](CCC(=O)N)C0(=O)		NP.searcher
BGC0001432_myxochromide_D.fasta	O=C(N[C@@H](C(N[C@@H](CC(C)C)C(N[C@H](C(N[C@@H](CCC(N)=O)C(O[C@@H]1C)=O)=O)C)=O)=O)C)[C@H]1N(C(/C=C/C=C/C=C/C=C/C=C/C=C/C=C/C)=O)C	C(CC)C(=O)N(C)[C@@H](C(O0)C)C(=O)N[C@H](C)C(=O)N[C@@H](CC(C)C)C(=O)N1[C@@H](CCC1)C(=O)N[C@@H](C)C(=O)N[C@@H](CCC(=O)N)C0(=O)	0.470588	NP.searcher
BGC0001432_myxochromide_D.fasta	O=C(N[C@@H](C(N[C@@H](CC(C)C)C(N[C@H](C(N[C@@H](CCC(N)=O)C(O[C@@H]1C)=O)=O)C)=O)=O)C)[C@H]1N(C(/C=C/C=C/C=C/C=C/C=C/C=C/C=C/C)=O)C	OC(=O)[C@@H](CCC(=O)N)NC(=O)[C@@H](C)NC(=O)[C@@H](CCC1)N1C(=O)[C@@H](CC(C)C)NC(=O)[C@H](C)NC(=O)[C@@H](C(O8)C)N(C)C8C(CC)	0.161074	NP.searcher
BGC0001432_myxochromide_D.fasta	O=C(N[C@@H](C(N[C@@H](CC(C)C)C(N[C@H](C(N[C@@H](CCC(N)=O)C(O[C@@H]1C)=O)=O)C)=O)=O)C)[C@H]1N(C(/C=C/C=C/C=C/C=C/C=C/C=C/C=C/C)=O)C	C(CC)C(=O)N(C)[C@@H](C(O)C)C(=O)N[C@H](C)C(=O)N[C@@H](CC(C)C)C(=O)N1[C@@H](CCC1)C(=O)N[C@@H](C)C(=O)N[C@@H](CCC(=O)N)C(=O)O	0.14	NP.searcher
BGC0001432_myxochromide_D.fasta	O=C(N[C@@H](C(N[C@@H](CC(C)C)C(N[C@H](C(N[C@@H](CCC(N)=O)C(O[C@@H]1C)=O)=O)C)=O)=O)C)[C@H]1N(C(/C=C/C=C/C=C/C=C/C=C/C=C/C=C/C)=O)C	C(CC)C(=O)N(C)[C@@H](C(O(C(=O)[C@@H](CCC(=O)N)NC(=O)[C@@H](C)NC(=O)[C@@H](CCC1)N1C(=O)[C@@H](CC(C)C)NC(=O)[C@H](C)NC8=[C@@H](C(O8)C)N(C)C(=O)C(CC)))C)C(=O)N[C@H](C)C(=O)N[C@@H](CC(C)C)C(=O)N1[C@@H](CCC1)C(=O)N[C@@H](C)C(=O)N[C@@H](CCC(=O)N)C(=O)O		NP.searcher
BGC0001432_myxochromide_D.fasta	O=C(N[C@@H](C(N[C@@H](CC(C)C)C(N[C@H](C(N[C@@H](CCC(N)=O)C(O[C@@H]1C)=O)=O)C)=O)=O)C)[C@H]1N(C(/C=C/C=C/C=C/C=C/C=C/C=C/C=C/C)=O)C	C(CC)C(=O)N(C)[C@@H](C(O(C(=O)[C@@H](CCC(=O)N)NC(=O)[C@@H](C)NC(=O)[C@@H](CCC1)N1C(=O)[C@@H](CC(C)C)NC(=O)[C@H](C)NC(=O)[C@@H](C(O0)C)N(C)C(=O)C(CC)))C)C(=O)N[C@H](C)C(=O)N[C@@H](CC(C)C)C(=O)N1[C@@H](CCC1)C(=O)N[C@@H](C)C(=O)N[C@@H](CCC(=O)N)C0(=O)	0.470588	NP.searcher
BGC0001432_myxochromide_D.fasta	O=C(N[C@@H](C(N[C@@H](CC(C)C)C(N[C@H](C(N[C@@H](CCC(N)=O)C(O[C@@H]1C)=O)=O)C)=O)=O)C)[C@H]1N(C(/C=C/C=C/C=C/C=C/C=C/C=C/C=C/C)=O)C	OC(=O)[C@@H](CCC(=O)N)NC(=O)[C@@H](C)NC(=O)[C@@H](CCC1)N1C(=O)[C@@H](CC(C)C)NC(=O)[C@H](C)NC(=O)[C@@H](C(O(C(=O)[C@@H](CCC(=O)N)NC(=O)[C@@H](C)NC(=O)[C@@H](CCC1)N1C(=O)[C@@H](CC(C)C)NC(=O)[C@H](C)NC(=O)[C@@H](C(O8)C)N(C)C8C(CC)))C)N(C)C(=O)C(CC)	0.16185	NP.searcher
BGC0001432_myxochromide_D.fasta	O=C(N[C@@H](C(N[C@@H](CC(C)C)C(N[C@H](C(N[C@@H](CCC(N)=O)C(O[C@@H]1C)=O)=O)C)=O)=O)C)[C@H]1N(C(/C=C/C=C/C=C/C=C/C=C/C=C/C=C/C)=O)C	C(CC)C(=O)N(C)[C@@H](C(O(C(=O)[C@@H](CCC(=O)N)NC(=O)[C@@H](C)NC(=O)[C@@H](CCC1)N1C(=O)[C@@H](CC(C)C)NC(=O)[C@H](C)NC(=O)[C@@H](C(O)C)N(C)C(=O)C(CC)))C)C(=O)N[C@H](C)C(=O)N[C@@H](CC(C)C)C(=O)N1[C@@H](CCC1)C(=O)N[C@@H](C)C(=O)N[C@@H](CCC(=O)N)C(=O)O	0.140244	NP.searcher
BGC0001434_nematophin.fasta	O=C(C([C@@H](C)CC)=O)NCCC1=CNC2=C1C=CC=C2	O=C(O)C(Cc1ccccc1)N(C(=O)C(Cc2ccccc2)N(C(=O)C(N)Cc3ccccc3)C)C	0.179775	PRISM 1
BGC0001434_nematophin.fasta	O=C(C([C@@H](C)CC)=O)NCCC1=CNC2=C1C=CC=C2	O=C(O)C(Cc1ccccc1)N(C(=O)C(Cc2ccccc2)N(C(=O)C(N)Cc3ccccc3)C)C	0.179775	PRISM 4
BGC0001434_nematophin.fasta	O=C(C([C@@H](C)CC)=O)NCCC1=CNC2=C1C=CC=C2	NC([*])C(=O)NC([*])C(=O)NC([*])C(=O)	0.0740741	antiSMASH 4
BGC0001434_nematophin.fasta	O=C(C([C@@H](C)CC)=O)NCCC1=CNC2=C1C=CC=C2	N01[C@@H]CCCC1C(=O)N(C)[C@@H](C(C)CC)C(=O)N(C)[C@@H](C(C)CC)C0(=O)	0.115789	NP.searcher
BGC0001434_nematophin.fasta	O=C(C([C@@H](C)CC)=O)NCCC1=CNC2=C1C=CC=C2	N1[C@@H]CCCC1C(=O)N(C)[C@@H](C(C)CC)C(=O)N(C)[C@@H](C(C)CC)C(=O)O	0.145833	NP.searcher
BGC0001438_Warkmycin_CS2.fasta	C[C@@H]1O[C@@H](C[C@H]([C@@H]1OC(N)=O)OC)O[C@H]2C=C([C@H]([C@](O)([C@H]([C@H](C3=C4C(C5=CC=C(C(O)=C5C3=O)[C@H]6C[C@H]([C@@H]([C@H](O6)C)O)O[C@H]7C[C@](O)([C@@H]([C@H](O7)C)O[C@H]8CC[C@@H]([C@H](O8)C)O)C)=O)O)OC(C)=O)[C@@]24O)OC(C)=O)C	O=C(N)OC(=O)C=5C(C)=CC=3C4=CC=2C(=O)C6=C(OC1OC(C(=O)C=C1(N))C)C=CC=C6(C(=O)C=2C=3=C4=5)		PRISM 1
BGC0001438_Warkmycin_CS2.fasta	C[C@@H]1O[C@@H](C[C@H]([C@@H]1OC(N)=O)OC)O[C@H]2C=C([C@H]([C@](O)([C@H]([C@H](C3=C4C(C5=CC=C(C(O)=C5C3=O)[C@H]6C[C@H]([C@@H]([C@H](O6)C)O)O[C@H]7C[C@](O)([C@@H]([C@H](O7)C)O[C@H]8CC[C@@H]([C@H](O8)C)O)C)=O)O)OC(C)=O)[C@@]24O)OC(C)=O)C	O=C(OC8C(OC(OC1C(O)C(OC(C1(O))C5C=6C=CC=2C(=O)C7=C(O)C=CC=C7(C(=O)C=2C=6(C(=O)CC5(O)(CC4OC(C)C(OC3OC(C(=O)CC3(O))C)CC4))))C)CC8(OC)(C))C)C.O=CN	0.225664	PRISM 4
BGC0001438_Warkmycin_CS2.fasta	C[C@@H]1O[C@@H](C[C@H]([C@@H]1OC(N)=O)OC)O[C@H]2C=C([C@H]([C@](O)([C@H]([C@H](C3=C4C(C5=CC=C(C(O)=C5C3=O)[C@H]6C[C@H]([C@@H]([C@H](O6)C)O)O[C@H]7C[C@](O)([C@@H]([C@H](O7)C)O[C@H]8CC[C@@H]([C@H](O8)C)O)C)=O)O)OC(C)=O)[C@@]24O)OC(C)=O)C	O=C(OC8C(OC(OC1C(O)C(O)C(OC1C5C=6C=CC=2C(=O)C7=C(O)C=CC=C7(C(=O)C=2C=6(C(=O)C(C3OC(C)C(O)CC3)C5(OC4OC(C(=O)CC4(O))C)(C))))C)CC8(OC)(C))C)C.O=CN	0.24537	PRISM 4
BGC0001438_Warkmycin_CS2.fasta	C[C@@H]1O[C@@H](C[C@H]([C@@H]1OC(N)=O)OC)O[C@H]2C=C([C@H]([C@](O)([C@H]([C@H](C3=C4C(C5=CC=C(C(O)=C5C3=O)[C@H]6C[C@H]([C@@H]([C@H](O6)C)O)O[C@H]7C[C@](O)([C@@H]([C@H](O7)C)O[C@H]8CC[C@@H]([C@H](O8)C)O)C)=O)O)OC(C)=O)[C@@]24O)OC(C)=O)C			antiSMASH 4
BGC0001438_Warkmycin_CS2.fasta	C[C@@H]1O[C@@H](C[C@H]([C@@H]1OC(N)=O)OC)O[C@H]2C=C([C@H]([C@](O)([C@H]([C@H](C3=C4C(C5=CC=C(C(O)=C5C3=O)[C@H]6C[C@H]([C@@H]([C@H](O6)C)O)O[C@H]7C[C@](O)([C@@H]([C@H](O7)C)O[C@H]8CC[C@@H]([C@H](O8)C)O)C)=O)O)OC(C)=O)[C@@]24O)OC(C)=O)C		0	NP.searcher
BGC0001439_antibiotic_A2121_1.fasta	O=C(N)C1=C(O)[C@H](O[C@@H]2O[C@@H]([C@H](CC2)O[C@@H]3O[C@H]([C@H](CC3)O[C@@H]4O[C@H]([C@H](CC4)O[C@@H]5O[C@H]([C@H](CC5)OC(C(C)(C)C(O)=O)=O)C)C)C)C)[C@@]6([H])CC7=CC(C(C(OC)=CC8=O)=O)=C8C(O)=C7C([C@]6(C1=O)O[C@@H]9O[C@@H]([C@H](CC9)O[C@@H]%10O[C@@H]([C@H](CC%10)O)C)C)=O	O=C(N)C3=C(O)C4=C(OC1OC(C(=O)C=C1(N))C)C=5C(=O)C6=C(O)C=C(O)C=C6(C(=O)C=5(C=C4(C=C3(OC2OC(C(=O)CC2)C))))	0.196809	PRISM 1
BGC0001439_antibiotic_A2121_1.fasta	O=C(N)C1=C(O)[C@H](O[C@@H]2O[C@@H]([C@H](CC2)O[C@@H]3O[C@H]([C@H](CC3)O[C@@H]4O[C@H]([C@H](CC4)O[C@@H]5O[C@H]([C@H](CC5)OC(C(C)(C)C(O)=O)=O)C)C)C)C)[C@@]6([H])CC7=CC(C(C(OC)=CC8=O)=O)=C8C(O)=C7C([C@]6(C1=O)O[C@@H]9O[C@@H]([C@H](CC9)O[C@@H]%10O[C@@H]([C@H](CC%10)O)C)C)=O	O=C(N)C3=C(O)C4=C(O)C=5C(=O)C6=C(OC1OC(C(=O)C=C1(N))C)C=C(O)C=C6(C(=O)C=5(C=C4(C=C3(OC2OC(C(=O)CC2)C))))	0.208791	PRISM 1
BGC0001439_antibiotic_A2121_1.fasta	O=C(N)C1=C(O)[C@H](O[C@@H]2O[C@@H]([C@H](CC2)O[C@@H]3O[C@H]([C@H](CC3)O[C@@H]4O[C@H]([C@H](CC4)O[C@@H]5O[C@H]([C@H](CC5)OC(C(C)(C)C(O)=O)=O)C)C)C)C)[C@@]6([H])CC7=CC(C(C(OC)=CC8=O)=O)=C8C(O)=C7C([C@]6(C1=O)O[C@@H]9O[C@@H]([C@H](CC9)O[C@@H]%10O[C@@H]([C@H](CC%10)O)C)C)=O	O=C(N)C3=C(O)C4=C(O)C=5C(=O)C6=C(O)C=C(OC1OC(C(=O)C=C1(N))C)C=C6(C(=O)C=5(C=C4(C=C3(OC2OC(C(=O)CC2)C))))	0.2	PRISM 1
BGC0001439_antibiotic_A2121_1.fasta	O=C(N)C1=C(O)[C@H](O[C@@H]2O[C@@H]([C@H](CC2)O[C@@H]3O[C@H]([C@H](CC3)O[C@@H]4O[C@H]([C@H](CC4)O[C@@H]5O[C@H]([C@H](CC5)OC(C(C)(C)C(O)=O)=O)C)C)C)C)[C@@]6([H])CC7=CC(C(C(OC)=CC8=O)=O)=C8C(O)=C7C([C@]6(C1=O)O[C@@H]9O[C@@H]([C@H](CC9)O[C@@H]%10O[C@@H]([C@H](CC%10)O)C)C)=O	O=C(N)C=3C(OC1OC(C(=O)CC1)C)=CC4=CC=5C(=O)C6=CC(O)=CC(O)=C6(C(=O)C=5(C(O)=C4(C=3(OC2OC(C(=O)C=C2(N))C))))	0.203209	PRISM 1
BGC0001439_antibiotic_A2121_1.fasta	O=C(N)C1=C(O)[C@H](O[C@@H]2O[C@@H]([C@H](CC2)O[C@@H]3O[C@H]([C@H](CC3)O[C@@H]4O[C@H]([C@H](CC4)O[C@@H]5O[C@H]([C@H](CC5)OC(CC(O)=O)=O)C)C)C)C)[C@@]6([H])CC7=CC(C(C(OC)=CC8=O)=O)=C8C(O)=C7C([C@]6(C1=O)O[C@@H]9O[C@@H]([C@H](CC9)O[C@@H]%10O[C@@H]([C@H](CC%10)O)C)C)=O	O=C(N)C3=C(O)C4=C(OC1OC(C(=O)C=C1(N))C)C=5C(=O)C6=C(O)C=C(O)C=C6(C(=O)C=5(C=C4(C=C3(OC2OC(C(=O)CC2)C))))	0.196809	PRISM 1
BGC0001439_antibiotic_A2121_1.fasta	O=C(N)C1=C(O)[C@H](O[C@@H]2O[C@@H]([C@H](CC2)O[C@@H]3O[C@H]([C@H](CC3)O[C@@H]4O[C@H]([C@H](CC4)O[C@@H]5O[C@H]([C@H](CC5)OC(CC(O)=O)=O)C)C)C)C)[C@@]6([H])CC7=CC(C(C(OC)=CC8=O)=O)=C8C(O)=C7C([C@]6(C1=O)O[C@@H]9O[C@@H]([C@H](CC9)O[C@@H]%10O[C@@H]([C@H](CC%10)O)C)C)=O	O=C(N)C3=C(O)C4=C(O)C=5C(=O)C6=C(OC1OC(C(=O)C=C1(N))C)C=C(O)C=C6(C(=O)C=5(C=C4(C=C3(OC2OC(C(=O)CC2)C))))	0.202186	PRISM 1
BGC0001439_antibiotic_A2121_1.fasta	O=C(N)C1=C(O)[C@H](O[C@@H]2O[C@@H]([C@H](CC2)O[C@@H]3O[C@H]([C@H](CC3)O[C@@H]4O[C@H]([C@H](CC4)O[C@@H]5O[C@H]([C@H](CC5)OC(CC(O)=O)=O)C)C)C)C)[C@@]6([H])CC7=CC(C(C(OC)=CC8=O)=O)=C8C(O)=C7C([C@]6(C1=O)O[C@@H]9O[C@@H]([C@H](CC9)O[C@@H]%10O[C@@H]([C@H](CC%10)O)C)C)=O	O=C(N)C3=C(O)C4=C(O)C=5C(=O)C6=C(O)C=C(OC1OC(C(=O)C=C1(N))C)C=C6(C(=O)C=5(C=C4(C=C3(OC2OC(C(=O)CC2)C))))	0.187166	PRISM 1
BGC0001439_antibiotic_A2121_1.fasta	O=C(N)C1=C(O)[C@H](O[C@@H]2O[C@@H]([C@H](CC2)O[C@@H]3O[C@H]([C@H](CC3)O[C@@H]4O[C@H]([C@H](CC4)O[C@@H]5O[C@H]([C@H](CC5)OC(CC(O)=O)=O)C)C)C)C)[C@@]6([H])CC7=CC(C(C(OC)=CC8=O)=O)=C8C(O)=C7C([C@]6(C1=O)O[C@@H]9O[C@@H]([C@H](CC9)O[C@@H]%10O[C@@H]([C@H](CC%10)O)C)C)=O	O=C(N)C=3C(OC1OC(C(=O)CC1)C)=CC4=CC=5C(=O)C6=CC(O)=CC(O)=C6(C(=O)C=5(C(O)=C4(C=3(OC2OC(C(=O)C=C2(N))C))))	0.203209	PRISM 1
BGC0001439_antibiotic_A2121_1.fasta	CC(C(C([C@]12O[C@H]3CC[C@H](O[C@H]4CC[C@H](O)[C@@H](C)O4)[C@@H](C)O3)=O)=C(O)[C@H](O[C@H]5CC[C@H](O[C@H]6CC[C@H](O[C@H]7CC[C@H](O[C@H]8CC[C@H](OC(C(C)(C)C(O)=O)=O)[C@H](C)O8)[C@H](C)O7)[C@H](C)O6)[C@@H](C)O5)C2CC9=CC%10=C(C(C=C(OC)C%10=O)=O)C(O)=C9C1=O)=O	O=C(N)C3=C(O)C4=C(OC1OC(C(=O)C=C1(N))C)C=5C(=O)C6=C(O)C=C(O)C=C6(C(=O)C=5(C=C4(C=C3(OC2OC(C(=O)CC2)C))))	0.185185	PRISM 1
BGC0001439_antibiotic_A2121_1.fasta	CC(C(C([C@]12O[C@H]3CC[C@H](O[C@H]4CC[C@H](O)[C@@H](C)O4)[C@@H](C)O3)=O)=C(O)[C@H](O[C@H]5CC[C@H](O[C@H]6CC[C@H](O[C@H]7CC[C@H](O[C@H]8CC[C@H](OC(C(C)(C)C(O)=O)=O)[C@H](C)O8)[C@H](C)O7)[C@H](C)O6)[C@@H](C)O5)C2CC9=CC%10=C(C(C=C(OC)C%10=O)=O)C(O)=C9C1=O)=O	O=C(N)C3=C(O)C4=C(O)C=5C(=O)C6=C(OC1OC(C(=O)C=C1(N))C)C=C(O)C=C6(C(=O)C=5(C=C4(C=C3(OC2OC(C(=O)CC2)C))))	0.190217	PRISM 1
BGC0001439_antibiotic_A2121_1.fasta	CC(C(C([C@]12O[C@H]3CC[C@H](O[C@H]4CC[C@H](O)[C@@H](C)O4)[C@@H](C)O3)=O)=C(O)[C@H](O[C@H]5CC[C@H](O[C@H]6CC[C@H](O[C@H]7CC[C@H](O[C@H]8CC[C@H](OC(C(C)(C)C(O)=O)=O)[C@H](C)O8)[C@H](C)O7)[C@H](C)O6)[C@@H](C)O5)C2CC9=CC%10=C(C(C=C(OC)C%10=O)=O)C(O)=C9C1=O)=O	O=C(N)C3=C(O)C4=C(O)C=5C(=O)C6=C(O)C=C(OC1OC(C(=O)C=C1(N))C)C=C6(C(=O)C=5(C=C4(C=C3(OC2OC(C(=O)CC2)C))))	0.175532	PRISM 1
BGC0001439_antibiotic_A2121_1.fasta	CC(C(C([C@]12O[C@H]3CC[C@H](O[C@H]4CC[C@H](O)[C@@H](C)O4)[C@@H](C)O3)=O)=C(O)[C@H](O[C@H]5CC[C@H](O[C@H]6CC[C@H](O[C@H]7CC[C@H](O[C@H]8CC[C@H](OC(C(C)(C)C(O)=O)=O)[C@H](C)O8)[C@H](C)O7)[C@H](C)O6)[C@@H](C)O5)C2CC9=CC%10=C(C(C=C(OC)C%10=O)=O)C(O)=C9C1=O)=O	O=C(N)C=3C(OC1OC(C(=O)CC1)C)=CC4=CC=5C(=O)C6=CC(O)=CC(O)=C6(C(=O)C=5(C(O)=C4(C=3(OC2OC(C(=O)C=C2(N))C))))	0.172775	PRISM 1
BGC0001439_antibiotic_A2121_1.fasta	O=C(N)C1=C(O)[C@H](O[C@@H]2O[C@@H]([C@H](CC2)O[C@@H]3O[C@H]([C@H](CC3)O[C@@H]4O[C@H]([C@H](CC4)O[C@@H]5O[C@H]([C@H](CC5)OC(C(C)C(O)=O)=O)C)C)C)C)[C@@]6([H])CC7=CC(C(C(OC)=CC8=O)=O)=C8C(O)=C7C([C@]6(C1=O)O[C@@H]9O[C@@H]([C@H](CC9)O[C@@H]%10O[C@@H]([C@H](CC%10)O)C)C)=O	O=C(N)C3=C(O)C4=C(OC1OC(C(=O)C=C1(N))C)C=5C(=O)C6=C(O)C=C(O)C=C6(C(=O)C=5(C=C4(C=C3(OC2OC(C(=O)CC2)C))))	0.196809	PRISM 1
BGC0001439_antibiotic_A2121_1.fasta	O=C(N)C1=C(O)[C@H](O[C@@H]2O[C@@H]([C@H](CC2)O[C@@H]3O[C@H]([C@H](CC3)O[C@@H]4O[C@H]([C@H](CC4)O[C@@H]5O[C@H]([C@H](CC5)OC(C(C)C(O)=O)=O)C)C)C)C)[C@@]6([H])CC7=CC(C(C(OC)=CC8=O)=O)=C8C(O)=C7C([C@]6(C1=O)O[C@@H]9O[C@@H]([C@H](CC9)O[C@@H]%10O[C@@H]([C@H](CC%10)O)C)C)=O	O=C(N)C3=C(O)C4=C(O)C=5C(=O)C6=C(OC1OC(C(=O)C=C1(N))C)C=C(O)C=C6(C(=O)C=5(C=C4(C=C3(OC2OC(C(=O)CC2)C))))	0.202186	PRISM 1
BGC0001439_antibiotic_A2121_1.fasta	O=C(N)C1=C(O)[C@H](O[C@@H]2O[C@@H]([C@H](CC2)O[C@@H]3O[C@H]([C@H](CC3)O[C@@H]4O[C@H]([C@H](CC4)O[C@@H]5O[C@H]([C@H](CC5)OC(C(C)C(O)=O)=O)C)C)C)C)[C@@]6([H])CC7=CC(C(C(OC)=CC8=O)=O)=C8C(O)=C7C([C@]6(C1=O)O[C@@H]9O[C@@H]([C@H](CC9)O[C@@H]%10O[C@@H]([C@H](CC%10)O)C)C)=O	O=C(N)C3=C(O)C4=C(O)C=5C(=O)C6=C(O)C=C(OC1OC(C(=O)C=C1(N))C)C=C6(C(=O)C=5(C=C4(C=C3(OC2OC(C(=O)CC2)C))))	0.187166	PRISM 1
BGC0001439_antibiotic_A2121_1.fasta	O=C(N)C1=C(O)[C@H](O[C@@H]2O[C@@H]([C@H](CC2)O[C@@H]3O[C@H]([C@H](CC3)O[C@@H]4O[C@H]([C@H](CC4)O[C@@H]5O[C@H]([C@H](CC5)OC(C(C)C(O)=O)=O)C)C)C)C)[C@@]6([H])CC7=CC(C(C(OC)=CC8=O)=O)=C8C(O)=C7C([C@]6(C1=O)O[C@@H]9O[C@@H]([C@H](CC9)O[C@@H]%10O[C@@H]([C@H](CC%10)O)C)C)=O	O=C(N)C=3C(OC1OC(C(=O)CC1)C)=CC4=CC=5C(=O)C6=CC(O)=CC(O)=C6(C(=O)C=5(C(O)=C4(C=3(OC2OC(C(=O)C=C2(N))C))))	0.203209	PRISM 1
BGC0001439_antibiotic_A2121_1.fasta	O=C(N)C1=C(O)[C@H](O[C@@H]2O[C@@H]([C@H](CC2)O[C@@H]3O[C@H]([C@H](CC3)O[C@@H]4O[C@H]([C@H](CC4)O[C@@H]5O[C@H]([C@H](CC5)O)C)C)C)C)[C@@]6([H])CC7=CC(C(C(OC)=CC8=O)=O)=C8C(O)=C7C([C@]6(C1=O)O[C@@H]9O[C@@H]([C@H](CC9)O[C@@H]%10O[C@@H]([C@H](CC%10)O)C)C)=O	O=C(N)C3=C(O)C4=C(OC1OC(C(=O)C=C1(N))C)C=5C(=O)C6=C(O)C=C(O)C=C6(C(=O)C=5(C=C4(C=C3(OC2OC(C(=O)CC2)C))))	0.201149	PRISM 1
BGC0001439_antibiotic_A2121_1.fasta	O=C(N)C1=C(O)[C@H](O[C@@H]2O[C@@H]([C@H](CC2)O[C@@H]3O[C@H]([C@H](CC3)O[C@@H]4O[C@H]([C@H](CC4)O[C@@H]5O[C@H]([C@H](CC5)O)C)C)C)C)[C@@]6([H])CC7=CC(C(C(OC)=CC8=O)=O)=C8C(O)=C7C([C@]6(C1=O)O[C@@H]9O[C@@H]([C@H](CC9)O[C@@H]%10O[C@@H]([C@H](CC%10)O)C)C)=O	O=C(N)C3=C(O)C4=C(O)C=5C(=O)C6=C(OC1OC(C(=O)C=C1(N))C)C=C(O)C=C6(C(=O)C=5(C=C4(C=C3(OC2OC(C(=O)CC2)C))))	0.207101	PRISM 1
BGC0001439_antibiotic_A2121_1.fasta	O=C(N)C1=C(O)[C@H](O[C@@H]2O[C@@H]([C@H](CC2)O[C@@H]3O[C@H]([C@H](CC3)O[C@@H]4O[C@H]([C@H](CC4)O[C@@H]5O[C@H]([C@H](CC5)O)C)C)C)C)[C@@]6([H])CC7=CC(C(C(OC)=CC8=O)=O)=C8C(O)=C7C([C@]6(C1=O)O[C@@H]9O[C@@H]([C@H](CC9)O[C@@H]%10O[C@@H]([C@H](CC%10)O)C)C)=O	O=C(N)C3=C(O)C4=C(O)C=5C(=O)C6=C(O)C=C(OC1OC(C(=O)C=C1(N))C)C=C6(C(=O)C=5(C=C4(C=C3(OC2OC(C(=O)CC2)C))))	0.190751	PRISM 1
BGC0001439_antibiotic_A2121_1.fasta	O=C(N)C1=C(O)[C@H](O[C@@H]2O[C@@H]([C@H](CC2)O[C@@H]3O[C@H]([C@H](CC3)O[C@@H]4O[C@H]([C@H](CC4)O[C@@H]5O[C@H]([C@H](CC5)O)C)C)C)C)[C@@]6([H])CC7=CC(C(C(OC)=CC8=O)=O)=C8C(O)=C7C([C@]6(C1=O)O[C@@H]9O[C@@H]([C@H](CC9)O[C@@H]%10O[C@@H]([C@H](CC%10)O)C)C)=O	O=C(N)C=3C(OC1OC(C(=O)CC1)C)=CC4=CC=5C(=O)C6=CC(O)=CC(O)=C6(C(=O)C=5(C(O)=C4(C=3(OC2OC(C(=O)C=C2(N))C))))	0.208092	PRISM 1
BGC0001439_antibiotic_A2121_1.fasta	O=C(N)C1=C(O)[C@H](O[C@@H]2O[C@@H]([C@H](CC2)O[C@@H]3O[C@H]([C@H](CC3)O[C@@H]4O[C@H]([C@H](CC4)O[C@@H]5O[C@H]([C@H](CC5)OC(C(C)(C)C(O)=O)=O)C)C)C)C)[C@@]6([H])CC7=CC(C(C(OC)=CC8=O)=O)=C8C(O)=C7C([C@]6(C1=O)O[C@@H]9O[C@@H]([C@H](CC9)O[C@@H]%10O[C@@H]([C@H](CC%10)O)C)C)=O	O=C(N)C=6C(O)=CC7=CC=8C(=O)C9=CC(OC1OC(C)C(O)CC1)=CC(O)=C9(C(=O)C=8(C(OC2OC(C)C(O)C(O)C2)=C7(C=6(OC5OC(C)C(OC4OC(C)C(O)C(OC3OC(C(=O)CC3(O))C)C4)C(O)C5(O)))))	0.205607	PRISM 4
BGC0001439_antibiotic_A2121_1.fasta	O=C(N)C1=C(O)[C@H](O[C@@H]2O[C@@H]([C@H](CC2)O[C@@H]3O[C@H]([C@H](CC3)O[C@@H]4O[C@H]([C@H](CC4)O[C@@H]5O[C@H]([C@H](CC5)OC(C(C)(C)C(O)=O)=O)C)C)C)C)[C@@]6([H])CC7=CC(C(C(OC)=CC8=O)=O)=C8C(O)=C7C([C@]6(C1=O)O[C@@H]9O[C@@H]([C@H](CC9)O[C@@H]%10O[C@@H]([C@H](CC%10)O)C)C)=O	O=C(N)C=6C(O)=CC7=CC=8C(=O)C9=CC(OC3OC(C)C(OC2OC(C)C(OC1OC(C)C(O)C(O)C1)C(O)C2(O))CC3)=CC(O)=C9(C(=O)C=8(C(OC4OC(C(=O)CC4(O))C)=C7(C=6(OC5OC(C)C(O)C(O)C5))))	0.183099	PRISM 4
BGC0001439_antibiotic_A2121_1.fasta	O=C(N)C1=C(O)[C@H](O[C@@H]2O[C@@H]([C@H](CC2)O[C@@H]3O[C@H]([C@H](CC3)O[C@@H]4O[C@H]([C@H](CC4)O[C@@H]5O[C@H]([C@H](CC5)OC(C(C)(C)C(O)=O)=O)C)C)C)C)[C@@]6([H])CC7=CC(C(C(OC)=CC8=O)=O)=C8C(O)=C7C([C@]6(C1=O)O[C@@H]9O[C@@H]([C@H](CC9)O[C@@H]%10O[C@@H]([C@H](CC%10)O)C)C)=O	O=C(N)C6=C(O)C7=C(O)C=8C(=O)C9=C(O)C=C(OC3OC(C)C(O)C(OC2OC(C)C(OC1OC(C)C(O)CC1)C(O)C2)C3)C=C9(C(=O)C=8(C=C7(C=C6(OC5OC(C)C(OC4OC(C(=O)CC4(O))C)C(O)C5(O)))))	0.216981	PRISM 4
BGC0001439_antibiotic_A2121_1.fasta	O=C(N)C1=C(O)[C@H](O[C@@H]2O[C@@H]([C@H](CC2)O[C@@H]3O[C@H]([C@H](CC3)O[C@@H]4O[C@H]([C@H](CC4)O[C@@H]5O[C@H]([C@H](CC5)OC(C(C)(C)C(O)=O)=O)C)C)C)C)[C@@]6([H])CC7=CC(C(C(OC)=CC8=O)=O)=C8C(O)=C7C([C@]6(C1=O)O[C@@H]9O[C@@H]([C@H](CC9)O[C@@H]%10O[C@@H]([C@H](CC%10)O)C)C)=O	O=C(N)C=6C(OC3OC(C(=O)CC3(OC2OC(C)C(O)C(O)C2(OC1OC(C)C(O)C(O)C1)))C)=CC7=CC=8C(=O)C9=CC(O)=CC(O)=C9(C(=O)C=8(C(O)=C7(C=6(OC5OC(C)C(O)C(OC4OC(C)C(O)CC4)C5))))	0.245192	PRISM 4
BGC0001439_antibiotic_A2121_1.fasta	O=C(N)C1=C(O)[C@H](O[C@@H]2O[C@@H]([C@H](CC2)O[C@@H]3O[C@H]([C@H](CC3)O[C@@H]4O[C@H]([C@H](CC4)O[C@@H]5O[C@H]([C@H](CC5)OC(C(C)(C)C(O)=O)=O)C)C)C)C)[C@@]6([H])CC7=CC(C(C(OC)=CC8=O)=O)=C8C(O)=C7C([C@]6(C1=O)O[C@@H]9O[C@@H]([C@H](CC9)O[C@@H]%10O[C@@H]([C@H](CC%10)O)C)C)=O	O=C(N)C=6C(OC1OC(C(=O)CC1(O))C)=CC7=CC=8C(=O)C9=CC(OC2OC(C)C(O)CC2)=CC(O)=C9(C(=O)C=8(C(OC3OC(C)C(O)C(O)C3)=C7(C=6(OC5OC(C)C(O)C(OC4OC(C)C(O)C(O)C4(O))C5))))	0.209524	PRISM 4
BGC0001439_antibiotic_A2121_1.fasta	O=C(N)C1=C(O)[C@H](O[C@@H]2O[C@@H]([C@H](CC2)O[C@@H]3O[C@H]([C@H](CC3)O[C@@H]4O[C@H]([C@H](CC4)O[C@@H]5O[C@H]([C@H](CC5)OC(C(C)(C)C(O)=O)=O)C)C)C)C)[C@@]6([H])CC7=CC(C(C(OC)=CC8=O)=O)=C8C(O)=C7C([C@]6(C1=O)O[C@@H]9O[C@@H]([C@H](CC9)O[C@@H]%10O[C@@H]([C@H](CC%10)O)C)C)=O	O=C(N)C6=C(O)C7=C(OC2OC(C)C(OC1OC(C)C(O)C(O)C1(O))C(O)C2)C=8C(=O)C9=C(OC3OC(C)C(O)C(O)C3)C=C(O)C=C9(C(=O)C=8(C=C7(C=C6(OC5OC(C(=O)CC5(OC4OC(C)C(O)CC4))C))))	0.236715	PRISM 4
BGC0001439_antibiotic_A2121_1.fasta	O=C(N)C1=C(O)[C@H](O[C@@H]2O[C@@H]([C@H](CC2)O[C@@H]3O[C@H]([C@H](CC3)O[C@@H]4O[C@H]([C@H](CC4)O[C@@H]5O[C@H]([C@H](CC5)OC(C(C)(C)C(O)=O)=O)C)C)C)C)[C@@]6([H])CC7=CC(C(C(OC)=CC8=O)=O)=C8C(O)=C7C([C@]6(C1=O)O[C@@H]9O[C@@H]([C@H](CC9)O[C@@H]%10O[C@@H]([C@H](CC%10)O)C)C)=O	O=C(N)C6=C(O)C7=C(O)C=8C(=O)C9=C(OC3OC(C)C(OC1OC(C)C(O)CC1)C(OC2OC(C)C(O)C(O)C2)C3)C=C(O)C=C9(C(=O)C=8(C=C7(C=C6(OC5OC(C)C(O)C(O)C5(OC4OC(C(=O)CC4(O))C)))))	0.214286	PRISM 4
BGC0001439_antibiotic_A2121_1.fasta	O=C(N)C1=C(O)[C@H](O[C@@H]2O[C@@H]([C@H](CC2)O[C@@H]3O[C@H]([C@H](CC3)O[C@@H]4O[C@H]([C@H](CC4)O[C@@H]5O[C@H]([C@H](CC5)OC(C(C)(C)C(O)=O)=O)C)C)C)C)[C@@]6([H])CC7=CC(C(C(OC)=CC8=O)=O)=C8C(O)=C7C([C@]6(C1=O)O[C@@H]9O[C@@H]([C@H](CC9)O[C@@H]%10O[C@@H]([C@H](CC%10)O)C)C)=O	O=C(N)C6=C(O)C7=C(O)C=8C(=O)C9=C(OC3OC(C)C(OC2OC(C)C(O)C(OC1OC(C)C(O)C(O)C1)C2)CC3)C=C(O)C=C9(C(=O)C=8(C=C7(C=C6(OC5OC(C)C(OC4OC(C(=O)CC4(O))C)C(O)C5(O)))))	0.217391	PRISM 4
BGC0001439_antibiotic_A2121_1.fasta	O=C(N)C1=C(O)[C@H](O[C@@H]2O[C@@H]([C@H](CC2)O[C@@H]3O[C@H]([C@H](CC3)O[C@@H]4O[C@H]([C@H](CC4)O[C@@H]5O[C@H]([C@H](CC5)OC(CC(O)=O)=O)C)C)C)C)[C@@]6([H])CC7=CC(C(C(OC)=CC8=O)=O)=C8C(O)=C7C([C@]6(C1=O)O[C@@H]9O[C@@H]([C@H](CC9)O[C@@H]%10O[C@@H]([C@H](CC%10)O)C)C)=O	O=C(N)C=6C(O)=CC7=CC=8C(=O)C9=CC(OC1OC(C)C(O)CC1)=CC(O)=C9(C(=O)C=8(C(OC2OC(C)C(O)C(O)C2)=C7(C=6(OC5OC(C)C(OC4OC(C)C(O)C(OC3OC(C(=O)CC3(O))C)C4)C(O)C5(O)))))	0.205607	PRISM 4
BGC0001439_antibiotic_A2121_1.fasta	O=C(N)C1=C(O)[C@H](O[C@@H]2O[C@@H]([C@H](CC2)O[C@@H]3O[C@H]([C@H](CC3)O[C@@H]4O[C@H]([C@H](CC4)O[C@@H]5O[C@H]([C@H](CC5)OC(CC(O)=O)=O)C)C)C)C)[C@@]6([H])CC7=CC(C(C(OC)=CC8=O)=O)=C8C(O)=C7C([C@]6(C1=O)O[C@@H]9O[C@@H]([C@H](CC9)O[C@@H]%10O[C@@H]([C@H](CC%10)O)C)C)=O	O=C(N)C=6C(O)=CC7=CC=8C(=O)C9=CC(OC3OC(C)C(OC2OC(C)C(OC1OC(C)C(O)C(O)C1)C(O)C2(O))CC3)=CC(O)=C9(C(=O)C=8(C(OC4OC(C(=O)CC4(O))C)=C7(C=6(OC5OC(C)C(O)C(O)C5))))	0.183099	PRISM 4
BGC0001439_antibiotic_A2121_1.fasta	O=C(N)C1=C(O)[C@H](O[C@@H]2O[C@@H]([C@H](CC2)O[C@@H]3O[C@H]([C@H](CC3)O[C@@H]4O[C@H]([C@H](CC4)O[C@@H]5O[C@H]([C@H](CC5)OC(CC(O)=O)=O)C)C)C)C)[C@@]6([H])CC7=CC(C(C(OC)=CC8=O)=O)=C8C(O)=C7C([C@]6(C1=O)O[C@@H]9O[C@@H]([C@H](CC9)O[C@@H]%10O[C@@H]([C@H](CC%10)O)C)C)=O	O=C(N)C6=C(O)C7=C(O)C=8C(=O)C9=C(O)C=C(OC3OC(C)C(O)C(OC2OC(C)C(OC1OC(C)C(O)CC1)C(O)C2)C3)C=C9(C(=O)C=8(C=C7(C=C6(OC5OC(C)C(OC4OC(C(=O)CC4(O))C)C(O)C5(O)))))	0.211268	PRISM 4
BGC0001439_antibiotic_A2121_1.fasta	O=C(N)C1=C(O)[C@H](O[C@@H]2O[C@@H]([C@H](CC2)O[C@@H]3O[C@H]([C@H](CC3)O[C@@H]4O[C@H]([C@H](CC4)O[C@@H]5O[C@H]([C@H](CC5)OC(CC(O)=O)=O)C)C)C)C)[C@@]6([H])CC7=CC(C(C(OC)=CC8=O)=O)=C8C(O)=C7C([C@]6(C1=O)O[C@@H]9O[C@@H]([C@H](CC9)O[C@@H]%10O[C@@H]([C@H](CC%10)O)C)C)=O	O=C(N)C=6C(OC3OC(C(=O)CC3(OC2OC(C)C(O)C(O)C2(OC1OC(C)C(O)C(O)C1)))C)=CC7=CC=8C(=O)C9=CC(O)=CC(O)=C9(C(=O)C=8(C(O)=C7(C=6(OC5OC(C)C(O)C(OC4OC(C)C(O)CC4)C5))))	0.245192	PRISM 4
BGC0001439_antibiotic_A2121_1.fasta	O=C(N)C1=C(O)[C@H](O[C@@H]2O[C@@H]([C@H](CC2)O[C@@H]3O[C@H]([C@H](CC3)O[C@@H]4O[C@H]([C@H](CC4)O[C@@H]5O[C@H]([C@H](CC5)OC(CC(O)=O)=O)C)C)C)C)[C@@]6([H])CC7=CC(C(C(OC)=CC8=O)=O)=C8C(O)=C7C([C@]6(C1=O)O[C@@H]9O[C@@H]([C@H](CC9)O[C@@H]%10O[C@@H]([C@H](CC%10)O)C)C)=O	O=C(N)C=6C(OC1OC(C(=O)CC1(O))C)=CC7=CC=8C(=O)C9=CC(OC2OC(C)C(O)CC2)=CC(O)=C9(C(=O)C=8(C(OC3OC(C)C(O)C(O)C3)=C7(C=6(OC5OC(C)C(O)C(OC4OC(C)C(O)C(O)C4(O))C5))))	0.215311	PRISM 4
BGC0001439_antibiotic_A2121_1.fasta	O=C(N)C1=C(O)[C@H](O[C@@H]2O[C@@H]([C@H](CC2)O[C@@H]3O[C@H]([C@H](CC3)O[C@@H]4O[C@H]([C@H](CC4)O[C@@H]5O[C@H]([C@H](CC5)OC(CC(O)=O)=O)C)C)C)C)[C@@]6([H])CC7=CC(C(C(OC)=CC8=O)=O)=C8C(O)=C7C([C@]6(C1=O)O[C@@H]9O[C@@H]([C@H](CC9)O[C@@H]%10O[C@@H]([C@H](CC%10)O)C)C)=O	O=C(N)C6=C(O)C7=C(OC2OC(C)C(OC1OC(C)C(O)C(O)C1(O))C(O)C2)C=8C(=O)C9=C(OC3OC(C)C(O)C(O)C3)C=C(O)C=C9(C(=O)C=8(C=C7(C=C6(OC5OC(C(=O)CC5(OC4OC(C)C(O)CC4))C))))	0.230769	PRISM 4
BGC0001439_antibiotic_A2121_1.fasta	O=C(N)C1=C(O)[C@H](O[C@@H]2O[C@@H]([C@H](CC2)O[C@@H]3O[C@H]([C@H](CC3)O[C@@H]4O[C@H]([C@H](CC4)O[C@@H]5O[C@H]([C@H](CC5)OC(CC(O)=O)=O)C)C)C)C)[C@@]6([H])CC7=CC(C(C(OC)=CC8=O)=O)=C8C(O)=C7C([C@]6(C1=O)O[C@@H]9O[C@@H]([C@H](CC9)O[C@@H]%10O[C@@H]([C@H](CC%10)O)C)C)=O	O=C(N)C6=C(O)C7=C(O)C=8C(=O)C9=C(OC3OC(C)C(OC1OC(C)C(O)CC1)C(OC2OC(C)C(O)C(O)C2)C3)C=C(O)C=C9(C(=O)C=8(C=C7(C=C6(OC5OC(C)C(O)C(O)C5(OC4OC(C(=O)CC4(O))C)))))	0.208531	PRISM 4
BGC0001439_antibiotic_A2121_1.fasta	O=C(N)C1=C(O)[C@H](O[C@@H]2O[C@@H]([C@H](CC2)O[C@@H]3O[C@H]([C@H](CC3)O[C@@H]4O[C@H]([C@H](CC4)O[C@@H]5O[C@H]([C@H](CC5)OC(CC(O)=O)=O)C)C)C)C)[C@@]6([H])CC7=CC(C(C(OC)=CC8=O)=O)=C8C(O)=C7C([C@]6(C1=O)O[C@@H]9O[C@@H]([C@H](CC9)O[C@@H]%10O[C@@H]([C@H](CC%10)O)C)C)=O	O=C(N)C6=C(O)C7=C(O)C=8C(=O)C9=C(OC3OC(C)C(OC2OC(C)C(O)C(OC1OC(C)C(O)C(O)C1)C2)CC3)C=C(O)C=C9(C(=O)C=8(C=C7(C=C6(OC5OC(C)C(OC4OC(C(=O)CC4(O))C)C(O)C5(O)))))	0.211538	PRISM 4
BGC0001439_antibiotic_A2121_1.fasta	CC(C(C([C@]12O[C@H]3CC[C@H](O[C@H]4CC[C@H](O)[C@@H](C)O4)[C@@H](C)O3)=O)=C(O)[C@H](O[C@H]5CC[C@H](O[C@H]6CC[C@H](O[C@H]7CC[C@H](O[C@H]8CC[C@H](OC(C(C)(C)C(O)=O)=O)[C@H](C)O8)[C@H](C)O7)[C@H](C)O6)[C@@H](C)O5)C2CC9=CC%10=C(C(C=C(OC)C%10=O)=O)C(O)=C9C1=O)=O	O=C(N)C=6C(O)=CC7=CC=8C(=O)C9=CC(OC1OC(C)C(O)CC1)=CC(O)=C9(C(=O)C=8(C(OC2OC(C)C(O)C(O)C2)=C7(C=6(OC5OC(C)C(OC4OC(C)C(O)C(OC3OC(C(=O)CC3(O))C)C4)C(O)C5(O)))))	0.189815	PRISM 4
BGC0001439_antibiotic_A2121_1.fasta	CC(C(C([C@]12O[C@H]3CC[C@H](O[C@H]4CC[C@H](O)[C@@H](C)O4)[C@@H](C)O3)=O)=C(O)[C@H](O[C@H]5CC[C@H](O[C@H]6CC[C@H](O[C@H]7CC[C@H](O[C@H]8CC[C@H](OC(C(C)(C)C(O)=O)=O)[C@H](C)O8)[C@H](C)O7)[C@H](C)O6)[C@@H](C)O5)C2CC9=CC%10=C(C(C=C(OC)C%10=O)=O)C(O)=C9C1=O)=O	O=C(N)C=6C(O)=CC7=CC=8C(=O)C9=CC(OC3OC(C)C(OC2OC(C)C(OC1OC(C)C(O)C(O)C1)C(O)C2(O))CC3)=CC(O)=C9(C(=O)C=8(C(OC4OC(C(=O)CC4(O))C)=C7(C=6(OC5OC(C)C(O)C(O)C5))))	0.162037	PRISM 4
BGC0001439_antibiotic_A2121_1.fasta	CC(C(C([C@]12O[C@H]3CC[C@H](O[C@H]4CC[C@H](O)[C@@H](C)O4)[C@@H](C)O3)=O)=C(O)[C@H](O[C@H]5CC[C@H](O[C@H]6CC[C@H](O[C@H]7CC[C@H](O[C@H]8CC[C@H](OC(C(C)(C)C(O)=O)=O)[C@H](C)O8)[C@H](C)O7)[C@H](C)O6)[C@@H](C)O5)C2CC9=CC%10=C(C(C=C(OC)C%10=O)=O)C(O)=C9C1=O)=O	O=C(N)C6=C(O)C7=C(O)C=8C(=O)C9=C(O)C=C(OC3OC(C)C(O)C(OC2OC(C)C(OC1OC(C)C(O)CC1)C(O)C2)C3)C=C9(C(=O)C=8(C=C7(C=C6(OC5OC(C)C(OC4OC(C(=O)CC4(O))C)C(O)C5(O)))))	0.195349	PRISM 4
BGC0001439_antibiotic_A2121_1.fasta	CC(C(C([C@]12O[C@H]3CC[C@H](O[C@H]4CC[C@H](O)[C@@H](C)O4)[C@@H](C)O3)=O)=C(O)[C@H](O[C@H]5CC[C@H](O[C@H]6CC[C@H](O[C@H]7CC[C@H](O[C@H]8CC[C@H](OC(C(C)(C)C(O)=O)=O)[C@H](C)O8)[C@H](C)O7)[C@H](C)O6)[C@@H](C)O5)C2CC9=CC%10=C(C(C=C(OC)C%10=O)=O)C(O)=C9C1=O)=O	O=C(N)C=6C(OC3OC(C(=O)CC3(OC2OC(C)C(O)C(O)C2(OC1OC(C)C(O)C(O)C1)))C)=CC7=CC=8C(=O)C9=CC(O)=CC(O)=C9(C(=O)C=8(C(O)=C7(C=6(OC5OC(C)C(O)C(OC4OC(C)C(O)CC4)C5))))	0.216981	PRISM 4
BGC0001439_antibiotic_A2121_1.fasta	CC(C(C([C@]12O[C@H]3CC[C@H](O[C@H]4CC[C@H](O)[C@@H](C)O4)[C@@H](C)O3)=O)=C(O)[C@H](O[C@H]5CC[C@H](O[C@H]6CC[C@H](O[C@H]7CC[C@H](O[C@H]8CC[C@H](OC(C(C)(C)C(O)=O)=O)[C@H](C)O8)[C@H](C)O7)[C@H](C)O6)[C@@H](C)O5)C2CC9=CC%10=C(C(C=C(OC)C%10=O)=O)C(O)=C9C1=O)=O	O=C(N)C=6C(OC1OC(C(=O)CC1(O))C)=CC7=CC=8C(=O)C9=CC(OC2OC(C)C(O)CC2)=CC(O)=C9(C(=O)C=8(C(OC3OC(C)C(O)C(O)C3)=C7(C=6(OC5OC(C)C(O)C(OC4OC(C)C(O)C(O)C4(O))C5))))	0.182243	PRISM 4
BGC0001439_antibiotic_A2121_1.fasta	CC(C(C([C@]12O[C@H]3CC[C@H](O[C@H]4CC[C@H](O)[C@@H](C)O4)[C@@H](C)O3)=O)=C(O)[C@H](O[C@H]5CC[C@H](O[C@H]6CC[C@H](O[C@H]7CC[C@H](O[C@H]8CC[C@H](OC(C(C)(C)C(O)=O)=O)[C@H](C)O8)[C@H](C)O7)[C@H](C)O6)[C@@H](C)O5)C2CC9=CC%10=C(C(C=C(OC)C%10=O)=O)C(O)=C9C1=O)=O	O=C(N)C6=C(O)C7=C(OC2OC(C)C(OC1OC(C)C(O)C(O)C1(O))C(O)C2)C=8C(=O)C9=C(OC3OC(C)C(O)C(O)C3)C=C(O)C=C9(C(=O)C=8(C=C7(C=C6(OC5OC(C(=O)CC5(OC4OC(C)C(O)CC4))C))))	0.214286	PRISM 4
BGC0001439_antibiotic_A2121_1.fasta	CC(C(C([C@]12O[C@H]3CC[C@H](O[C@H]4CC[C@H](O)[C@@H](C)O4)[C@@H](C)O3)=O)=C(O)[C@H](O[C@H]5CC[C@H](O[C@H]6CC[C@H](O[C@H]7CC[C@H](O[C@H]8CC[C@H](OC(C(C)(C)C(O)=O)=O)[C@H](C)O8)[C@H](C)O7)[C@H](C)O6)[C@@H](C)O5)C2CC9=CC%10=C(C(C=C(OC)C%10=O)=O)C(O)=C9C1=O)=O	O=C(N)C6=C(O)C7=C(O)C=8C(=O)C9=C(OC3OC(C)C(OC1OC(C)C(O)CC1)C(OC2OC(C)C(O)C(O)C2)C3)C=C(O)C=C9(C(=O)C=8(C=C7(C=C6(OC5OC(C)C(O)C(O)C5(OC4OC(C(=O)CC4(O))C)))))	0.192488	PRISM 4
BGC0001439_antibiotic_A2121_1.fasta	CC(C(C([C@]12O[C@H]3CC[C@H](O[C@H]4CC[C@H](O)[C@@H](C)O4)[C@@H](C)O3)=O)=C(O)[C@H](O[C@H]5CC[C@H](O[C@H]6CC[C@H](O[C@H]7CC[C@H](O[C@H]8CC[C@H](OC(C(C)(C)C(O)=O)=O)[C@H](C)O8)[C@H](C)O7)[C@H](C)O6)[C@@H](C)O5)C2CC9=CC%10=C(C(C=C(OC)C%10=O)=O)C(O)=C9C1=O)=O	O=C(N)C6=C(O)C7=C(O)C=8C(=O)C9=C(OC3OC(C)C(OC2OC(C)C(O)C(OC1OC(C)C(O)C(O)C1)C2)CC3)C=C(O)C=C9(C(=O)C=8(C=C7(C=C6(OC5OC(C)C(OC4OC(C(=O)CC4(O))C)C(O)C5(O)))))	0.195238	PRISM 4
BGC0001439_antibiotic_A2121_1.fasta	O=C(N)C1=C(O)[C@H](O[C@@H]2O[C@@H]([C@H](CC2)O[C@@H]3O[C@H]([C@H](CC3)O[C@@H]4O[C@H]([C@H](CC4)O[C@@H]5O[C@H]([C@H](CC5)OC(C(C)C(O)=O)=O)C)C)C)C)[C@@]6([H])CC7=CC(C(C(OC)=CC8=O)=O)=C8C(O)=C7C([C@]6(C1=O)O[C@@H]9O[C@@H]([C@H](CC9)O[C@@H]%10O[C@@H]([C@H](CC%10)O)C)C)=O	O=C(N)C=6C(O)=CC7=CC=8C(=O)C9=CC(OC1OC(C)C(O)CC1)=CC(O)=C9(C(=O)C=8(C(OC2OC(C)C(O)C(O)C2)=C7(C=6(OC5OC(C)C(OC4OC(C)C(O)C(OC3OC(C(=O)CC3(O))C)C4)C(O)C5(O)))))	0.216981	PRISM 4
BGC0001439_antibiotic_A2121_1.fasta	O=C(N)C1=C(O)[C@H](O[C@@H]2O[C@@H]([C@H](CC2)O[C@@H]3O[C@H]([C@H](CC3)O[C@@H]4O[C@H]([C@H](CC4)O[C@@H]5O[C@H]([C@H](CC5)OC(C(C)C(O)=O)=O)C)C)C)C)[C@@]6([H])CC7=CC(C(C(OC)=CC8=O)=O)=C8C(O)=C7C([C@]6(C1=O)O[C@@H]9O[C@@H]([C@H](CC9)O[C@@H]%10O[C@@H]([C@H](CC%10)O)C)C)=O	O=C(N)C=6C(O)=CC7=CC=8C(=O)C9=CC(OC3OC(C)C(OC2OC(C)C(OC1OC(C)C(O)C(O)C1)C(O)C2(O))CC3)=CC(O)=C9(C(=O)C=8(C(OC4OC(C(=O)CC4(O))C)=C7(C=6(OC5OC(C)C(O)C(O)C5))))	0.188679	PRISM 4
BGC0001439_antibiotic_A2121_1.fasta	O=C(N)C1=C(O)[C@H](O[C@@H]2O[C@@H]([C@H](CC2)O[C@@H]3O[C@H]([C@H](CC3)O[C@@H]4O[C@H]([C@H](CC4)O[C@@H]5O[C@H]([C@H](CC5)OC(C(C)C(O)=O)=O)C)C)C)C)[C@@]6([H])CC7=CC(C(C(OC)=CC8=O)=O)=C8C(O)=C7C([C@]6(C1=O)O[C@@H]9O[C@@H]([C@H](CC9)O[C@@H]%10O[C@@H]([C@H](CC%10)O)C)C)=O	O=C(N)C6=C(O)C7=C(O)C=8C(=O)C9=C(O)C=C(OC3OC(C)C(O)C(OC2OC(C)C(OC1OC(C)C(O)CC1)C(O)C2)C3)C=C9(C(=O)C=8(C=C7(C=C6(OC5OC(C)C(OC4OC(C(=O)CC4(O))C)C(O)C5(O)))))	0.216981	PRISM 4
BGC0001439_antibiotic_A2121_1.fasta	O=C(N)C1=C(O)[C@H](O[C@@H]2O[C@@H]([C@H](CC2)O[C@@H]3O[C@H]([C@H](CC3)O[C@@H]4O[C@H]([C@H](CC4)O[C@@H]5O[C@H]([C@H](CC5)OC(C(C)C(O)=O)=O)C)C)C)C)[C@@]6([H])CC7=CC(C(C(OC)=CC8=O)=O)=C8C(O)=C7C([C@]6(C1=O)O[C@@H]9O[C@@H]([C@H](CC9)O[C@@H]%10O[C@@H]([C@H](CC%10)O)C)C)=O	O=C(N)C=6C(OC3OC(C(=O)CC3(OC2OC(C)C(O)C(O)C2(OC1OC(C)C(O)C(O)C1)))C)=CC7=CC=8C(=O)C9=CC(O)=CC(O)=C9(C(=O)C=8(C(O)=C7(C=6(OC5OC(C)C(O)C(OC4OC(C)C(O)CC4)C5))))	0.245192	PRISM 4
BGC0001439_antibiotic_A2121_1.fasta	O=C(N)C1=C(O)[C@H](O[C@@H]2O[C@@H]([C@H](CC2)O[C@@H]3O[C@H]([C@H](CC3)O[C@@H]4O[C@H]([C@H](CC4)O[C@@H]5O[C@H]([C@H](CC5)OC(C(C)C(O)=O)=O)C)C)C)C)[C@@]6([H])CC7=CC(C(C(OC)=CC8=O)=O)=C8C(O)=C7C([C@]6(C1=O)O[C@@H]9O[C@@H]([C@H](CC9)O[C@@H]%10O[C@@H]([C@H](CC%10)O)C)C)=O	O=C(N)C=6C(OC1OC(C(=O)CC1(O))C)=CC7=CC=8C(=O)C9=CC(OC2OC(C)C(O)CC2)=CC(O)=C9(C(=O)C=8(C(OC3OC(C)C(O)C(O)C3)=C7(C=6(OC5OC(C)C(O)C(OC4OC(C)C(O)C(O)C4(O))C5))))	0.215311	PRISM 4
BGC0001439_antibiotic_A2121_1.fasta	O=C(N)C1=C(O)[C@H](O[C@@H]2O[C@@H]([C@H](CC2)O[C@@H]3O[C@H]([C@H](CC3)O[C@@H]4O[C@H]([C@H](CC4)O[C@@H]5O[C@H]([C@H](CC5)OC(C(C)C(O)=O)=O)C)C)C)C)[C@@]6([H])CC7=CC(C(C(OC)=CC8=O)=O)=C8C(O)=C7C([C@]6(C1=O)O[C@@H]9O[C@@H]([C@H](CC9)O[C@@H]%10O[C@@H]([C@H](CC%10)O)C)C)=O	O=C(N)C6=C(O)C7=C(OC2OC(C)C(OC1OC(C)C(O)C(O)C1(O))C(O)C2)C=8C(=O)C9=C(OC3OC(C)C(O)C(O)C3)C=C(O)C=C9(C(=O)C=8(C=C7(C=C6(OC5OC(C(=O)CC5(OC4OC(C)C(O)CC4))C))))	0.242718	PRISM 4
BGC0001439_antibiotic_A2121_1.fasta	O=C(N)C1=C(O)[C@H](O[C@@H]2O[C@@H]([C@H](CC2)O[C@@H]3O[C@H]([C@H](CC3)O[C@@H]4O[C@H]([C@H](CC4)O[C@@H]5O[C@H]([C@H](CC5)OC(C(C)C(O)=O)=O)C)C)C)C)[C@@]6([H])CC7=CC(C(C(OC)=CC8=O)=O)=C8C(O)=C7C([C@]6(C1=O)O[C@@H]9O[C@@H]([C@H](CC9)O[C@@H]%10O[C@@H]([C@H](CC%10)O)C)C)=O	O=C(N)C6=C(O)C7=C(O)C=8C(=O)C9=C(OC3OC(C)C(OC1OC(C)C(O)CC1)C(OC2OC(C)C(O)C(O)C2)C3)C=C(O)C=C9(C(=O)C=8(C=C7(C=C6(OC5OC(C)C(O)C(O)C5(OC4OC(C(=O)CC4(O))C)))))	0.220096	PRISM 4
BGC0001439_antibiotic_A2121_1.fasta	O=C(N)C1=C(O)[C@H](O[C@@H]2O[C@@H]([C@H](CC2)O[C@@H]3O[C@H]([C@H](CC3)O[C@@H]4O[C@H]([C@H](CC4)O[C@@H]5O[C@H]([C@H](CC5)OC(C(C)C(O)=O)=O)C)C)C)C)[C@@]6([H])CC7=CC(C(C(OC)=CC8=O)=O)=C8C(O)=C7C([C@]6(C1=O)O[C@@H]9O[C@@H]([C@H](CC9)O[C@@H]%10O[C@@H]([C@H](CC%10)O)C)C)=O	O=C(N)C6=C(O)C7=C(O)C=8C(=O)C9=C(OC3OC(C)C(OC2OC(C)C(O)C(OC1OC(C)C(O)C(O)C1)C2)CC3)C=C(O)C=C9(C(=O)C=8(C=C7(C=C6(OC5OC(C)C(OC4OC(C(=O)CC4(O))C)C(O)C5(O)))))	0.217391	PRISM 4
BGC0001439_antibiotic_A2121_1.fasta	O=C(N)C1=C(O)[C@H](O[C@@H]2O[C@@H]([C@H](CC2)O[C@@H]3O[C@H]([C@H](CC3)O[C@@H]4O[C@H]([C@H](CC4)O[C@@H]5O[C@H]([C@H](CC5)O)C)C)C)C)[C@@]6([H])CC7=CC(C(C(OC)=CC8=O)=O)=C8C(O)=C7C([C@]6(C1=O)O[C@@H]9O[C@@H]([C@H](CC9)O[C@@H]%10O[C@@H]([C@H](CC%10)O)C)C)=O	O=C(N)C=6C(O)=CC7=CC=8C(=O)C9=CC(OC1OC(C)C(O)CC1)=CC(O)=C9(C(=O)C=8(C(OC2OC(C)C(O)C(O)C2)=C7(C=6(OC5OC(C)C(OC4OC(C)C(O)C(OC3OC(C(=O)CC3(O))C)C4)C(O)C5(O)))))	0.21608	PRISM 4
BGC0001439_antibiotic_A2121_1.fasta	O=C(N)C1=C(O)[C@H](O[C@@H]2O[C@@H]([C@H](CC2)O[C@@H]3O[C@H]([C@H](CC3)O[C@@H]4O[C@H]([C@H](CC4)O[C@@H]5O[C@H]([C@H](CC5)O)C)C)C)C)[C@@]6([H])CC7=CC(C(C(OC)=CC8=O)=O)=C8C(O)=C7C([C@]6(C1=O)O[C@@H]9O[C@@H]([C@H](CC9)O[C@@H]%10O[C@@H]([C@H](CC%10)O)C)C)=O	O=C(N)C=6C(O)=CC7=CC=8C(=O)C9=CC(OC3OC(C)C(OC2OC(C)C(OC1OC(C)C(O)C(O)C1)C(O)C2(O))CC3)=CC(O)=C9(C(=O)C=8(C(OC4OC(C(=O)CC4(O))C)=C7(C=6(OC5OC(C)C(O)C(O)C5))))	0.191919	PRISM 4
BGC0001439_antibiotic_A2121_1.fasta	O=C(N)C1=C(O)[C@H](O[C@@H]2O[C@@H]([C@H](CC2)O[C@@H]3O[C@H]([C@H](CC3)O[C@@H]4O[C@H]([C@H](CC4)O[C@@H]5O[C@H]([C@H](CC5)O)C)C)C)C)[C@@]6([H])CC7=CC(C(C(OC)=CC8=O)=O)=C8C(O)=C7C([C@]6(C1=O)O[C@@H]9O[C@@H]([C@H](CC9)O[C@@H]%10O[C@@H]([C@H](CC%10)O)C)C)=O	O=C(N)C6=C(O)C7=C(O)C=8C(=O)C9=C(O)C=C(OC3OC(C)C(O)C(OC2OC(C)C(OC1OC(C)C(O)CC1)C(O)C2)C3)C=C9(C(=O)C=8(C=C7(C=C6(OC5OC(C)C(OC4OC(C(=O)CC4(O))C)C(O)C5(O)))))	0.228426	PRISM 4
BGC0001439_antibiotic_A2121_1.fasta	O=C(N)C1=C(O)[C@H](O[C@@H]2O[C@@H]([C@H](CC2)O[C@@H]3O[C@H]([C@H](CC3)O[C@@H]4O[C@H]([C@H](CC4)O[C@@H]5O[C@H]([C@H](CC5)O)C)C)C)C)[C@@]6([H])CC7=CC(C(C(OC)=CC8=O)=O)=C8C(O)=C7C([C@]6(C1=O)O[C@@H]9O[C@@H]([C@H](CC9)O[C@@H]%10O[C@@H]([C@H](CC%10)O)C)C)=O	O=C(N)C=6C(OC3OC(C(=O)CC3(OC2OC(C)C(O)C(O)C2(OC1OC(C)C(O)C(O)C1)))C)=CC7=CC=8C(=O)C9=CC(O)=CC(O)=C9(C(=O)C=8(C(O)=C7(C=6(OC5OC(C)C(O)C(OC4OC(C)C(O)CC4)C5))))	0.259067	PRISM 4
BGC0001439_antibiotic_A2121_1.fasta	O=C(N)C1=C(O)[C@H](O[C@@H]2O[C@@H]([C@H](CC2)O[C@@H]3O[C@H]([C@H](CC3)O[C@@H]4O[C@H]([C@H](CC4)O[C@@H]5O[C@H]([C@H](CC5)O)C)C)C)C)[C@@]6([H])CC7=CC(C(C(OC)=CC8=O)=O)=C8C(O)=C7C([C@]6(C1=O)O[C@@H]9O[C@@H]([C@H](CC9)O[C@@H]%10O[C@@H]([C@H](CC%10)O)C)C)=O	O=C(N)C=6C(OC1OC(C(=O)CC1(O))C)=CC7=CC=8C(=O)C9=CC(OC2OC(C)C(O)CC2)=CC(O)=C9(C(=O)C=8(C(OC3OC(C)C(O)C(O)C3)=C7(C=6(OC5OC(C)C(O)C(OC4OC(C)C(O)C(O)C4(O))C5))))	0.220513	PRISM 4
BGC0001439_antibiotic_A2121_1.fasta	O=C(N)C1=C(O)[C@H](O[C@@H]2O[C@@H]([C@H](CC2)O[C@@H]3O[C@H]([C@H](CC3)O[C@@H]4O[C@H]([C@H](CC4)O[C@@H]5O[C@H]([C@H](CC5)O)C)C)C)C)[C@@]6([H])CC7=CC(C(C(OC)=CC8=O)=O)=C8C(O)=C7C([C@]6(C1=O)O[C@@H]9O[C@@H]([C@H](CC9)O[C@@H]%10O[C@@H]([C@H](CC%10)O)C)C)=O	O=C(N)C6=C(O)C7=C(OC2OC(C)C(OC1OC(C)C(O)C(O)C1(O))C(O)C2)C=8C(=O)C9=C(OC3OC(C)C(O)C(O)C3)C=C(O)C=C9(C(=O)C=8(C=C7(C=C6(OC5OC(C(=O)CC5(OC4OC(C)C(O)CC4))C))))	0.25	PRISM 4
BGC0001439_antibiotic_A2121_1.fasta	O=C(N)C1=C(O)[C@H](O[C@@H]2O[C@@H]([C@H](CC2)O[C@@H]3O[C@H]([C@H](CC3)O[C@@H]4O[C@H]([C@H](CC4)O[C@@H]5O[C@H]([C@H](CC5)O)C)C)C)C)[C@@]6([H])CC7=CC(C(C(OC)=CC8=O)=O)=C8C(O)=C7C([C@]6(C1=O)O[C@@H]9O[C@@H]([C@H](CC9)O[C@@H]%10O[C@@H]([C@H](CC%10)O)C)C)=O	O=C(N)C6=C(O)C7=C(O)C=8C(=O)C9=C(OC3OC(C)C(OC1OC(C)C(O)CC1)C(OC2OC(C)C(O)C(O)C2)C3)C=C(O)C=C9(C(=O)C=8(C=C7(C=C6(OC5OC(C)C(O)C(O)C5(OC4OC(C(=O)CC4(O))C)))))	0.225641	PRISM 4
BGC0001439_antibiotic_A2121_1.fasta	O=C(N)C1=C(O)[C@H](O[C@@H]2O[C@@H]([C@H](CC2)O[C@@H]3O[C@H]([C@H](CC3)O[C@@H]4O[C@H]([C@H](CC4)O[C@@H]5O[C@H]([C@H](CC5)O)C)C)C)C)[C@@]6([H])CC7=CC(C(C(OC)=CC8=O)=O)=C8C(O)=C7C([C@]6(C1=O)O[C@@H]9O[C@@H]([C@H](CC9)O[C@@H]%10O[C@@H]([C@H](CC%10)O)C)C)=O	O=C(N)C6=C(O)C7=C(O)C=8C(=O)C9=C(OC3OC(C)C(OC2OC(C)C(O)C(OC1OC(C)C(O)C(O)C1)C2)CC3)C=C(O)C=C9(C(=O)C=8(C=C7(C=C6(OC5OC(C)C(OC4OC(C(=O)CC4(O))C)C(O)C5(O)))))	0.229167	PRISM 4
BGC0001439_antibiotic_A2121_1.fasta	O=C(N)C1=C(O)[C@H](O[C@@H]2O[C@@H]([C@H](CC2)O[C@@H]3O[C@H]([C@H](CC3)O[C@@H]4O[C@H]([C@H](CC4)O[C@@H]5O[C@H]([C@H](CC5)OC(C(C)(C)C(O)=O)=O)C)C)C)C)[C@@]6([H])CC7=CC(C(C(OC)=CC8=O)=O)=C8C(O)=C7C([C@]6(C1=O)O[C@@H]9O[C@@H]([C@H](CC9)O[C@@H]%10O[C@@H]([C@H](CC%10)O)C)C)=O	N[C@@H](C)C(=O)CC(=O)	0.0434783	antiSMASH 4
BGC0001439_antibiotic_A2121_1.fasta	O=C(N)C1=C(O)[C@H](O[C@@H]2O[C@@H]([C@H](CC2)O[C@@H]3O[C@H]([C@H](CC3)O[C@@H]4O[C@H]([C@H](CC4)O[C@@H]5O[C@H]([C@H](CC5)OC(CC(O)=O)=O)C)C)C)C)[C@@]6([H])CC7=CC(C(C(OC)=CC8=O)=O)=C8C(O)=C7C([C@]6(C1=O)O[C@@H]9O[C@@H]([C@H](CC9)O[C@@H]%10O[C@@H]([C@H](CC%10)O)C)C)=O	N[C@@H](C)C(=O)CC(=O)	0.0510949	antiSMASH 4
BGC0001439_antibiotic_A2121_1.fasta	CC(C(C([C@]12O[C@H]3CC[C@H](O[C@H]4CC[C@H](O)[C@@H](C)O4)[C@@H](C)O3)=O)=C(O)[C@H](O[C@H]5CC[C@H](O[C@H]6CC[C@H](O[C@H]7CC[C@H](O[C@H]8CC[C@H](OC(C(C)(C)C(O)=O)=O)[C@H](C)O8)[C@H](C)O7)[C@H](C)O6)[C@@H](C)O5)C2CC9=CC%10=C(C(C=C(OC)C%10=O)=O)C(O)=C9C1=O)=O	N[C@@H](C)C(=O)CC(=O)	0.0362319	antiSMASH 4
BGC0001439_antibiotic_A2121_1.fasta	O=C(N)C1=C(O)[C@H](O[C@@H]2O[C@@H]([C@H](CC2)O[C@@H]3O[C@H]([C@H](CC3)O[C@@H]4O[C@H]([C@H](CC4)O[C@@H]5O[C@H]([C@H](CC5)OC(C(C)C(O)=O)=O)C)C)C)C)[C@@]6([H])CC7=CC(C(C(OC)=CC8=O)=O)=C8C(O)=C7C([C@]6(C1=O)O[C@@H]9O[C@@H]([C@H](CC9)O[C@@H]%10O[C@@H]([C@H](CC%10)O)C)C)=O	N[C@@H](C)C(=O)CC(=O)	0.0588235	antiSMASH 4
BGC0001439_antibiotic_A2121_1.fasta	O=C(N)C1=C(O)[C@H](O[C@@H]2O[C@@H]([C@H](CC2)O[C@@H]3O[C@H]([C@H](CC3)O[C@@H]4O[C@H]([C@H](CC4)O[C@@H]5O[C@H]([C@H](CC5)O)C)C)C)C)[C@@]6([H])CC7=CC(C(C(OC)=CC8=O)=O)=C8C(O)=C7C([C@]6(C1=O)O[C@@H]9O[C@@H]([C@H](CC9)O[C@@H]%10O[C@@H]([C@H](CC%10)O)C)C)=O	N[C@@H](C)C(=O)CC(=O)	0.0491803	antiSMASH 4
BGC0001439_antibiotic_A2121_1.fasta	O=C(N)C1=C(O)[C@H](O[C@@H]2O[C@@H]([C@H](CC2)O[C@@H]3O[C@H]([C@H](CC3)O[C@@H]4O[C@H]([C@H](CC4)O[C@@H]5O[C@H]([C@H](CC5)OC(C(C)(C)C(O)=O)=O)C)C)C)C)[C@@]6([H])CC7=CC(C(C(OC)=CC8=O)=O)=C8C(O)=C7C([C@]6(C1=O)O[C@@H]9O[C@@H]([C@H](CC9)O[C@@H]%10O[C@@H]([C@H](CC%10)O)C)C)=O	C(C)C(=O)NC([*])C(=O)O	0.0652174	NP.searcher
BGC0001439_antibiotic_A2121_1.fasta	O=C(N)C1=C(O)[C@H](O[C@@H]2O[C@@H]([C@H](CC2)O[C@@H]3O[C@H]([C@H](CC3)O[C@@H]4O[C@H]([C@H](CC4)O[C@@H]5O[C@H]([C@H](CC5)OC(CC(O)=O)=O)C)C)C)C)[C@@]6([H])CC7=CC(C(C(OC)=CC8=O)=O)=C8C(O)=C7C([C@]6(C1=O)O[C@@H]9O[C@@H]([C@H](CC9)O[C@@H]%10O[C@@H]([C@H](CC%10)O)C)C)=O	C(C)C(=O)NC([*])C(=O)O	0.0808824	NP.searcher
BGC0001439_antibiotic_A2121_1.fasta	CC(C(C([C@]12O[C@H]3CC[C@H](O[C@H]4CC[C@H](O)[C@@H](C)O4)[C@@H](C)O3)=O)=C(O)[C@H](O[C@H]5CC[C@H](O[C@H]6CC[C@H](O[C@H]7CC[C@H](O[C@H]8CC[C@H](OC(C(C)(C)C(O)=O)=O)[C@H](C)O8)[C@H](C)O7)[C@H](C)O6)[C@@H](C)O5)C2CC9=CC%10=C(C(C=C(OC)C%10=O)=O)C(O)=C9C1=O)=O	C(C)C(=O)NC([*])C(=O)O	0.0656934	NP.searcher
BGC0001439_antibiotic_A2121_1.fasta	O=C(N)C1=C(O)[C@H](O[C@@H]2O[C@@H]([C@H](CC2)O[C@@H]3O[C@H]([C@H](CC3)O[C@@H]4O[C@H]([C@H](CC4)O[C@@H]5O[C@H]([C@H](CC5)OC(C(C)C(O)=O)=O)C)C)C)C)[C@@]6([H])CC7=CC(C(C(OC)=CC8=O)=O)=C8C(O)=C7C([C@]6(C1=O)O[C@@H]9O[C@@H]([C@H](CC9)O[C@@H]%10O[C@@H]([C@H](CC%10)O)C)C)=O	C(C)C(=O)NC([*])C(=O)O	0.0808824	NP.searcher
BGC0001439_antibiotic_A2121_1.fasta	O=C(N)C1=C(O)[C@H](O[C@@H]2O[C@@H]([C@H](CC2)O[C@@H]3O[C@H]([C@H](CC3)O[C@@H]4O[C@H]([C@H](CC4)O[C@@H]5O[C@H]([C@H](CC5)O)C)C)C)C)[C@@]6([H])CC7=CC(C(C(OC)=CC8=O)=O)=C8C(O)=C7C([C@]6(C1=O)O[C@@H]9O[C@@H]([C@H](CC9)O[C@@H]%10O[C@@H]([C@H](CC%10)O)C)C)=O	C(C)C(=O)NC([*])C(=O)O	0.0650407	NP.searcher
BGC0001444_caboxamycin.fasta	OC(=O)C1=C2N=C(OC2=CC=C1)C1=CC=CC=C1O		0	PRISM 1
BGC0001444_caboxamycin.fasta	OC(=O)C1=C2N=C(OC2=CC=C1)C1=CC=CC=C1O			antiSMASH 4
BGC0001444_caboxamycin.fasta	OC(=O)C1=C2N=C(OC2=CC=C1)C1=CC=CC=C1O	NC([*])C(=O)C([*])C(=O)O	0.0847458	NP.searcher
BGC0001448_Malacidin_B.fasta	C[C@@H]1C[C@H]2C(=O)NC([C@@H](C(=O)N[C@@H](C(=O)N[C@H](C(=O)N[C@H](C(=O)N[C@H](C(=O)NCC(=O)N[C@@H](C(=O)N[C@H](C(=O)N2C1)C(C)C)C(C)C(=O)O)CC(=O)O)C(C(=O)O)O)CCCCN)C(C)C)NC(=O)[C@H](C(C)C(=O)O)NC(=O)/C=C/C=C\CCC(C)C)C	O=C(O)CC(NC(=O)C(NC(=O)C(NC(=O)CCCCCCCCC)CCCN)CC(=O)O)C(=O)NCC(=O)NC(C(=O)c13(cccc(OC(=O)C2N(C(=O)C(NC(=O)C(NC(=O)C(NC(=O)C(NC1(=O))CC(=O)N)CCN)C(C)C)C(C)C)CCC2)c3(O)))CC(=O)O		PRISM 1
BGC0001448_Malacidin_B.fasta	C[C@@H]1C[C@H]2C(=O)NC([C@@H](C(=O)N[C@@H](C(=O)N[C@H](C(=O)N[C@H](C(=O)N[C@H](C(=O)NCC(=O)N[C@@H](C(=O)N[C@H](C(=O)N2C1)C(C)C)C(C)C(=O)O)CC(=O)O)C(C(=O)O)O)CCCCN)C(C)C)NC(=O)[C@H](C(C)C(=O)O)NC(=O)/C=C/C=C\CCC(C)C)C	O=C(O)CC1NC(=O)C(NC(=O)C(NC(=O)C(NC(=O)C(NC(=O)C(NC(=O)c3(cccc(OC(=O)C2N(C(=O)C(NC(=O)C(NC(=O)CNC1(=O))CC(=O)O)C(C)C)CCC2)c3(O))C(=O)CCCCCCCCC)CC(=O)N)CCN)C(C)C)CCCN)CC(=O)O		PRISM 1
BGC0001448_Malacidin_B.fasta	C[C@@H]1C[C@H]2C(=O)NC([C@@H](C(=O)N[C@@H](C(=O)N[C@H](C(=O)N[C@H](C(=O)N[C@H](C(=O)NCC(=O)N[C@@H](C(=O)N[C@H](C(=O)N2C1)C(C)C)C(C)C(=O)O)CC(=O)O)C(C(=O)O)O)CCCCN)C(C)C)NC(=O)[C@H](C(C)C(=O)O)NC(=O)/C=C/C=C\CCC(C)C)C	O=C(O)CC(NC(=O)C(NC(=O)C(NC(=O)CCCCCCCCC)CCCN)CC(=O)O)C(=O)NCC(=O)NC(C(=O)c1(cccc(O)c1(O))(C(=O)NC(C(=O)NC(C(=O)NC(C(=O)NC(C(=O)N2CCCC2(C(=O)O))C(C)C)C(C)C)CCN)CC(=O)N))CC(=O)O		PRISM 1
BGC0001448_Malacidin_B.fasta	C[C@@H]1C[C@H]2C(=O)NC([C@@H](C(=O)N[C@@H](C(=O)N[C@H](C(=O)N[C@H](C(=O)N[C@H](C(=O)NCC(=O)N[C@@H](C(=O)N[C@H](C(=O)N2C1)C(C)C)C(C)C(=O)O)CC(=O)O)C(C(=O)O)O)CCCCN)C(C)C)NC(=O)[C@H](C(C)C(=O)O)NC(=O)/C=C/C=C\CCC(C)C)C	O=C(O)CC(NC(=O)CNC(=O)C(NC(=O)C(NC(=O)C(NC(=O)C(NC(=O)C(NC(=O)C(NC(=O)c1(cccc(O)c1(O))C(=O)CCCCCCCCC)CC(=O)N)CCN)C(C)C)CCCN)CC(=O)O)CC(=O)O)C(=O)NC(C(=O)N2CCCC2(C(=O)O))C(C)C		PRISM 1
BGC0001448_Malacidin_B.fasta	CCC(C)CC/C=C\C=C\C(=O)N[C@@H](C(C)C(=O)O)C(=O)N[C@H]1C(NC(=O)[C@@H]2C[C@H](CN2C(=O)[C@@H](NC(=O)[C@H](NC(=O)CNC(=O)[C@@H](NC(=O)[C@@H](NC(=O)[C@@H](NC(=O)[C@H](NC1=O)C(C)C)CCCCN)C(C(=O)O)O)CC(=O)O)C(C)C(=O)O)C(C)C)C)C	O=C(O)CC(NC(=O)C(NC(=O)C(NC(=O)CCCCCCCCC)CCCN)CC(=O)O)C(=O)NCC(=O)NC(C(=O)c13(cccc(OC(=O)C2N(C(=O)C(NC(=O)C(NC(=O)C(NC(=O)C(NC1(=O))CC(=O)N)CCN)C(C)C)C(C)C)CCC2)c3(O)))CC(=O)O		PRISM 1
BGC0001448_Malacidin_B.fasta	CCC(C)CC/C=C\C=C\C(=O)N[C@@H](C(C)C(=O)O)C(=O)N[C@H]1C(NC(=O)[C@@H]2C[C@H](CN2C(=O)[C@@H](NC(=O)[C@H](NC(=O)CNC(=O)[C@@H](NC(=O)[C@@H](NC(=O)[C@@H](NC(=O)[C@H](NC1=O)C(C)C)CCCCN)C(C(=O)O)O)CC(=O)O)C(C)C(=O)O)C(C)C)C)C	O=C(O)CC1NC(=O)C(NC(=O)C(NC(=O)C(NC(=O)C(NC(=O)C(NC(=O)c3(cccc(OC(=O)C2N(C(=O)C(NC(=O)C(NC(=O)CNC1(=O))CC(=O)O)C(C)C)CCC2)c3(O))C(=O)CCCCCCCCC)CC(=O)N)CCN)C(C)C)CCCN)CC(=O)O		PRISM 1
BGC0001448_Malacidin_B.fasta	CCC(C)CC/C=C\C=C\C(=O)N[C@@H](C(C)C(=O)O)C(=O)N[C@H]1C(NC(=O)[C@@H]2C[C@H](CN2C(=O)[C@@H](NC(=O)[C@H](NC(=O)CNC(=O)[C@@H](NC(=O)[C@@H](NC(=O)[C@@H](NC(=O)[C@H](NC1=O)C(C)C)CCCCN)C(C(=O)O)O)CC(=O)O)C(C)C(=O)O)C(C)C)C)C	O=C(O)CC(NC(=O)C(NC(=O)C(NC(=O)CCCCCCCCC)CCCN)CC(=O)O)C(=O)NCC(=O)NC(C(=O)c1(cccc(O)c1(O))(C(=O)NC(C(=O)NC(C(=O)NC(C(=O)NC(C(=O)N2CCCC2(C(=O)O))C(C)C)C(C)C)CCN)CC(=O)N))CC(=O)O		PRISM 1
BGC0001448_Malacidin_B.fasta	CCC(C)CC/C=C\C=C\C(=O)N[C@@H](C(C)C(=O)O)C(=O)N[C@H]1C(NC(=O)[C@@H]2C[C@H](CN2C(=O)[C@@H](NC(=O)[C@H](NC(=O)CNC(=O)[C@@H](NC(=O)[C@@H](NC(=O)[C@@H](NC(=O)[C@H](NC1=O)C(C)C)CCCCN)C(C(=O)O)O)CC(=O)O)C(C)C(=O)O)C(C)C)C)C	O=C(O)CC(NC(=O)CNC(=O)C(NC(=O)C(NC(=O)C(NC(=O)C(NC(=O)C(NC(=O)C(NC(=O)c1(cccc(O)c1(O))C(=O)CCCCCCCCC)CC(=O)N)CCN)C(C)C)CCCN)CC(=O)O)CC(=O)O)C(=O)NC(C(=O)N2CCCC2(C(=O)O))C(C)C		PRISM 1
BGC0001448_Malacidin_B.fasta	C[C@@H]1C[C@H]2C(=O)NC([C@@H](C(=O)N[C@@H](C(=O)N[C@H](C(=O)N[C@H](C(=O)N[C@H](C(=O)NCC(=O)N[C@@H](C(=O)N[C@H](C(=O)N2C1)C(C)C)C(C)C(=O)O)CC(=O)O)C(C(=O)O)O)CCCCN)C(C)C)NC(=O)[C@H](C(C)C(=O)O)NC(=O)/C=C/C=C\CCC(C)C)C	O=C(O)CC(NC(=O)CNC(=O)C(NC(=O)C(NC(=O)C(NC(=O)C(NC(=O)C(NC(=O)CCCCCCCCC)CC(=O)N)C(C)C)CCCN)CC(=O)O)CC(=O)O)C(=O)NC(C(=O)N1CCCC1(C(=O)O))C(C)C	0.149321	PRISM 4
BGC0001448_Malacidin_B.fasta	CCC(C)CC/C=C\C=C\C(=O)N[C@@H](C(C)C(=O)O)C(=O)N[C@H]1C(NC(=O)[C@@H]2C[C@H](CN2C(=O)[C@@H](NC(=O)[C@H](NC(=O)CNC(=O)[C@@H](NC(=O)[C@@H](NC(=O)[C@@H](NC(=O)[C@H](NC1=O)C(C)C)CCCCN)C(C(=O)O)O)CC(=O)O)C(C)C(=O)O)C(C)C)C)C	O=C(O)CC(NC(=O)CNC(=O)C(NC(=O)C(NC(=O)C(NC(=O)C(NC(=O)C(NC(=O)CCCCCCCCC)CC(=O)N)C(C)C)CCCN)CC(=O)O)CC(=O)O)C(=O)NC(C(=O)N1CCCC1(C(=O)O))C(C)C	0.151786	PRISM 4
BGC0001448_Malacidin_B.fasta	C[C@@H]1C[C@H]2C(=O)NC([C@@H](C(=O)N[C@@H](C(=O)N[C@H](C(=O)N[C@H](C(=O)N[C@H](C(=O)NCC(=O)N[C@@H](C(=O)N[C@H](C(=O)N2C1)C(C)C)C(C)C(=O)O)CC(=O)O)C(C(=O)O)O)CCCCN)C(C)C)NC(=O)[C@H](C(C)C(=O)O)NC(=O)/C=C/C=C\CCC(C)C)C	NC([*])C(=O)C([*])C(-O)N[C@@H](CC(=O)O)C(=O)NC([*])C(=O)N[C@@H](CCCCN)C(=O)N[C@@H](CC(=O)O)C(=O)N[C@@H](CC(=O)O)C(=O)NCC(=O)N[C@@H](CCC(=O)O)C(=O)N[C@@H](C(C)C)C(=O)N1[C@@H](CCC1)C(=O)	0.154867	antiSMASH 4
BGC0001448_Malacidin_B.fasta	CCC(C)CC/C=C\C=C\C(=O)N[C@@H](C(C)C(=O)O)C(=O)N[C@H]1C(NC(=O)[C@@H]2C[C@H](CN2C(=O)[C@@H](NC(=O)[C@H](NC(=O)CNC(=O)[C@@H](NC(=O)[C@@H](NC(=O)[C@@H](NC(=O)[C@H](NC1=O)C(C)C)CCCCN)C(C(=O)O)O)CC(=O)O)C(C)C(=O)O)C(C)C)C)C	NC([*])C(=O)C([*])C(-O)N[C@@H](CC(=O)O)C(=O)NC([*])C(=O)N[C@@H](CCCCN)C(=O)N[C@@H](CC(=O)O)C(=O)N[C@@H](CC(=O)O)C(=O)NCC(=O)N[C@@H](CCC(=O)O)C(=O)N[C@@H](C(C)C)C(=O)N1[C@@H](CCC1)C(=O)	0.157205	antiSMASH 4
BGC0001448_Malacidin_B.fasta	C[C@@H]1C[C@H]2C(=O)NC([C@@H](C(=O)N[C@@H](C(=O)N[C@H](C(=O)N[C@H](C(=O)N[C@H](C(=O)NCC(=O)N[C@@H](C(=O)N[C@H](C(=O)N2C1)C(C)C)C(C)C(=O)O)CC(=O)O)C(C(=O)O)O)CCCCN)C(C)C)NC(=O)[C@H](C(C)C(=O)O)NC(=O)/C=C/C=C\CCC(C)C)C	C0(=O)[C@@H](CCC1)N1C(=O)[C@@H](C(C)C)NC(=O)Oc1c(O8)cccc1=C8CNC(=O)[C@@H](CC(=O)O)NC(=O)[C@@H](CC(=O)O)NC(=O)[C@@H](CCC(=O)O)NC(=O)[C@@H](C(C)C)NC(=O)[C@H](CC(=O)O)NC(=O)C([*])NC(=O)C([*])N0		NP.searcher
BGC0001448_Malacidin_B.fasta	C[C@@H]1C[C@H]2C(=O)NC([C@@H](C(=O)N[C@@H](C(=O)N[C@H](C(=O)N[C@H](C(=O)N[C@H](C(=O)NCC(=O)N[C@@H](C(=O)N[C@H](C(=O)N2C1)C(C)C)C(C)C(=O)O)CC(=O)O)C(C(=O)O)O)CCCCN)C(C)C)NC(=O)[C@H](C(C)C(=O)O)NC(=O)/C=C/C=C\CCC(C)C)C	OC(=O)[C@@H](CCC1)N1C(=O)[C@@H](C(C)C)NC(=O)Oc1c(O8)cccc1=C8CNC(=O)[C@@H](CC(=O)O)NC(=O)[C@@H](CC(=O)O)NC(=O)[C@@H](CCC(=O)O)NC(=O)[C@@H](C(C)C)NC(=O)[C@H](CC(=O)O)NC(=O)C([*])NC(=O)C([*])N		NP.searcher
BGC0001448_Malacidin_B.fasta	C[C@@H]1C[C@H]2C(=O)NC([C@@H](C(=O)N[C@@H](C(=O)N[C@H](C(=O)N[C@H](C(=O)N[C@H](C(=O)NCC(=O)N[C@@H](C(=O)N[C@H](C(=O)N2C1)C(C)C)C(C)C(=O)O)CC(=O)O)C(C(=O)O)O)CCCCN)C(C)C)NC(=O)[C@H](C(C)C(=O)O)NC(=O)/C=C/C=C\CCC(C)C)C	N0C([*])C(=O)NC([*])C(=O)N[C@H](CC(=O)O)C(=O)N[C@@H](C(C)C)C(=O)N[C@@H](CCC(=O)O)C(=O)N[C@@H](CC(=O)O)C(=O)N[C@@H](CC(=O)O)C(=O)NCC(=O)Oc1c(O)cccc1C(=O)N[C@@H](C(C)C)C(=O)N1[C@@H](CCC1)C0(=O)	0.251185	NP.searcher
BGC0001448_Malacidin_B.fasta	C[C@@H]1C[C@H]2C(=O)NC([C@@H](C(=O)N[C@@H](C(=O)N[C@H](C(=O)N[C@H](C(=O)N[C@H](C(=O)NCC(=O)N[C@@H](C(=O)N[C@H](C(=O)N2C1)C(C)C)C(C)C(=O)O)CC(=O)O)C(C(=O)O)O)CCCCN)C(C)C)NC(=O)[C@H](C(C)C(=O)O)NC(=O)/C=C/C=C\CCC(C)C)C	NC([*])C(=O)NC([*])C(=O)N[C@H](CC(=O)O)C(=O)N[C@@H](C(C)C)C(=O)N[C@@H](CCC(=O)O)C(=O)N[C@@H](CC(=O)O)C(=O)N[C@@H](CC(=O)O)C(=O)NCC(=O)Oc1c(O)cccc1C(=O)N[C@@H](C(C)C)C(=O)N1[C@@H](CCC1)C(=O)O	0.104603	NP.searcher
BGC0001448_Malacidin_B.fasta	CCC(C)CC/C=C\C=C\C(=O)N[C@@H](C(C)C(=O)O)C(=O)N[C@H]1C(NC(=O)[C@@H]2C[C@H](CN2C(=O)[C@@H](NC(=O)[C@H](NC(=O)CNC(=O)[C@@H](NC(=O)[C@@H](NC(=O)[C@@H](NC(=O)[C@H](NC1=O)C(C)C)CCCCN)C(C(=O)O)O)CC(=O)O)C(C)C(=O)O)C(C)C)C)C	C0(=O)[C@@H](CCC1)N1C(=O)[C@@H](C(C)C)NC(=O)Oc1c(O8)cccc1=C8CNC(=O)[C@@H](CC(=O)O)NC(=O)[C@@H](CC(=O)O)NC(=O)[C@@H](CCC(=O)O)NC(=O)[C@@H](C(C)C)NC(=O)[C@H](CC(=O)O)NC(=O)C([*])NC(=O)C([*])N0		NP.searcher
BGC0001448_Malacidin_B.fasta	CCC(C)CC/C=C\C=C\C(=O)N[C@@H](C(C)C(=O)O)C(=O)N[C@H]1C(NC(=O)[C@@H]2C[C@H](CN2C(=O)[C@@H](NC(=O)[C@H](NC(=O)CNC(=O)[C@@H](NC(=O)[C@@H](NC(=O)[C@@H](NC(=O)[C@H](NC1=O)C(C)C)CCCCN)C(C(=O)O)O)CC(=O)O)C(C)C(=O)O)C(C)C)C)C	OC(=O)[C@@H](CCC1)N1C(=O)[C@@H](C(C)C)NC(=O)Oc1c(O8)cccc1=C8CNC(=O)[C@@H](CC(=O)O)NC(=O)[C@@H](CC(=O)O)NC(=O)[C@@H](CCC(=O)O)NC(=O)[C@@H](C(C)C)NC(=O)[C@H](CC(=O)O)NC(=O)C([*])NC(=O)C([*])N		NP.searcher
BGC0001448_Malacidin_B.fasta	CCC(C)CC/C=C\C=C\C(=O)N[C@@H](C(C)C(=O)O)C(=O)N[C@H]1C(NC(=O)[C@@H]2C[C@H](CN2C(=O)[C@@H](NC(=O)[C@H](NC(=O)CNC(=O)[C@@H](NC(=O)[C@@H](NC(=O)[C@@H](NC(=O)[C@H](NC1=O)C(C)C)CCCCN)C(C(=O)O)O)CC(=O)O)C(C)C(=O)O)C(C)C)C)C	N0C([*])C(=O)NC([*])C(=O)N[C@H](CC(=O)O)C(=O)N[C@@H](C(C)C)C(=O)N[C@@H](CCC(=O)O)C(=O)N[C@@H](CC(=O)O)C(=O)N[C@@H](CC(=O)O)C(=O)NCC(=O)Oc1c(O)cccc1C(=O)N[C@@H](C(C)C)C(=O)N1[C@@H](CCC1)C0(=O)	0.252336	NP.searcher
BGC0001448_Malacidin_B.fasta	CCC(C)CC/C=C\C=C\C(=O)N[C@@H](C(C)C(=O)O)C(=O)N[C@H]1C(NC(=O)[C@@H]2C[C@H](CN2C(=O)[C@@H](NC(=O)[C@H](NC(=O)CNC(=O)[C@@H](NC(=O)[C@@H](NC(=O)[C@@H](NC(=O)[C@H](NC1=O)C(C)C)CCCCN)C(C(=O)O)O)CC(=O)O)C(C)C(=O)O)C(C)C)C)C	NC([*])C(=O)NC([*])C(=O)N[C@H](CC(=O)O)C(=O)N[C@@H](C(C)C)C(=O)N[C@@H](CCC(=O)O)C(=O)N[C@@H](CC(=O)O)C(=O)N[C@@H](CC(=O)O)C(=O)NCC(=O)Oc1c(O)cccc1C(=O)N[C@@H](C(C)C)C(=O)N1[C@@H](CCC1)C(=O)O	0.102881	NP.searcher
BGC0001452_Sipanmycin.fasta	CN(C)C1[C@@](O)(C)C[C@H](O[C@H]2[C@@H](O)[C@@H](N)[C@H](O[C@H]3[C@@](C)(/C=C/C=C/C=C(C)/C=C(C(N[C@@H](C)C/C=C(C)/C=C/C=C(C)/C=C/C=C\3)=O)\CC(C)C)O)OC2)O[C@@H]1C	O=C(O)C=CC=CC=CC=CC(=CC=CC(=CC=CC=CCC)C)C	0.0490798	PRISM 1
BGC0001452_Sipanmycin.fasta	CN(C)C1[C@@](O)(C)C[C@H](O[C@H]2[C@@H](O)[C@@H](N)[C@H](O[C@H]3[C@@](C)(/C=C/C=C/C=C(C)/C=C(C(N[C@@H](C)C/C=C(C)/C=C/C=C(C)/C=C/C=C\3)=O)\CC(C)C)O)OC2)O[C@@H]1C	O=C(O)C=CC=CC=CC(=CC=CC=CC=CC=CC(=CCC)C)C	0.0632911	PRISM 1
BGC0001452_Sipanmycin.fasta	CN(C)C1[C@@](O)(C)C[C@H](O[C@H]2[C@@H](O)[C@@H](N)[C@H](O[C@H]3[C@@](C)(/C=C/C=C/C=C(C)/C=C(C(N[C@@H](C)C/C=C(C)/C=C/C=C(C)/C=C/C=C\3)=O)\CC(C)C)O)OC2)O[C@@H]1C	O=C(O)C=CC=CC=CC(=CC=CC=CC(=CC=CC=CCC)C)C	0.0503145	PRISM 1
BGC0001452_Sipanmycin.fasta	CN(C)C1[C@@](O)(C)C[C@H](O[C@H]2[C@@H](O)[C@@H](N)[C@H](O[C@H]3[C@@](C)(/C=C/C=C/C=C(C)/C=C(C(N[C@@H](C)C/C=C(C)/C=C/C=C(C)/C=C/C=C\3)=O)\CC(C)C)O)OC2)O[C@@H]1C	O=C(O)C=CC=CC=CC(=CC=CC=CC(=CC(C(OC1OC(C(=O)CC1)C)C=CC)C)C)C	0.116022	PRISM 1
BGC0001452_Sipanmycin.fasta	CN(C)C1[C@@](O)(C)C[C@H](O[C@H]2[C@@H](O)[C@@H](N)[C@H](O[C@H]3[C@@](C)(/C=C/C=C/C=C(C)/C=C(C(N[C@@H](C)C/C=C(C)/C=C/C=C(C)/C=C/C=C\3)=O)\CC(C)C)O)OC2)O[C@@H]1C	O=C(O)C=CC=CC=CC=CC=CC(=CC=CC=CC(=CCC)C)C	0.0632911	PRISM 1
BGC0001452_Sipanmycin.fasta	CN(C)C1[C@@](O)(C)C[C@H](O[C@H]2[C@@H](O)[C@@H](N)[C@H](O[C@H]3[C@@](C)(/C=C/C=C/C=C(C)/C=C(C(N[C@@H](C)C/C=C(C)/C=C/C=C(C)/C=C/C=C\3)=O)\CC(C)C)O)OC2)O[C@@H]1C	O=C(O)C=CC=CC=CC=CC(=CC=CC(=CC(C(OC1OC(C(=O)CC1)C)C=CC)C)C)C	0.116022	PRISM 1
BGC0001452_Sipanmycin.fasta	CN(C)C1[C@@](O)(C)C[C@H](O[C@H]2[C@@H](O)[C@@H](N)[C@H](O[C@H]3[C@@](C)(/C=C/C=C/C=C(C)/C=C(C(N[C@@H](C)C/C=C(C)/C=C/C=C(C)/C=C/C=C\3)=O)\CC(C)C)O)OC2)O[C@@H]1C	O=C(O)C=CC=CC=CC=CC(=CC=CC=CC=CC(=CCC)C)C	0.0632911	PRISM 1
BGC0001452_Sipanmycin.fasta	CN(C)C1[C@@](O)(C)C[C@H](O[C@H]2[C@@H](O)[C@@H](N)[C@H](O[C@H]3[C@@](C)(/C=C/C=C/C=C(C)/C=C(C(N[C@@H](C)C/C=C(C)/C=C/C=C(C)/C=C/C=C\3)=O)\CC(C)C)O)OC2)O[C@@H]1C	O=C(O)C=CC=CC=CC=CC=CC=CC(=CC=CC(=CCC)C)C	0.056962	PRISM 1
BGC0001452_Sipanmycin.fasta	CN(C)C1[C@@](O)(C)C[C@H](O[C@H]2[C@@H](O)[C@@H](N)[C@H](O[C@H]3[C@@](C)(/C=C/C=C/C=C(C)/C=C(C(N[C@@H](C)C/C=C(C)/C=C/C=C(C)/C=C/C=C\3)=O)\CC(C)C)O)OC2)O[C@@H]1C	O=C(O)C=CC=CC=CC=CC(=CC=CC=CC(C(OC4OC(C)C(OC3OC(C)C(OC1OC(C)C(O)C(N(C)C)(C)C1)C(OC2OC(C)C(O)C(O)(C)C2)C3)C(O)C4)C=CC(=CCC(N)C)C)C)C	0.181395	PRISM 4
BGC0001452_Sipanmycin.fasta	CN(C)C1[C@@](O)(C)C[C@H](O[C@H]2[C@@H](O)[C@@H](N)[C@H](O[C@H]3[C@@](C)(/C=C/C=C/C=C(C)/C=C(C(N[C@@H](C)C/C=C(C)/C=C/C=C(C)/C=C/C=C\3)=O)\CC(C)C)O)OC2)O[C@@H]1C	O=C(O)C=CC=CC=CC=CC=CC=CC(=CC(C(OC4OC(C)C(OC3OC(C)C(OC1OC(C)C(O)C(N(C)C)(C)C1)C(OC2OC(C)C(O)C(O)(C)C2)C3)C(O)C4)C=CC(=CCC(N)C)C)C)C	0.18932	PRISM 4
BGC0001452_Sipanmycin.fasta	CN(C)C1[C@@](O)(C)C[C@H](O[C@H]2[C@@H](O)[C@@H](N)[C@H](O[C@H]3[C@@](C)(/C=C/C=C/C=C(C)/C=C(C(N[C@@H](C)C/C=C(C)/C=C/C=C(C)/C=C/C=C\3)=O)\CC(C)C)O)OC2)O[C@@H]1C	O=C5NC(C)CC=CC=CC=C(C=CC(OC4OC(C)(C)C(OC3OC(C)C(OC1OC(C(=O)C(N)(C)C1)C)C(OC2OC(C)C(O)C(O)C2(O))C3)C(O)C4(O))C(C=C(C=CC=CC=CC=C5)C)C)C	0.241546	PRISM 4
BGC0001452_Sipanmycin.fasta	CN(C)C1[C@@](O)(C)C[C@H](O[C@H]2[C@@H](O)[C@@H](N)[C@H](O[C@H]3[C@@](C)(/C=C/C=C/C=C(C)/C=C(C(N[C@@H](C)C/C=C(C)/C=C/C=C(C)/C=C/C=C\3)=O)\CC(C)C)O)OC2)O[C@@H]1C	O=C(O)C=CC=CC=CC(=CC=CC=CC(=CC(C(OC4OC(C)C(OC3OC(C)C(OC1OC(C)C(O)C(N(C)C)(C)C1)C(OC2OC(C)C(O)C(O)(C)C2)C3)C(O)C4)C=CC=CCC(N)C)C)C)C	0.195238	PRISM 4
BGC0001452_Sipanmycin.fasta	CN(C)C1[C@@](O)(C)C[C@H](O[C@H]2[C@@H](O)[C@@H](N)[C@H](O[C@H]3[C@@](C)(/C=C/C=C/C=C(C)/C=C(C(N[C@@H](C)C/C=C(C)/C=C/C=C(C)/C=C/C=C\3)=O)\CC(C)C)O)OC2)O[C@@H]1C	O=C5NC(C)CC=C(C=CC=CC=CC(OC4OC(C)(C)C(OC3OC(C)C(OC1OC(C(=O)C(N)(C)C1)C)C(OC2OC(C)C(O)C(O)C2(O))C3)C(O)C4(O))C(C=C(C=CC=CC=CC=C5)C)C)C	0.262626	PRISM 4
BGC0001452_Sipanmycin.fasta	CN(C)C1[C@@](O)(C)C[C@H](O[C@H]2[C@@H](O)[C@@H](N)[C@H](O[C@H]3[C@@](C)(/C=C/C=C/C=C(C)/C=C(C(N[C@@H](C)C/C=C(C)/C=C/C=C(C)/C=C/C=C\3)=O)\CC(C)C)O)OC2)O[C@@H]1C	O=C(O)C=CC=CC=CC=CC(=CC=CC(=CC(C(OC4OC(C)C(OC3OC(C)C(OC1OC(C)C(O)C(N(C)C)(C)C1)C(OC2OC(C)C(O)C(O)(C)C2)C3)C(O)C4)C=CC=CCC(N)C)C)C)C	0.195238	PRISM 4
BGC0001452_Sipanmycin.fasta	CN(C)C1[C@@](O)(C)C[C@H](O[C@H]2[C@@H](O)[C@@H](N)[C@H](O[C@H]3[C@@](C)(/C=C/C=C/C=C(C)/C=C(C(N[C@@H](C)C/C=C(C)/C=C/C=C(C)/C=C/C=C\3)=O)\CC(C)C)O)OC2)O[C@@H]1C	C=CC=CC(C)C(O)C=CC=CC(C)=CC=CC=CC(C)=CC=CNC([*])C(=O)NC([*])C(=O)C([*])C(-O)	0.0680628	antiSMASH 4
BGC0001452_Sipanmycin.fasta	CN(C)C1[C@@](O)(C)C[C@H](O[C@H]2[C@@H](O)[C@@H](N)[C@H](O[C@H]3[C@@](C)(/C=C/C=C/C=C(C)/C=C(C(N[C@@H](C)C/C=C(C)/C=C/C=C(C)/C=C/C=C\3)=O)\CC(C)C)O)OC2)O[C@@H]1C	CC=C(CC)C(O0)C(C)C=CC=CC=C(C)C(O)C([*])C(=O)CC=C(C)C=CC9=N[C@@H](CS9)C0(=O)	0.148148	NP.searcher
BGC0001452_Sipanmycin.fasta	CN(C)C1[C@@](O)(C)C[C@H](O[C@H]2[C@@H](O)[C@@H](N)[C@H](O[C@H]3[C@@](C)(/C=C/C=C/C=C(C)/C=C(C(N[C@@H](C)C/C=C(C)/C=C/C=C(C)/C=C/C=C\3)=O)\CC(C)C)O)OC2)O[C@@H]1C	CC=C(CC)C(O)C(C)C=CC=CC=C(C)C(O0)C([*])C(=O)CC=C(C)C=CC9=N[C@@H](CS9)C0(=O)	0.125	NP.searcher
BGC0001452_Sipanmycin.fasta	CN(C)C1[C@@](O)(C)C[C@H](O[C@H]2[C@@H](O)[C@@H](N)[C@H](O[C@H]3[C@@](C)(/C=C/C=C/C=C(C)/C=C(C(N[C@@H](C)C/C=C(C)/C=C/C=C(C)/C=C/C=C\3)=O)\CC(C)C)O)OC2)O[C@@H]1C	CC=C(CC)C(O)C(C)C=CC=CC=C(C)C(O)C([*])C(=O)CC=C(C)C=CC9=N[C@@H](CS9)C(=O)O	0.0707071	NP.searcher
BGC0001452_Sipanmycin.fasta	CN(C)C1[C@@](O)(C)C[C@H](O[C@H]2[C@@H](O)[C@@H](N)[C@H](O[C@H]3[C@@](C)(/C=C/C=C/C=C(C)/C=C(C(N[C@@H](C)C/C=C(C)/C=C/C=C(C)/C=C/C=C\3)=O)\CC(C)C)O)OC2)O[C@@H]1C	CC=C(CC)C(O0)C(C)C=CC=CC=C(C)C(O)C([*])C(=O)CC=C(C)C=CC(=O)N[C@@H](CS)C0(=O)	0.173913	NP.searcher
BGC0001452_Sipanmycin.fasta	CN(C)C1[C@@](O)(C)C[C@H](O[C@H]2[C@@H](O)[C@@H](N)[C@H](O[C@H]3[C@@](C)(/C=C/C=C/C=C(C)/C=C(C(N[C@@H](C)C/C=C(C)/C=C/C=C(C)/C=C/C=C\3)=O)\CC(C)C)O)OC2)O[C@@H]1C	CC=C(CC)C(O)C(C)C=CC=CC=C(C)C(O0)C([*])C(=O)CC=C(C)C=CC(=O)N[C@@H](CS)C0(=O)	0.143617	NP.searcher
BGC0001452_Sipanmycin.fasta	CN(C)C1[C@@](O)(C)C[C@H](O[C@H]2[C@@H](O)[C@@H](N)[C@H](O[C@H]3[C@@](C)(/C=C/C=C/C=C(C)/C=C(C(N[C@@H](C)C/C=C(C)/C=C/C=C(C)/C=C/C=C\3)=O)\CC(C)C)O)OC2)O[C@@H]1C	CC=C(CC)C(O)C(C)C=CC=CC=C(C)C(O)C([*])C(=O)CC=C(C)C=CC(=O)N[C@@H](CS)C(=O)O	0.0615385	NP.searcher
BGC0001452_Sipanmycin.fasta	CN(C)C1[C@@](O)(C)C[C@H](O[C@H]2[C@@H](O)[C@@H](N)[C@H](O[C@H]3[C@@](C)(/C=C/C=C/C=C(C)/C=C(C(N[C@@H](C)C/C=C(C)/C=C/C=C(C)/C=C/C=C\3)=O)\CC(C)C)O)OC2)O[C@@H]1C	CC=C(CC)C(O0)C(C)C=CC=CC=C(C)C(OC4C(O)C(O)C(O)C(C(O))O4)C([*])C(=O)CC=C(C)C=CC9=N[C@@H](CS9)C0(=O)	0.169154	NP.searcher
BGC0001452_Sipanmycin.fasta	CN(C)C1[C@@](O)(C)C[C@H](O[C@H]2[C@@H](O)[C@@H](N)[C@H](O[C@H]3[C@@](C)(/C=C/C=C/C=C(C)/C=C(C(N[C@@H](C)C/C=C(C)/C=C/C=C(C)/C=C/C=C\3)=O)\CC(C)C)O)OC2)O[C@@H]1C	CC=C(CC)C(OC4C(O)C(O)C(O)C(C(O))O4)C(C)C=CC=CC=C(C)C(O0)C([*])C(=O)CC=C(C)C=CC9=N[C@@H](CS9)C0(=O)	0.153846	NP.searcher
BGC0001452_Sipanmycin.fasta	CN(C)C1[C@@](O)(C)C[C@H](O[C@H]2[C@@H](O)[C@@H](N)[C@H](O[C@H]3[C@@](C)(/C=C/C=C/C=C(C)/C=C(C(N[C@@H](C)C/C=C(C)/C=C/C=C(C)/C=C/C=C\3)=O)\CC(C)C)O)OC2)O[C@@H]1C	CC=C(CC)C(OC4C(O)C(O)C(O)C(C(O))O4)C(C)C=CC=CC=C(C)C(O)C([*])C(=O)CC=C(C)C=CC9=N[C@@H](CS9)C(=O)O	0.107477	NP.searcher
BGC0001452_Sipanmycin.fasta	CN(C)C1[C@@](O)(C)C[C@H](O[C@H]2[C@@H](O)[C@@H](N)[C@H](O[C@H]3[C@@](C)(/C=C/C=C/C=C(C)/C=C(C(N[C@@H](C)C/C=C(C)/C=C/C=C(C)/C=C/C=C\3)=O)\CC(C)C)O)OC2)O[C@@H]1C	CC=C(CC)C(O)C(C)C=CC=CC=C(C)C(OC5C(O)C(O)C(O)C(C(O))O5)C([*])C(=O)CC=C(C)C=CC9=N[C@@H](CS9)C(=O)O	0.0972222	NP.searcher
BGC0001452_Sipanmycin.fasta	CN(C)C1[C@@](O)(C)C[C@H](O[C@H]2[C@@H](O)[C@@H](N)[C@H](O[C@H]3[C@@](C)(/C=C/C=C/C=C(C)/C=C(C(N[C@@H](C)C/C=C(C)/C=C/C=C(C)/C=C/C=C\3)=O)\CC(C)C)O)OC2)O[C@@H]1C	CC=C(CC)C(O0)C(C)C=CC=CC=C(C)C(OC4C(OC4C(O)C(O)C(O)C(C(O))O4)C(O)C(O)C(C(O))O4)C([*])C(=O)CC=C(C)C=CC9=N[C@@H](CS9)C0(=O)	0.173077	NP.searcher
BGC0001452_Sipanmycin.fasta	CN(C)C1[C@@](O)(C)C[C@H](O[C@H]2[C@@H](O)[C@@H](N)[C@H](O[C@H]3[C@@](C)(/C=C/C=C/C=C(C)/C=C(C(N[C@@H](C)C/C=C(C)/C=C/C=C(C)/C=C/C=C\3)=O)\CC(C)C)O)OC2)O[C@@H]1C	CC=C(CC)C(O0)C(C)C=CC=CC=C(C)C(OC4C(O)C(OC5C(O)C(O)C(O)C(C(O))O5)C(O)C(C(O))O4)C([*])C(=O)CC=C(C)C=CC9=N[C@@H](CS9)C0(=O)	0.165877	NP.searcher
BGC0001452_Sipanmycin.fasta	CN(C)C1[C@@](O)(C)C[C@H](O[C@H]2[C@@H](O)[C@@H](N)[C@H](O[C@H]3[C@@](C)(/C=C/C=C/C=C(C)/C=C(C(N[C@@H](C)C/C=C(C)/C=C/C=C(C)/C=C/C=C\3)=O)\CC(C)C)O)OC2)O[C@@H]1C	CC=C(CC)C(O0)C(C)C=CC=CC=C(C)C(OC4C(O)C(O)C(OC7C(O)C(O)C(O)C(C(O))O7)C(C(O))O4)C([*])C(=O)CC=C(C)C=CC9=N[C@@H](CS9)C0(=O)	0.171429	NP.searcher
BGC0001452_Sipanmycin.fasta	CN(C)C1[C@@](O)(C)C[C@H](O[C@H]2[C@@H](O)[C@@H](N)[C@H](O[C@H]3[C@@](C)(/C=C/C=C/C=C(C)/C=C(C(N[C@@H](C)C/C=C(C)/C=C/C=C(C)/C=C/C=C\3)=O)\CC(C)C)O)OC2)O[C@@H]1C	CC=C(CC)C(O0)C(C)C=CC=CC=C(C)C(OC4C(O)C(O)C(O)C(C(OC6C(O)C(O)C(O)C(C(O))O6))O4)C([*])C(=O)CC=C(C)C=CC9=N[C@@H](CS9)C0(=O)	0.17619	NP.searcher
BGC0001452_Sipanmycin.fasta	CN(C)C1[C@@](O)(C)C[C@H](O[C@H]2[C@@H](O)[C@@H](N)[C@H](O[C@H]3[C@@](C)(/C=C/C=C/C=C(C)/C=C(C(N[C@@H](C)C/C=C(C)/C=C/C=C(C)/C=C/C=C\3)=O)\CC(C)C)O)OC2)O[C@@H]1C	CC=C(CC)C(OC4C(OC4C(O)C(O)C(O)C(C(O))O4)C(O)C(O)C(C(O))O4)C(C)C=CC=CC=C(C)C(O0)C([*])C(=O)CC=C(C)C=CC9=N[C@@H](CS9)C0(=O)	0.148837	NP.searcher
BGC0001452_Sipanmycin.fasta	CN(C)C1[C@@](O)(C)C[C@H](O[C@H]2[C@@H](O)[C@@H](N)[C@H](O[C@H]3[C@@](C)(/C=C/C=C/C=C(C)/C=C(C(N[C@@H](C)C/C=C(C)/C=C/C=C(C)/C=C/C=C\3)=O)\CC(C)C)O)OC2)O[C@@H]1C	CC=C(CC)C(OC4C(O)C(OC5C(O)C(O)C(O)C(C(O))O5)C(O)C(C(O))O4)C(C)C=CC=CC=C(C)C(O0)C([*])C(=O)CC=C(C)C=CC9=N[C@@H](CS9)C0(=O)	0.155251	NP.searcher
BGC0001452_Sipanmycin.fasta	CN(C)C1[C@@](O)(C)C[C@H](O[C@H]2[C@@H](O)[C@@H](N)[C@H](O[C@H]3[C@@](C)(/C=C/C=C/C=C(C)/C=C(C(N[C@@H](C)C/C=C(C)/C=C/C=C(C)/C=C/C=C\3)=O)\CC(C)C)O)OC2)O[C@@H]1C	CC=C(CC)C(OC4C(O)C(O)C(OC7C(O)C(O)C(O)C(C(O))O7)C(C(O))O4)C(C)C=CC=CC=C(C)C(O0)C([*])C(=O)CC=C(C)C=CC9=N[C@@H](CS9)C0(=O)	0.162037	NP.searcher
BGC0001452_Sipanmycin.fasta	CN(C)C1[C@@](O)(C)C[C@H](O[C@H]2[C@@H](O)[C@@H](N)[C@H](O[C@H]3[C@@](C)(/C=C/C=C/C=C(C)/C=C(C(N[C@@H](C)C/C=C(C)/C=C/C=C(C)/C=C/C=C\3)=O)\CC(C)C)O)OC2)O[C@@H]1C	CC=C(CC)C(OC4C(O)C(O)C(O)C(C(OC6C(O)C(O)C(O)C(C(O))O6))O4)C(C)C=CC=CC=C(C)C(O0)C([*])C(=O)CC=C(C)C=CC9=N[C@@H](CS9)C0(=O)	0.16055	NP.searcher
BGC0001452_Sipanmycin.fasta	CN(C)C1[C@@](O)(C)C[C@H](O[C@H]2[C@@H](O)[C@@H](N)[C@H](O[C@H]3[C@@](C)(/C=C/C=C/C=C(C)/C=C(C(N[C@@H](C)C/C=C(C)/C=C/C=C(C)/C=C/C=C\3)=O)\CC(C)C)O)OC2)O[C@@H]1C	CC=C(CC)C(OC6C(O)C(O)C(O)C(C(O))O6)C(C)C=CC=CC=C(C)C(OC6C(O)C(O)C(O)C(C(O))O6)C([*])C(=O)CC=C(C)C=CC9=N[C@@H](CS9)C(=O)O	0.103286	NP.searcher
BGC0001452_Sipanmycin.fasta	CN(C)C1[C@@](O)(C)C[C@H](O[C@H]2[C@@H](O)[C@@H](N)[C@H](O[C@H]3[C@@](C)(/C=C/C=C/C=C(C)/C=C(C(N[C@@H](C)C/C=C(C)/C=C/C=C(C)/C=C/C=C\3)=O)\CC(C)C)O)OC2)O[C@@H]1C	CC=C(CC)C(OC4C(OC4C(O)C(O)C(O)C(C(O))O4)C(O)C(O)C(C(O))O4)C(C)C=CC=CC=C(C)C(O)C([*])C(=O)CC=C(C)C=CC9=N[C@@H](CS9)C(=O)O	0.104545	NP.searcher
BGC0001452_Sipanmycin.fasta	CN(C)C1[C@@](O)(C)C[C@H](O[C@H]2[C@@H](O)[C@@H](N)[C@H](O[C@H]3[C@@](C)(/C=C/C=C/C=C(C)/C=C(C(N[C@@H](C)C/C=C(C)/C=C/C=C(C)/C=C/C=C\3)=O)\CC(C)C)O)OC2)O[C@@H]1C	CC=C(CC)C(OC4C(O)C(OC5C(O)C(O)C(O)C(C(O))O5)C(O)C(C(O))O4)C(C)C=CC=CC=C(C)C(O)C([*])C(=O)CC=C(C)C=CC9=N[C@@H](CS9)C(=O)O	0.111111	NP.searcher
BGC0001452_Sipanmycin.fasta	CN(C)C1[C@@](O)(C)C[C@H](O[C@H]2[C@@H](O)[C@@H](N)[C@H](O[C@H]3[C@@](C)(/C=C/C=C/C=C(C)/C=C(C(N[C@@H](C)C/C=C(C)/C=C/C=C(C)/C=C/C=C\3)=O)\CC(C)C)O)OC2)O[C@@H]1C	CC=C(CC)C(OC4C(O)C(O)C(OC7C(O)C(O)C(O)C(C(O))O7)C(C(O))O4)C(C)C=CC=CC=C(C)C(O)C([*])C(=O)CC=C(C)C=CC9=N[C@@H](CS9)C(=O)O	0.117117	NP.searcher
BGC0001452_Sipanmycin.fasta	CN(C)C1[C@@](O)(C)C[C@H](O[C@H]2[C@@H](O)[C@@H](N)[C@H](O[C@H]3[C@@](C)(/C=C/C=C/C=C(C)/C=C(C(N[C@@H](C)C/C=C(C)/C=C/C=C(C)/C=C/C=C\3)=O)\CC(C)C)O)OC2)O[C@@H]1C	CC=C(CC)C(OC4C(O)C(O)C(O)C(C(OC6C(O)C(O)C(O)C(C(O))O6))O4)C(C)C=CC=CC=C(C)C(O)C([*])C(=O)CC=C(C)C=CC9=N[C@@H](CS9)C(=O)O	0.116592	NP.searcher
BGC0001452_Sipanmycin.fasta	CN(C)C1[C@@](O)(C)C[C@H](O[C@H]2[C@@H](O)[C@@H](N)[C@H](O[C@H]3[C@@](C)(/C=C/C=C/C=C(C)/C=C(C(N[C@@H](C)C/C=C(C)/C=C/C=C(C)/C=C/C=C\3)=O)\CC(C)C)O)OC2)O[C@@H]1C	CC=C(CC)C(OC4C(O)C(O)C(O)C(C(O))O4)C(C)C=CC=CC=C(C)C(OC4C(O)C(O)C(O)C(C(O))O4)C([*])C(=O)CC=C(C)C=CC9=N[C@@H](CS9)C(=O)O	0.103286	NP.searcher
BGC0001452_Sipanmycin.fasta	CN(C)C1[C@@](O)(C)C[C@H](O[C@H]2[C@@H](O)[C@@H](N)[C@H](O[C@H]3[C@@](C)(/C=C/C=C/C=C(C)/C=C(C(N[C@@H](C)C/C=C(C)/C=C/C=C(C)/C=C/C=C\3)=O)\CC(C)C)O)OC2)O[C@@H]1C	CC=C(CC)C(OC4C(O)C(O)C(O)C(C(O))O4)C(C)C=CC=CC=C(C)C(OC5C(O)C(O)C(O)C(C(O))O5)C([*])C(=O)CC=C(C)C=CC9=N[C@@H](CS9)C(=O)O	0.103286	NP.searcher
BGC0001452_Sipanmycin.fasta	CN(C)C1[C@@](O)(C)C[C@H](O[C@H]2[C@@H](O)[C@@H](N)[C@H](O[C@H]3[C@@](C)(/C=C/C=C/C=C(C)/C=C(C(N[C@@H](C)C/C=C(C)/C=C/C=C(C)/C=C/C=C\3)=O)\CC(C)C)O)OC2)O[C@@H]1C	CC=C(CC)C(O)C(C)C=CC=CC=C(C)C(OC5C(OC5C(O)C(O)C(O)C(C(O))O5)C(O)C(O)C(C(O))O5)C([*])C(=O)CC=C(C)C=CC9=N[C@@H](CS9)C(=O)O	0.104072	NP.searcher
BGC0001452_Sipanmycin.fasta	CN(C)C1[C@@](O)(C)C[C@H](O[C@H]2[C@@H](O)[C@@H](N)[C@H](O[C@H]3[C@@](C)(/C=C/C=C/C=C(C)/C=C(C(N[C@@H](C)C/C=C(C)/C=C/C=C(C)/C=C/C=C\3)=O)\CC(C)C)O)OC2)O[C@@H]1C	CC=C(CC)C(O)C(C)C=CC=CC=C(C)C(OC5C(O)C(OC7C(O)C(O)C(O)C(C(O))O7)C(O)C(C(O))O5)C([*])C(=O)CC=C(C)C=CC9=N[C@@H](CS9)C(=O)O	0.101322	NP.searcher
BGC0001452_Sipanmycin.fasta	CN(C)C1[C@@](O)(C)C[C@H](O[C@H]2[C@@H](O)[C@@H](N)[C@H](O[C@H]3[C@@](C)(/C=C/C=C/C=C(C)/C=C(C(N[C@@H](C)C/C=C(C)/C=C/C=C(C)/C=C/C=C\3)=O)\CC(C)C)O)OC2)O[C@@H]1C	CC=C(CC)C(O)C(C)C=CC=CC=C(C)C(OC5C(O)C(O)C(OC6C(O)C(O)C(O)C(C(O))O6)C(C(O))O5)C([*])C(=O)CC=C(C)C=CC9=N[C@@H](CS9)C(=O)O	0.107143	NP.searcher
BGC0001452_Sipanmycin.fasta	CN(C)C1[C@@](O)(C)C[C@H](O[C@H]2[C@@H](O)[C@@H](N)[C@H](O[C@H]3[C@@](C)(/C=C/C=C/C=C(C)/C=C(C(N[C@@H](C)C/C=C(C)/C=C/C=C(C)/C=C/C=C\3)=O)\CC(C)C)O)OC2)O[C@@H]1C	CC=C(CC)C(O)C(C)C=CC=CC=C(C)C(OC5C(O)C(O)C(O)C(C(OC4C(O)C(O)C(O)C(C(O))O4))O5)C([*])C(=O)CC=C(C)C=CC9=N[C@@H](CS9)C(=O)O	0.106667	NP.searcher
BGC0001452_Sipanmycin.fasta	CN(C)C1[C@@](O)(C)C[C@H](O[C@H]2[C@@H](O)[C@@H](N)[C@H](O[C@H]3[C@@](C)(/C=C/C=C/C=C(C)/C=C(C(N[C@@H](C)C/C=C(C)/C=C/C=C(C)/C=C/C=C\3)=O)\CC(C)C)O)OC2)O[C@@H]1C	CC=C(CC)C(O(C(=O)[C@@H](CS)NC(=O)C=CC(C)=CCC(=O)C([*])C(O)C(C)=CC=CC=CC(C)C(O0)C(CC)=CC))C(C)C=CC=CC=C(C)C(O)C([*])C(=O)CC=C(C)C=CC9=N[C@@H](CS9)C0(=O)	0.168317	NP.searcher
BGC0001452_Sipanmycin.fasta	CN(C)C1[C@@](O)(C)C[C@H](O[C@H]2[C@@H](O)[C@@H](N)[C@H](O[C@H]3[C@@](C)(/C=C/C=C/C=C(C)/C=C(C(N[C@@H](C)C/C=C(C)/C=C/C=C(C)/C=C/C=C\3)=O)\CC(C)C)O)OC2)O[C@@H]1C	CC=C(CC)C(O0)C(C)C=CC=CC=C(C)C(OC4C(OC6C(O)C(O)C(O)C(C(O))O6)C(OC6C(O)C(O)C(O)C(C(O))O6)C(O)C(C(O))O4)C([*])C(=O)CC=C(C)C=CC9=N[C@@H](CS9)C0(=O)	0.169014	NP.searcher
BGC0001452_Sipanmycin.fasta	CN(C)C1[C@@](O)(C)C[C@H](O[C@H]2[C@@H](O)[C@@H](N)[C@H](O[C@H]3[C@@](C)(/C=C/C=C/C=C(C)/C=C(C(N[C@@H](C)C/C=C(C)/C=C/C=C(C)/C=C/C=C\3)=O)\CC(C)C)O)OC2)O[C@@H]1C	CC=C(CC)C(O0)C(C)C=CC=CC=C(C)C(OC4C(OC8C(O)C(O)C(O)C(C(O))O8)C(O)C(OC8C(O)C(O)C(O)C(C(O))O8)C(C(O))O4)C([*])C(=O)CC=C(C)C=CC9=N[C@@H](CS9)C0(=O)	0.162791	NP.searcher
BGC0001452_Sipanmycin.fasta	CN(C)C1[C@@](O)(C)C[C@H](O[C@H]2[C@@H](O)[C@@H](N)[C@H](O[C@H]3[C@@](C)(/C=C/C=C/C=C(C)/C=C(C(N[C@@H](C)C/C=C(C)/C=C/C=C(C)/C=C/C=C\3)=O)\CC(C)C)O)OC2)O[C@@H]1C	CC=C(CC)C(O0)C(C)C=CC=CC=C(C)C(OC4C(O)C(OC4C(O)C(O)C(O)C(C(O))O4)C(OC4C(O)C(O)C(O)C(C(O))O4)C(C(O))O4)C([*])C(=O)CC=C(C)C=CC9=N[C@@H](CS9)C0(=O)	0.15625	NP.searcher
BGC0001452_Sipanmycin.fasta	CN(C)C1[C@@](O)(C)C[C@H](O[C@H]2[C@@H](O)[C@@H](N)[C@H](O[C@H]3[C@@](C)(/C=C/C=C/C=C(C)/C=C(C(N[C@@H](C)C/C=C(C)/C=C/C=C(C)/C=C/C=C\3)=O)\CC(C)C)O)OC2)O[C@@H]1C	CC=C(CC)C(O0)C(C)C=CC=CC=C(C)C(OC4C(OC7C(O)C(O)C(O)C(C(O))O7)C(O)C(O)C(C(OC7C(O)C(O)C(O)C(C(O))O7))O4)C([*])C(=O)CC=C(C)C=CC9=N[C@@H](CS9)C0(=O)	0.174312	NP.searcher
BGC0001452_Sipanmycin.fasta	CN(C)C1[C@@](O)(C)C[C@H](O[C@H]2[C@@H](O)[C@@H](N)[C@H](O[C@H]3[C@@](C)(/C=C/C=C/C=C(C)/C=C(C(N[C@@H](C)C/C=C(C)/C=C/C=C(C)/C=C/C=C\3)=O)\CC(C)C)O)OC2)O[C@@H]1C	CC=C(CC)C(O0)C(C)C=CC=CC=C(C)C(OC4C(O)C(OC8C(O)C(O)C(O)C(C(O))O8)C(O)C(C(OC8C(O)C(O)C(O)C(C(O))O8))O4)C([*])C(=O)CC=C(C)C=CC9=N[C@@H](CS9)C0(=O)	0.174312	NP.searcher
BGC0001452_Sipanmycin.fasta	CN(C)C1[C@@](O)(C)C[C@H](O[C@H]2[C@@H](O)[C@@H](N)[C@H](O[C@H]3[C@@](C)(/C=C/C=C/C=C(C)/C=C(C(N[C@@H](C)C/C=C(C)/C=C/C=C(C)/C=C/C=C\3)=O)\CC(C)C)O)OC2)O[C@@H]1C	CC=C(CC)C(O0)C(C)C=CC=CC=C(C)C(OC4C(O)C(O)C(OC5C(O)C(O)C(O)C(C(O))O5)C(C(OC5C(O)C(O)C(O)C(C(O))O5))O4)C([*])C(=O)CC=C(C)C=CC9=N[C@@H](CS9)C0(=O)	0.180556	NP.searcher
BGC0001452_Sipanmycin.fasta	CN(C)C1[C@@](O)(C)C[C@H](O[C@H]2[C@@H](O)[C@@H](N)[C@H](O[C@H]3[C@@](C)(/C=C/C=C/C=C(C)/C=C(C(N[C@@H](C)C/C=C(C)/C=C/C=C(C)/C=C/C=C\3)=O)\CC(C)C)O)OC2)O[C@@H]1C	CC=C(CC)C(OC4C(OC6C(O)C(O)C(O)C(C(O))O6)C(OC6C(O)C(O)C(O)C(C(O))O6)C(O)C(C(O))O4)C(C)C=CC=CC=C(C)C(O0)C([*])C(=O)CC=C(C)C=CC9=N[C@@H](CS9)C0(=O)	0.15	NP.searcher
BGC0001452_Sipanmycin.fasta	CN(C)C1[C@@](O)(C)C[C@H](O[C@H]2[C@@H](O)[C@@H](N)[C@H](O[C@H]3[C@@](C)(/C=C/C=C/C=C(C)/C=C(C(N[C@@H](C)C/C=C(C)/C=C/C=C(C)/C=C/C=C\3)=O)\CC(C)C)O)OC2)O[C@@H]1C	CC=C(CC)C(OC4C(OC8C(O)C(O)C(O)C(C(O))O8)C(O)C(OC8C(O)C(O)C(O)C(C(O))O8)C(C(O))O4)C(C)C=CC=CC=C(C)C(O0)C([*])C(=O)CC=C(C)C=CC9=N[C@@H](CS9)C0(=O)	0.15	NP.searcher
BGC0001452_Sipanmycin.fasta	CN(C)C1[C@@](O)(C)C[C@H](O[C@H]2[C@@H](O)[C@@H](N)[C@H](O[C@H]3[C@@](C)(/C=C/C=C/C=C(C)/C=C(C(N[C@@H](C)C/C=C(C)/C=C/C=C(C)/C=C/C=C\3)=O)\CC(C)C)O)OC2)O[C@@H]1C	CC=C(CC)C(OC4C(O)C(OC4C(O)C(O)C(O)C(C(O))O4)C(OC4C(O)C(O)C(O)C(C(O))O4)C(C(O))O4)C(C)C=CC=CC=C(C)C(O0)C([*])C(=O)CC=C(C)C=CC9=N[C@@H](CS9)C0(=O)	0.133047	NP.searcher
BGC0001452_Sipanmycin.fasta	CN(C)C1[C@@](O)(C)C[C@H](O[C@H]2[C@@H](O)[C@@H](N)[C@H](O[C@H]3[C@@](C)(/C=C/C=C/C=C(C)/C=C(C(N[C@@H](C)C/C=C(C)/C=C/C=C(C)/C=C/C=C\3)=O)\CC(C)C)O)OC2)O[C@@H]1C	CC=C(CC)C(OC4C(OC7C(O)C(O)C(O)C(C(O))O7)C(O)C(O)C(C(OC7C(O)C(O)C(O)C(C(O))O7))O4)C(C)C=CC=CC=C(C)C(O0)C([*])C(=O)CC=C(C)C=CC9=N[C@@H](CS9)C0(=O)	0.164444	NP.searcher
BGC0001452_Sipanmycin.fasta	CN(C)C1[C@@](O)(C)C[C@H](O[C@H]2[C@@H](O)[C@@H](N)[C@H](O[C@H]3[C@@](C)(/C=C/C=C/C=C(C)/C=C(C(N[C@@H](C)C/C=C(C)/C=C/C=C(C)/C=C/C=C\3)=O)\CC(C)C)O)OC2)O[C@@H]1C	CC=C(CC)C(OC4C(O)C(OC8C(O)C(O)C(O)C(C(O))O8)C(O)C(C(OC8C(O)C(O)C(O)C(C(O))O8))O4)C(C)C=CC=CC=C(C)C(O0)C([*])C(=O)CC=C(C)C=CC9=N[C@@H](CS9)C0(=O)	0.163717	NP.searcher
BGC0001452_Sipanmycin.fasta	CN(C)C1[C@@](O)(C)C[C@H](O[C@H]2[C@@H](O)[C@@H](N)[C@H](O[C@H]3[C@@](C)(/C=C/C=C/C=C(C)/C=C(C(N[C@@H](C)C/C=C(C)/C=C/C=C(C)/C=C/C=C\3)=O)\CC(C)C)O)OC2)O[C@@H]1C	CC=C(CC)C(OC4C(O)C(O)C(OC5C(O)C(O)C(O)C(C(O))O5)C(C(OC5C(O)C(O)C(O)C(C(O))O5))O4)C(C)C=CC=CC=C(C)C(O0)C([*])C(=O)CC=C(C)C=CC9=N[C@@H](CS9)C0(=O)	0.170404	NP.searcher
BGC0001452_Sipanmycin.fasta	CN(C)C1[C@@](O)(C)C[C@H](O[C@H]2[C@@H](O)[C@@H](N)[C@H](O[C@H]3[C@@](C)(/C=C/C=C/C=C(C)/C=C(C(N[C@@H](C)C/C=C(C)/C=C/C=C(C)/C=C/C=C\3)=O)\CC(C)C)O)OC2)O[C@@H]1C	CC=C(CC)C(O0)C(C)C=CC=CC=C(C)C(OC4C(OC4C(OC4C(O)C(O)C(O)C(C(O))O4)C(O)C(O)C(C(O))O4)C(O)C(O)C(C(O))O4)C([*])C(=O)CC=C(C)C=CC9=N[C@@H](CS9)C0(=O)	0.163636	NP.searcher
BGC0001452_Sipanmycin.fasta	CN(C)C1[C@@](O)(C)C[C@H](O[C@H]2[C@@H](O)[C@@H](N)[C@H](O[C@H]3[C@@](C)(/C=C/C=C/C=C(C)/C=C(C(N[C@@H](C)C/C=C(C)/C=C/C=C(C)/C=C/C=C\3)=O)\CC(C)C)O)OC2)O[C@@H]1C	CC=C(CC)C(O0)C(C)C=CC=CC=C(C)C(OC4C(OC4C(O)C(OC5C(O)C(O)C(O)C(C(O))O5)C(O)C(C(O))O4)C(O)C(O)C(C(O))O4)C([*])C(=O)CC=C(C)C=CC9=N[C@@H](CS9)C0(=O)	0.173516	NP.searcher
BGC0001452_Sipanmycin.fasta	CN(C)C1[C@@](O)(C)C[C@H](O[C@H]2[C@@H](O)[C@@H](N)[C@H](O[C@H]3[C@@](C)(/C=C/C=C/C=C(C)/C=C(C(N[C@@H](C)C/C=C(C)/C=C/C=C(C)/C=C/C=C\3)=O)\CC(C)C)O)OC2)O[C@@H]1C	CC=C(CC)C(O0)C(C)C=CC=CC=C(C)C(OC4C(OC4C(O)C(O)C(OC7C(O)C(O)C(O)C(C(O))O7)C(C(O))O4)C(O)C(O)C(C(O))O4)C([*])C(=O)CC=C(C)C=CC9=N[C@@H](CS9)C0(=O)	0.16895	NP.searcher
BGC0001452_Sipanmycin.fasta	CN(C)C1[C@@](O)(C)C[C@H](O[C@H]2[C@@H](O)[C@@H](N)[C@H](O[C@H]3[C@@](C)(/C=C/C=C/C=C(C)/C=C(C(N[C@@H](C)C/C=C(C)/C=C/C=C(C)/C=C/C=C\3)=O)\CC(C)C)O)OC2)O[C@@H]1C	CC=C(CC)C(O0)C(C)C=CC=CC=C(C)C(OC4C(OC4C(O)C(O)C(O)C(C(OC6C(O)C(O)C(O)C(C(O))O6))O4)C(O)C(O)C(C(O))O4)C([*])C(=O)CC=C(C)C=CC9=N[C@@H](CS9)C0(=O)	0.169643	NP.searcher
BGC0001452_Sipanmycin.fasta	CN(C)C1[C@@](O)(C)C[C@H](O[C@H]2[C@@H](O)[C@@H](N)[C@H](O[C@H]3[C@@](C)(/C=C/C=C/C=C(C)/C=C(C(N[C@@H](C)C/C=C(C)/C=C/C=C(C)/C=C/C=C\3)=O)\CC(C)C)O)OC2)O[C@@H]1C	CC=C(CC)C(O0)C(C)C=CC=CC=C(C)C(OC4C(OC4C(O)C(O)C(O)C(C(O))O4)C(OC4C(O)C(O)C(O)C(C(O))O4)C(O)C(C(O))O4)C([*])C(=O)CC=C(C)C=CC9=N[C@@H](CS9)C0(=O)	0.160714	NP.searcher
BGC0001452_Sipanmycin.fasta	CN(C)C1[C@@](O)(C)C[C@H](O[C@H]2[C@@H](O)[C@@H](N)[C@H](O[C@H]3[C@@](C)(/C=C/C=C/C=C(C)/C=C(C(N[C@@H](C)C/C=C(C)/C=C/C=C(C)/C=C/C=C\3)=O)\CC(C)C)O)OC2)O[C@@H]1C	CC=C(CC)C(O0)C(C)C=CC=CC=C(C)C(OC4C(OC4C(O)C(O)C(O)C(C(O))O4)C(O)C(OC5C(O)C(O)C(O)C(C(O))O5)C(C(O))O4)C([*])C(=O)CC=C(C)C=CC9=N[C@@H](CS9)C0(=O)	0.166667	NP.searcher
BGC0001452_Sipanmycin.fasta	CN(C)C1[C@@](O)(C)C[C@H](O[C@H]2[C@@H](O)[C@@H](N)[C@H](O[C@H]3[C@@](C)(/C=C/C=C/C=C(C)/C=C(C(N[C@@H](C)C/C=C(C)/C=C/C=C(C)/C=C/C=C\3)=O)\CC(C)C)O)OC2)O[C@@H]1C	CC=C(CC)C(O0)C(C)C=CC=CC=C(C)C(OC4C(OC4C(O)C(O)C(O)C(C(O))O4)C(O)C(O)C(C(OC7C(O)C(O)C(O)C(C(O))O7))O4)C([*])C(=O)CC=C(C)C=CC9=N[C@@H](CS9)C0(=O)	0.169643	NP.searcher
BGC0001452_Sipanmycin.fasta	CN(C)C1[C@@](O)(C)C[C@H](O[C@H]2[C@@H](O)[C@@H](N)[C@H](O[C@H]3[C@@](C)(/C=C/C=C/C=C(C)/C=C(C(N[C@@H](C)C/C=C(C)/C=C/C=C(C)/C=C/C=C\3)=O)\CC(C)C)O)OC2)O[C@@H]1C	CC=C(CC)C(O0)C(C)C=CC=CC=C(C)C(OC4C(OC4C(O)C(O)C(O)C(C(O))O4)C(OC5C(O)C(O)C(O)C(C(O))O5)C(O)C(C(O))O4)C([*])C(=O)CC=C(C)C=CC9=N[C@@H](CS9)C0(=O)	0.162896	NP.searcher
BGC0001452_Sipanmycin.fasta	CN(C)C1[C@@](O)(C)C[C@H](O[C@H]2[C@@H](O)[C@@H](N)[C@H](O[C@H]3[C@@](C)(/C=C/C=C/C=C(C)/C=C(C(N[C@@H](C)C/C=C(C)/C=C/C=C(C)/C=C/C=C\3)=O)\CC(C)C)O)OC2)O[C@@H]1C	CC=C(CC)C(O0)C(C)C=CC=CC=C(C)C(OC4C(O)C(OC5C(OC5C(O)C(O)C(O)C(C(O))O5)C(O)C(O)C(C(O))O5)C(O)C(C(O))O4)C([*])C(=O)CC=C(C)C=CC9=N[C@@H](CS9)C0(=O)	0.163636	NP.searcher
BGC0001452_Sipanmycin.fasta	CN(C)C1[C@@](O)(C)C[C@H](O[C@H]2[C@@H](O)[C@@H](N)[C@H](O[C@H]3[C@@](C)(/C=C/C=C/C=C(C)/C=C(C(N[C@@H](C)C/C=C(C)/C=C/C=C(C)/C=C/C=C\3)=O)\CC(C)C)O)OC2)O[C@@H]1C	CC=C(CC)C(O0)C(C)C=CC=CC=C(C)C(OC4C(O)C(OC5C(O)C(OC7C(O)C(O)C(O)C(C(O))O7)C(O)C(C(O))O5)C(O)C(C(O))O4)C([*])C(=O)CC=C(C)C=CC9=N[C@@H](CS9)C0(=O)	0.165094	NP.searcher
BGC0001452_Sipanmycin.fasta	CN(C)C1[C@@](O)(C)C[C@H](O[C@H]2[C@@H](O)[C@@H](N)[C@H](O[C@H]3[C@@](C)(/C=C/C=C/C=C(C)/C=C(C(N[C@@H](C)C/C=C(C)/C=C/C=C(C)/C=C/C=C\3)=O)\CC(C)C)O)OC2)O[C@@H]1C	CC=C(CC)C(O0)C(C)C=CC=CC=C(C)C(OC4C(O)C(OC5C(O)C(O)C(OC6C(O)C(O)C(O)C(C(O))O6)C(C(O))O5)C(O)C(C(O))O4)C([*])C(=O)CC=C(C)C=CC9=N[C@@H](CS9)C0(=O)	0.165138	NP.searcher
BGC0001452_Sipanmycin.fasta	CN(C)C1[C@@](O)(C)C[C@H](O[C@H]2[C@@H](O)[C@@H](N)[C@H](O[C@H]3[C@@](C)(/C=C/C=C/C=C(C)/C=C(C(N[C@@H](C)C/C=C(C)/C=C/C=C(C)/C=C/C=C\3)=O)\CC(C)C)O)OC2)O[C@@H]1C	CC=C(CC)C(O0)C(C)C=CC=CC=C(C)C(OC4C(O)C(OC5C(O)C(O)C(O)C(C(OC4C(O)C(O)C(O)C(C(O))O4))O5)C(O)C(C(O))O4)C([*])C(=O)CC=C(C)C=CC9=N[C@@H](CS9)C0(=O)	0.172566	NP.searcher
BGC0001452_Sipanmycin.fasta	CN(C)C1[C@@](O)(C)C[C@H](O[C@H]2[C@@H](O)[C@@H](N)[C@H](O[C@H]3[C@@](C)(/C=C/C=C/C=C(C)/C=C(C(N[C@@H](C)C/C=C(C)/C=C/C=C(C)/C=C/C=C\3)=O)\CC(C)C)O)OC2)O[C@@H]1C	CC=C(CC)C(O0)C(C)C=CC=CC=C(C)C(OC4C(O)C(OC5C(O)C(O)C(O)C(C(O))O5)C(OC5C(O)C(O)C(O)C(C(O))O5)C(C(O))O4)C([*])C(=O)CC=C(C)C=CC9=N[C@@H](CS9)C0(=O)	0.163551	NP.searcher
BGC0001452_Sipanmycin.fasta	CN(C)C1[C@@](O)(C)C[C@H](O[C@H]2[C@@H](O)[C@@H](N)[C@H](O[C@H]3[C@@](C)(/C=C/C=C/C=C(C)/C=C(C(N[C@@H](C)C/C=C(C)/C=C/C=C(C)/C=C/C=C\3)=O)\CC(C)C)O)OC2)O[C@@H]1C	CC=C(CC)C(O0)C(C)C=CC=CC=C(C)C(OC4C(O)C(OC5C(O)C(O)C(O)C(C(O))O5)C(O)C(C(OC7C(O)C(O)C(O)C(C(O))O7))O4)C([*])C(=O)CC=C(C)C=CC9=N[C@@H](CS9)C0(=O)	0.174312	NP.searcher
BGC0001452_Sipanmycin.fasta	CN(C)C1[C@@](O)(C)C[C@H](O[C@H]2[C@@H](O)[C@@H](N)[C@H](O[C@H]3[C@@](C)(/C=C/C=C/C=C(C)/C=C(C(N[C@@H](C)C/C=C(C)/C=C/C=C(C)/C=C/C=C\3)=O)\CC(C)C)O)OC2)O[C@@H]1C	CC=C(CC)C(O0)C(C)C=CC=CC=C(C)C(OC4C(OC4C(O)C(O)C(O)C(C(O))O4)C(O)C(OC7C(O)C(O)C(O)C(C(O))O7)C(C(O))O4)C([*])C(=O)CC=C(C)C=CC9=N[C@@H](CS9)C0(=O)	0.166667	NP.searcher
BGC0001452_Sipanmycin.fasta	CN(C)C1[C@@](O)(C)C[C@H](O[C@H]2[C@@H](O)[C@@H](N)[C@H](O[C@H]3[C@@](C)(/C=C/C=C/C=C(C)/C=C(C(N[C@@H](C)C/C=C(C)/C=C/C=C(C)/C=C/C=C\3)=O)\CC(C)C)O)OC2)O[C@@H]1C	CC=C(CC)C(O0)C(C)C=CC=CC=C(C)C(OC4C(O)C(OC5C(O)C(O)C(O)C(C(O))O5)C(OC7C(O)C(O)C(O)C(C(O))O7)C(C(O))O4)C([*])C(=O)CC=C(C)C=CC9=N[C@@H](CS9)C0(=O)	0.163551	NP.searcher
BGC0001452_Sipanmycin.fasta	CN(C)C1[C@@](O)(C)C[C@H](O[C@H]2[C@@H](O)[C@@H](N)[C@H](O[C@H]3[C@@](C)(/C=C/C=C/C=C(C)/C=C(C(N[C@@H](C)C/C=C(C)/C=C/C=C(C)/C=C/C=C\3)=O)\CC(C)C)O)OC2)O[C@@H]1C	CC=C(CC)C(O0)C(C)C=CC=CC=C(C)C(OC4C(O)C(O)C(OC7C(OC7C(O)C(O)C(O)C(C(O))O7)C(O)C(O)C(C(O))O7)C(C(O))O4)C([*])C(=O)CC=C(C)C=CC9=N[C@@H](CS9)C0(=O)	0.163636	NP.searcher
BGC0001452_Sipanmycin.fasta	CN(C)C1[C@@](O)(C)C[C@H](O[C@H]2[C@@H](O)[C@@H](N)[C@H](O[C@H]3[C@@](C)(/C=C/C=C/C=C(C)/C=C(C(N[C@@H](C)C/C=C(C)/C=C/C=C(C)/C=C/C=C\3)=O)\CC(C)C)O)OC2)O[C@@H]1C	CC=C(CC)C(O0)C(C)C=CC=CC=C(C)C(OC4C(O)C(O)C(OC7C(O)C(OC6C(O)C(O)C(O)C(C(O))O6)C(O)C(C(O))O7)C(C(O))O4)C([*])C(=O)CC=C(C)C=CC9=N[C@@H](CS9)C0(=O)	0.165138	NP.searcher
BGC0001452_Sipanmycin.fasta	CN(C)C1[C@@](O)(C)C[C@H](O[C@H]2[C@@H](O)[C@@H](N)[C@H](O[C@H]3[C@@](C)(/C=C/C=C/C=C(C)/C=C(C(N[C@@H](C)C/C=C(C)/C=C/C=C(C)/C=C/C=C\3)=O)\CC(C)C)O)OC2)O[C@@H]1C	CC=C(CC)C(O0)C(C)C=CC=CC=C(C)C(OC4C(O)C(O)C(OC7C(O)C(O)C(OC4C(O)C(O)C(O)C(C(O))O4)C(C(O))O7)C(C(O))O4)C([*])C(=O)CC=C(C)C=CC9=N[C@@H](CS9)C0(=O)	0.160714	NP.searcher
BGC0001452_Sipanmycin.fasta	CN(C)C1[C@@](O)(C)C[C@H](O[C@H]2[C@@H](O)[C@@H](N)[C@H](O[C@H]3[C@@](C)(/C=C/C=C/C=C(C)/C=C(C(N[C@@H](C)C/C=C(C)/C=C/C=C(C)/C=C/C=C\3)=O)\CC(C)C)O)OC2)O[C@@H]1C	CC=C(CC)C(O0)C(C)C=CC=CC=C(C)C(OC4C(O)C(O)C(OC7C(O)C(O)C(O)C(C(OC5C(O)C(O)C(O)C(C(O))O5))O7)C(C(O))O4)C([*])C(=O)CC=C(C)C=CC9=N[C@@H](CS9)C0(=O)	0.178082	NP.searcher
BGC0001452_Sipanmycin.fasta	CN(C)C1[C@@](O)(C)C[C@H](O[C@H]2[C@@H](O)[C@@H](N)[C@H](O[C@H]3[C@@](C)(/C=C/C=C/C=C(C)/C=C(C(N[C@@H](C)C/C=C(C)/C=C/C=C(C)/C=C/C=C\3)=O)\CC(C)C)O)OC2)O[C@@H]1C	CC=C(CC)C(O0)C(C)C=CC=CC=C(C)C(OC4C(O)C(O)C(OC7C(O)C(O)C(O)C(C(O))O7)C(C(OC7C(O)C(O)C(O)C(C(O))O7))O4)C([*])C(=O)CC=C(C)C=CC9=N[C@@H](CS9)C0(=O)	0.180556	NP.searcher
BGC0001452_Sipanmycin.fasta	CN(C)C1[C@@](O)(C)C[C@H](O[C@H]2[C@@H](O)[C@@H](N)[C@H](O[C@H]3[C@@](C)(/C=C/C=C/C=C(C)/C=C(C(N[C@@H](C)C/C=C(C)/C=C/C=C(C)/C=C/C=C\3)=O)\CC(C)C)O)OC2)O[C@@H]1C	CC=C(CC)C(O0)C(C)C=CC=CC=C(C)C(OC4C(OC4C(O)C(O)C(O)C(C(O))O4)C(O)C(O)C(C(OC6C(O)C(O)C(O)C(C(O))O6))O4)C([*])C(=O)CC=C(C)C=CC9=N[C@@H](CS9)C0(=O)	0.169643	NP.searcher
BGC0001452_Sipanmycin.fasta	CN(C)C1[C@@](O)(C)C[C@H](O[C@H]2[C@@H](O)[C@@H](N)[C@H](O[C@H]3[C@@](C)(/C=C/C=C/C=C(C)/C=C(C(N[C@@H](C)C/C=C(C)/C=C/C=C(C)/C=C/C=C\3)=O)\CC(C)C)O)OC2)O[C@@H]1C	CC=C(CC)C(O0)C(C)C=CC=CC=C(C)C(OC4C(O)C(OC5C(O)C(O)C(O)C(C(O))O5)C(O)C(C(OC6C(O)C(O)C(O)C(C(O))O6))O4)C([*])C(=O)CC=C(C)C=CC9=N[C@@H](CS9)C0(=O)	0.174312	NP.searcher
BGC0001452_Sipanmycin.fasta	CN(C)C1[C@@](O)(C)C[C@H](O[C@H]2[C@@H](O)[C@@H](N)[C@H](O[C@H]3[C@@](C)(/C=C/C=C/C=C(C)/C=C(C(N[C@@H](C)C/C=C(C)/C=C/C=C(C)/C=C/C=C\3)=O)\CC(C)C)O)OC2)O[C@@H]1C	CC=C(CC)C(O0)C(C)C=CC=CC=C(C)C(OC4C(O)C(O)C(OC7C(O)C(O)C(O)C(C(O))O7)C(C(OC6C(O)C(O)C(O)C(C(O))O6))O4)C([*])C(=O)CC=C(C)C=CC9=N[C@@H](CS9)C0(=O)	0.180556	NP.searcher
BGC0001452_Sipanmycin.fasta	CN(C)C1[C@@](O)(C)C[C@H](O[C@H]2[C@@H](O)[C@@H](N)[C@H](O[C@H]3[C@@](C)(/C=C/C=C/C=C(C)/C=C(C(N[C@@H](C)C/C=C(C)/C=C/C=C(C)/C=C/C=C\3)=O)\CC(C)C)O)OC2)O[C@@H]1C	CC=C(CC)C(O0)C(C)C=CC=CC=C(C)C(OC4C(O)C(O)C(O)C(C(OC6C(OC6C(O)C(O)C(O)C(C(O))O6)C(O)C(O)C(C(O))O6))O4)C([*])C(=O)CC=C(C)C=CC9=N[C@@H](CS9)C0(=O)	0.170507	NP.searcher
BGC0001452_Sipanmycin.fasta	CN(C)C1[C@@](O)(C)C[C@H](O[C@H]2[C@@H](O)[C@@H](N)[C@H](O[C@H]3[C@@](C)(/C=C/C=C/C=C(C)/C=C(C(N[C@@H](C)C/C=C(C)/C=C/C=C(C)/C=C/C=C\3)=O)\CC(C)C)O)OC2)O[C@@H]1C	CC=C(CC)C(O0)C(C)C=CC=CC=C(C)C(OC4C(O)C(O)C(O)C(C(OC6C(O)C(OC4C(O)C(O)C(O)C(C(O))O4)C(O)C(C(O))O6))O4)C([*])C(=O)CC=C(C)C=CC9=N[C@@H](CS9)C0(=O)	0.153846	NP.searcher
BGC0001452_Sipanmycin.fasta	CN(C)C1[C@@](O)(C)C[C@H](O[C@H]2[C@@H](O)[C@@H](N)[C@H](O[C@H]3[C@@](C)(/C=C/C=C/C=C(C)/C=C(C(N[C@@H](C)C/C=C(C)/C=C/C=C(C)/C=C/C=C\3)=O)\CC(C)C)O)OC2)O[C@@H]1C	CC=C(CC)C(O0)C(C)C=CC=CC=C(C)C(OC4C(O)C(O)C(O)C(C(OC6C(O)C(O)C(OC5C(O)C(O)C(O)C(C(O))O5)C(C(O))O6))O4)C([*])C(=O)CC=C(C)C=CC9=N[C@@H](CS9)C0(=O)	0.174312	NP.searcher
BGC0001452_Sipanmycin.fasta	CN(C)C1[C@@](O)(C)C[C@H](O[C@H]2[C@@H](O)[C@@H](N)[C@H](O[C@H]3[C@@](C)(/C=C/C=C/C=C(C)/C=C(C(N[C@@H](C)C/C=C(C)/C=C/C=C(C)/C=C/C=C\3)=O)\CC(C)C)O)OC2)O[C@@H]1C	CC=C(CC)C(O0)C(C)C=CC=CC=C(C)C(OC4C(O)C(O)C(O)C(C(OC6C(O)C(O)C(O)C(C(OC7C(O)C(O)C(O)C(C(O))O7))O6))O4)C([*])C(=O)CC=C(C)C=CC9=N[C@@H](CS9)C0(=O)	0.175355	NP.searcher
BGC0001452_Sipanmycin.fasta	CN(C)C1[C@@](O)(C)C[C@H](O[C@H]2[C@@H](O)[C@@H](N)[C@H](O[C@H]3[C@@](C)(/C=C/C=C/C=C(C)/C=C(C(N[C@@H](C)C/C=C(C)/C=C/C=C(C)/C=C/C=C\3)=O)\CC(C)C)O)OC2)O[C@@H]1C	CC=C(CC)C(OC4C(OC4C(OC4C(O)C(O)C(O)C(C(O))O4)C(O)C(O)C(C(O))O4)C(O)C(O)C(C(O))O4)C(C)C=CC=CC=C(C)C(O0)C([*])C(=O)CC=C(C)C=CC9=N[C@@H](CS9)C0(=O)	0.154185	NP.searcher
BGC0001452_Sipanmycin.fasta	CN(C)C1[C@@](O)(C)C[C@H](O[C@H]2[C@@H](O)[C@@H](N)[C@H](O[C@H]3[C@@](C)(/C=C/C=C/C=C(C)/C=C(C(N[C@@H](C)C/C=C(C)/C=C/C=C(C)/C=C/C=C\3)=O)\CC(C)C)O)OC2)O[C@@H]1C	CC=C(CC)C(OC4C(OC4C(O)C(OC5C(O)C(O)C(O)C(C(O))O5)C(O)C(C(O))O4)C(O)C(O)C(C(O))O4)C(C)C=CC=CC=C(C)C(O0)C([*])C(=O)CC=C(C)C=CC9=N[C@@H](CS9)C0(=O)	0.154867	NP.searcher
BGC0001452_Sipanmycin.fasta	CN(C)C1[C@@](O)(C)C[C@H](O[C@H]2[C@@H](O)[C@@H](N)[C@H](O[C@H]3[C@@](C)(/C=C/C=C/C=C(C)/C=C(C(N[C@@H](C)C/C=C(C)/C=C/C=C(C)/C=C/C=C\3)=O)\CC(C)C)O)OC2)O[C@@H]1C	CC=C(CC)C(OC4C(OC4C(O)C(O)C(OC7C(O)C(O)C(O)C(C(O))O7)C(C(O))O4)C(O)C(O)C(C(O))O4)C(C)C=CC=CC=C(C)C(O0)C([*])C(=O)CC=C(C)C=CC9=N[C@@H](CS9)C0(=O)	0.153509	NP.searcher
BGC0001452_Sipanmycin.fasta	CN(C)C1[C@@](O)(C)C[C@H](O[C@H]2[C@@H](O)[C@@H](N)[C@H](O[C@H]3[C@@](C)(/C=C/C=C/C=C(C)/C=C(C(N[C@@H](C)C/C=C(C)/C=C/C=C(C)/C=C/C=C\3)=O)\CC(C)C)O)OC2)O[C@@H]1C	CC=C(CC)C(OC4C(OC4C(O)C(O)C(O)C(C(OC6C(O)C(O)C(O)C(C(O))O6))O4)C(O)C(O)C(C(O))O4)C(C)C=CC=CC=C(C)C(O0)C([*])C(=O)CC=C(C)C=CC9=N[C@@H](CS9)C0(=O)	0.146552	NP.searcher
BGC0001452_Sipanmycin.fasta	CN(C)C1[C@@](O)(C)C[C@H](O[C@H]2[C@@H](O)[C@@H](N)[C@H](O[C@H]3[C@@](C)(/C=C/C=C/C=C(C)/C=C(C(N[C@@H](C)C/C=C(C)/C=C/C=C(C)/C=C/C=C\3)=O)\CC(C)C)O)OC2)O[C@@H]1C	CC=C(CC)C(OC4C(OC4C(O)C(O)C(O)C(C(O))O4)C(OC4C(O)C(O)C(O)C(C(O))O4)C(O)C(C(O))O4)C(C)C=CC=CC=C(C)C(O0)C([*])C(=O)CC=C(C)C=CC9=N[C@@H](CS9)C0(=O)	0.143478	NP.searcher
BGC0001452_Sipanmycin.fasta	CN(C)C1[C@@](O)(C)C[C@H](O[C@H]2[C@@H](O)[C@@H](N)[C@H](O[C@H]3[C@@](C)(/C=C/C=C/C=C(C)/C=C(C(N[C@@H](C)C/C=C(C)/C=C/C=C(C)/C=C/C=C\3)=O)\CC(C)C)O)OC2)O[C@@H]1C	CC=C(CC)C(OC4C(OC4C(O)C(O)C(O)C(C(O))O4)C(O)C(OC5C(O)C(O)C(O)C(C(O))O5)C(C(O))O4)C(C)C=CC=CC=C(C)C(O0)C([*])C(=O)CC=C(C)C=CC9=N[C@@H](CS9)C0(=O)	0.152174	NP.searcher
BGC0001452_Sipanmycin.fasta	CN(C)C1[C@@](O)(C)C[C@H](O[C@H]2[C@@H](O)[C@@H](N)[C@H](O[C@H]3[C@@](C)(/C=C/C=C/C=C(C)/C=C(C(N[C@@H](C)C/C=C(C)/C=C/C=C(C)/C=C/C=C\3)=O)\CC(C)C)O)OC2)O[C@@H]1C	CC=C(CC)C(OC4C(OC4C(O)C(O)C(O)C(C(O))O4)C(O)C(O)C(C(OC7C(O)C(O)C(O)C(C(O))O7))O4)C(C)C=CC=CC=C(C)C(O0)C([*])C(=O)CC=C(C)C=CC9=N[C@@H](CS9)C0(=O)	0.146552	NP.searcher
BGC0001452_Sipanmycin.fasta	CN(C)C1[C@@](O)(C)C[C@H](O[C@H]2[C@@H](O)[C@@H](N)[C@H](O[C@H]3[C@@](C)(/C=C/C=C/C=C(C)/C=C(C(N[C@@H](C)C/C=C(C)/C=C/C=C(C)/C=C/C=C\3)=O)\CC(C)C)O)OC2)O[C@@H]1C	CC=C(CC)C(OC4C(OC4C(O)C(O)C(O)C(C(O))O4)C(OC5C(O)C(O)C(O)C(C(O))O5)C(O)C(C(O))O4)C(C)C=CC=CC=C(C)C(O0)C([*])C(=O)CC=C(C)C=CC9=N[C@@H](CS9)C0(=O)	0.153509	NP.searcher
BGC0001452_Sipanmycin.fasta	CN(C)C1[C@@](O)(C)C[C@H](O[C@H]2[C@@H](O)[C@@H](N)[C@H](O[C@H]3[C@@](C)(/C=C/C=C/C=C(C)/C=C(C(N[C@@H](C)C/C=C(C)/C=C/C=C(C)/C=C/C=C\3)=O)\CC(C)C)O)OC2)O[C@@H]1C	CC=C(CC)C(OC4C(O)C(OC5C(OC5C(O)C(O)C(O)C(C(O))O5)C(O)C(O)C(C(O))O5)C(O)C(C(O))O4)C(C)C=CC=CC=C(C)C(O0)C([*])C(=O)CC=C(C)C=CC9=N[C@@H](CS9)C0(=O)	0.154867	NP.searcher
BGC0001452_Sipanmycin.fasta	CN(C)C1[C@@](O)(C)C[C@H](O[C@H]2[C@@H](O)[C@@H](N)[C@H](O[C@H]3[C@@](C)(/C=C/C=C/C=C(C)/C=C(C(N[C@@H](C)C/C=C(C)/C=C/C=C(C)/C=C/C=C\3)=O)\CC(C)C)O)OC2)O[C@@H]1C	CC=C(CC)C(OC4C(O)C(OC5C(O)C(OC7C(O)C(O)C(O)C(C(O))O7)C(O)C(C(O))O5)C(O)C(C(O))O4)C(C)C=CC=CC=C(C)C(O0)C([*])C(=O)CC=C(C)C=CC9=N[C@@H](CS9)C0(=O)	0.153846	NP.searcher
BGC0001452_Sipanmycin.fasta	CN(C)C1[C@@](O)(C)C[C@H](O[C@H]2[C@@H](O)[C@@H](N)[C@H](O[C@H]3[C@@](C)(/C=C/C=C/C=C(C)/C=C(C(N[C@@H](C)C/C=C(C)/C=C/C=C(C)/C=C/C=C\3)=O)\CC(C)C)O)OC2)O[C@@H]1C	CC=C(CC)C(OC4C(O)C(OC5C(O)C(O)C(OC6C(O)C(O)C(O)C(C(O))O6)C(C(O))O5)C(O)C(C(O))O4)C(C)C=CC=CC=C(C)C(O0)C([*])C(=O)CC=C(C)C=CC9=N[C@@H](CS9)C0(=O)	0.154867	NP.searcher
BGC0001452_Sipanmycin.fasta	CN(C)C1[C@@](O)(C)C[C@H](O[C@H]2[C@@H](O)[C@@H](N)[C@H](O[C@H]3[C@@](C)(/C=C/C=C/C=C(C)/C=C(C(N[C@@H](C)C/C=C(C)/C=C/C=C(C)/C=C/C=C\3)=O)\CC(C)C)O)OC2)O[C@@H]1C	CC=C(CC)C(OC4C(O)C(OC5C(O)C(O)C(O)C(C(OC4C(O)C(O)C(O)C(C(O))O4))O5)C(O)C(C(O))O4)C(C)C=CC=CC=C(C)C(O0)C([*])C(=O)CC=C(C)C=CC9=N[C@@H](CS9)C0(=O)	0.145923	NP.searcher
BGC0001452_Sipanmycin.fasta	CN(C)C1[C@@](O)(C)C[C@H](O[C@H]2[C@@H](O)[C@@H](N)[C@H](O[C@H]3[C@@](C)(/C=C/C=C/C=C(C)/C=C(C(N[C@@H](C)C/C=C(C)/C=C/C=C(C)/C=C/C=C\3)=O)\CC(C)C)O)OC2)O[C@@H]1C	CC=C(CC)C(OC4C(O)C(OC5C(O)C(O)C(O)C(C(O))O5)C(OC5C(O)C(O)C(O)C(C(O))O5)C(C(O))O4)C(C)C=CC=CC=C(C)C(O0)C([*])C(=O)CC=C(C)C=CC9=N[C@@H](CS9)C0(=O)	0.156682	NP.searcher
BGC0001452_Sipanmycin.fasta	CN(C)C1[C@@](O)(C)C[C@H](O[C@H]2[C@@H](O)[C@@H](N)[C@H](O[C@H]3[C@@](C)(/C=C/C=C/C=C(C)/C=C(C(N[C@@H](C)C/C=C(C)/C=C/C=C(C)/C=C/C=C\3)=O)\CC(C)C)O)OC2)O[C@@H]1C	CC=C(CC)C(OC4C(O)C(OC5C(O)C(O)C(O)C(C(O))O5)C(O)C(C(OC7C(O)C(O)C(O)C(C(O))O7))O4)C(C)C=CC=CC=C(C)C(O0)C([*])C(=O)CC=C(C)C=CC9=N[C@@H](CS9)C0(=O)	0.163717	NP.searcher
BGC0001452_Sipanmycin.fasta	CN(C)C1[C@@](O)(C)C[C@H](O[C@H]2[C@@H](O)[C@@H](N)[C@H](O[C@H]3[C@@](C)(/C=C/C=C/C=C(C)/C=C(C(N[C@@H](C)C/C=C(C)/C=C/C=C(C)/C=C/C=C\3)=O)\CC(C)C)O)OC2)O[C@@H]1C	CC=C(CC)C(OC4C(OC4C(O)C(O)C(O)C(C(O))O4)C(O)C(OC7C(O)C(O)C(O)C(C(O))O7)C(C(O))O4)C(C)C=CC=CC=C(C)C(O0)C([*])C(=O)CC=C(C)C=CC9=N[C@@H](CS9)C0(=O)	0.152174	NP.searcher
BGC0001452_Sipanmycin.fasta	CN(C)C1[C@@](O)(C)C[C@H](O[C@H]2[C@@H](O)[C@@H](N)[C@H](O[C@H]3[C@@](C)(/C=C/C=C/C=C(C)/C=C(C(N[C@@H](C)C/C=C(C)/C=C/C=C(C)/C=C/C=C\3)=O)\CC(C)C)O)OC2)O[C@@H]1C	CC=C(CC)C(OC4C(O)C(OC5C(O)C(O)C(O)C(C(O))O5)C(OC7C(O)C(O)C(O)C(C(O))O7)C(C(O))O4)C(C)C=CC=CC=C(C)C(O0)C([*])C(=O)CC=C(C)C=CC9=N[C@@H](CS9)C0(=O)	0.156682	NP.searcher
BGC0001452_Sipanmycin.fasta	CN(C)C1[C@@](O)(C)C[C@H](O[C@H]2[C@@H](O)[C@@H](N)[C@H](O[C@H]3[C@@](C)(/C=C/C=C/C=C(C)/C=C(C(N[C@@H](C)C/C=C(C)/C=C/C=C(C)/C=C/C=C\3)=O)\CC(C)C)O)OC2)O[C@@H]1C	CC=C(CC)C(OC4C(O)C(O)C(OC7C(OC7C(O)C(O)C(O)C(C(O))O7)C(O)C(O)C(C(O))O7)C(C(O))O4)C(C)C=CC=CC=C(C)C(O0)C([*])C(=O)CC=C(C)C=CC9=N[C@@H](CS9)C0(=O)	0.155556	NP.searcher
BGC0001452_Sipanmycin.fasta	CN(C)C1[C@@](O)(C)C[C@H](O[C@H]2[C@@H](O)[C@@H](N)[C@H](O[C@H]3[C@@](C)(/C=C/C=C/C=C(C)/C=C(C(N[C@@H](C)C/C=C(C)/C=C/C=C(C)/C=C/C=C\3)=O)\CC(C)C)O)OC2)O[C@@H]1C	CC=C(CC)C(OC4C(O)C(O)C(OC7C(O)C(OC6C(O)C(O)C(O)C(C(O))O6)C(O)C(C(O))O7)C(C(O))O4)C(C)C=CC=CC=C(C)C(O0)C([*])C(=O)CC=C(C)C=CC9=N[C@@H](CS9)C0(=O)	0.15625	NP.searcher
BGC0001452_Sipanmycin.fasta	CN(C)C1[C@@](O)(C)C[C@H](O[C@H]2[C@@H](O)[C@@H](N)[C@H](O[C@H]3[C@@](C)(/C=C/C=C/C=C(C)/C=C(C(N[C@@H](C)C/C=C(C)/C=C/C=C(C)/C=C/C=C\3)=O)\CC(C)C)O)OC2)O[C@@H]1C	CC=C(CC)C(OC4C(O)C(O)C(OC7C(O)C(O)C(OC4C(O)C(O)C(O)C(C(O))O4)C(C(O))O7)C(C(O))O4)C(C)C=CC=CC=C(C)C(O0)C([*])C(=O)CC=C(C)C=CC9=N[C@@H](CS9)C0(=O)	0.138528	NP.searcher
BGC0001452_Sipanmycin.fasta	CN(C)C1[C@@](O)(C)C[C@H](O[C@H]2[C@@H](O)[C@@H](N)[C@H](O[C@H]3[C@@](C)(/C=C/C=C/C=C(C)/C=C(C(N[C@@H](C)C/C=C(C)/C=C/C=C(C)/C=C/C=C\3)=O)\CC(C)C)O)OC2)O[C@@H]1C	CC=C(CC)C(OC4C(O)C(O)C(OC7C(O)C(O)C(O)C(C(OC5C(O)C(O)C(O)C(C(O))O5))O7)C(C(O))O4)C(C)C=CC=CC=C(C)C(O0)C([*])C(=O)CC=C(C)C=CC9=N[C@@H](CS9)C0(=O)	0.168142	NP.searcher
BGC0001452_Sipanmycin.fasta	CN(C)C1[C@@](O)(C)C[C@H](O[C@H]2[C@@H](O)[C@@H](N)[C@H](O[C@H]3[C@@](C)(/C=C/C=C/C=C(C)/C=C(C(N[C@@H](C)C/C=C(C)/C=C/C=C(C)/C=C/C=C\3)=O)\CC(C)C)O)OC2)O[C@@H]1C	CC=C(CC)C(OC4C(O)C(O)C(OC7C(O)C(O)C(O)C(C(O))O7)C(C(OC7C(O)C(O)C(O)C(C(O))O7))O4)C(C)C=CC=CC=C(C)C(O0)C([*])C(=O)CC=C(C)C=CC9=N[C@@H](CS9)C0(=O)	0.170404	NP.searcher
BGC0001452_Sipanmycin.fasta	CN(C)C1[C@@](O)(C)C[C@H](O[C@H]2[C@@H](O)[C@@H](N)[C@H](O[C@H]3[C@@](C)(/C=C/C=C/C=C(C)/C=C(C(N[C@@H](C)C/C=C(C)/C=C/C=C(C)/C=C/C=C\3)=O)\CC(C)C)O)OC2)O[C@@H]1C	CC=C(CC)C(OC4C(OC4C(O)C(O)C(O)C(C(O))O4)C(O)C(O)C(C(OC6C(O)C(O)C(O)C(C(O))O6))O4)C(C)C=CC=CC=C(C)C(O0)C([*])C(=O)CC=C(C)C=CC9=N[C@@H](CS9)C0(=O)	0.146552	NP.searcher
BGC0001452_Sipanmycin.fasta	CN(C)C1[C@@](O)(C)C[C@H](O[C@H]2[C@@H](O)[C@@H](N)[C@H](O[C@H]3[C@@](C)(/C=C/C=C/C=C(C)/C=C(C(N[C@@H](C)C/C=C(C)/C=C/C=C(C)/C=C/C=C\3)=O)\CC(C)C)O)OC2)O[C@@H]1C	CC=C(CC)C(OC4C(O)C(OC5C(O)C(O)C(O)C(C(O))O5)C(O)C(C(OC6C(O)C(O)C(O)C(C(O))O6))O4)C(C)C=CC=CC=C(C)C(O0)C([*])C(=O)CC=C(C)C=CC9=N[C@@H](CS9)C0(=O)	0.163717	NP.searcher
BGC0001452_Sipanmycin.fasta	CN(C)C1[C@@](O)(C)C[C@H](O[C@H]2[C@@H](O)[C@@H](N)[C@H](O[C@H]3[C@@](C)(/C=C/C=C/C=C(C)/C=C(C(N[C@@H](C)C/C=C(C)/C=C/C=C(C)/C=C/C=C\3)=O)\CC(C)C)O)OC2)O[C@@H]1C	CC=C(CC)C(OC4C(O)C(O)C(OC7C(O)C(O)C(O)C(C(O))O7)C(C(OC6C(O)C(O)C(O)C(C(O))O6))O4)C(C)C=CC=CC=C(C)C(O0)C([*])C(=O)CC=C(C)C=CC9=N[C@@H](CS9)C0(=O)	0.170404	NP.searcher
BGC0001452_Sipanmycin.fasta	CN(C)C1[C@@](O)(C)C[C@H](O[C@H]2[C@@H](O)[C@@H](N)[C@H](O[C@H]3[C@@](C)(/C=C/C=C/C=C(C)/C=C(C(N[C@@H](C)C/C=C(C)/C=C/C=C(C)/C=C/C=C\3)=O)\CC(C)C)O)OC2)O[C@@H]1C	CC=C(CC)C(OC4C(O)C(O)C(O)C(C(OC6C(OC6C(O)C(O)C(O)C(C(O))O6)C(O)C(O)C(C(O))O6))O4)C(C)C=CC=CC=C(C)C(O0)C([*])C(=O)CC=C(C)C=CC9=N[C@@H](CS9)C0(=O)	0.155556	NP.searcher
BGC0001452_Sipanmycin.fasta	CN(C)C1[C@@](O)(C)C[C@H](O[C@H]2[C@@H](O)[C@@H](N)[C@H](O[C@H]3[C@@](C)(/C=C/C=C/C=C(C)/C=C(C(N[C@@H](C)C/C=C(C)/C=C/C=C(C)/C=C/C=C\3)=O)\CC(C)C)O)OC2)O[C@@H]1C	CC=C(CC)C(OC4C(O)C(O)C(O)C(C(OC6C(O)C(OC4C(O)C(O)C(O)C(C(O))O4)C(O)C(C(O))O6))O4)C(C)C=CC=CC=C(C)C(O0)C([*])C(=O)CC=C(C)C=CC9=N[C@@H](CS9)C0(=O)	0.133333	NP.searcher
BGC0001452_Sipanmycin.fasta	CN(C)C1[C@@](O)(C)C[C@H](O[C@H]2[C@@H](O)[C@@H](N)[C@H](O[C@H]3[C@@](C)(/C=C/C=C/C=C(C)/C=C(C(N[C@@H](C)C/C=C(C)/C=C/C=C(C)/C=C/C=C\3)=O)\CC(C)C)O)OC2)O[C@@H]1C	CC=C(CC)C(OC4C(O)C(O)C(O)C(C(OC6C(O)C(O)C(OC5C(O)C(O)C(O)C(C(O))O5)C(C(O))O6))O4)C(C)C=CC=CC=C(C)C(O0)C([*])C(=O)CC=C(C)C=CC9=N[C@@H](CS9)C0(=O)	0.168142	NP.searcher
BGC0001452_Sipanmycin.fasta	CN(C)C1[C@@](O)(C)C[C@H](O[C@H]2[C@@H](O)[C@@H](N)[C@H](O[C@H]3[C@@](C)(/C=C/C=C/C=C(C)/C=C(C(N[C@@H](C)C/C=C(C)/C=C/C=C(C)/C=C/C=C\3)=O)\CC(C)C)O)OC2)O[C@@H]1C	CC=C(CC)C(OC4C(O)C(O)C(O)C(C(OC6C(O)C(O)C(O)C(C(OC7C(O)C(O)C(O)C(C(O))O7))O6))O4)C(C)C=CC=CC=C(C)C(O0)C([*])C(=O)CC=C(C)C=CC9=N[C@@H](CS9)C0(=O)	0.159817	NP.searcher
BGC0001452_Sipanmycin.fasta	CN(C)C1[C@@](O)(C)C[C@H](O[C@H]2[C@@H](O)[C@@H](N)[C@H](O[C@H]3[C@@](C)(/C=C/C=C/C=C(C)/C=C(C(N[C@@H](C)C/C=C(C)/C=C/C=C(C)/C=C/C=C\3)=O)\CC(C)C)O)OC2)O[C@@H]1C	CC=C(CC)C(O(C(=O)[C@@H](CS)NC(=O)C=CC(C)=CCC(=O)C([*])C(O)C(C)=CC=CC=CC(C)C(O)C(CC)=CC))C(C)C=CC=CC=C(C)C(O)C([*])C(=O)CC=C(C)C=CC9=N[C@@H](CS9)C(=O)O	0.0844444	NP.searcher
BGC0001452_Sipanmycin.fasta	CN(C)C1[C@@](O)(C)C[C@H](O[C@H]2[C@@H](O)[C@@H](N)[C@H](O[C@H]3[C@@](C)(/C=C/C=C/C=C(C)/C=C(C(N[C@@H](C)C/C=C(C)/C=C/C=C(C)/C=C/C=C\3)=O)\CC(C)C)O)OC2)O[C@@H]1C	CC=C(CC)C(O(C(=O)[C@@H](CS)NC(=O)C=CC(C)=CCC(=O)C([*])C(O)C(C)=CC=CC=CC(C)C(O0)C(CC)=CC))C(C)C=CC=CC=C(C)C(O)C([*])C(=O)CC=C(C)C=CC(=O)N[C@@H](CS)C0(=O)	0.173913	NP.searcher
BGC0001458_salinipostin.fasta	CCCCCCCCCCCCCO[P@]1(=O)OC[C@@H]2COC(=O)C2=C(O1)CCCC		0	PRISM 1
BGC0001458_salinipostin.fasta	CCCCCCCCCCCCCO[P@]1(=O)OC[C@@H]2COC(=O)C2=C(O1)CCCC	O=CCCCCCCCCC	0.166667	PRISM 4
BGC0001458_salinipostin.fasta	CCCCCCCCCCCCCO[P@]1(=O)OC[C@@H]2COC(=O)C2=C(O1)CCCC			antiSMASH 4
BGC0001458_salinipostin.fasta	CCCCCCCCCCCCCO[P@]1(=O)OC[C@@H]2COC(=O)C2=C(O1)CCCC	NC([*])C(=O)O	0.0136986	NP.searcher
BGC0001459_decaplanin.fasta	CC1C(O)C(O)C(O)C(OC2C(O)C(O)C(CO)OC2OC3=C4C=C5C=C3OC6=C(Cl)C=C(C(O)C(NC(C(NC)CC(C)C)=O)C(NC(CC(N)=O)C(NC5C(NC7C8=CC(C9=C(O)C=C(O)C=C9C(C(O)=O)NC(C(NC7=O)C(OC%10CC(C)(N)C(O)C(C)O%10)C%11=CC=C(C=C%11)O4)=O)=C(O)C=C8)=O)=O)=O)C=C6)O1	O=C(N)CC4NC(=O)C(NC(=O)C(N)c1ccc(O)cc1)C(O)c2ccc(cc2)Oc%12cc5cc(Oc3ccc(cc3)C(O)C8NC(=O)C(NC(=O)C5(NC4(=O)))c7ccc(OC6OC(C)(C)C(O)C(O)C6(O))c(c7)c%10c(O)cc(O)cc%10(C(NC8(=O))C(=O)OC9OC(C)C(O)C(N)C9))c%12(OC%11OC(CO)C(O)C(O)C%11(O))	0.46332	PRISM 1
BGC0001459_decaplanin.fasta	CC1C(O)C(O)C(O)C(OC2C(O)C(O)C(CO)OC2OC3=C4C=C5C=C3OC6=C(Cl)C=C(C(O)C(NC(C(NC)CC(C)C)=O)C(NC(CC(N)=O)C(NC5C(NC7C8=CC(C9=C(O)C=C(O)C=C9C(C(O)=O)NC(C(NC7=O)C(OC%10CC(C)(N)C(O)C(C)O%10)C%11=CC=C(C=C%11)O4)=O)=C(O)C=C8)=O)=O)=O)C=C6)O1	O=C(N)CC6NC(=O)C(NC(=O)C(N)c1ccc(cc1)OC2OC(CO)C(O)C(O)C2(O))C(OC3OC(C)(C)C(O)C(O)C3(O))c4ccc(cc4)Oc%12cc7cc(Oc5ccc(cc5)C(O)C9NC(=O)C(NC(=O)C7(NC6(=O)))c8ccc(O)c(c8)c%11c(O)cc(O)cc%11(C(NC9(=O))C(=O)OC%10OC(C)C(O)C(N)C%10))c%12(O)	0.458015	PRISM 1
BGC0001459_decaplanin.fasta	CC1C(O)C(O)C(O)C(OC2C(O)C(O)C(CO)OC2OC3=C4C=C5C=C3OC6=C(Cl)C=C(C(O)C(NC(C(NC)CC(C)C)=O)C(NC(CC(N)=O)C(NC5C(NC7C8=CC(C9=C(O)C=C(O)C=C9C(C(O)=O)NC(C(NC7=O)C(OC%10CC(C)(N)C(O)C(C)O%10)C%11=CC=C(C=C%11)O4)=O)=C(O)C=C8)=O)=O)=O)C=C6)O1	O=C(N)CC4NC(=O)C(NC(=O)C(N)c1ccc(O)cc1)C(O)c2ccc(cc2)Oc%12cc5cc(Oc3ccc(cc3)C(O)C8NC(=O)C(NC(=O)C5(NC4(=O)))c7ccc(OC6OC(C)C(O)C(N)C6)c(c7)c%10c(O)cc(O)cc%10(C(NC8(=O))C(=O)OC9OC(C)(C)C(O)C(O)C9(O)))c%12(OC%11OC(CO)C(O)C(O)C%11(O))	0.46332	PRISM 1
BGC0001459_decaplanin.fasta	CC1C(O)C(O)C(O)C(OC2C(O)C(O)C(CO)OC2OC3=C4C=C5C=C3OC6=C(Cl)C=C(C(O)C(NC(C(NC)CC(C)C)=O)C(NC(CC(N)=O)C(NC5C(NC7C8=CC(C9=C(O)C=C(O)C=C9C(C(O)=O)NC(C(NC7=O)C(OC%10CC(C)(N)C(O)C(C)O%10)C%11=CC=C(C=C%11)O4)=O)=C(O)C=C8)=O)=O)=O)C=C6)O1	O=C(O)C%11NC(=O)C7NC(=O)C(NC(=O)C9NC(=O)C(NC(=O)C(NC(=O)C(N)c1ccc(cc1)OC2OC(C)C(O)C(N)C2)C(OC3OC(CO)C(O)C(O)C3(O))c4ccc(cc4)Oc8cc9(cc(Oc5ccc(cc5)C7(OC6OC(C)(C)C(O)C(O)C6(O)))c8(O)))CC(=O)N)c%10ccc(O)c(c%10)c%12c(O)cc(O)cc%11%12	0.52439	PRISM 1
BGC0001459_decaplanin.fasta	CC1C(O)C(O)C(O)C(OC2C(O)C(O)C(CO)OC2OC3=C4C=C5C=C3OC6=C(Cl)C=C(C(O)C(NC(C(NC)CC(C)C)=O)C(NC(CC(N)=O)C(NC5C(NC7C8=CC(C9=C(O)C=C(O)C=C9C(C(O)=O)NC(C(NC7=O)C(OC%10CC(C)(N)C(O)C(C)O%10)C%11=CC=C(C=C%11)O4)=O)=C(O)C=C8)=O)=O)=O)C=C6)O1	O=C(N)CC5NC(=O)C(NC(=O)C(N)c1ccc(O)cc1)C(OC2OC(CO)C(O)C(O)C2(O))c3ccc(cc3)Oc%12cc6cc(Oc4ccc(cc4)C(O)C8NC(=O)C(NC(=O)C6(NC5(=O)))c7ccc(O)c(c7)c%11c(O)cc(O)cc%11(C(NC8(=O))C(=O)OC%10OC(C)C(OC9OC(C)(C)C(O)C(O)C9(O))C(N)C%10))c%12(O)	0.474708	PRISM 1
BGC0001459_decaplanin.fasta	CC1C(O)C(O)C(O)C(OC2C(O)C(O)C(CO)OC2OC3=C4C=C5C=C3OC6=C(Cl)C=C(C(O)C(NC(C(NC)CC(C)C)=O)C(NC(CC(N)=O)C(NC5C(NC7C8=CC(C9=C(O)C=C(O)C=C9C(C(O)=O)NC(C(NC7=O)C(OC%10CC(C)(N)C(O)C(C)O%10)C%11=CC=C(C=C%11)O4)=O)=C(O)C=C8)=O)=O)=O)C=C6)O1	O=C(N)CC4NC(=O)C(NC(=O)C(N)c1ccc(O)cc1)C(O)c2ccc(cc2)Oc%12cc5cc(Oc3ccc(cc3)C(O)C8NC(=O)C(NC(=O)C5(NC4(=O)))c7ccc(OC6OC(CO)C(O)C(O)C6(O))c(c7)c%11c(O)cc(O)cc%11(C(NC8(=O))C(=O)OC%10OC(C)C(OC9OC(C)(C)C(O)C(O)C9(O))C(N)C%10))c%12(O)	0.426415	PRISM 1
BGC0001459_decaplanin.fasta	CC1C(O)C(O)C(O)C(OC2C(O)C(O)C(CO)OC2OC3=C4C=C5C=C3OC6=C(Cl)C=C(C(O)C(NC(C(NC)CC(C)C)=O)C(NC(CC(N)=O)C(NC5C(NC7C8=CC(C9=C(O)C=C(O)C=C9C(C(O)=O)NC(C(NC7=O)C(OC%10CC(C)(N)C(O)C(C)O%10)C%11=CC=C(C=C%11)O4)=O)=C(O)C=C8)=O)=O)=O)C=C6)O1	O=C(O)C%11NC(=O)C6NC(=O)C(NC(=O)C9NC(=O)C(NC(=O)C(NC(=O)C(N)c1ccc(cc1)OC2OC(C)C(O)C(N)C2)C(O)c3ccc(cc3)Oc8cc9(cc(Oc4ccc(cc4)C6(OC5OC(C)(C)C(O)C(O)C5(O)))c8(OC7OC(CO)C(O)C(O)C7(O))))CC(=O)N)c%10ccc(O)c(c%10)c%12c(O)cc(O)cc%11%12	0.578512	PRISM 1
BGC0001459_decaplanin.fasta	CC1C(O)C(O)C(O)C(OC2C(O)C(O)C(CO)OC2OC3=C4C=C5C=C3OC6=C(Cl)C=C(C(O)C(NC(C(NC)CC(C)C)=O)C(NC(CC(N)=O)C(NC5C(NC7C8=CC(C9=C(O)C=C(O)C=C9C(C(O)=O)NC(C(NC7=O)C(OC%10CC(C)(N)C(O)C(C)O%10)C%11=CC=C(C=C%11)O4)=O)=C(O)C=C8)=O)=O)=O)C=C6)O1	O=C(O)C%11NC(=O)C6NC(=O)C(NC(=O)C9NC(=O)C(NC(=O)C(NC(=O)C(N)c1ccc(cc1)OC2OC(C)(C)C(O)C(O)C2(O))C(OC3OC(CO)C(O)C(O)C3(O))c4ccc(cc4)Oc8cc9(cc(Oc5ccc(cc5)C6(O))c8(OC7OC(C)C(O)C(N)C7)))CC(=O)N)c%10ccc(O)c(c%10)c%12c(O)cc(O)cc%11%12	0.53012	PRISM 1
BGC0001459_decaplanin.fasta	CC1C(O)C(O)C(O)C(OC2C(O)C(O)C(CO)OC2OC3=C4C=C5C=C3OC6=C(Cl)C=C(C(O)C(NC(C(NC)CC(C)C)=O)C(NC(CC(N)=O)C(NC5C(NC7C8=CC(C9=C(O)C=C(O)C=C9C(C(O)=O)NC(C(NC7=O)C(OC%10CC(C)(N)C(O)C(C)O%10)C%11=CC=C(C=C%11)O4)=O)=C(O)C=C8)=O)=O)=O)C=C6)O1	O=C(O)C%11NC(=O)C4NC(=O)C(NC(=O)C8NC(=O)C(NC(=O)C(NC(=O)C(N)c1ccc(O)cc1)C(O)c2ccc(cc2)Oc7cc8(cc(Oc3ccc(cc3)C4(O))c7(OC6OC(C)C(OC5OC(C)(C)C(O)C(O)C5(O))C(N)C6)))CC(=O)N)c%10ccc(OC9OC(CO)C(O)C(O)C9(O))c(c%10)c%12c(O)cc(O)cc%11%12	0.484375	PRISM 1
BGC0001459_decaplanin.fasta	CC1C(O)C(O)C(O)C(OC2C(O)C(O)C(CO)OC2OC3=C4C=C5C=C3OC6=C(Cl)C=C(C(O)C(NC(C(NC)CC(C)C)=O)C(NC(CC(N)=O)C(NC5C(NC7C8=CC(C9=C(O)C=C(O)C=C9C(C(O)=O)NC(C(NC7=O)C(OC%10CC(C)(N)C(O)C(C)O%10)C%11=CC=C(C=C%11)O4)=O)=C(O)C=C8)=O)=O)=O)C=C6)O1	O=C(N)CC5NC(=O)C(NC(=O)C(N)c1ccc(O)cc1)C(OC2OC(CO)C(O)C(O)C2(O))c3ccc(cc3)Oc%12cc6cc(Oc4ccc(cc4)C(O)C9NC(=O)C(NC(=O)C6(NC5(=O)))c8ccc(OC7OC(C)(C)C(O)C(O)C7(O))c(c8)c%11c(O)cc(O)cc%11(C(NC9(=O))C(=O)OC%10OC(C)C(O)C(N)C%10))c%12(O)	0.439394	PRISM 1
BGC0001459_decaplanin.fasta	CC1C(O)C(O)C(O)C(OC2C(O)C(O)C(CO)OC2OC3=C4C=C5C=C3OC6=C(Cl)C=C(C(O)C(NC(C(NC)CC(C)C)=O)C(NC(CC(N)=O)C(NC5C(NC7C8=CC(C9=C(O)C=C(O)C=C9C(C(O)=O)NC(C(NC7=O)C(OC%10CC(C)(N)C(O)C(C)O%10)C%11=CC=C(C=C%11)O4)=O)=C(O)C=C8)=O)=O)=O)C=C6)O1	O=C(N)CC5NC(=O)C(NC(=O)C(N)c1ccc(O)cc1)C(O)c2ccc(cc2)Oc%12cc6cc(Oc3ccc(cc3)C(OC4OC(CO)C(O)C(O)C4(O))C9NC(=O)C(NC(=O)C6(NC5(=O)))c8ccc(OC7OC(C)(C)C(O)C(O)C7(O))c(c8)c%11c(O)cc(O)cc%11(C(NC9(=O))C(=O)OC%10OC(C)C(O)C(N)C%10))c%12(O)	0.468992	PRISM 1
BGC0001459_decaplanin.fasta	CC1C(O)C(O)C(O)C(OC2C(O)C(O)C(CO)OC2OC3=C4C=C5C=C3OC6=C(Cl)C=C(C(O)C(NC(C(NC)CC(C)C)=O)C(NC(CC(N)=O)C(NC5C(NC7C8=CC(C9=C(O)C=C(O)C=C9C(C(O)=O)NC(C(NC7=O)C(OC%10CC(C)(N)C(O)C(C)O%10)C%11=CC=C(C=C%11)O4)=O)=C(O)C=C8)=O)=O)=O)C=C6)O1	O=C(O)C%11NC(=O)C7NC(=O)C(NC(=O)C9NC(=O)C(NC(=O)C(NC(=O)C(N)c1ccc(cc1)OC4OC(C)C(OC3OC(C)(C)C(O)C(O)C3(OC2OC(CO)C(O)C(O)C2(O)))C(N)C4)C(O)c5ccc(cc5)Oc8cc9(cc(Oc6ccc(cc6)C7(O))c8(O)))CC(=O)N)c%10ccc(O)c(c%10)c%12c(O)cc(O)cc%11%12	0.526104	PRISM 1
BGC0001459_decaplanin.fasta	CC1C(O)C(O)C(O)C(OC2C(O)C(O)C(CO)OC2OC3=C4C=C5C=C3OC6=C(Cl)C=C(C(O)C(NC(C(NC)CC(C)C)=O)C(NC(CC(N)=O)C(NC5C(NC7C8=CC(C9=C(O)C=C(O)C=C9C(C(O)=O)NC(C(NC7=O)C(OC%10CC(C)(N)C(O)C(C)O%10)C%11=CC=C(C=C%11)O4)=O)=C(O)C=C8)=O)=O)=O)C=C6)O1	O=C(N)CC4NC(=O)C(NC(=O)C(N)c1ccc(O)cc1)C(O)c2ccc(cc2)Oc%12cc5cc(Oc3ccc(cc3)C(O)C7NC(=O)C(NC(=O)C5(NC4(=O)))c6ccc(O)c(c6)c%10c(O)cc(O)cc%10(C(NC7(=O))C(=O)OC9OC(C)C(OC8OC(CO)C(O)C(O)C8(O))C(N)C9))c%12(OC%11OC(C)(C)C(O)C(O)C%11(O))	0.522088	PRISM 1
BGC0001459_decaplanin.fasta	CC1C(O)C(O)C(O)C(OC2C(O)C(O)C(CO)OC2OC3=C4C=C5C=C3OC6=C(Cl)C=C(C(O)C(NC(C(NC)CC(C)C)=O)C(NC(CC(N)=O)C(NC5C(NC7C8=CC(C9=C(O)C=C(O)C=C9C(C(O)=O)NC(C(NC7=O)C(OC%10CC(C)(N)C(O)C(C)O%10)C%11=CC=C(C=C%11)O4)=O)=C(O)C=C8)=O)=O)=O)C=C6)O1	O=C(N)CC6NC(=O)C(NC(=O)C(N)c1ccc(cc1)OC2OC(C)(C)C(O)C(O)C2(O))C(OC3OC(CO)C(O)C(O)C3(O))c4ccc(cc4)Oc%12cc7cc(Oc5ccc(cc5)C(O)C9NC(=O)C(NC(=O)C7(NC6(=O)))c8ccc(O)c(c8)c%11c(O)cc(O)cc%11(C(NC9(=O))C(=O)OC%10OC(C)C(O)C(N)C%10))c%12(O)	0.471042	PRISM 1
BGC0001459_decaplanin.fasta	CC1C(O)C(O)C(O)C(OC2C(O)C(O)C(CO)OC2OC3=C4C=C5C=C3OC6=C(Cl)C=C(C(O)C(NC(C(NC)CC(C)C)=O)C(NC(CC(N)=O)C(NC5C(NC7C8=CC(C9=C(O)C=C(O)C=C9C(C(O)=O)NC(C(NC7=O)C(OC%10CC(C)(N)C(O)C(C)O%10)C%11=CC=C(C=C%11)O4)=O)=C(O)C=C8)=O)=O)=O)C=C6)O1	O=C(N)CC5NC(=O)C(NC(=O)C(N)c1ccc(O)cc1)C(O)c2ccc(cc2)Oc%12cc6cc(Oc3ccc(cc3)C(OC4OC(C)(C)C(O)C(O)C4(O))C8NC(=O)C(NC(=O)C6(NC5(=O)))c7ccc(O)c(c7)c%11c(O)cc(O)cc%11(C(NC8(=O))C(=O)OC%10OC(C)C(OC9OC(CO)C(O)C(O)C9(O))C(N)C%10))c%12(O)	0.516	PRISM 1
BGC0001459_decaplanin.fasta	CC1C(O)C(O)C(O)C(OC2C(O)C(O)C(CO)OC2OC3=C4C=C5C=C3OC6=C(Cl)C=C(C(O)C(NC(C(NC)CC(C)C)=O)C(NC(CC(N)=O)C(NC5C(NC7C8=CC(C9=C(O)C=C(O)C=C9C(C(O)=O)NC(C(NC7=O)C(OC%10CC(C)(N)C(O)C(C)O%10)C%11=CC=C(C=C%11)O4)=O)=C(O)C=C8)=O)=O)=O)C=C6)O1	O=C(N)CC6NC(=O)C(NC(=O)C(N)c1ccc(cc1)OC2OC(C)C(O)C(N)C2)C(OC3OC(CO)C(O)C(O)C3(O))c4ccc(cc4)Oc%12cc7cc(Oc5ccc(cc5)C(O)C9NC(=O)C(NC(=O)C7(NC6(=O)))c8ccc(O)c(c8)c%11c(O)cc(O)cc%11(C(NC9(=O))C(=O)OC%10OC(C)(C)C(O)C(O)C%10(O)))c%12(O)	0.474903	PRISM 1
BGC0001459_decaplanin.fasta	CC1C(O)C(O)C(O)C(OC2C(O)C(O)C(CO)OC2OC3=C4C=C5C=C3OC6=C(Cl)C=C(C(O)C(NC(C(NC)CC(C)C)=O)C(NC(CC(N)=O)C(NC5C(NC7C8=CC(C9=C(O)C=C(O)C=C9C(C(O)=O)NC(C(NC7=O)C(OC%10CC(C)(N)C(O)C(C)O%10)C%11=CC=C(C=C%11)O4)=O)=C(O)C=C8)=O)=O)=O)C=C6)O1	O=C(O)C%11NC(=O)C5NC(=O)C(NC(=O)C9NC(=O)C(NC(=O)C(NC(=O)C(N)c1ccc(O)cc1)C(O)c2ccc(cc2)Oc8cc9(cc(Oc3ccc(cc3)C5(OC4OC(C)(C)C(O)C(O)C4(O)))c8(OC7OC(C)C(OC6OC(CO)C(O)C(O)C6(O))C(N)C7)))CC(=O)N)c%10ccc(O)c(c%10)c%12c(O)cc(O)cc%11%12	0.583333	PRISM 1
BGC0001459_decaplanin.fasta	CC1C(O)C(O)C(O)C(OC2C(O)C(O)C(CO)OC2OC3=C4C=C5C=C3OC6=C(Cl)C=C(C(O)C(NC(C(NC)CC(C)C)=O)C(NC(CC(N)=O)C(NC5C(NC7C8=CC(C9=C(O)C=C(O)C=C9C(C(O)=O)NC(C(NC7=O)C(OC%10CC(C)(N)C(O)C(C)O%10)C%11=CC=C(C=C%11)O4)=O)=C(O)C=C8)=O)=O)=O)C=C6)O1	O=C(N)CC5NC(=O)C(NC(=O)C(N)c1ccc(cc1)OC2OC(C)C(O)C(N)C2)C(O)c3ccc(cc3)Oc%12cc6cc(Oc4ccc(cc4)C(O)C9NC(=O)C(NC(=O)C6(NC5(=O)))c8ccc(OC7OC(CO)C(O)C(O)C7(O))c(c8)c%11c(O)cc(O)cc%11(C(NC9(=O))C(=O)OC%10OC(C)(C)C(O)C(O)C%10(O)))c%12(O)	0.426415	PRISM 1
BGC0001459_decaplanin.fasta	CC1C(O)C(O)C(O)C(OC2C(O)C(O)C(CO)OC2OC3=C4C=C5C=C3OC6=C(Cl)C=C(C(O)C(NC(C(NC)CC(C)C)=O)C(NC(CC(N)=O)C(NC5C(NC7C8=CC(C9=C(O)C=C(O)C=C9C(C(O)=O)NC(C(NC7=O)C(OC%10CC(C)(N)C(O)C(C)O%10)C%11=CC=C(C=C%11)O4)=O)=C(O)C=C8)=O)=O)=O)C=C6)O1	O=C(O)C%11NC(=O)C6NC(=O)C(NC(=O)C8NC(=O)C(NC(=O)C(NC(=O)C(N)c1ccc(cc1)OC2OC(C)C(O)C(N)C2)C(O)c3ccc(cc3)Oc7cc8(cc(Oc4ccc(cc4)C6(OC5OC(CO)C(O)C(O)C5(O)))c7(O)))CC(=O)N)c%10ccc(OC9OC(C)(C)C(O)C(O)C9(O))c(c%10)c%12c(O)cc(O)cc%11%12	0.498024	PRISM 1
BGC0001459_decaplanin.fasta	CC1C(O)C(O)C(O)C(OC2C(O)C(O)C(CO)OC2OC3=C4C=C5C=C3OC6=C(Cl)C=C(C(O)C(NC(C(NC)CC(C)C)=O)C(NC(CC(N)=O)C(NC5C(NC7C8=CC(C9=C(O)C=C(O)C=C9C(C(O)=O)NC(C(NC7=O)C(OC%10CC(C)(N)C(O)C(C)O%10)C%11=CC=C(C=C%11)O4)=O)=C(O)C=C8)=O)=O)=O)C=C6)O1	O=C(O)C%11NC(=O)C5NC(=O)C(NC(=O)C7NC(=O)C(NC(=O)C(NC(=O)C(N)c1ccc(cc1)OC2OC(C)C(O)C(N)C2)C(O)c3ccc(cc3)Oc6cc7(cc(Oc4ccc(cc4)C5(O))c6(O)))CC(=O)N)c%10ccc(OC9OC(C)(C)C(O)C(O)C9(OC8OC(CO)C(O)C(O)C8(O)))c(c%10)c%12c(O)cc(O)cc%11%12	0.472868	PRISM 1
BGC0001459_decaplanin.fasta	CC1C(O)C(O)C(O)C(OC2C(O)C(O)C(CO)OC2OC3=C4C=C5C=C3OC6=C(Cl)C=C(C(O)C(NC(C(NC)CC(C)C)=O)C(NC(CC(N)=O)C(NC5C(NC7C8=CC(C9=C(O)C=C(O)C=C9C(C(O)=O)NC(C(NC7=O)C(OC%10CC(C)(N)C(O)C(C)O%10)C%11=CC=C(C=C%11)O4)=O)=C(O)C=C8)=O)=O)=O)C=C6)O1	O=C(N)CC4NC(=O)C(NC(=O)C(N)c1ccc(O)cc1)C(O)c2ccc(cc2)Oc%12cc5cc(Oc3ccc(cc3)C(O)C8NC(=O)C(NC(=O)C5(NC4(=O)))c7ccc(OC6OC(CO)C(O)C(O)C6(O))c(c7)c%10c(O)cc(O)cc%10(C(NC8(=O))C(=O)OC9OC(C)C(O)C(N)C9))c%12(OC%11OC(C)(C)C(O)C(O)C%11(O))	0.46332	PRISM 1
BGC0001459_decaplanin.fasta	CC1C(O)C(O)C(O)C(OC2C(O)C(O)C(CO)OC2OC3=C4C=C5C=C3OC6=C(Cl)C=C(C(O)C(NC(C(NC)CC(C)C)=O)C(NC(CC(N)=O)C(NC5C(NC7C8=CC(C9=C(O)C=C(O)C=C9C(C(O)=O)NC(C(NC7=O)C(OC%10CC(C)(N)C(O)C(C)O%10)C%11=CC=C(C=C%11)O4)=O)=C(O)C=C8)=O)=O)=O)C=C6)O1	O=C(O)C%11NC(=O)C7NC(=O)C(NC(=O)C9NC(=O)C(NC(=O)C(NC(=O)C(N)c1ccc(cc1)OC3OC(C)C(OC2OC(C)(C)C(O)C(O)C2(O))C(N)C3)C(OC4OC(CO)C(O)C(O)C4(O))c5ccc(cc5)Oc8cc9(cc(Oc6ccc(cc6)C7(O))c8(O)))CC(=O)N)c%10ccc(O)c(c%10)c%12c(O)cc(O)cc%11%12	0.501976	PRISM 1
BGC0001459_decaplanin.fasta	CC1C(O)C(O)C(O)C(OC2C(O)C(O)C(CO)OC2OC3=C4C=C5C=C3OC6=C(Cl)C=C(C(O)C(NC(C(NC)CC(C)C)=O)C(NC(CC(N)=O)C(NC5C(NC7C8=CC(C9=C(O)C=C(O)C=C9C(C(O)=O)NC(C(NC7=O)C(OC%10CC(C)(N)C(O)C(C)O%10)C%11=CC=C(C=C%11)O4)=O)=C(O)C=C8)=O)=O)=O)C=C6)O1	O=C(N)CC4NC(=O)C(NC(=O)C(N)c1ccc(O)cc1)C(O)c2ccc(cc2)Oc%12cc5cc(Oc3ccc(cc3)C(O)C7NC(=O)C(NC(=O)C5(NC4(=O)))c6ccc(O)c(c6)c%10c(O)cc(O)cc%10(C(NC7(=O))C(=O)OC9OC(C)(C)C(O)C(O)C9(OC8OC(CO)C(O)C(O)C8(O))))c%12(OC%11OC(C)C(O)C(N)C%11)	0.513944	PRISM 1
BGC0001459_decaplanin.fasta	CC1C(O)C(O)C(O)C(OC2C(O)C(O)C(CO)OC2OC3=C4C=C5C=C3OC6=C(Cl)C=C(C(O)C(NC(C(NC)CC(C)C)=O)C(NC(CC(N)=O)C(NC5C(NC7C8=CC(C9=C(O)C=C(O)C=C9C(C(O)=O)NC(C(NC7=O)C(OC%10CC(C)(N)C(O)C(C)O%10)C%11=CC=C(C=C%11)O4)=O)=C(O)C=C8)=O)=O)=O)C=C6)O1	O=C(O)C%11NC(=O)C6NC(=O)C(NC(=O)C9NC(=O)C(NC(=O)C(NC(=O)C(N)c1ccc(O)cc1)C(OC3OC(C)(C)C(O)C(O)C3(OC2OC(CO)C(O)C(O)C2(O)))c4ccc(cc4)Oc8cc9(cc(Oc5ccc(cc5)C6(O))c8(OC7OC(C)C(O)C(N)C7)))CC(=O)N)c%10ccc(O)c(c%10)c%12c(O)cc(O)cc%11%12	0.544355	PRISM 1
BGC0001459_decaplanin.fasta	CC1C(O)C(O)C(O)C(OC2C(O)C(O)C(CO)OC2OC3=C4C=C5C=C3OC6=C(Cl)C=C(C(O)C(NC(C(NC)CC(C)C)=O)C(NC(CC(N)=O)C(NC5C(NC7C8=CC(C9=C(O)C=C(O)C=C9C(C(O)=O)NC(C(NC7=O)C(OC%10CC(C)(N)C(O)C(C)O%10)C%11=CC=C(C=C%11)O4)=O)=C(O)C=C8)=O)=O)=O)C=C6)O1	O=C(O)C%11NC(=O)C6NC(=O)C(NC(=O)C9NC(=O)C(NC(=O)C(NC(=O)C(N)c1ccc(cc1)OC2OC(C)(C)C(O)C(O)C2(O))C(O)c3ccc(cc3)Oc8cc9(cc(Oc4ccc(cc4)C6(OC5OC(CO)C(O)C(O)C5(O)))c8(OC7OC(C)C(O)C(N)C7)))CC(=O)N)c%10ccc(O)c(c%10)c%12c(O)cc(O)cc%11%12	0.570248	PRISM 1
BGC0001459_decaplanin.fasta	CC1C(O)C(O)C(O)C(OC2C(O)C(O)C(CO)OC2OC3=C4C=C5C=C3OC6=C(Cl)C=C(C(O)C(NC(C(NC)CC(C)C)=O)C(NC(CC(N)=O)C(NC5C(NC7C8=CC(C9=C(O)C=C(O)C=C9C(C(O)=O)NC(C(NC7=O)C(OC%10CC(C)(N)C(O)C(C)O%10)C%11=CC=C(C=C%11)O4)=O)=C(O)C=C8)=O)=O)=O)C=C6)O1	O=C(N)CC5NC(=O)C(NC(=O)C(N)c1ccc(cc1)OC2OC(C)C(O)C(N)C2)C(O)c3ccc(cc3)Oc%12cc6cc(Oc4ccc(cc4)C(O)C8NC(=O)C(NC(=O)C6(NC5(=O)))c7ccc(O)c(c7)c%10c(O)cc(O)cc%10(C(NC8(=O))C(=O)OC9OC(CO)C(O)C(O)C9(O)))c%12(OC%11OC(C)(C)C(O)C(O)C%11(O))	0.512	PRISM 1
BGC0001459_decaplanin.fasta	CC1C(O)C(O)C(O)C(OC2C(O)C(O)C(CO)OC2OC3=C4C=C5C=C3OC6=C(Cl)C=C(C(O)C(NC(C(NC)CC(C)C)=O)C(NC(CC(N)=O)C(NC5C(NC7C8=CC(C9=C(O)C=C(O)C=C9C(C(O)=O)NC(C(NC7=O)C(OC%10CC(C)(N)C(O)C(C)O%10)C%11=CC=C(C=C%11)O4)=O)=C(O)C=C8)=O)=O)=O)C=C6)O1	O=C(N)CC6NC(=O)C(NC(=O)C(N)c1ccc(cc1)OC2OC(C)C(O)C(N)C2)C(O)c3ccc(cc3)Oc%12cc7cc(Oc4ccc(cc4)C(OC5OC(C)(C)C(O)C(O)C5(O))C9NC(=O)C(NC(=O)C7(NC6(=O)))c8ccc(O)c(c8)c%11c(O)cc(O)cc%11(C(NC9(=O))C(=O)OC%10OC(CO)C(O)C(O)C%10(O)))c%12(O)	0.503968	PRISM 1
BGC0001459_decaplanin.fasta	CC1C(O)C(O)C(O)C(OC2C(O)C(O)C(CO)OC2OC3=C4C=C5C=C3OC6=C(Cl)C=C(C(O)C(NC(C(NC)CC(C)C)=O)C(NC(CC(N)=O)C(NC5C(NC7C8=CC(C9=C(O)C=C(O)C=C9C(C(O)=O)NC(C(NC7=O)C(OC%10CC(C)(N)C(O)C(C)O%10)C%11=CC=C(C=C%11)O4)=O)=C(O)C=C8)=O)=O)=O)C=C6)O1	O=C(O)C%11NC(=O)C6NC(=O)C(NC(=O)C8NC(=O)C(NC(=O)C(NC(=O)C(N)c1ccc(cc1)OC2OC(C)C(O)C(N)C2)C(OC3OC(CO)C(O)C(O)C3(O))c4ccc(cc4)Oc7cc8(cc(Oc5ccc(cc5)C6(O))c7(O)))CC(=O)N)c%10ccc(OC9OC(C)(C)C(O)C(O)C9(O))c(c%10)c%12c(O)cc(O)cc%11%12	0.46332	PRISM 1
BGC0001459_decaplanin.fasta	CC1C(O)C(O)C(O)C(OC2C(O)C(O)C(CO)OC2OC3=C4C=C5C=C3OC6=C(Cl)C=C(C(O)C(NC(C(NC)CC(C)C)=O)C(NC(CC(N)=O)C(NC5C(NC7C8=CC(C9=C(O)C=C(O)C=C9C(C(O)=O)NC(C(NC7=O)C(OC%10CC(C)(N)C(O)C(C)O%10)C%11=CC=C(C=C%11)O4)=O)=C(O)C=C8)=O)=O)=O)C=C6)O1	O=C(N)CC5NC(=O)C(NC(=O)C(N)c1ccc(O)cc1)C(OC2OC(C)(C)C(O)C(O)C2(O))c3ccc(cc3)Oc%12cc6cc(Oc4ccc(cc4)C(O)C8NC(=O)C(NC(=O)C6(NC5(=O)))c7ccc(O)c(c7)c%10c(O)cc(O)cc%10(C(NC8(=O))C(=O)OC9OC(CO)C(O)C(O)C9(O)))c%12(OC%11OC(C)C(O)C(N)C%11)	0.505929	PRISM 1
BGC0001459_decaplanin.fasta	CC1C(O)C(O)C(O)C(OC2C(O)C(O)C(CO)OC2OC3=C4C=C5C=C3OC6=C(Cl)C=C(C(O)C(NC(C(NC)CC(C)C)=O)C(NC(CC(N)=O)C(NC5C(NC7C8=CC(C9=C(O)C=C(O)C=C9C(C(O)=O)NC(C(NC7=O)C(OC%10CC(C)(N)C(O)C(C)O%10)C%11=CC=C(C=C%11)O4)=O)=C(O)C=C8)=O)=O)=O)C=C6)O1	O=C(O)C%11NC(=O)C5NC(=O)C(NC(=O)C9NC(=O)C(NC(=O)C(NC(=O)C(N)c1ccc(cc1)OC2OC(C)C(O)C(N)C2)C(O)c3ccc(cc3)Oc8cc9(cc(Oc4ccc(cc4)C5(O))c8(OC7OC(C)(C)C(O)C(O)C7(OC6OC(CO)C(O)C(O)C6(O)))))CC(=O)N)c%10ccc(O)c(c%10)c%12c(O)cc(O)cc%11%12	0.556911	PRISM 1
BGC0001459_decaplanin.fasta	CC1C(O)C(O)C(O)C(OC2C(O)C(O)C(CO)OC2OC3=C4C=C5C=C3OC6=C(Cl)C=C(C(O)C(NC(C(NC)CC(C)C)=O)C(NC(CC(N)=O)C(NC5C(NC7C8=CC(C9=C(O)C=C(O)C=C9C(C(O)=O)NC(C(NC7=O)C(OC%10CC(C)(N)C(O)C(C)O%10)C%11=CC=C(C=C%11)O4)=O)=C(O)C=C8)=O)=O)=O)C=C6)O1	O=C(O)C%11NC(=O)C6NC(=O)C(NC(=O)C8NC(=O)C(NC(=O)C(NC(=O)C(N)c1ccc(cc1)OC3OC(C)C(OC2OC(CO)C(O)C(O)C2(O))C(N)C3)C(O)c4ccc(cc4)Oc7cc8(cc(Oc5ccc(cc5)C6(O))c7(O)))CC(=O)N)c%10ccc(OC9OC(C)(C)C(O)C(O)C9(O))c(c%10)c%12c(O)cc(O)cc%11%12	0.470817	PRISM 1
BGC0001459_decaplanin.fasta	CC1C(O)C(O)C(O)C(OC2C(O)C(O)C(CO)OC2OC3=C4C=C5C=C3OC6=C(Cl)C=C(C(O)C(NC(C(NC)CC(C)C)=O)C(NC(CC(N)=O)C(NC5C(NC7C8=CC(C9=C(O)C=C(O)C=C9C(C(O)=O)NC(C(NC7=O)C(OC%10CC(C)(N)C(O)C(C)O%10)C%11=CC=C(C=C%11)O4)=O)=C(O)C=C8)=O)=O)=O)C=C6)O1	O=C(O)C%11NC(=O)C4NC(=O)C(NC(=O)C8NC(=O)C(NC(=O)C(NC(=O)C(N)c1ccc(O)cc1)C(O)c2ccc(cc2)Oc7cc8(cc(Oc3ccc(cc3)C4(O))c7(OC6OC(C)C(OC5OC(CO)C(O)C(O)C5(O))C(N)C6)))CC(=O)N)c%10ccc(OC9OC(C)(C)C(O)C(O)C9(O))c(c%10)c%12c(O)cc(O)cc%11%12	0.5	PRISM 1
BGC0001459_decaplanin.fasta	CC1C(O)C(O)C(O)C(OC2C(O)C(O)C(CO)OC2OC3=C4C=C5C=C3OC6=C(Cl)C=C(C(O)C(NC(C(NC)CC(C)C)=O)C(NC(CC(N)=O)C(NC5C(NC7C8=CC(C9=C(O)C=C(O)C=C9C(C(O)=O)NC(C(NC7=O)C(OC%10CC(C)(N)C(O)C(C)O%10)C%11=CC=C(C=C%11)O4)=O)=C(O)C=C8)=O)=O)=O)C=C6)O1	O=C(N)CC5NC(=O)C(NC(=O)C(N)c1ccc(cc1)OC2OC(C)C(O)C(N)C2)C(O)c3ccc(cc3)Oc%12cc6cc(Oc4ccc(cc4)C(O)C9NC(=O)C(NC(=O)C6(NC5(=O)))c8ccc(OC7OC(C)(C)C(O)C(O)C7(O))c(c8)c%11c(O)cc(O)cc%11(C(NC9(=O))C(=O)OC%10OC(CO)C(O)C(O)C%10(O)))c%12(O)	0.435115	PRISM 1
BGC0001459_decaplanin.fasta	CC1C(O)C(O)C(O)C(OC2C(O)C(O)C(CO)OC2OC3=C4C=C5C=C3OC6=C(Cl)C=C(C(O)C(NC(C(NC)CC(C)C)=O)C(NC(CC(N)=O)C(NC5C(NC7C8=CC(C9=C(O)C=C(O)C=C9C(C(O)=O)NC(C(NC7=O)C(OC%10CC(C)(N)C(O)C(C)O%10)C%11=CC=C(C=C%11)O4)=O)=C(O)C=C8)=O)=O)=O)C=C6)O1	O=C(N)CC5NC(=O)C(NC(=O)C(N)c1ccc(O)cc1)C(O)c2ccc(cc2)Oc%12cc6cc(Oc3ccc(cc3)C(OC4OC(C)(C)C(O)C(O)C4(O))C8NC(=O)C(NC(=O)C6(NC5(=O)))c7ccc(O)c(c7)c%10c(O)cc(O)cc%10(C(NC8(=O))C(=O)OC9OC(C)C(O)C(N)C9))c%12(OC%11OC(CO)C(O)C(O)C%11(O))	0.544355	PRISM 1
BGC0001459_decaplanin.fasta	CC1C(O)C(O)C(O)C(OC2C(O)C(O)C(CO)OC2OC3=C4C=C5C=C3OC6=C(Cl)C=C(C(O)C(NC(C(NC)CC(C)C)=O)C(NC(CC(N)=O)C(NC5C(NC7C8=CC(C9=C(O)C=C(O)C=C9C(C(O)=O)NC(C(NC7=O)C(OC%10CC(C)(N)C(O)C(C)O%10)C%11=CC=C(C=C%11)O4)=O)=C(O)C=C8)=O)=O)=O)C=C6)O1	O=C(O)C%11NC(=O)C6NC(=O)C(NC(=O)C9NC(=O)C(NC(=O)C(NC(=O)C(N)c1ccc(cc1)OC2OC(CO)C(O)C(O)C2(O))C(OC3OC(C)(C)C(O)C(O)C3(O))c4ccc(cc4)Oc8cc9(cc(Oc5ccc(cc5)C6(O))c8(OC7OC(C)C(O)C(N)C7)))CC(=O)N)c%10ccc(O)c(c%10)c%12c(O)cc(O)cc%11%12	0.517928	PRISM 1
BGC0001459_decaplanin.fasta	CC1C(O)C(O)C(O)C(OC2C(O)C(O)C(CO)OC2OC3=C4C=C5C=C3OC6=C(Cl)C=C(C(O)C(NC(C(NC)CC(C)C)=O)C(NC(CC(N)=O)C(NC5C(NC7C8=CC(C9=C(O)C=C(O)C=C9C(C(O)=O)NC(C(NC7=O)C(OC%10CC(C)(N)C(O)C(C)O%10)C%11=CC=C(C=C%11)O4)=O)=C(O)C=C8)=O)=O)=O)C=C6)O1	O=C(N)CC6NC(=O)C(NC(=O)C(N)c1ccc(O)cc1)C(OC2OC(C)(C)C(O)C(O)C2(O))c3ccc(cc3)Oc%12cc7cc(Oc4ccc(cc4)C(OC5OC(CO)C(O)C(O)C5(O))C9NC(=O)C(NC(=O)C7(NC6(=O)))c8ccc(O)c(c8)c%11c(O)cc(O)cc%11(C(NC9(=O))C(=O)OC%10OC(C)C(O)C(N)C%10))c%12(O)	0.498008	PRISM 1
BGC0001459_decaplanin.fasta	CC1C(O)C(O)C(O)C(OC2C(O)C(O)C(CO)OC2OC3=C4C=C5C=C3OC6=C(Cl)C=C(C(O)C(NC(C(NC)CC(C)C)=O)C(NC(CC(N)=O)C(NC5C(NC7C8=CC(C9=C(O)C=C(O)C=C9C(C(O)=O)NC(C(NC7=O)C(OC%10CC(C)(N)C(O)C(C)O%10)C%11=CC=C(C=C%11)O4)=O)=C(O)C=C8)=O)=O)=O)C=C6)O1	O=C(N)CC6NC(=O)C(NC(=O)C(N)c1ccc(O)cc1)C(OC3OC(C)(C)C(O)C(O)C3(OC2OC(CO)C(O)C(O)C2(O)))c4ccc(cc4)Oc%12cc7cc(Oc5ccc(cc5)C(O)C9NC(=O)C(NC(=O)C7(NC6(=O)))c8ccc(O)c(c8)c%11c(O)cc(O)cc%11(C(NC9(=O))C(=O)OC%10OC(C)C(O)C(N)C%10))c%12(O)	0.48062	PRISM 1
BGC0001459_decaplanin.fasta	CC1C(O)C(O)C(O)C(OC2C(O)C(O)C(CO)OC2OC3=C4C=C5C=C3OC6=C(Cl)C=C(C(O)C(NC(C(NC)CC(C)C)=O)C(NC(CC(N)=O)C(NC5C(NC7C8=CC(C9=C(O)C=C(O)C=C9C(C(O)=O)NC(C(NC7=O)C(OC%10CC(C)(N)C(O)C(C)O%10)C%11=CC=C(C=C%11)O4)=O)=C(O)C=C8)=O)=O)=O)C=C6)O1	O=C(O)C%11NC(=O)C5NC(=O)C(NC(=O)C8NC(=O)C(NC(=O)C(NC(=O)C(N)c1ccc(cc1)OC2OC(C)(C)C(O)C(O)C2(O))C(O)c3ccc(cc3)Oc7cc8(cc(Oc4ccc(cc4)C5(O))c7(OC6OC(C)C(O)C(N)C6)))CC(=O)N)c%10ccc(OC9OC(CO)C(O)C(O)C9(O))c(c%10)c%12c(O)cc(O)cc%11%12	0.486275	PRISM 1
BGC0001459_decaplanin.fasta	CC1C(O)C(O)C(O)C(OC2C(O)C(O)C(CO)OC2OC3=C4C=C5C=C3OC6=C(Cl)C=C(C(O)C(NC(C(NC)CC(C)C)=O)C(NC(CC(N)=O)C(NC5C(NC7C8=CC(C9=C(O)C=C(O)C=C9C(C(O)=O)NC(C(NC7=O)C(OC%10CC(C)(N)C(O)C(C)O%10)C%11=CC=C(C=C%11)O4)=O)=C(O)C=C8)=O)=O)=O)C=C6)O1	O=C(O)C%11NC(=O)C7NC(=O)C(NC(=O)C9NC(=O)C(NC(=O)C(NC(=O)C(N)c1ccc(cc1)OC2OC(C)C(O)C(N)C2)C(OC3OC(C)(C)C(O)C(O)C3(O))c4ccc(cc4)Oc8cc9(cc(Oc5ccc(cc5)C7(OC6OC(CO)C(O)C(O)C6(O)))c8(O)))CC(=O)N)c%10ccc(O)c(c%10)c%12c(O)cc(O)cc%11%12	0.52439	PRISM 1
BGC0001459_decaplanin.fasta	CC1C(O)C(O)C(O)C(OC2C(O)C(O)C(CO)OC2OC3=C4C=C5C=C3OC6=C(Cl)C=C(C(O)C(NC(C(NC)CC(C)C)=O)C(NC(CC(N)=O)C(NC5C(NC7C8=CC(C9=C(O)C=C(O)C=C9C(C(O)=O)NC(C(NC7=O)C(OC%10CC(C)(N)C(O)C(C)O%10)C%11=CC=C(C=C%11)O4)=O)=C(O)C=C8)=O)=O)=O)C=C6)O1	O=C(O)C%11NC(=O)C6NC(=O)C(NC(=O)C9NC(=O)C(NC(=O)C(NC(=O)C(N)c1ccc(cc1)OC2OC(C)C(O)C(N)C2)C(OC3OC(CO)C(O)C(O)C3(O))c4ccc(cc4)Oc8cc9(cc(Oc5ccc(cc5)C6(O))c8(OC7OC(C)(C)C(O)C(O)C7(O))))CC(=O)N)c%10ccc(O)c(c%10)c%12c(O)cc(O)cc%11%12	0.54251	PRISM 1
BGC0001459_decaplanin.fasta	CC1C(O)C(O)C(O)C(OC2C(O)C(O)C(CO)OC2OC3=C4C=C5C=C3OC6=C(Cl)C=C(C(O)C(NC(C(NC)CC(C)C)=O)C(NC(CC(N)=O)C(NC5C(NC7C8=CC(C9=C(O)C=C(O)C=C9C(C(O)=O)NC(C(NC7=O)C(OC%10CC(C)(N)C(O)C(C)O%10)C%11=CC=C(C=C%11)O4)=O)=C(O)C=C8)=O)=O)=O)C=C6)O1	O=C(N)CC5NC(=O)C(NC(=O)C(N)c1ccc(O)cc1)C(O)c2ccc(cc2)Oc%12cc6cc(Oc3ccc(cc3)C(OC4OC(CO)C(O)C(O)C4(O))C8NC(=O)C(NC(=O)C6(NC5(=O)))c7ccc(O)c(c7)c%10c(O)cc(O)cc%10(C(NC8(=O))C(=O)OC9OC(C)C(O)C(N)C9))c%12(OC%11OC(C)(C)C(O)C(O)C%11(O))	0.55102	PRISM 1
BGC0001459_decaplanin.fasta	CC1C(O)C(O)C(O)C(OC2C(O)C(O)C(CO)OC2OC3=C4C=C5C=C3OC6=C(Cl)C=C(C(O)C(NC(C(NC)CC(C)C)=O)C(NC(CC(N)=O)C(NC5C(NC7C8=CC(C9=C(O)C=C(O)C=C9C(C(O)=O)NC(C(NC7=O)C(OC%10CC(C)(N)C(O)C(C)O%10)C%11=CC=C(C=C%11)O4)=O)=C(O)C=C8)=O)=O)=O)C=C6)O1	O=C(O)C%11NC(=O)C5NC(=O)C(NC(=O)C8NC(=O)C(NC(=O)C(NC(=O)C(N)c1ccc(O)cc1)C(O)c2ccc(cc2)Oc7cc8(cc(Oc3ccc(cc3)C5(OC4OC(C)(C)C(O)C(O)C4(O)))c7(OC6OC(C)C(O)C(N)C6)))CC(=O)N)c%10ccc(OC9OC(CO)C(O)C(O)C9(O))c(c%10)c%12c(O)cc(O)cc%11%12	0.526104	PRISM 1
BGC0001459_decaplanin.fasta	CC1C(O)C(O)C(O)C(OC2C(O)C(O)C(CO)OC2OC3=C4C=C5C=C3OC6=C(Cl)C=C(C(O)C(NC(C(NC)CC(C)C)=O)C(NC(CC(N)=O)C(NC5C(NC7C8=CC(C9=C(O)C=C(O)C=C9C(C(O)=O)NC(C(NC7=O)C(OC%10CC(C)(N)C(O)C(C)O%10)C%11=CC=C(C=C%11)O4)=O)=C(O)C=C8)=O)=O)=O)C=C6)O1	O=C(N)CC5NC(=O)C(NC(=O)C(N)c1ccc(cc1)OC2OC(CO)C(O)C(O)C2(O))C(O)c3ccc(cc3)Oc%12cc6cc(Oc4ccc(cc4)C(O)C8NC(=O)C(NC(=O)C6(NC5(=O)))c7ccc(O)c(c7)c%11c(O)cc(O)cc%11(C(NC8(=O))C(=O)OC%10OC(C)C(OC9OC(C)(C)C(O)C(O)C9(O))C(N)C%10))c%12(O)	0.467181	PRISM 1
BGC0001459_decaplanin.fasta	CC1C(O)C(O)C(O)C(OC2C(O)C(O)C(CO)OC2OC3=C4C=C5C=C3OC6=C(Cl)C=C(C(O)C(NC(C(NC)CC(C)C)=O)C(NC(CC(N)=O)C(NC5C(NC7C8=CC(C9=C(O)C=C(O)C=C9C(C(O)=O)NC(C(NC7=O)C(OC%10CC(C)(N)C(O)C(C)O%10)C%11=CC=C(C=C%11)O4)=O)=C(O)C=C8)=O)=O)=O)C=C6)O1	O=C(O)C%11NC(=O)C6NC(=O)C(NC(=O)C9NC(=O)C(NC(=O)C(NC(=O)C(N)c1ccc(cc1)OC3OC(C)C(OC2OC(CO)C(O)C(O)C2(O))C(N)C3)C(O)c4ccc(cc4)Oc8cc9(cc(Oc5ccc(cc5)C6(O))c8(OC7OC(C)(C)C(O)C(O)C7(O))))CC(=O)N)c%10ccc(O)c(c%10)c%12c(O)cc(O)cc%11%12	0.555102	PRISM 1
BGC0001459_decaplanin.fasta	CC1C(O)C(O)C(O)C(OC2C(O)C(O)C(CO)OC2OC3=C4C=C5C=C3OC6=C(Cl)C=C(C(O)C(NC(C(NC)CC(C)C)=O)C(NC(CC(N)=O)C(NC5C(NC7C8=CC(C9=C(O)C=C(O)C=C9C(C(O)=O)NC(C(NC7=O)C(OC%10CC(C)(N)C(O)C(C)O%10)C%11=CC=C(C=C%11)O4)=O)=C(O)C=C8)=O)=O)=O)C=C6)O1	O=C(O)C%11NC(=O)C6NC(=O)C(NC(=O)C8NC(=O)C(NC(=O)C(NC(=O)C(N)c1ccc(cc1)OC3OC(C)C(OC2OC(C)(C)C(O)C(O)C2(O))C(N)C3)C(O)c4ccc(cc4)Oc7cc8(cc(Oc5ccc(cc5)C6(O))c7(O)))CC(=O)N)c%10ccc(OC9OC(CO)C(O)C(O)C9(O))c(c%10)c%12c(O)cc(O)cc%11%12	0.455939	PRISM 1
BGC0001459_decaplanin.fasta	CC1C(O)C(O)C(O)C(OC2C(O)C(O)C(CO)OC2OC3=C4C=C5C=C3OC6=C(Cl)C=C(C(O)C(NC(C(NC)CC(C)C)=O)C(NC(CC(N)=O)C(NC5C(NC7C8=CC(C9=C(O)C=C(O)C=C9C(C(O)=O)NC(C(NC7=O)C(OC%10CC(C)(N)C(O)C(C)O%10)C%11=CC=C(C=C%11)O4)=O)=C(O)C=C8)=O)=O)=O)C=C6)O1	O=C(O)C%11NC(=O)C6NC(=O)C(NC(=O)C8NC(=O)C(NC(=O)C(NC(=O)C(N)c1ccc(cc1)OC2OC(C)C(O)C(N)C2)C(OC3OC(C)(C)C(O)C(O)C3(O))c4ccc(cc4)Oc7cc8(cc(Oc5ccc(cc5)C6(O))c7(O)))CC(=O)N)c%10ccc(OC9OC(CO)C(O)C(O)C9(O))c(c%10)c%12c(O)cc(O)cc%11%12	0.452107	PRISM 1
BGC0001459_decaplanin.fasta	CC1C(O)C(O)C(O)C(OC2C(O)C(O)C(CO)OC2OC3=C4C=C5C=C3OC6=C(Cl)C=C(C(O)C(NC(C(NC)CC(C)C)=O)C(NC(CC(N)=O)C(NC5C(NC7C8=CC(C9=C(O)C=C(O)C=C9C(C(O)=O)NC(C(NC7=O)C(OC%10CC(C)(N)C(O)C(C)O%10)C%11=CC=C(C=C%11)O4)=O)=C(O)C=C8)=O)=O)=O)C=C6)O1	O=C(O)C%11NC(=O)C7NC(=O)C(NC(=O)C9NC(=O)C(NC(=O)C(NC(=O)C(N)c1ccc(cc1)OC3OC(C)C(OC2OC(C)(C)C(O)C(O)C2(O))C(N)C3)C(O)c4ccc(cc4)Oc8cc9(cc(Oc5ccc(cc5)C7(OC6OC(CO)C(O)C(O)C6(O)))c8(O)))CC(=O)N)c%10ccc(O)c(c%10)c%12c(O)cc(O)cc%11%12	0.54251	PRISM 1
BGC0001459_decaplanin.fasta	CC1C(O)C(O)C(O)C(OC2C(O)C(O)C(CO)OC2OC3=C4C=C5C=C3OC6=C(Cl)C=C(C(O)C(NC(C(NC)CC(C)C)=O)C(NC(CC(N)=O)C(NC5C(NC7C8=CC(C9=C(O)C=C(O)C=C9C(C(O)=O)NC(C(NC7=O)C(OC%10CC(C)(N)C(O)C(C)O%10)C%11=CC=C(C=C%11)O4)=O)=C(O)C=C8)=O)=O)=O)C=C6)O1	O=C(O)C%11NC(=O)C6NC(=O)C(NC(=O)C8NC(=O)C(NC(=O)C(NC(=O)C(N)c1ccc(cc1)OC2OC(C)C(O)C(N)C2)C(O)c3ccc(cc3)Oc7cc8(cc(Oc4ccc(cc4)C6(OC5OC(C)(C)C(O)C(O)C5(O)))c7(O)))CC(=O)N)c%10ccc(OC9OC(CO)C(O)C(O)C9(O))c(c%10)c%12c(O)cc(O)cc%11%12	0.490196	PRISM 1
BGC0001459_decaplanin.fasta	CC1C(O)C(O)C(O)C(OC2C(O)C(O)C(CO)OC2OC3=C4C=C5C=C3OC6=C(Cl)C=C(C(O)C(NC(C(NC)CC(C)C)=O)C(NC(CC(N)=O)C(NC5C(NC7C8=CC(C9=C(O)C=C(O)C=C9C(C(O)=O)NC(C(NC7=O)C(OC%10CC(C)(N)C(O)C(C)O%10)C%11=CC=C(C=C%11)O4)=O)=C(O)C=C8)=O)=O)=O)C=C6)O1	O=C(N)CC4NC(=O)C(NC(=O)C(N)c1ccc(O)cc1)C(O)c2ccc(cc2)Oc%12cc5cc(Oc3ccc(cc3)C(O)C9NC(=O)C(NC(=O)C5(NC4(=O)))c8ccc(OC7OC(C)(C)C(O)C(O)C7(OC6OC(CO)C(O)C(O)C6(O)))c(c8)c%11c(O)cc(O)cc%11(C(NC9(=O))C(=O)OC%10OC(C)C(O)C(N)C%10))c%12(O)	0.441065	PRISM 1
BGC0001459_decaplanin.fasta	CC1C(O)C(O)C(O)C(OC2C(O)C(O)C(CO)OC2OC3=C4C=C5C=C3OC6=C(Cl)C=C(C(O)C(NC(C(NC)CC(C)C)=O)C(NC(CC(N)=O)C(NC5C(NC7C8=CC(C9=C(O)C=C(O)C=C9C(C(O)=O)NC(C(NC7=O)C(OC%10CC(C)(N)C(O)C(C)O%10)C%11=CC=C(C=C%11)O4)=O)=C(O)C=C8)=O)=O)=O)C=C6)O1	O=C(O)C%11NC(=O)C5NC(=O)C(NC(=O)C9NC(=O)C(NC(=O)C(NC(=O)C(N)c1ccc(cc1)OC2OC(CO)C(O)C(O)C2(O))C(O)c3ccc(cc3)Oc8cc9(cc(Oc4ccc(cc4)C5(O))c8(OC7OC(C)C(OC6OC(C)(C)C(O)C(O)C6(O))C(N)C7)))CC(=O)N)c%10ccc(O)c(c%10)c%12c(O)cc(O)cc%11%12	0.528	PRISM 1
BGC0001459_decaplanin.fasta	CC1C(O)C(O)C(O)C(OC2C(O)C(O)C(CO)OC2OC3=C4C=C5C=C3OC6=C(Cl)C=C(C(O)C(NC(C(NC)CC(C)C)=O)C(NC(CC(N)=O)C(NC5C(NC7C8=CC(C9=C(O)C=C(O)C=C9C(C(O)=O)NC(C(NC7=O)C(OC%10CC(C)(N)C(O)C(C)O%10)C%11=CC=C(C=C%11)O4)=O)=C(O)C=C8)=O)=O)=O)C=C6)O1	O=C(N)CC6NC(=O)C(NC(=O)C(N)c1ccc(cc1)OC3OC(C)(C)C(O)C(O)C3(OC2OC(CO)C(O)C(O)C2(O)))C(O)c4ccc(cc4)Oc%12cc7cc(Oc5ccc(cc5)C(O)C9NC(=O)C(NC(=O)C7(NC6(=O)))c8ccc(O)c(c8)c%11c(O)cc(O)cc%11(C(NC9(=O))C(=O)OC%10OC(C)C(O)C(N)C%10))c%12(O)	0.48062	PRISM 1
BGC0001459_decaplanin.fasta	CC1C(O)C(O)C(O)C(OC2C(O)C(O)C(CO)OC2OC3=C4C=C5C=C3OC6=C(Cl)C=C(C(O)C(NC(C(NC)CC(C)C)=O)C(NC(CC(N)=O)C(NC5C(NC7C8=CC(C9=C(O)C=C(O)C=C9C(C(O)=O)NC(C(NC7=O)C(OC%10CC(C)(N)C(O)C(C)O%10)C%11=CC=C(C=C%11)O4)=O)=C(O)C=C8)=O)=O)=O)C=C6)O1	O=C(N)CC5NC(=O)C(NC(=O)C(N)c1ccc(cc1)OC2OC(C)C(O)C(N)C2)C(O)c3ccc(cc3)Oc%12cc6cc(Oc4ccc(cc4)C(O)C8NC(=O)C(NC(=O)C6(NC5(=O)))c7ccc(O)c(c7)c%11c(O)cc(O)cc%11(C(NC8(=O))C(=O)OC%10OC(C)(C)C(O)C(O)C%10(OC9OC(CO)C(O)C(O)C9(O))))c%12(O)	0.484375	PRISM 1
BGC0001459_decaplanin.fasta	CC1C(O)C(O)C(O)C(OC2C(O)C(O)C(CO)OC2OC3=C4C=C5C=C3OC6=C(Cl)C=C(C(O)C(NC(C(NC)CC(C)C)=O)C(NC(CC(N)=O)C(NC5C(NC7C8=CC(C9=C(O)C=C(O)C=C9C(C(O)=O)NC(C(NC7=O)C(OC%10CC(C)(N)C(O)C(C)O%10)C%11=CC=C(C=C%11)O4)=O)=C(O)C=C8)=O)=O)=O)C=C6)O1	O=C(N)CC5NC(=O)C(NC(=O)C(N)c1ccc(O)cc1)C(OC2OC(C)(C)C(O)C(O)C2(O))c3ccc(cc3)Oc%12cc6cc(Oc4ccc(cc4)C(O)C9NC(=O)C(NC(=O)C6(NC5(=O)))c8ccc(OC7OC(CO)C(O)C(O)C7(O))c(c8)c%11c(O)cc(O)cc%11(C(NC9(=O))C(=O)OC%10OC(C)C(O)C(N)C%10))c%12(O)	0.426966	PRISM 1
BGC0001459_decaplanin.fasta	CC1C(O)C(O)C(O)C(OC2C(O)C(O)C(CO)OC2OC3=C4C=C5C=C3OC6=C(Cl)C=C(C(O)C(NC(C(NC)CC(C)C)=O)C(NC(CC(N)=O)C(NC5C(NC7C8=CC(C9=C(O)C=C(O)C=C9C(C(O)=O)NC(C(NC7=O)C(OC%10CC(C)(N)C(O)C(C)O%10)C%11=CC=C(C=C%11)O4)=O)=C(O)C=C8)=O)=O)=O)C=C6)O1	O=C(N)CC5NC(=O)C(NC(=O)C(N)c1ccc(cc1)OC2OC(CO)C(O)C(O)C2(O))C(O)c3ccc(cc3)Oc%12cc6cc(Oc4ccc(cc4)C(O)C8NC(=O)C(NC(=O)C6(NC5(=O)))c7ccc(O)c(c7)c%10c(O)cc(O)cc%10(C(NC8(=O))C(=O)OC9OC(C)C(O)C(N)C9))c%12(OC%11OC(C)(C)C(O)C(O)C%11(O))	0.5	PRISM 1
BGC0001459_decaplanin.fasta	CC1C(O)C(O)C(O)C(OC2C(O)C(O)C(CO)OC2OC3=C4C=C5C=C3OC6=C(Cl)C=C(C(O)C(NC(C(NC)CC(C)C)=O)C(NC(CC(N)=O)C(NC5C(NC7C8=CC(C9=C(O)C=C(O)C=C9C(C(O)=O)NC(C(NC7=O)C(OC%10CC(C)(N)C(O)C(C)O%10)C%11=CC=C(C=C%11)O4)=O)=C(O)C=C8)=O)=O)=O)C=C6)O1	O=C(O)C%11NC(=O)C7NC(=O)C(NC(=O)C9NC(=O)C(NC(=O)C(NC(=O)C(N)c1ccc(cc1)OC3OC(C)C(OC2OC(CO)C(O)C(O)C2(O))C(N)C3)C(O)c4ccc(cc4)Oc8cc9(cc(Oc5ccc(cc5)C7(OC6OC(C)(C)C(O)C(O)C6(O)))c8(O)))CC(=O)N)c%10ccc(O)c(c%10)c%12c(O)cc(O)cc%11%12	0.544715	PRISM 1
BGC0001459_decaplanin.fasta	CC1C(O)C(O)C(O)C(OC2C(O)C(O)C(CO)OC2OC3=C4C=C5C=C3OC6=C(Cl)C=C(C(O)C(NC(C(NC)CC(C)C)=O)C(NC(CC(N)=O)C(NC5C(NC7C8=CC(C9=C(O)C=C(O)C=C9C(C(O)=O)NC(C(NC7=O)C(OC%10CC(C)(N)C(O)C(C)O%10)C%11=CC=C(C=C%11)O4)=O)=C(O)C=C8)=O)=O)=O)C=C6)O1	O=C(N)CC4NC(=O)C(NC(=O)C(N)c1ccc(O)cc1)C(O)c2ccc(cc2)Oc%12cc5cc(Oc3ccc(cc3)C(O)C8NC(=O)C(NC(=O)C5(NC4(=O)))c7ccc(OC6OC(C)C(O)C(N)C6)c(c7)c%11c(O)cc(O)cc%11(C(NC8(=O))C(=O)OC%10OC(C)(C)C(O)C(O)C%10(OC9OC(CO)C(O)C(O)C9(O))))c%12(O)	0.442748	PRISM 1
BGC0001459_decaplanin.fasta	CC1C(O)C(O)C(O)C(OC2C(O)C(O)C(CO)OC2OC3=C4C=C5C=C3OC6=C(Cl)C=C(C(O)C(NC(C(NC)CC(C)C)=O)C(NC(CC(N)=O)C(NC5C(NC7C8=CC(C9=C(O)C=C(O)C=C9C(C(O)=O)NC(C(NC7=O)C(OC%10CC(C)(N)C(O)C(C)O%10)C%11=CC=C(C=C%11)O4)=O)=C(O)C=C8)=O)=O)=O)C=C6)O1	O=C(O)C%11NC(=O)C6NC(=O)C(NC(=O)C9NC(=O)C(NC(=O)C(NC(=O)C(N)c1ccc(O)cc1)C(O)c2ccc(cc2)Oc8cc9(cc(Oc3ccc(cc3)C6(OC5OC(C)(C)C(O)C(O)C5(OC4OC(CO)C(O)C(O)C4(O))))c8(OC7OC(C)C(O)C(N)C7)))CC(=O)N)c%10ccc(O)c(c%10)c%12c(O)cc(O)cc%11%12	0.589212	PRISM 1
BGC0001459_decaplanin.fasta	CC1C(O)C(O)C(O)C(OC2C(O)C(O)C(CO)OC2OC3=C4C=C5C=C3OC6=C(Cl)C=C(C(O)C(NC(C(NC)CC(C)C)=O)C(NC(CC(N)=O)C(NC5C(NC7C8=CC(C9=C(O)C=C(O)C=C9C(C(O)=O)NC(C(NC7=O)C(OC%10CC(C)(N)C(O)C(C)O%10)C%11=CC=C(C=C%11)O4)=O)=C(O)C=C8)=O)=O)=O)C=C6)O1	O=C(N)CC5NC(=O)C(NC(=O)C(N)c1ccc(cc1)OC2OC(CO)C(O)C(O)C2(O))C(O)c3ccc(cc3)Oc%12cc6cc(Oc4ccc(cc4)C(O)C8NC(=O)C(NC(=O)C6(NC5(=O)))c7ccc(O)c(c7)c%10c(O)cc(O)cc%10(C(NC8(=O))C(=O)OC9OC(C)(C)C(O)C(O)C9(O)))c%12(OC%11OC(C)C(O)C(N)C%11)	0.490196	PRISM 1
BGC0001459_decaplanin.fasta	CC1C(O)C(O)C(O)C(OC2C(O)C(O)C(CO)OC2OC3=C4C=C5C=C3OC6=C(Cl)C=C(C(O)C(NC(C(NC)CC(C)C)=O)C(NC(CC(N)=O)C(NC5C(NC7C8=CC(C9=C(O)C=C(O)C=C9C(C(O)=O)NC(C(NC7=O)C(OC%10CC(C)(N)C(O)C(C)O%10)C%11=CC=C(C=C%11)O4)=O)=C(O)C=C8)=O)=O)=O)C=C6)O1	O=C(O)C%11NC(=O)C5NC(=O)C(NC(=O)C9NC(=O)C(NC(=O)C(NC(=O)C(N)c1ccc(O)cc1)C(OC2OC(CO)C(O)C(O)C2(O))c3ccc(cc3)Oc8cc9(cc(Oc4ccc(cc4)C5(O))c8(OC7OC(C)C(OC6OC(C)(C)C(O)C(O)C6(O))C(N)C7)))CC(=O)N)c%10ccc(O)c(c%10)c%12c(O)cc(O)cc%11%12	0.53629	PRISM 1
BGC0001459_decaplanin.fasta	CC1C(O)C(O)C(O)C(OC2C(O)C(O)C(CO)OC2OC3=C4C=C5C=C3OC6=C(Cl)C=C(C(O)C(NC(C(NC)CC(C)C)=O)C(NC(CC(N)=O)C(NC5C(NC7C8=CC(C9=C(O)C=C(O)C=C9C(C(O)=O)NC(C(NC7=O)C(OC%10CC(C)(N)C(O)C(C)O%10)C%11=CC=C(C=C%11)O4)=O)=C(O)C=C8)=O)=O)=O)C=C6)O1	O=C(O)C%11NC(=O)C6NC(=O)C(NC(=O)C9NC(=O)C(NC(=O)C(NC(=O)C(N)c1ccc(cc1)OC3OC(C)(C)C(O)C(O)C3(OC2OC(CO)C(O)C(O)C2(O)))C(O)c4ccc(cc4)Oc8cc9(cc(Oc5ccc(cc5)C6(O))c8(OC7OC(C)C(O)C(N)C7)))CC(=O)N)c%10ccc(O)c(c%10)c%12c(O)cc(O)cc%11%12	0.544355	PRISM 1
BGC0001459_decaplanin.fasta	CC1C(O)C(O)C(O)C(OC2C(O)C(O)C(CO)OC2OC3=C4C=C5C=C3OC6=C(Cl)C=C(C(O)C(NC(C(NC)CC(C)C)=O)C(NC(CC(N)=O)C(NC5C(NC7C8=CC(C9=C(O)C=C(O)C=C9C(C(O)=O)NC(C(NC7=O)C(OC%10CC(C)(N)C(O)C(C)O%10)C%11=CC=C(C=C%11)O4)=O)=C(O)C=C8)=O)=O)=O)C=C6)O1	O=C(N)CC5NC(=O)C(NC(=O)C(N)c1ccc(cc1)OC2OC(C)(C)C(O)C(O)C2(O))C(O)c3ccc(cc3)Oc%12cc6cc(Oc4ccc(cc4)C(O)C8NC(=O)C(NC(=O)C6(NC5(=O)))c7ccc(O)c(c7)c%11c(O)cc(O)cc%11(C(NC8(=O))C(=O)OC%10OC(C)C(OC9OC(CO)C(O)C(O)C9(O))C(N)C%10))c%12(O)	0.482353	PRISM 1
BGC0001459_decaplanin.fasta	CC1C(O)C(O)C(O)C(OC2C(O)C(O)C(CO)OC2OC3=C4C=C5C=C3OC6=C(Cl)C=C(C(O)C(NC(C(NC)CC(C)C)=O)C(NC(CC(N)=O)C(NC5C(NC7C8=CC(C9=C(O)C=C(O)C=C9C(C(O)=O)NC(C(NC7=O)C(OC%10CC(C)(N)C(O)C(C)O%10)C%11=CC=C(C=C%11)O4)=O)=C(O)C=C8)=O)=O)=O)C=C6)O1	O=C(O)C%11NC(=O)C4NC(=O)C(NC(=O)C9NC(=O)C(NC(=O)C(NC(=O)C(N)c1ccc(O)cc1)C(O)c2ccc(cc2)Oc8cc9(cc(Oc3ccc(cc3)C4(O))c8(OC7OC(C)C(OC6OC(C)(C)C(O)C(O)C6(OC5OC(CO)C(O)C(O)C5(O)))C(N)C7)))CC(=O)N)c%10ccc(O)c(c%10)c%12c(O)cc(O)cc%11%12	0.557377	PRISM 1
BGC0001459_decaplanin.fasta	CC1C(O)C(O)C(O)C(OC2C(O)C(O)C(CO)OC2OC3=C4C=C5C=C3OC6=C(Cl)C=C(C(O)C(NC(C(NC)CC(C)C)=O)C(NC(CC(N)=O)C(NC5C(NC7C8=CC(C9=C(O)C=C(O)C=C9C(C(O)=O)NC(C(NC7=O)C(OC%10CC(C)(N)C(O)C(C)O%10)C%11=CC=C(C=C%11)O4)=O)=C(O)C=C8)=O)=O)=O)C=C6)O1	O=C(O)C%11NC(=O)C6NC(=O)C(NC(=O)C9NC(=O)C(NC(=O)C(NC(=O)C(N)c1ccc(O)cc1)C(OC2OC(C)(C)C(O)C(O)C2(O))c3ccc(cc3)Oc8cc9(cc(Oc4ccc(cc4)C6(OC5OC(CO)C(O)C(O)C5(O)))c8(OC7OC(C)C(O)C(N)C7)))CC(=O)N)c%10ccc(O)c(c%10)c%12c(O)cc(O)cc%11%12	0.5625	PRISM 1
BGC0001459_decaplanin.fasta	CC1C(O)C(O)C(O)C(OC2C(O)C(O)C(CO)OC2OC3=C4C=C5C=C3OC6=C(Cl)C=C(C(O)C(NC(C(NC)CC(C)C)=O)C(NC(CC(N)=O)C(NC5C(NC7C8=CC(C9=C(O)C=C(O)C=C9C(C(O)=O)NC(C(NC7=O)C(OC%10CC(C)(N)C(O)C(C)O%10)C%11=CC=C(C=C%11)O4)=O)=C(O)C=C8)=O)=O)=O)C=C6)O1	O=C(N)CC4NC(=O)C(NC(=O)C(N)c1ccc(O)cc1)C(O)c2ccc(cc2)Oc%12cc5cc(Oc3ccc(cc3)C(O)C8NC(=O)C(NC(=O)C5(NC4(=O)))c7ccc(OC6OC(CO)C(O)C(O)C6(O))c(c7)c%10c(O)cc(O)cc%10(C(NC8(=O))C(=O)OC9OC(C)(C)C(O)C(O)C9(O)))c%12(OC%11OC(C)C(O)C(N)C%11)	0.453846	PRISM 1
BGC0001459_decaplanin.fasta	CC1C(O)C(O)C(O)C(OC2C(O)C(O)C(CO)OC2OC3=C4C=C5C=C3OC6=C(Cl)C=C(C(O)C(NC(C(NC)CC(C)C)=O)C(NC(CC(N)=O)C(NC5C(NC7C8=CC(C9=C(O)C=C(O)C=C9C(C(O)=O)NC(C(NC7=O)C(OC%10CC(C)(N)C(O)C(C)O%10)C%11=CC=C(C=C%11)O4)=O)=C(O)C=C8)=O)=O)=O)C=C6)O1	O=C(N)CC5NC(=O)C(NC(=O)C(N)c1ccc(O)cc1)C(O)c2ccc(cc2)Oc%12cc6cc(Oc3ccc(cc3)C(OC4OC(CO)C(O)C(O)C4(O))C8NC(=O)C(NC(=O)C6(NC5(=O)))c7ccc(O)c(c7)c%11c(O)cc(O)cc%11(C(NC8(=O))C(=O)OC%10OC(C)C(OC9OC(C)(C)C(O)C(O)C9(O))C(N)C%10))c%12(O)	0.513944	PRISM 1
BGC0001459_decaplanin.fasta	CC1C(O)C(O)C(O)C(OC2C(O)C(O)C(CO)OC2OC3=C4C=C5C=C3OC6=C(Cl)C=C(C(O)C(NC(C(NC)CC(C)C)=O)C(NC(CC(N)=O)C(NC5C(NC7C8=CC(C9=C(O)C=C(O)C=C9C(C(O)=O)NC(C(NC7=O)C(OC%10CC(C)(N)C(O)C(C)O%10)C%11=CC=C(C=C%11)O4)=O)=C(O)C=C8)=O)=O)=O)C=C6)O1	O=C(N)CC5NC(=O)C(NC(=O)C(N)c1ccc(O)cc1)C(OC2OC(C)(C)C(O)C(O)C2(O))c3ccc(cc3)Oc%12cc6cc(Oc4ccc(cc4)C(O)C8NC(=O)C(NC(=O)C6(NC5(=O)))c7ccc(O)c(c7)c%11c(O)cc(O)cc%11(C(NC8(=O))C(=O)OC%10OC(C)C(OC9OC(CO)C(O)C(O)C9(O))C(N)C%10))c%12(O)	0.476562	PRISM 1
BGC0001459_decaplanin.fasta	CC1C(O)C(O)C(O)C(OC2C(O)C(O)C(CO)OC2OC3=C4C=C5C=C3OC6=C(Cl)C=C(C(O)C(NC(C(NC)CC(C)C)=O)C(NC(CC(N)=O)C(NC5C(NC7C8=CC(C9=C(O)C=C(O)C=C9C(C(O)=O)NC(C(NC7=O)C(OC%10CC(C)(N)C(O)C(C)O%10)C%11=CC=C(C=C%11)O4)=O)=C(O)C=C8)=O)=O)=O)C=C6)O1	O=C(N)CC6NC(=O)C(NC(=O)C(N)c1ccc(O)cc1)C(O)c2ccc(cc2)Oc%12cc7cc(Oc3ccc(cc3)C(OC5OC(C)(C)C(O)C(O)C5(OC4OC(CO)C(O)C(O)C4(O)))C9NC(=O)C(NC(=O)C7(NC6(=O)))c8ccc(O)c(c8)c%11c(O)cc(O)cc%11(C(NC9(=O))C(=O)OC%10OC(C)C(O)C(N)C%10))c%12(O)	0.519841	PRISM 1
BGC0001459_decaplanin.fasta	CC1C(O)C(O)C(O)C(OC2C(O)C(O)C(CO)OC2OC3=C4C=C5C=C3OC6=C(Cl)C=C(C(O)C(NC(C(NC)CC(C)C)=O)C(NC(CC(N)=O)C(NC5C(NC7C8=CC(C9=C(O)C=C(O)C=C9C(C(O)=O)NC(C(NC7=O)C(OC%10CC(C)(N)C(O)C(C)O%10)C%11=CC=C(C=C%11)O4)=O)=C(O)C=C8)=O)=O)=O)C=C6)O1	O=C(O)C%11NC(=O)C5NC(=O)C(NC(=O)C9NC(=O)C(NC(=O)C(NC(=O)C(N)c1ccc(O)cc1)C(O)c2ccc(cc2)Oc8cc9(cc(Oc3ccc(cc3)C5(OC4OC(CO)C(O)C(O)C4(O)))c8(OC7OC(C)C(OC6OC(C)(C)C(O)C(O)C6(O))C(N)C7)))CC(=O)N)c%10ccc(O)c(c%10)c%12c(O)cc(O)cc%11%12	0.580913	PRISM 1
BGC0001459_decaplanin.fasta	CC1C(O)C(O)C(O)C(OC2C(O)C(O)C(CO)OC2OC3=C4C=C5C=C3OC6=C(Cl)C=C(C(O)C(NC(C(NC)CC(C)C)=O)C(NC(CC(N)=O)C(NC5C(NC7C8=CC(C9=C(O)C=C(O)C=C9C(C(O)=O)NC(C(NC7=O)C(OC%10CC(C)(N)C(O)C(C)O%10)C%11=CC=C(C=C%11)O4)=O)=C(O)C=C8)=O)=O)=O)C=C6)O1	O=C(O)C%11NC(=O)C6NC(=O)C(NC(=O)C9NC(=O)C(NC(=O)C(NC(=O)C(N)c1ccc(cc1)OC3OC(C)C(OC2OC(C)(C)C(O)C(O)C2(O))C(N)C3)C(O)c4ccc(cc4)Oc8cc9(cc(Oc5ccc(cc5)C6(O))c8(OC7OC(CO)C(O)C(O)C7(O))))CC(=O)N)c%10ccc(O)c(c%10)c%12c(O)cc(O)cc%11%12	0.544355	PRISM 1
BGC0001459_decaplanin.fasta	CC1C(O)C(O)C(O)C(OC2C(O)C(O)C(CO)OC2OC3=C4C=C5C=C3OC6=C(Cl)C=C(C(O)C(NC(C(NC)CC(C)C)=O)C(NC(CC(N)=O)C(NC5C(NC7C8=CC(C9=C(O)C=C(O)C=C9C(C(O)=O)NC(C(NC7=O)C(OC%10CC(C)(N)C(O)C(C)O%10)C%11=CC=C(C=C%11)O4)=O)=C(O)C=C8)=O)=O)=O)C=C6)O1	O=C(N)CC5NC(=O)C(NC(=O)C(N)c1ccc(cc1)OC2OC(CO)C(O)C(O)C2(O))C(O)c3ccc(cc3)Oc%12cc6cc(Oc4ccc(cc4)C(O)C9NC(=O)C(NC(=O)C6(NC5(=O)))c8ccc(OC7OC(C)C(O)C(N)C7)c(c8)c%11c(O)cc(O)cc%11(C(NC9(=O))C(=O)OC%10OC(C)(C)C(O)C(O)C%10(O)))c%12(O)	0.421053	PRISM 1
BGC0001459_decaplanin.fasta	CC1C(O)C(O)C(O)C(OC2C(O)C(O)C(CO)OC2OC3=C4C=C5C=C3OC6=C(Cl)C=C(C(O)C(NC(C(NC)CC(C)C)=O)C(NC(CC(N)=O)C(NC5C(NC7C8=CC(C9=C(O)C=C(O)C=C9C(C(O)=O)NC(C(NC7=O)C(OC%10CC(C)(N)C(O)C(C)O%10)C%11=CC=C(C=C%11)O4)=O)=C(O)C=C8)=O)=O)=O)C=C6)O1	O=C(O)C%11NC(=O)C5NC(=O)C(NC(=O)C8NC(=O)C(NC(=O)C(NC(=O)C(N)c1ccc(cc1)OC2OC(C)C(O)C(N)C2)C(O)c3ccc(cc3)Oc7cc8(cc(Oc4ccc(cc4)C5(O))c7(OC6OC(C)(C)C(O)C(O)C6(O))))CC(=O)N)c%10ccc(OC9OC(CO)C(O)C(O)C9(O))c(c%10)c%12c(O)cc(O)cc%11%12	0.498024	PRISM 1
BGC0001459_decaplanin.fasta	CC1C(O)C(O)C(O)C(OC2C(O)C(O)C(CO)OC2OC3=C4C=C5C=C3OC6=C(Cl)C=C(C(O)C(NC(C(NC)CC(C)C)=O)C(NC(CC(N)=O)C(NC5C(NC7C8=CC(C9=C(O)C=C(O)C=C9C(C(O)=O)NC(C(NC7=O)C(OC%10CC(C)(N)C(O)C(C)O%10)C%11=CC=C(C=C%11)O4)=O)=C(O)C=C8)=O)=O)=O)C=C6)O1	O=C(O)C%11NC(=O)C6NC(=O)C(NC(=O)C9NC(=O)C(NC(=O)C(NC(=O)C(N)c1ccc(O)cc1)C(OC2OC(CO)C(O)C(O)C2(O))c3ccc(cc3)Oc8cc9(cc(Oc4ccc(cc4)C6(OC5OC(C)(C)C(O)C(O)C5(O)))c8(OC7OC(C)C(O)C(N)C7)))CC(=O)N)c%10ccc(O)c(c%10)c%12c(O)cc(O)cc%11%12	0.5625	PRISM 1
BGC0001459_decaplanin.fasta	CC1C(O)C(O)C(O)C(OC2C(O)C(O)C(CO)OC2OC3=C4C=C5C=C3OC6=C(Cl)C=C(C(O)C(NC(C(NC)CC(C)C)=O)C(NC(CC(N)=O)C(NC5C(NC7C8=CC(C9=C(O)C=C(O)C=C9C(C(O)=O)NC(C(NC7=O)C(OC%10CC(C)(N)C(O)C(C)O%10)C%11=CC=C(C=C%11)O4)=O)=C(O)C=C8)=O)=O)=O)C=C6)O1	O=C(N)CC6NC(=O)C(NC(=O)C(N)c1ccc(O)cc1)C(OC2OC(CO)C(O)C(O)C2(O))c3ccc(cc3)Oc%12cc7cc(Oc4ccc(cc4)C(OC5OC(C)(C)C(O)C(O)C5(O))C9NC(=O)C(NC(=O)C7(NC6(=O)))c8ccc(O)c(c8)c%11c(O)cc(O)cc%11(C(NC9(=O))C(=O)OC%10OC(C)C(O)C(N)C%10))c%12(O)	0.498008	PRISM 1
BGC0001459_decaplanin.fasta	CC1C(O)C(O)C(O)C(OC2C(O)C(O)C(CO)OC2OC3=C4C=C5C=C3OC6=C(Cl)C=C(C(O)C(NC(C(NC)CC(C)C)=O)C(NC(CC(N)=O)C(NC5C(NC7C8=CC(C9=C(O)C=C(O)C=C9C(C(O)=O)NC(C(NC7=O)C(OC%10CC(C)(N)C(O)C(C)O%10)C%11=CC=C(C=C%11)O4)=O)=C(O)C=C8)=O)=O)=O)C=C6)O1	O=C(N)CC6NC(=O)C(NC(=O)C(N)c1ccc(cc1)OC2OC(CO)C(O)C(O)C2(O))C(O)c3ccc(cc3)Oc%12cc7cc(Oc4ccc(cc4)C(OC5OC(C)(C)C(O)C(O)C5(O))C9NC(=O)C(NC(=O)C7(NC6(=O)))c8ccc(O)c(c8)c%11c(O)cc(O)cc%11(C(NC9(=O))C(=O)OC%10OC(C)C(O)C(N)C%10))c%12(O)	0.492188	PRISM 1
BGC0001459_decaplanin.fasta	CC1C(O)C(O)C(O)C(OC2C(O)C(O)C(CO)OC2OC3=C4C=C5C=C3OC6=C(Cl)C=C(C(O)C(NC(C(NC)CC(C)C)=O)C(NC(CC(N)=O)C(NC5C(NC7C8=CC(C9=C(O)C=C(O)C=C9C(C(O)=O)NC(C(NC7=O)C(OC%10CC(C)(N)C(O)C(C)O%10)C%11=CC=C(C=C%11)O4)=O)=C(O)C=C8)=O)=O)=O)C=C6)O1	O=C(O)C%11NC(=O)C5NC(=O)C(NC(=O)C9NC(=O)C(NC(=O)C(NC(=O)C(N)c1ccc(cc1)OC2OC(C)(C)C(O)C(O)C2(O))C(O)c3ccc(cc3)Oc8cc9(cc(Oc4ccc(cc4)C5(O))c8(OC7OC(C)C(OC6OC(CO)C(O)C(O)C6(O))C(N)C7)))CC(=O)N)c%10ccc(O)c(c%10)c%12c(O)cc(O)cc%11%12	0.544715	PRISM 1
BGC0001459_decaplanin.fasta	CC1C(O)C(O)C(O)C(OC2C(O)C(O)C(CO)OC2OC3=C4C=C5C=C3OC6=C(Cl)C=C(C(O)C(NC(C(NC)CC(C)C)=O)C(NC(CC(N)=O)C(NC5C(NC7C8=CC(C9=C(O)C=C(O)C=C9C(C(O)=O)NC(C(NC7=O)C(OC%10CC(C)(N)C(O)C(C)O%10)C%11=CC=C(C=C%11)O4)=O)=C(O)C=C8)=O)=O)=O)C=C6)O1	O=C(O)C%11NC(=O)C5NC(=O)C(NC(=O)C8NC(=O)C(NC(=O)C(NC(=O)C(N)c1ccc(cc1)OC2OC(C)C(O)C(N)C2)C(O)c3ccc(cc3)Oc7cc8(cc(Oc4ccc(cc4)C5(O))c7(OC6OC(CO)C(O)C(O)C6(O))))CC(=O)N)c%10ccc(OC9OC(C)(C)C(O)C(O)C9(O))c(c%10)c%12c(O)cc(O)cc%11%12	0.498024	PRISM 1
BGC0001459_decaplanin.fasta	CC1C(O)C(O)C(O)C(OC2C(O)C(O)C(CO)OC2OC3=C4C=C5C=C3OC6=C(Cl)C=C(C(O)C(NC(C(NC)CC(C)C)=O)C(NC(CC(N)=O)C(NC5C(NC7C8=CC(C9=C(O)C=C(O)C=C9C(C(O)=O)NC(C(NC7=O)C(OC%10CC(C)(N)C(O)C(C)O%10)C%11=CC=C(C=C%11)O4)=O)=C(O)C=C8)=O)=O)=O)C=C6)O1	O=C(N)CC5NC(=O)C(NC(=O)C(N)c1ccc(cc1)OC2OC(C)(C)C(O)C(O)C2(O))C(O)c3ccc(cc3)Oc%12cc6cc(Oc4ccc(cc4)C(O)C9NC(=O)C(NC(=O)C6(NC5(=O)))c8ccc(OC7OC(CO)C(O)C(O)C7(O))c(c8)c%11c(O)cc(O)cc%11(C(NC9(=O))C(=O)OC%10OC(C)C(O)C(N)C%10))c%12(O)	0.424812	PRISM 1
BGC0001459_decaplanin.fasta	CC1C(O)C(O)C(O)C(OC2C(O)C(O)C(CO)OC2OC3=C4C=C5C=C3OC6=C(Cl)C=C(C(O)C(NC(C(NC)CC(C)C)=O)C(NC(CC(N)=O)C(NC5C(NC7C8=CC(C9=C(O)C=C(O)C=C9C(C(O)=O)NC(C(NC7=O)C(OC%10CC(C)(N)C(O)C(C)O%10)C%11=CC=C(C=C%11)O4)=O)=C(O)C=C8)=O)=O)=O)C=C6)O1	O=C(O)C%11NC(=O)C5NC(=O)C(NC(=O)C9NC(=O)C(NC(=O)C(NC(=O)C(N)c1ccc(O)cc1)C(OC2OC(C)(C)C(O)C(O)C2(O))c3ccc(cc3)Oc8cc9(cc(Oc4ccc(cc4)C5(O))c8(OC7OC(C)C(OC6OC(CO)C(O)C(O)C6(O))C(N)C7)))CC(=O)N)c%10ccc(O)c(c%10)c%12c(O)cc(O)cc%11%12	0.538462	PRISM 1
BGC0001459_decaplanin.fasta	CC1C(O)C(O)C(O)C(OC2C(O)C(O)C(CO)OC2OC3=C4C=C5C=C3OC6=C(Cl)C=C(C(O)C(NC(C(NC)CC(C)C)=O)C(NC(CC(N)=O)C(NC5C(NC7C8=CC(C9=C(O)C=C(O)C=C9C(C(O)=O)NC(C(NC7=O)C(OC%10CC(C)(N)C(O)C(C)O%10)C%11=CC=C(C=C%11)O4)=O)=C(O)C=C8)=O)=O)=O)C=C6)O1	O=C(N)CC5NC(=O)C(NC(=O)C(N)c1ccc(cc1)OC2OC(C)(C)C(O)C(O)C2(O))C(O)c3ccc(cc3)Oc%12cc6cc(Oc4ccc(cc4)C(O)C8NC(=O)C(NC(=O)C6(NC5(=O)))c7ccc(O)c(c7)c%10c(O)cc(O)cc%10(C(NC8(=O))C(=O)OC9OC(CO)C(O)C(O)C9(O)))c%12(OC%11OC(C)C(O)C(N)C%11)	0.5	PRISM 1
BGC0001459_decaplanin.fasta	CC1C(O)C(O)C(O)C(OC2C(O)C(O)C(CO)OC2OC3=C4C=C5C=C3OC6=C(Cl)C=C(C(O)C(NC(C(NC)CC(C)C)=O)C(NC(CC(N)=O)C(NC5C(NC7C8=CC(C9=C(O)C=C(O)C=C9C(C(O)=O)NC(C(NC7=O)C(OC%10CC(C)(N)C(O)C(C)O%10)C%11=CC=C(C=C%11)O4)=O)=C(O)C=C8)=O)=O)=O)C=C6)O1	O=C(N)CC5NC(=O)C(NC(=O)C(N)c1ccc(O)cc1)C(O)c2ccc(cc2)Oc%12cc6cc(Oc3ccc(cc3)C(OC4OC(C)(C)C(O)C(O)C4(O))C8NC(=O)C(NC(=O)C6(NC5(=O)))c7ccc(O)c(c7)c%10c(O)cc(O)cc%10(C(NC8(=O))C(=O)OC9OC(CO)C(O)C(O)C9(O)))c%12(OC%11OC(C)C(O)C(N)C%11)	0.54065	PRISM 1
BGC0001459_decaplanin.fasta	CC1C(O)C(O)C(O)C(OC2C(O)C(O)C(CO)OC2OC3=C4C=C5C=C3OC6=C(Cl)C=C(C(O)C(NC(C(NC)CC(C)C)=O)C(NC(CC(N)=O)C(NC5C(NC7C8=CC(C9=C(O)C=C(O)C=C9C(C(O)=O)NC(C(NC7=O)C(OC%10CC(C)(N)C(O)C(C)O%10)C%11=CC=C(C=C%11)O4)=O)=C(O)C=C8)=O)=O)=O)C=C6)O1	O=C(O)C%11NC(=O)C5NC(=O)C(NC(=O)C8NC(=O)C(NC(=O)C(NC(=O)C(N)c1ccc(cc1)OC2OC(CO)C(O)C(O)C2(O))C(O)c3ccc(cc3)Oc7cc8(cc(Oc4ccc(cc4)C5(O))c7(OC6OC(C)C(O)C(N)C6)))CC(=O)N)c%10ccc(OC9OC(C)(C)C(O)C(O)C9(O))c(c%10)c%12c(O)cc(O)cc%11%12	0.486275	PRISM 1
BGC0001459_decaplanin.fasta	CC1C(O)C(O)C(O)C(OC2C(O)C(O)C(CO)OC2OC3=C4C=C5C=C3OC6=C(Cl)C=C(C(O)C(NC(C(NC)CC(C)C)=O)C(NC(CC(N)=O)C(NC5C(NC7C8=CC(C9=C(O)C=C(O)C=C9C(C(O)=O)NC(C(NC7=O)C(OC%10CC(C)(N)C(O)C(C)O%10)C%11=CC=C(C=C%11)O4)=O)=C(O)C=C8)=O)=O)=O)C=C6)O1	O=C(N)CC4NC(=O)C(NC(=O)C(N)c1ccc(O)cc1)C(O)c2ccc(cc2)Oc%12cc5cc(Oc3ccc(cc3)C(O)C7NC(=O)C(NC(=O)C5(NC4(=O)))c6ccc(O)c(c6)c%11c(O)cc(O)cc%11(C(NC7(=O))C(=O)OC%10OC(C)C(OC9OC(C)(C)C(O)C(O)C9(OC8OC(CO)C(O)C(O)C8(O)))C(N)C%10))c%12(O)	0.490119	PRISM 1
BGC0001459_decaplanin.fasta	CC1C(O)C(O)C(O)C(OC2C(O)C(O)C(CO)OC2OC3=C4C=C5C=C3OC6=C(Cl)C=C(C(O)C(NC(C(NC)CC(C)C)=O)C(NC(CC(N)=O)C(NC5C(NC7C8=CC(C9=C(O)C=C(O)C=C9C(C(O)=O)NC(C(NC7=O)C(OC%10CC(C)(N)C(O)C(C)O%10)C%11=CC=C(C=C%11)O4)=O)=C(O)C=C8)=O)=O)=O)C=C6)O1	O=C(N)CC4NC(=O)C(NC(=O)C(N)c1ccc(O)cc1)C(O)c2ccc(cc2)Oc%12cc5cc(Oc3ccc(cc3)C(O)C8NC(=O)C(NC(=O)C5(NC4(=O)))c7ccc(OC6OC(C)(C)C(O)C(O)C6(O))c(c7)c%11c(O)cc(O)cc%11(C(NC8(=O))C(=O)OC%10OC(C)C(OC9OC(CO)C(O)C(O)C9(O))C(N)C%10))c%12(O)	0.440613	PRISM 1
BGC0001459_decaplanin.fasta	CC1C(O)C(O)C(O)C(OC2C(O)C(O)C(CO)OC2OC3=C4C=C5C=C3OC6=C(Cl)C=C(C(O)C(NC(C(NC)CC(C)C)=O)C(NC(CC(N)=O)C(NC5C(NC7C8=CC(C9=C(O)C=C(O)C=C9C(C(O)=O)NC(C(NC7=O)C(OC%10CC(C)(N)C(O)C(C)O%10)C%11=CC=C(C=C%11)O4)=O)=C(O)C=C8)=O)=O)=O)C=C6)O1	O=C(N)CC5NC(=O)C(NC(=O)C(N)c1ccc(cc1)OC2OC(CO)C(O)C(O)C2(O))C(O)c3ccc(cc3)Oc%12cc6cc(Oc4ccc(cc4)C(O)C9NC(=O)C(NC(=O)C6(NC5(=O)))c8ccc(OC7OC(C)(C)C(O)C(O)C7(O))c(c8)c%11c(O)cc(O)cc%11(C(NC9(=O))C(=O)OC%10OC(C)C(O)C(N)C%10))c%12(O)	0.424812	PRISM 1
BGC0001459_decaplanin.fasta	CC1C(O)C(O)C(O)C(OC2C(O)C(O)C(CO)OC2OC3=C4C=C5C=C3OC6=C(Cl)C=C(C(O)C(NC(C(NC)CC(C)C)=O)C(NC(CC(N)=O)C(NC5C(NC7C8=CC(C9=C(O)C=C(O)C=C9C(C(O)=O)NC(C(NC7=O)C(OC%10CC(C)(N)C(O)C(C)O%10)C%11=CC=C(C=C%11)O4)=O)=C(O)C=C8)=O)=O)=O)C=C6)O1	O=C(N)CC5NC(=O)C(NC(=O)C(N)c1ccc(O)cc1)C(OC2OC(CO)C(O)C(O)C2(O))c3ccc(cc3)Oc%12cc6cc(Oc4ccc(cc4)C(O)C8NC(=O)C(NC(=O)C6(NC5(=O)))c7ccc(O)c(c7)c%10c(O)cc(O)cc%10(C(NC8(=O))C(=O)OC9OC(C)C(O)C(N)C9))c%12(OC%11OC(C)(C)C(O)C(O)C%11(O))	0.515873	PRISM 1
BGC0001459_decaplanin.fasta	CC1C(O)C(O)C(O)C(OC2C(O)C(O)C(CO)OC2OC3=C4C=C5C=C3OC6=C(Cl)C=C(C(O)C(NC(C(NC)CC(C)C)=O)C(NC(CC(N)=O)C(NC5C(NC7C8=CC(C9=C(O)C=C(O)C=C9C(C(O)=O)NC(C(NC7=O)C(OC%10CC(C)(N)C(O)C(C)O%10)C%11=CC=C(C=C%11)O4)=O)=C(O)C=C8)=O)=O)=O)C=C6)O1	O=C(O)C%11NC(=O)C6NC(=O)C(NC(=O)C9NC(=O)C(NC(=O)C(NC(=O)C(N)c1ccc(cc1)OC2OC(C)C(O)C(N)C2)C(OC3OC(C)(C)C(O)C(O)C3(O))c4ccc(cc4)Oc8cc9(cc(Oc5ccc(cc5)C6(O))c8(OC7OC(CO)C(O)C(O)C7(O))))CC(=O)N)c%10ccc(O)c(c%10)c%12c(O)cc(O)cc%11%12	0.534137	PRISM 1
BGC0001459_decaplanin.fasta	CC1C(O)C(O)C(O)C(OC2C(O)C(O)C(CO)OC2OC3=C4C=C5C=C3OC6=C(Cl)C=C(C(O)C(NC(C(NC)CC(C)C)=O)C(NC(CC(N)=O)C(NC5C(NC7C8=CC(C9=C(O)C=C(O)C=C9C(C(O)=O)NC(C(NC7=O)C(OC%10CC(C)(N)C(O)C(C)O%10)C%11=CC=C(C=C%11)O4)=O)=C(O)C=C8)=O)=O)=O)C=C6)O1	O=C(N)CC6NC(=O)C(NC(=O)C(N)c1ccc(cc1)OC3OC(C)C(OC2OC(CO)C(O)C(O)C2(O))C(N)C3)C(O)c4ccc(cc4)Oc%12cc7cc(Oc5ccc(cc5)C(O)C9NC(=O)C(NC(=O)C7(NC6(=O)))c8ccc(O)c(c8)c%11c(O)cc(O)cc%11(C(NC9(=O))C(=O)OC%10OC(C)(C)C(O)C(O)C%10(O)))c%12(O)	0.480469	PRISM 1
BGC0001459_decaplanin.fasta	CC1C(O)C(O)C(O)C(OC2C(O)C(O)C(CO)OC2OC3=C4C=C5C=C3OC6=C(Cl)C=C(C(O)C(NC(C(NC)CC(C)C)=O)C(NC(CC(N)=O)C(NC5C(NC7C8=CC(C9=C(O)C=C(O)C=C9C(C(O)=O)NC(C(NC7=O)C(OC%10CC(C)(N)C(O)C(C)O%10)C%11=CC=C(C=C%11)O4)=O)=C(O)C=C8)=O)=O)=O)C=C6)O1	O=C(N)CC5NC(=O)C(NC(=O)C(N)c1ccc(O)cc1)C(O)c2ccc(cc2)Oc%12cc6cc(Oc3ccc(cc3)C(OC4OC(C)(C)C(O)C(O)C4(O))C9NC(=O)C(NC(=O)C6(NC5(=O)))c8ccc(OC7OC(CO)C(O)C(O)C7(O))c(c8)c%11c(O)cc(O)cc%11(C(NC9(=O))C(=O)OC%10OC(C)C(O)C(N)C%10))c%12(O)	0.45977	PRISM 1
BGC0001459_decaplanin.fasta	CC1C(O)C(O)C(O)C(OC2C(O)C(O)C(CO)OC2OC3=C4C=C5C=C3OC6=C(Cl)C=C(C(O)C(NC(C(NC)CC(C)C)=O)C(NC(CC(N)=O)C(NC5C(NC7C8=CC(C9=C(O)C=C(O)C=C9C(C(O)=O)NC(C(NC7=O)C(OC%10CC(C)(N)C(O)C(C)O%10)C%11=CC=C(C=C%11)O4)=O)=C(O)C=C8)=O)=O)=O)C=C6)O1	O=C(N)CC5NC(=O)C(NC(=O)C(N)c1ccc(O)cc1)C(OC2OC(CO)C(O)C(O)C2(O))c3ccc(cc3)Oc%12cc6cc(Oc4ccc(cc4)C(O)C8NC(=O)C(NC(=O)C6(NC5(=O)))c7ccc(O)c(c7)c%10c(O)cc(O)cc%10(C(NC8(=O))C(=O)OC9OC(C)(C)C(O)C(O)C9(O)))c%12(OC%11OC(C)C(O)C(N)C%11)	0.507874	PRISM 1
BGC0001459_decaplanin.fasta	CC1C(O)C(O)C(O)C(OC2C(O)C(O)C(CO)OC2OC3=C4C=C5C=C3OC6=C(Cl)C=C(C(O)C(NC(C(NC)CC(C)C)=O)C(NC(CC(N)=O)C(NC5C(NC7C8=CC(C9=C(O)C=C(O)C=C9C(C(O)=O)NC(C(NC7=O)C(OC%10CC(C)(N)C(O)C(C)O%10)C%11=CC=C(C=C%11)O4)=O)=C(O)C=C8)=O)=O)=O)C=C6)O1	O=C(O)C%11NC(=O)C5NC(=O)C(NC(=O)C8NC(=O)C(NC(=O)C(NC(=O)C(N)c1ccc(O)cc1)C(O)c2ccc(cc2)Oc7cc8(cc(Oc3ccc(cc3)C5(OC4OC(CO)C(O)C(O)C4(O)))c7(OC6OC(C)C(O)C(N)C6)))CC(=O)N)c%10ccc(OC9OC(C)(C)C(O)C(O)C9(O))c(c%10)c%12c(O)cc(O)cc%11%12	0.534413	PRISM 1
BGC0001459_decaplanin.fasta	CC1C(O)C(O)C(O)C(OC2C(O)C(O)C(CO)OC2OC3=C4C=C5C=C3OC6=C(Cl)C=C(C(O)C(NC(C(NC)CC(C)C)=O)C(NC(CC(N)=O)C(NC5C(NC7C8=CC(C9=C(O)C=C(O)C=C9C(C(O)=O)NC(C(NC7=O)C(OC%10CC(C)(N)C(O)C(C)O%10)C%11=CC=C(C=C%11)O4)=O)=C(O)C=C8)=O)=O)=O)C=C6)O1	O=C(N)CC4NC(=O)C(NC(=O)C(N)c1ccc(O)cc1)C(O)c2ccc(cc2)Oc%12cc5cc(Oc3ccc(cc3)C(O)C7NC(=O)C(NC(=O)C5(NC4(=O)))c6ccc(O)c(c6)c9c(O)cc(O)cc9(C(NC7(=O))C(=O)OC8OC(C)C(O)C(N)C8))c%12(OC%11OC(C)(C)C(O)C(O)C%11(OC%10OC(CO)C(O)C(O)C%10(O)))	0.521912	PRISM 1
BGC0001459_decaplanin.fasta	CC1C(O)C(O)C(O)C(OC2C(O)C(O)C(CO)OC2OC3=C4C=C5C=C3OC6=C(Cl)C=C(C(O)C(NC(C(NC)CC(C)C)=O)C(NC(CC(N)=O)C(NC5C(NC7C8=CC(C9=C(O)C=C(O)C=C9C(C(O)=O)NC(C(NC7=O)C(OC%10CC(C)(N)C(O)C(C)O%10)C%11=CC=C(C=C%11)O4)=O)=C(O)C=C8)=O)=O)=O)C=C6)O1	O=C(O)C%11NC(=O)C4NC(=O)C(NC(=O)C7NC(=O)C(NC(=O)C(NC(=O)C(N)c1ccc(O)cc1)C(O)c2ccc(cc2)Oc6cc7(cc(Oc3ccc(cc3)C4(O))c6(OC5OC(C)C(O)C(N)C5)))CC(=O)N)c%10ccc(OC9OC(C)(C)C(O)C(O)C9(OC8OC(CO)C(O)C(O)C8(O)))c(c%10)c%12c(O)cc(O)cc%11%12	0.501976	PRISM 1
BGC0001459_decaplanin.fasta	CC1C(O)C(O)C(O)C(OC2C(O)C(O)C(CO)OC2OC3=C4C=C5C=C3OC6=C(Cl)C=C(C(O)C(NC(C(NC)CC(C)C)=O)C(NC(CC(N)=O)C(NC5C(NC7C8=CC(C9=C(O)C=C(O)C=C9C(C(O)=O)NC(C(NC7=O)C(OC%10CC(C)(N)C(O)C(C)O%10)C%11=CC=C(C=C%11)O4)=O)=C(O)C=C8)=O)=O)=O)C=C6)O1	O=C(O)C%11NC(=O)C7NC(=O)C(NC(=O)C9NC(=O)C(NC(=O)C(NC(=O)C(N)c1ccc(cc1)OC2OC(C)C(O)C(N)C2)C(O)c3ccc(cc3)Oc8cc9(cc(Oc4ccc(cc4)C7(OC6OC(C)(C)C(O)C(O)C6(OC5OC(CO)C(O)C(O)C5(O))))c8(O)))CC(=O)N)c%10ccc(O)c(c%10)c%12c(O)cc(O)cc%11%12	0.552846	PRISM 1
BGC0001459_decaplanin.fasta	CC1C(O)C(O)C(O)C(OC2C(O)C(O)C(CO)OC2OC3=C4C=C5C=C3OC6=C(Cl)C=C(C(O)C(NC(C(NC)CC(C)C)=O)C(NC(CC(N)=O)C(NC5C(NC7C8=CC(C9=C(O)C=C(O)C=C9C(C(O)=O)NC(C(NC7=O)C(OC%10CC(C)(N)C(O)C(C)O%10)C%11=CC=C(C=C%11)O4)=O)=C(O)C=C8)=O)=O)=O)C=C6)O1	O=C(N)CC4NC(=O)C(NC(=O)C(N)c1ccc(O)cc1)C(O)c2ccc(cc2)Oc%12cc5cc(Oc3ccc(cc3)C(O)C7NC(=O)C(NC(=O)C5(NC4(=O)))c6ccc(O)c(c6)c%10c(O)cc(O)cc%10(C(NC7(=O))C(=O)OC9OC(C)C(OC8OC(C)(C)C(O)C(O)C8(O))C(N)C9))c%12(OC%11OC(CO)C(O)C(O)C%11(O))	0.511905	PRISM 1
BGC0001459_decaplanin.fasta	CC1C(O)C(O)C(O)C(OC2C(O)C(O)C(CO)OC2OC3=C4C=C5C=C3OC6=C(Cl)C=C(C(O)C(NC(C(NC)CC(C)C)=O)C(NC(CC(N)=O)C(NC5C(NC7C8=CC(C9=C(O)C=C(O)C=C9C(C(O)=O)NC(C(NC7=O)C(OC%10CC(C)(N)C(O)C(C)O%10)C%11=CC=C(C=C%11)O4)=O)=C(O)C=C8)=O)=O)=O)C=C6)O1	O=C(N)CC4NC(=O)C(NC(=O)C(N)c1ccc(O)cc1)C(O)c2ccc(cc2)Oc%12cc5cc(Oc3ccc(cc3)C(O)C7NC(=O)C(NC(=O)C5(NC4(=O)))c6ccc(O)c(c6)c9c(O)cc(O)cc9(C(NC7(=O))C(=O)OC8OC(C)(C)C(O)C(O)C8(O)))c%12(OC%11OC(C)C(OC%10OC(CO)C(O)C(O)C%10(O))C(N)C%11)	0.50996	PRISM 1
BGC0001459_decaplanin.fasta	CC1C(O)C(O)C(O)C(OC2C(O)C(O)C(CO)OC2OC3=C4C=C5C=C3OC6=C(Cl)C=C(C(O)C(NC(C(NC)CC(C)C)=O)C(NC(CC(N)=O)C(NC5C(NC7C8=CC(C9=C(O)C=C(O)C=C9C(C(O)=O)NC(C(NC7=O)C(OC%10CC(C)(N)C(O)C(C)O%10)C%11=CC=C(C=C%11)O4)=O)=C(O)C=C8)=O)=O)=O)C=C6)O1	O=C(N)CC4NC(=O)C(NC(=O)C(N)c1ccc(O)cc1)C(O)c2ccc(cc2)Oc%12cc5cc(Oc3ccc(cc3)C(O)C7NC(=O)C(NC(=O)C5(NC4(=O)))c6ccc(O)c(c6)c9c(O)cc(O)cc9(C(NC7(=O))C(=O)OC8OC(CO)C(O)C(O)C8(O)))c%12(OC%11OC(C)C(OC%10OC(C)(C)C(O)C(O)C%10(O))C(N)C%11)	0.505976	PRISM 1
BGC0001459_decaplanin.fasta	CC1C(O)C(O)C(O)C(OC2C(O)C(O)C(CO)OC2OC3=C4C=C5C=C3OC6=C(Cl)C=C(C(O)C(NC(C(NC)CC(C)C)=O)C(NC(CC(N)=O)C(NC5C(NC7C8=CC(C9=C(O)C=C(O)C=C9C(C(O)=O)NC(C(NC7=O)C(OC%10CC(C)(N)C(O)C(C)O%10)C%11=CC=C(C=C%11)O4)=O)=C(O)C=C8)=O)=O)=O)C=C6)O1	O=C(N)CC4NC(=O)C(NC(=O)C(N)c1ccc(O)cc1)C(O)c2ccc(cc2)Oc%12cc5cc(Oc3ccc(cc3)C(O)C8NC(=O)C(NC(=O)C5(NC4(=O)))c7ccc(OC6OC(C)(C)C(O)C(O)C6(O))c(c7)c%10c(O)cc(O)cc%10(C(NC8(=O))C(=O)OC9OC(CO)C(O)C(O)C9(O)))c%12(OC%11OC(C)C(O)C(N)C%11)	0.463035	PRISM 1
BGC0001459_decaplanin.fasta	CC1C(O)C(O)C(O)C(OC2C(O)C(O)C(CO)OC2OC3=C4C=C5C=C3OC6=C(Cl)C=C(C(O)C(NC(C(NC)CC(C)C)=O)C(NC(CC(N)=O)C(NC5C(NC7C8=CC(C9=C(O)C=C(O)C=C9C(C(O)=O)NC(C(NC7=O)C(OC%10CC(C)(N)C(O)C(C)O%10)C%11=CC=C(C=C%11)O4)=O)=C(O)C=C8)=O)=O)=O)C=C6)O1	O=C(N)CC6NC(=O)C(NC(=O)C(N)c1ccc(cc1)OC2OC(C)(C)C(O)C(O)C2(O))C(O)c3ccc(cc3)Oc%12cc7cc(Oc4ccc(cc4)C(OC5OC(CO)C(O)C(O)C5(O))C9NC(=O)C(NC(=O)C7(NC6(=O)))c8ccc(O)c(c8)c%11c(O)cc(O)cc%11(C(NC9(=O))C(=O)OC%10OC(C)C(O)C(N)C%10))c%12(O)	0.501976	PRISM 1
BGC0001459_decaplanin.fasta	CC1C(O)C(O)C(O)C(OC2C(O)C(O)C(CO)OC2OC3=C4C=C5C=C3OC6=C(Cl)C=C(C(O)C(NC(C(NC)CC(C)C)=O)C(NC(CC(N)=O)C(NC5C(NC7C8=CC(C9=C(O)C=C(O)C=C9C(C(O)=O)NC(C(NC7=O)C(OC%10CC(C)(N)C(O)C(C)O%10)C%11=CC=C(C=C%11)O4)=O)=C(O)C=C8)=O)=O)=O)C=C6)O1	O=C(O)C%11NC(=O)C5NC(=O)C(NC(=O)C8NC(=O)C(NC(=O)C(NC(=O)C(N)c1ccc(O)cc1)C(OC2OC(CO)C(O)C(O)C2(O))c3ccc(cc3)Oc7cc8(cc(Oc4ccc(cc4)C5(O))c7(OC6OC(C)C(O)C(N)C6)))CC(=O)N)c%10ccc(OC9OC(C)(C)C(O)C(O)C9(O))c(c%10)c%12c(O)cc(O)cc%11%12	0.496063	PRISM 1
BGC0001459_decaplanin.fasta	CC1C(O)C(O)C(O)C(OC2C(O)C(O)C(CO)OC2OC3=C4C=C5C=C3OC6=C(Cl)C=C(C(O)C(NC(C(NC)CC(C)C)=O)C(NC(CC(N)=O)C(NC5C(NC7C8=CC(C9=C(O)C=C(O)C=C9C(C(O)=O)NC(C(NC7=O)C(OC%10CC(C)(N)C(O)C(C)O%10)C%11=CC=C(C=C%11)O4)=O)=C(O)C=C8)=O)=O)=O)C=C6)O1	O=C(N)CC6NC(=O)C(NC(=O)C(N)c1ccc(cc1)OC2OC(C)C(O)C(N)C2)C(O)c3ccc(cc3)Oc%12cc7cc(Oc4ccc(cc4)C(OC5OC(CO)C(O)C(O)C5(O))C9NC(=O)C(NC(=O)C7(NC6(=O)))c8ccc(O)c(c8)c%11c(O)cc(O)cc%11(C(NC9(=O))C(=O)OC%10OC(C)(C)C(O)C(O)C%10(O)))c%12(O)	0.505929	PRISM 1
BGC0001459_decaplanin.fasta	CC1C(O)C(O)C(O)C(OC2C(O)C(O)C(CO)OC2OC3=C4C=C5C=C3OC6=C(Cl)C=C(C(O)C(NC(C(NC)CC(C)C)=O)C(NC(CC(N)=O)C(NC5C(NC7C8=CC(C9=C(O)C=C(O)C=C9C(C(O)=O)NC(C(NC7=O)C(OC%10CC(C)(N)C(O)C(C)O%10)C%11=CC=C(C=C%11)O4)=O)=C(O)C=C8)=O)=O)=O)C=C6)O1	O=C(O)C(=O)CC=1C=CC(O)=CC=1.O=C(N)CC4NC(=O)C(NC(=O)C(N)c1ccc(O)c(c1)Cl)C(O)c2ccc(cc2)Oc%12cc5cc(Oc3ccc(cc3)C(O)C7NC(=O)C(NC(=O)C5(NC4(=O)))c6ccc(O)c(c6)c%10c(O)cc(cc%10(C(NC7(=O))C(=O)OC9OC(COC8OC(C)C(O)C(O)(C)C8(O))C(O)C(O)C9(O)))OC%11OC(C)C(O)C(N)C%11)c%12(O)	0.433213	PRISM 4
BGC0001459_decaplanin.fasta	CC1C(O)C(O)C(O)C(OC2C(O)C(O)C(CO)OC2OC3=C4C=C5C=C3OC6=C(Cl)C=C(C(O)C(NC(C(NC)CC(C)C)=O)C(NC(CC(N)=O)C(NC5C(NC7C8=CC(C9=C(O)C=C(O)C=C9C(C(O)=O)NC(C(NC7=O)C(OC%10CC(C)(N)C(O)C(C)O%10)C%11=CC=C(C=C%11)O4)=O)=C(O)C=C8)=O)=O)=O)C=C6)O1	O=C(O)C(=O)CC=1C=CC(O)=CC=1.O=C(O)C%10NC(=O)C6NC(=O)C(NC(=O)C8NC(=O)C(NC(=O)C(NC(=O)C(N)c1ccc(cc1)OC3OC(CO)C(OC2OC(C)C(O)C(N)C2)C(O)C3(O))C(O)c4ccc(cc4)Oc7cc8(cc(Oc5ccc(cc5Cl)C6(O))c7(O)))CC(=O)N)c9ccc(O)c(c9)c%11c(cc(O)cc%10%11)OC%12OC(C)(C)C(O)C(O)C%12(O)	0.483516	PRISM 4
BGC0001459_decaplanin.fasta	CC1C(O)C(O)C(O)C(OC2C(O)C(O)C(CO)OC2OC3=C4C=C5C=C3OC6=C(Cl)C=C(C(O)C(NC(C(NC)CC(C)C)=O)C(NC(CC(N)=O)C(NC5C(NC7C8=CC(C9=C(O)C=C(O)C=C9C(C(O)=O)NC(C(NC7=O)C(OC%10CC(C)(N)C(O)C(C)O%10)C%11=CC=C(C=C%11)O4)=O)=C(O)C=C8)=O)=O)=O)C=C6)O1	O=C(O)C(=O)CC=1C=CC(O)=CC=1.O=C(O)C9NC(=O)C4NC(=O)C(NC(=O)C6NC(=O)C(NC(=O)C(NC(=O)C(N)c1ccc(O)cc1)C(OC2OC(CO)C(O)C(O)C2(O))c7ccc(Oc5cc6(cc(Oc3ccc(cc3)C4(O))c5(O)))c(c7)Cl)CC(=O)N)c8ccc(O)c(c8)c%10c(cc(O)cc9%10)OC%12OC(C)C(O)C(O)(C)C%12(OC%11OC(C)C(O)C(N)(C)C%11)	0.524904	PRISM 4
BGC0001459_decaplanin.fasta	CC1C(O)C(O)C(O)C(OC2C(O)C(O)C(CO)OC2OC3=C4C=C5C=C3OC6=C(Cl)C=C(C(O)C(NC(C(NC)CC(C)C)=O)C(NC(CC(N)=O)C(NC5C(NC7C8=CC(C9=C(O)C=C(O)C=C9C(C(O)=O)NC(C(NC7=O)C(OC%10CC(C)(N)C(O)C(C)O%10)C%11=CC=C(C=C%11)O4)=O)=C(O)C=C8)=O)=O)=O)C=C6)O1	O=C(O)C(=O)CC=1C=CC(=CC=1)OC2OC(C)C(O)C(N)(C)C2.O=C(O)C%11NC(=O)C4NC(=O)C(NC(=O)C6NC(=O)C(NC(=O)C(NC(=O)C(N)c1ccc(O)cc1)C(O)c2ccc(cc2)Oc5cc6(cc(Oc3ccc(cc3)C4(O))c5(O)))CC(=O)N)c7ccc(O)c(c7)c%10c%11(cc(O)c(c%10(OC9OC(COC8OC(C)(C)C(O)C(O)C8(O))C(O)C(O)C9(O)))Cl)	0.456522	PRISM 4
BGC0001459_decaplanin.fasta	CC1C(O)C(O)C(O)C(OC2C(O)C(O)C(CO)OC2OC3=C4C=C5C=C3OC6=C(Cl)C=C(C(O)C(NC(C(NC)CC(C)C)=O)C(NC(CC(N)=O)C(NC5C(NC7C8=CC(C9=C(O)C=C(O)C=C9C(C(O)=O)NC(C(NC7=O)C(OC%10CC(C)(N)C(O)C(C)O%10)C%11=CC=C(C=C%11)O4)=O)=C(O)C=C8)=O)=O)=O)C=C6)O1	O=C(O)C(=O)CC=1C=CC(O)=CC=1.O=C(O)C%10NC(=O)C6NC(=O)C(NC(=O)C8NC(=O)C(NC(=O)C(NC(=O)C(N)c1ccc(O)cc1)C(O)c2ccc(cc2)Oc7cc8(cc(Oc3ccc(cc3Cl)C6(OC5OC(CO)C(OC4OC(C)C(O)C(O)(C)C4(O))C(O)C5(O)))c7(O)))CC(=O)N)c9ccc(O)c(c9)c%11c(cc(O)cc%10%11)OC%12OC(C)C(O)C(N)C%12	0.5	PRISM 4
BGC0001459_decaplanin.fasta	CC1C(O)C(O)C(O)C(OC2C(O)C(O)C(CO)OC2OC3=C4C=C5C=C3OC6=C(Cl)C=C(C(O)C(NC(C(NC)CC(C)C)=O)C(NC(CC(N)=O)C(NC5C(NC7C8=CC(C9=C(O)C=C(O)C=C9C(C(O)=O)NC(C(NC7=O)C(OC%10CC(C)(N)C(O)C(C)O%10)C%11=CC=C(C=C%11)O4)=O)=C(O)C=C8)=O)=O)=O)C=C6)O1	O=C(O)C(=O)CC=1C=CC(O)=CC=1.O=C(O)C9NC(=O)C5NC(=O)C(NC(=O)C7NC(=O)C(NC(=O)C(NC(=O)C(N)c1ccc(O)cc1)C(OC2OC(C)C(O)C(N)(C)C2)c3ccc(cc3)Oc6cc7(cc(Oc4ccc(cc4Cl)C5(O))c6(O)))CC(=O)N)c8ccc(O)c(c8)c%10c(O)cc(cc9%10)OC%12OC(CO)C(OC%11OC(C)C(OC)C(N)C%11)C(O)C%12(O)	0.541985	PRISM 4
BGC0001459_decaplanin.fasta	CC1C(O)C(O)C(O)C(OC2C(O)C(O)C(CO)OC2OC3=C4C=C5C=C3OC6=C(Cl)C=C(C(O)C(NC(C(NC)CC(C)C)=O)C(NC(CC(N)=O)C(NC5C(NC7C8=CC(C9=C(O)C=C(O)C=C9C(C(O)=O)NC(C(NC7=O)C(OC%10CC(C)(N)C(O)C(C)O%10)C%11=CC=C(C=C%11)O4)=O)=C(O)C=C8)=O)=O)=O)C=C6)O1	O=C(O)C(=O)CC=1C=CC(O)=CC=1.O=C(O)C%10NC(=O)C6NC(=O)C(NC(=O)C8NC(=O)C(NC(=O)C(NC(=O)C(N)c1ccc(O)cc1)C(O)c2ccc(cc2)Oc7cc8(cc(Oc3ccc(cc3Cl)C6(OC5OC(CO)C(OC4OC(C)(C)C(O)C(O)C4(O))C(O)C5(O)))c7(O)))CC(=O)N)c9ccc(O)c(c9)c%11c(cc(O)cc%10%11)OC%12OC(C)C(O)C(N)(C)C%12	0.518939	PRISM 4
BGC0001459_decaplanin.fasta	CC1C(O)C(O)C(O)C(OC2C(O)C(O)C(CO)OC2OC3=C4C=C5C=C3OC6=C(Cl)C=C(C(O)C(NC(C(NC)CC(C)C)=O)C(NC(CC(N)=O)C(NC5C(NC7C8=CC(C9=C(O)C=C(O)C=C9C(C(O)=O)NC(C(NC7=O)C(OC%10CC(C)(N)C(O)C(C)O%10)C%11=CC=C(C=C%11)O4)=O)=C(O)C=C8)=O)=O)=O)C=C6)O1	O=C(O)C(=O)CC=1C=CC(=CC=1)OC3OC(CO)C(O)C(O)C3(OC2OC(C)C(O)C(N)(C)C2).O=C(O)C9NC(=O)C4NC(=O)C(NC(=O)C6NC(=O)C(NC(=O)C(NC(=O)C(N)c1ccc(cc1)OC2OC(C)C(O)C(N)(C)C2)C(O)c7ccc(Oc5cc6(cc(Oc3ccc(cc3)C4(O))c5(O)))c(c7)Cl)CC(=O)N)c8ccc(O)c(c8)c%10c(O)cc(O)cc9%10	0.603239	PRISM 4
BGC0001459_decaplanin.fasta	CC1C(O)C(O)C(O)C(OC2C(O)C(O)C(CO)OC2OC3=C4C=C5C=C3OC6=C(Cl)C=C(C(O)C(NC(C(NC)CC(C)C)=O)C(NC(CC(N)=O)C(NC5C(NC7C8=CC(C9=C(O)C=C(O)C=C9C(C(O)=O)NC(C(NC7=O)C(OC%10CC(C)(N)C(O)C(C)O%10)C%11=CC=C(C=C%11)O4)=O)=C(O)C=C8)=O)=O)=O)C=C6)O1	O=C(O)C(=O)CC=1C=CC(O)=CC=1.O=C(O)C%11NC(=O)C7NC(=O)C(NC(=O)C9NC(=O)C(NC(=O)C(NC(=O)C(N)c4ccc(OC3OC(COC2OC(C)C(OC1OC(C)C(O)C(N)C1)C(O)(C)C2(O))C(O)C(O)C3(O))c(c4)Cl)C(O)c5ccc(cc5)Oc8cc9(cc(Oc6ccc(cc6)C7(O))c8(O)))CC(=O)N)c%10ccc(O)c(c%10)c%12c(O)cc(O)cc%11%12	0.492481	PRISM 4
BGC0001459_decaplanin.fasta	CC1C(O)C(O)C(O)C(OC2C(O)C(O)C(CO)OC2OC3=C4C=C5C=C3OC6=C(Cl)C=C(C(O)C(NC(C(NC)CC(C)C)=O)C(NC(CC(N)=O)C(NC5C(NC7C8=CC(C9=C(O)C=C(O)C=C9C(C(O)=O)NC(C(NC7=O)C(OC%10CC(C)(N)C(O)C(C)O%10)C%11=CC=C(C=C%11)O4)=O)=C(O)C=C8)=O)=O)=O)C=C6)O1	O=C(O)C(=O)CC=1C=CC(O)=CC=1.O=C(O)C%11NC(=O)C4NC(=O)C(NC(=O)C6NC(=O)C(NC(=O)C(NC(=O)C(N)c1ccc(O)c(c1)Cl)C(O)c2ccc(cc2)Oc5cc6(cc(Oc3ccc(cc3)C4(O))c5(O)))CC(=O)N)c%10ccc(OC9OC(CO)C(O)C(OC7OC(C)C(O)C(N)C7)C9(OC8OC(C)(C)C(O)C(O)C8(O)))c(c%10)c%12c(O)cc(O)cc%11%12	0.455882	PRISM 4
BGC0001459_decaplanin.fasta	CC1C(O)C(O)C(O)C(OC2C(O)C(O)C(CO)OC2OC3=C4C=C5C=C3OC6=C(Cl)C=C(C(O)C(NC(C(NC)CC(C)C)=O)C(NC(CC(N)=O)C(NC5C(NC7C8=CC(C9=C(O)C=C(O)C=C9C(C(O)=O)NC(C(NC7=O)C(OC%10CC(C)(N)C(O)C(C)O%10)C%11=CC=C(C=C%11)O4)=O)=C(O)C=C8)=O)=O)=O)C=C6)O1	O=C(O)C(=O)CC=1C=CC(O)=CC=1.O=C(O)C%11NC(=O)C5NC(=O)C(NC(=O)C7NC(=O)C(NC(=O)C(NC(=O)C(N)c1ccc(cc1)OC2OC(C)C(O)C(O)C2(O))C(O)c3ccc(cc3)Oc6cc7(cc(Oc4ccc(cc4)C5(O))c6(O)))CC(=O)N)c%10ccc(OC9OC(CO)C(OC8OC(C)C(O)C(N)(C)C8)C(O)C9(O))c(c%10)c%12c(O)cc(O)c(c%11%12)Cl	0.456204	PRISM 4
BGC0001459_decaplanin.fasta	CC1C(O)C(O)C(O)C(OC2C(O)C(O)C(CO)OC2OC3=C4C=C5C=C3OC6=C(Cl)C=C(C(O)C(NC(C(NC)CC(C)C)=O)C(NC(CC(N)=O)C(NC5C(NC7C8=CC(C9=C(O)C=C(O)C=C9C(C(O)=O)NC(C(NC7=O)C(OC%10CC(C)(N)C(O)C(C)O%10)C%11=CC=C(C=C%11)O4)=O)=C(O)C=C8)=O)=O)=O)C=C6)O1	O=C(O)C(=O)CC=1C=CC(O)=CC=1.O=C(O)C9NC(=O)C4NC(=O)C(NC(=O)C6NC(=O)C(NC(=O)C(NC(=O)C(N)c1ccc(O)cc1)C(OC2OC(CO)C(O)C(O)C2(O))c7ccc(Oc5cc6(cc(Oc3ccc(cc3)C4(O))c5(O)))c(c7)Cl)CC(=O)N)c8ccc(O)c(c8)c%10c(cc(O)cc9%10)OC%12OC(C)(C)C(O)C(OC%11OC(C)C(O)C(N)(C)C%11)C%12(O)	0.522901	PRISM 4
BGC0001459_decaplanin.fasta	CC1C(O)C(O)C(O)C(OC2C(O)C(O)C(CO)OC2OC3=C4C=C5C=C3OC6=C(Cl)C=C(C(O)C(NC(C(NC)CC(C)C)=O)C(NC(CC(N)=O)C(NC5C(NC7C8=CC(C9=C(O)C=C(O)C=C9C(C(O)=O)NC(C(NC7=O)C(OC%10CC(C)(N)C(O)C(C)O%10)C%11=CC=C(C=C%11)O4)=O)=C(O)C=C8)=O)=O)=O)C=C6)O1	O=C(OC3OC(CO)C(OC1OC(C)C(O)C(O)C1(O))C(O)C3(OC2OC(C)C(O)C(N)(C)C2))C(=O)CC=4C=CC(O)=CC=4.O=C(O)C8NC(=O)C4NC(=O)C(NC(=O)C6NC(=O)C(NC(=O)C(NC(=O)C(N)c1ccc(O)c(c1)Cl)C(O)c2ccc(cc2)Oc5cc6(cc(Oc3ccc(cc3)C4(O))c5(O)))CC(=O)N)c7ccc(O)c(c7)c9c(O)cc(O)cc89	0.593496	PRISM 4
BGC0001459_decaplanin.fasta	CC1C(O)C(O)C(O)C(OC2C(O)C(O)C(CO)OC2OC3=C4C=C5C=C3OC6=C(Cl)C=C(C(O)C(NC(C(NC)CC(C)C)=O)C(NC(CC(N)=O)C(NC5C(NC7C8=CC(C9=C(O)C=C(O)C=C9C(C(O)=O)NC(C(NC7=O)C(OC%10CC(C)(N)C(O)C(C)O%10)C%11=CC=C(C=C%11)O4)=O)=C(O)C=C8)=O)=O)=O)C=C6)O1	O=C(O)C(=O)CC=1C=CC(O)=CC=1.O=C(O)C%10NC(=O)C4NC(=O)C(NC(=O)C6NC(=O)C(NC(=O)C(NC(=O)C(N)c1ccc(O)cc1)C(O)c2ccc(cc2)Oc5cc6(cc(Oc3ccc(cc3)C4(O))c5(O)))CC(=O)N)c9ccc(OC8OC(C)C(OC7OC(CO)C(O)C(O)C7(O))C(N)C8)c(c9)c%11c(cc(O)c(c%10%11)Cl)OC%12OC(C)C(O)C(O)(C)C%12(O)	0.397887	PRISM 4
BGC0001459_decaplanin.fasta	CC1C(O)C(O)C(O)C(OC2C(O)C(O)C(CO)OC2OC3=C4C=C5C=C3OC6=C(Cl)C=C(C(O)C(NC(C(NC)CC(C)C)=O)C(NC(CC(N)=O)C(NC5C(NC7C8=CC(C9=C(O)C=C(O)C=C9C(C(O)=O)NC(C(NC7=O)C(OC%10CC(C)(N)C(O)C(C)O%10)C%11=CC=C(C=C%11)O4)=O)=C(O)C=C8)=O)=O)=O)C=C6)O1	O=C(O)C(=O)CC=1C=CC(O)=CC=1.O=C(O)C%11NC(=O)C5NC(=O)C(NC(=O)C7NC(=O)C(NC(=O)C(NC(=O)C(N)c1ccc(O)c(c1)Cl)C(O)c2ccc(cc2)Oc6cc7(cc(Oc3ccc(cc3)C5(OC4OC(C)C(O)C(N)(C)C4))c6(O)))CC(=O)N)c%10ccc(OC9OC(C)C(OC8OC(CO)C(O)C(O)C8(O))C(O)C9(O))c(c%10)c%12c(O)cc(O)cc%11%12	0.575397	PRISM 4
BGC0001459_decaplanin.fasta	CC1C(O)C(O)C(O)C(OC2C(O)C(O)C(CO)OC2OC3=C4C=C5C=C3OC6=C(Cl)C=C(C(O)C(NC(C(NC)CC(C)C)=O)C(NC(CC(N)=O)C(NC5C(NC7C8=CC(C9=C(O)C=C(O)C=C9C(C(O)=O)NC(C(NC7=O)C(OC%10CC(C)(N)C(O)C(C)O%10)C%11=CC=C(C=C%11)O4)=O)=C(O)C=C8)=O)=O)=O)C=C6)O1	O=C(O)C(=O)CC=1C=CC(O)=CC=1.O=C(O)C9NC(=O)C4NC(=O)C(NC(=O)C6NC(=O)C(NC(=O)C(NC(=O)C(N)c1ccc(O)cc1)C(OC2OC(CO)C(O)C(O)C2(O))c7ccc(Oc5cc6(cc(Oc3ccc(cc3)C4(O))c5(O)))c(c7)Cl)CC(=O)N)c8ccc(O)c(c8)c%10c(cc(O)cc9%10)OC%12OC(C)C(O)C(O)C%12(OC%11OC(C)C(O)C(N)(C)C%11)	0.56746	PRISM 4
BGC0001459_decaplanin.fasta	CC1C(O)C(O)C(O)C(OC2C(O)C(O)C(CO)OC2OC3=C4C=C5C=C3OC6=C(Cl)C=C(C(O)C(NC(C(NC)CC(C)C)=O)C(NC(CC(N)=O)C(NC5C(NC7C8=CC(C9=C(O)C=C(O)C=C9C(C(O)=O)NC(C(NC7=O)C(OC%10CC(C)(N)C(O)C(C)O%10)C%11=CC=C(C=C%11)O4)=O)=C(O)C=C8)=O)=O)=O)C=C6)O1	O=C(OC1OC(C)C(O)C(N)(C)C1)C(=O)CC=2C=CC(O)=CC=2.O=C(O)C%10NC(=O)C4NC(=O)C(NC(=O)C8NC(=O)C(NC(=O)C(NC(=O)C(N)c1ccc(O)cc1)C(O)c2ccc(cc2)Oc7cc8(cc(Oc3ccc(cc3Cl)C4(O))c7(OC6OC(CO)C(O)C(OC5OC(C)C(OC)C(N)C5)C6(O))))CC(=O)N)c9ccc(O)c(c9)c%11c(O)cc(O)cc%10%11	0.59761	PRISM 4
BGC0001459_decaplanin.fasta	CC1C(O)C(O)C(O)C(OC2C(O)C(O)C(CO)OC2OC3=C4C=C5C=C3OC6=C(Cl)C=C(C(O)C(NC(C(NC)CC(C)C)=O)C(NC(CC(N)=O)C(NC5C(NC7C8=CC(C9=C(O)C=C(O)C=C9C(C(O)=O)NC(C(NC7=O)C(OC%10CC(C)(N)C(O)C(C)O%10)C%11=CC=C(C=C%11)O4)=O)=C(O)C=C8)=O)=O)=O)C=C6)O1	O=C(O)C(=O)CC=1C=CC(=CC=1)OC2OC(C)(C)C(O)C(O)C2(O).O=C(O)C9NC(=O)C3NC(=O)C(NC(=O)C5NC(=O)C(NC(=O)C(NC(=O)C(N)c1ccc(O)cc1)C(O)c6ccc(Oc4cc5(cc(Oc2ccc(cc2)C3(O))c4(O)))c(c6)Cl)CC(=O)N)c8ccc(OC7OC(CO)C(O)C(O)C7(O))c(c8)c%10c(O)cc(cc9%10)OC%11OC(C)C(O)C(N)(C)C%11	0.494505	PRISM 4
BGC0001459_decaplanin.fasta	CC1C(O)C(O)C(O)C(OC2C(O)C(O)C(CO)OC2OC3=C4C=C5C=C3OC6=C(Cl)C=C(C(O)C(NC(C(NC)CC(C)C)=O)C(NC(CC(N)=O)C(NC5C(NC7C8=CC(C9=C(O)C=C(O)C=C9C(C(O)=O)NC(C(NC7=O)C(OC%10CC(C)(N)C(O)C(C)O%10)C%11=CC=C(C=C%11)O4)=O)=C(O)C=C8)=O)=O)=O)C=C6)O1	O=C(O)C(=O)CC=1C=CC(O)=CC=1.O=C(O)C%11NC(=O)C5NC(=O)C(NC(=O)C7NC(=O)C(NC(=O)C(NC(=O)C(N)c1ccc(O)c(c1)Cl)C(O)c2ccc(cc2)Oc6cc7(cc(Oc3ccc(cc3)C5(OC4OC(C)C(O)C(N)C4))c6(O)))CC(=O)N)c%10ccc(OC9OC(C)C(O)C(OC8OC(CO)C(O)C(O)C8(O))(C)C9(O))c(c%10)c%12c(O)cc(O)cc%11%12	0.503759	PRISM 4
BGC0001459_decaplanin.fasta	CC1C(O)C(O)C(O)C(OC2C(O)C(O)C(CO)OC2OC3=C4C=C5C=C3OC6=C(Cl)C=C(C(O)C(NC(C(NC)CC(C)C)=O)C(NC(CC(N)=O)C(NC5C(NC7C8=CC(C9=C(O)C=C(O)C=C9C(C(O)=O)NC(C(NC7=O)C(OC%10CC(C)(N)C(O)C(C)O%10)C%11=CC=C(C=C%11)O4)=O)=C(O)C=C8)=O)=O)=O)C=C6)O1	O=C(O)C(=O)CC=1C=CC(O)=CC=1.O=C(O)C9NC(=O)C4NC(=O)C(NC(=O)C6NC(=O)C(NC(=O)C(NC(=O)C(N)c1ccc(O)cc1)C(OC2OC(CO)C(O)C(O)C2(O))c7ccc(Oc5cc6(cc(Oc3ccc(cc3)C4(O))c5(O)))c(c7)Cl)CC(=O)N)c8ccc(O)c(c8)c%10c(cc(O)cc9%10)OC%12OC(C)C(O)C(O)(C)C%12(OC%11OC(C)C(O)C(N)C%11)	0.496269	PRISM 4
[truncated: 56,948 more rows]
