# Supplementary material for: Comprehensive prediction of secondary metabolite structure and biological activity from microbial genome sequences
Source: Nat Commun. 2020 Nov 27;11:6058. doi: 10.1038/s41467-020-19986-1 (PMC7699628; doi:10.1038/s41467-020-19986-1)
Supplement: Supplementary file 6 — Supplementary Data 3 [file 41467_2020_19986_MOESM6_ESM.xlsx]

## Sheet: a. Complete genomes
Genome	Contig	Start (antiSMASH)	End (antiSMASH)	SMILES (antiSMASH)	Start (PRISM)	End (PRISM)	SMILES (PRISM)	Type	Category
GCA_000005845.2_ASM584v2_genomic.fna	U00096.3 Escherichia coli str. K-12 substr. MG1655, complete genome	594156	647680	NC(CO)C(=O)O	598713	636569	O=C(O)C(NC(=O)c1cccc(O)c1(O))CO	nonribosomal peptide	both methods
GCA_000006605.1_ASM660v1_genomic.fna	CR931997.1 Corynebacterium jeikeium K411 complete genome	2049172	2147160	NC([*])C(=O)NC(CCCN)C(=O)NC(C(O)C)C(=O)NC(CCCN)C(=O)O	2066666	2079534	[H]C(=O)NCCCC(NC(=O)C(NC(=O)C(N)CCCN)C(O)C)C(=O)O	nonribosomal peptide	both methods
GCA_000006605.1_ASM660v1_genomic.fna	CR931997.1 Corynebacterium jeikeium K411 complete genome	2049172	2147160	NC([*])C(=O)NC(CCCN)C(=O)NC(C(O)C)C(=O)NC(CCCN)C(=O)O	2107208	2127384	O=C(O)C(NC(=O)c1cccc(O)c1(O))CCCN	nonribosomal peptide	both methods
GCA_000006765.1_ASM676v1_genomic.fna	AE004091.2 Pseudomonas aeruginosa PAO1, complete genome	2513178	2564072	NC(C)C(=O)NC([*])C(=O)O	2532668	2544946	O=C(O)CC(N)C(=O)NC(C(=O)O)C	nonribosomal peptide	both methods
GCA_000006765.1_ASM676v1_genomic.fna	AE004091.2 Pseudomonas aeruginosa PAO1, complete genome	2638927	2739716	NC(CCC(=O)O)C(=O)NC([*])C(=O)NC([*])C(=O)NC(CO)C(=O)NC([*])C(=O)NC(CO)C(=O)NC([*])C(=O)NC([*])C(=O)NC([*])C(=O)NC(C(O)C)C(=O)NC(C(O)C)C(=O)O	2649994	2696251	O=C1NC(C(=O)NC(C(=O)NC(C(=O)NC(C(=O)NC(C(=O)NC(C(=O)NC(C(=O)OCC1(N))C(O)C)C(O)C)CCCNO)CCCCN)CCCNO)CO)CCCNC(=N)N	nonribosomal peptide	both methods
GCA_000006765.1_ASM676v1_genomic.fna	AE004091.2 Pseudomonas aeruginosa PAO1, complete genome	2638927	2739716	NC(CCC(=O)O)C(=O)NC([*])C(=O)NC([*])C(=O)NC(CO)C(=O)NC([*])C(=O)NC(CO)C(=O)NC([*])C(=O)NC([*])C(=O)NC([*])C(=O)NC(C(O)C)C(=O)NC(C(O)C)C(=O)O	2707665	2721531	O=C(O)CCC(NC(=O)CC(O)C)C(=O)NC(C(=O)NC(C(=O)O)CCN)CCCNC(=N)N	nonribosomal peptide	both methods
GCA_000006765.1_ASM676v1_genomic.fna	AE004091.2 Pseudomonas aeruginosa PAO1, complete genome	3710748	3759681	NC(CO)C(=O)N1C(CCC1)C(=O)O	3730556	3743939	O=C(NC=1N2CCCC2(C(=O)C=1))CCc3cccc(C=CC)c3	nonribosomal peptide	both methods
GCA_000006765.1_ASM676v1_genomic.fna	AE004091.2 Pseudomonas aeruginosa PAO1, complete genome	4703795	4764067	NC(CS)C(=O)NC(CS)C(=O)O	4713795	4720063	O=C(O)C1=CC=CC=2NC=3C=CC=CC=3(NC1=2)	phenazine	both methods
GCA_000006765.1_ASM676v1_genomic.fna	AE004091.2 Pseudomonas aeruginosa PAO1, complete genome	4703795	4764067	NC(CS)C(=O)NC(CS)C(=O)O	4731368	4746551	O=C(O)C3N=C(C2N=C(c1ccccc1(O))SC2)SC3.C	nonribosomal peptide	both methods
GCA_000006925.2_ASM692v2_genomic.fna	AE005674.2 Shigella flexneri 2a str. 301, complete genome	496880	551043	NC(CO)C(=O)O	496941	538108	O=C(O)C(NC(=O)c1cccc(O)c1(O))CO	nonribosomal peptide	both methods
GCA_000006945.2_ASM694v2_genomic.fna	AE006468.2 Salmonella enterica subsp. enterica serovar Typhimurium str. LT2, complete genome	625464	679053	NC(CO)C(=O)O	637030	667880	O=C(O)C(NC(=O)c1cccc(O)c1(O))CO	nonribosomal peptide	both methods
GCA_000007465.2_ASM746v2_genomic.fna	AE014133.2 Streptococcus mutans UA159, complete genome	1239789	1307558	CC(=O)NC(CC(C)C)C(=O)NC(CO)C(=O)N1C(CCC1)C(=O)NC(C(C)C)C(=O)NC(CS)C(=O)NCC(=O)O	1245031	1292261	O=CC(NC(=O)C(NC(=O)C(NC(=O)C1N(C(=O)C(NC(=O)C(NC(=O)CC(=O)CCCCCCCCCCCCC)CC(C)C)CO)CCC1)C(C)C)CS)CCSC	nonribosomal peptide|type 1 polyketide	both methods
GCA_000007565.2_ASM756v2_genomic.fna	AE015451.2 Pseudomonas putida KT2440 complete genome	4750050	4851189	NC(CCC(=O)O)C(=O)NC([*])C(=O)NC([*])C(=O)NC(CC(=O)O)C(=O)NC([*])C(=O)NC(CC(=O)N)C(=O)NC([*])C(=O)NCC(=O)NC(CO)C(=O)NC([*])C(=O)O	4761341	4796484	O=C(O)CC1NC(=O)C(NC(=O)C(NC(=O)C(NC(=O)C(NC(=O)CNC(=O)C(NC1(=O))CCN)CO)CCCNO)CC(=O)O)CCCN	nonribosomal peptide	both methods
GCA_000007565.2_ASM756v2_genomic.fna	AE015451.2 Pseudomonas putida KT2440 complete genome	4750050	4851189	NC(CCC(=O)O)C(=O)NC([*])C(=O)NC([*])C(=O)NC(CC(=O)O)C(=O)NC([*])C(=O)NC(CC(=O)N)C(=O)NC([*])C(=O)NCC(=O)NC(CO)C(=O)NC([*])C(=O)O	4818235	4831189	O=C(O)CCC(NC(=O)CC(O)C)C(=O)NC(C(=O)NC(C(=O)O)CCN)CCCNC(=N)N	nonribosomal peptide	both methods
GCA_000007645.1_ASM764v1_genomic.fna	AE015929.1 Staphylococcus epidermidis ATCC 12228, complete genome	213640	260804	NC(C(C)C)C(=O)NC([*])C(=O)O	230261	241437	O=CC(N)C(C)CC	nonribosomal peptide	both methods
GCA_000007705.1_ASM770v1_genomic.fna	AE016825.1 Chromobacterium violaceum ATCC 12472, complete genome	2392592	2439123	NC([*])C(=O)NC(CO)C(=O)O	2411033	2430437	O=C(O)C(NC(=O)C(N)CCCN)CO	nonribosomal peptide	both methods
GCA_000007705.1_ASM770v1_genomic.fna	AE016825.1 Chromobacterium violaceum ATCC 12472, complete genome	3016594	3076771	NC(CCN)C(=O)NC(CO)C(=O)NC(C(C)C)C(=O)NC(C(O)C)C(=O)NC(C(C)C)C(=O)NC([*])C(=O)O	3024657	3058357	O=C(NC1C(=O)NC(C(=O)NC(C(=O)NC(C(=O)NC(C(=O)OC1)Cc2ccccc2)C(C)C)C(O)C)C(C)C)C(N)CCN	nonribosomal peptide	both methods
GCA_000007805.1_ASM780v1_genomic.fna	AE016853.1 Pseudomonas syringae pv. tomato str. DC3000, complete genome	2288650	2376631	NC(CCC(=O)O)C(=O)NC([*])C(=O)NC([*])C(=O)NC([*])C(=O)NC(CC(=O)N)C(=O)NC(C(O)C)C(=O)NC(C(O)C)C(=O)NC(CO)C(=O)NC(CC(=O)O)C(=O)NC(CO)C(=O)O	2306996	2366251	O=C(O)CCC1NC(=O)CC(OC(=O)C(NC(=O)C(NC(=O)C(NC(=O)C(NC(=O)C(NC(=O)C(NC(=O)C(NC(=O)C(NC(=O)C(NC1(=O))CCCNC(=N)N)CCN)CCCCN)CC(=O)O)C(O)C)C(O)C)CO)CC(=O)O)CO)C	nonribosomal peptide	both methods
GCA_000007805.1_ASM780v1_genomic.fna	AE016853.1 Pseudomonas syringae pv. tomato str. DC3000, complete genome	2850699	2910581	NC(CS)C(=O)CC(O)C(=O)O	2863431	2890634	O=C(O)C(C(O)C2N=C(c1ccccc1(O))SC2)(C)C	nonribosomal peptide|type 1 polyketide	both methods
GCA_000007805.1_ASM780v1_genomic.fna	AE016853.1 Pseudomonas syringae pv. tomato str. DC3000, complete genome	3133703	3200018	NC(CC(C)C)C(=O)NC(CC(C)C)C(=O)NC([*])C(=O)NC(CC(C)C)C(=O)NC(C(O)C)C(=O)NC(C(C)C)C(=O)NC(CC(C)C)C(=O)NC(CC(C)C)C(=O)O	3142090	3183328	O=C(O)C(NC(=O)C(NC(=O)C(NC(=O)C(=CC)NC(=O)C(NC(=O)C(NC(=O)C(NC(=O)C(N)CC(C)C)CC(C)C)CO)CC(C)C)C(C)C)CC(C)C)CC(C)C	nonribosomal peptide	both methods
GCA_000007805.1_ASM780v1_genomic.fna	AE016853.1 Pseudomonas syringae pv. tomato str. DC3000, complete genome	5068737	5123916	NC(CO)C(=O)NCC(=O)N1C(CCC1)C(=O)NC(CO)C(=O)O	5087431	5104113	O=C(O)C(NC(=O)C1N(C(=O)CNC(=O)C(NC(=O)CCCCCCCCC)CO)CCC1)CO	nonribosomal peptide	both methods
GCA_000007805.1_ASM780v1_genomic.fna	AE016853.1 Pseudomonas syringae pv. tomato str. DC3000, complete genome	5268088	5356786	C(C)C(=O)C(CC)CC=CNC(CC(C)C)C(=O)NC(CO)C(=O)NC([*])C(=O)NC(CO)C(=O)O	5282596	5338905	O=C1NC(C(=O)NC(C(=O)NC(C(=O)NC(C(=O)C(CC(C(=O)NC(C=CC(=O)OC(C1)CCCCCCCCC)C(C)C)CC)C)CO)CO)CO)CC(C)C	nonribosomal peptide|type 1 polyketide	both methods
GCA_000007825.1_ASM782v1_genomic.fna	AE016877.1 Bacillus cereus ATCC 14579, complete genome	2229798	2277789	NCC(=O)NC(C(O)C)C(=O)O	2247551	2260949	O=C(O)CNC(=O)c1cccc(O)c1(O)	nonribosomal peptide	both methods
GCA_000007825.1_ASM782v1_genomic.fna	AE016877.1 Bacillus cereus ATCC 14579, complete genome	2374811	2440725	NC(C(O)C)C(=O)NC([*])C(=O)NC(C)C(=O)NC(CC(C)C)C(=O)NC(CCC(=O)N)C(=O)NC(CCC(=O)N)C(=O)O	2389172	2422460	O=C(O)CCC(NC(=O)C(NC(=O)C(NC(=O)C(NC(=O)C(NC(=O)C(NC(=O)C(NC(=O)CC(O)CCC(C)CC)C(O)C)CO)CO)C)CO)CC(C)C)C(=O)NC(C(=O)O)Cc1ccccc1	nonribosomal peptide	both methods
GCA_000007845.1_ASM784v1_genomic.fna	AE016879.1 Bacillus anthracis str. Ames, complete genome	2185033	2233168	NCC(=O)NC(C(O)C)C(=O)O	2202730	2216113	O=C(O)C(NC(=O)CNC(=O)c1cccc(O)c1(O))C(O)C	nonribosomal peptide	both methods
GCA_000008165.1_ASM816v1_genomic.fna	AE017225.1 Bacillus anthracis str. Sterne, complete genome	2185139	2233274	NCC(=O)NC(C(O)C)C(=O)O	2202836	2216219	O=C(O)C(NC(=O)CNC(=O)c1cccc(O)c1(O))C(O)C	nonribosomal peptide	both methods
GCA_000008165.1_ASM816v1_genomic.fna	AE017225.1 Bacillus anthracis str. Sterne, complete genome	2512727	2559738	NC([*])C(=O)NC(CS)C(=O)O	2531217	2540748	O=C(O)C2N=C(C(N)Cc1ccccc1)SC2	nonribosomal peptide	both methods
GCA_000008345.1_ASM834v1_genomic.fna	AE017283.1 Propionibacterium acnes KPA171202, complete genome	1375839	1420898	NC([*])C(=O)NC([*])C(=O)O	1395129	1403912	O=C(O)CCNC(=O)C(N)CN	nonribosomal peptide	both methods
GCA_000008425.1_ASM842v1_genomic.fna	AE017333.1 Bacillus licheniformis DSM 13 = ATCC 14580, complete genome	358938	424072	NC(CCC(=O)N)C(=O)NC(CC(C)C)C(=O)NC(CC(C)C)C(=O)NC(C(C)C)C(=O)NC(CC(=O)O)C(=O)NC(CC(C)C)C(=O)NC(C(C)CC)C(=O)O	378682	415436	O=C(O)CC1NC(=O)C(NC(=O)C(NC(=O)C(NC(=O)C(NC(=O)CC(OC(=O)C(NC(=O)C(NC1(=O))CC(C)C)C(C)CC)CCCCCCCCCC(C)C)CCC(=O)N)CC(C)C)CC(C)C)C(C)C	nonribosomal peptide	both methods
GCA_000008425.1_ASM842v1_genomic.fna	AE017333.1 Bacillus licheniformis DSM 13 = ATCC 14580, complete genome	3698139	3747885	NCC(=O)NC(C(O)C)C(=O)O	3716472	3729089	O=C(O)C(NC(=O)CNC(=O)c1cccc(O)c1(O))C(O)C	nonribosomal peptide	both methods
GCA_000008485.1_ASM848v1_genomic.fna	AE017354.1 Legionella pneumophila subsp. pneumophila str. Philadelphia 1, complete genome	2427276	2490485	NC(CCC(=O)N)C(=O)O	2440713	2479402	[H]C(=O)NC(C(=O)O)CO	nonribosomal peptide	both methods
GCA_000008505.1_ASM850v1_genomic.fna	AE017355.1 Bacillus thuringiensis serovar konkukian str. 97-27, complete genome	2205195	2254913	NCC(=O)NC(C(O)C)C(=O)O	2223983	2237359	O=C(O)C(NC(=O)CNC(=O)c1cccc(O)c1(O))C(O)C	nonribosomal peptide	both methods
GCA_000009045.1_ASM904v1_genomic.fna	AL009126.3 Bacillus subtilis subsp. subtilis str. 168 complete genome	358302	421744	NC(CCC(=O)O)C(=O)NC(CC(C)C)C(=O)NC(CC(C)C)C(=O)NC(C(C)C)C(=O)NC(CC(=O)O)C(=O)NC(CC(C)C)C(=O)NC(CC(C)C)C(=O)O	375165	414578	O=C(O)CC(NC(=O)C(NC(=O)C(NC(=O)C(NC(=O)C(NC(=O)CC(O)CCCCCCCCCC(C)C)CC)CC(C)C)CC(C)C)C(C)C)C(=O)NC(C(=O)NC(C(=O)O)CC(C)C)CC(C)C	nonribosomal peptide	both methods
GCA_000009045.1_ASM904v1_genomic.fna	AL009126.3 Bacillus subtilis subsp. subtilis str. 168 complete genome	1763762	1878521	NCC(=O)C=CCC(O)C=CCC(=O)CC(O)C=CCC(O)CC(=O)NC([*])C(=O)C=CC=CCC(=O)CC(=O)C(=O)O	1781905	1858521	O=C(NCC=CC(O)CC=CC(C)=CC(O)CC=C(C1OC(=O)C(C(O)C=CC=CC(NC(=O)C1)C)C)C)C(=O)C(C)C	nonribosomal peptide|type 1 polyketide	both methods
GCA_000009045.1_ASM904v1_genomic.fna	AL009126.3 Bacillus subtilis subsp. subtilis str. 168 complete genome	1935447	2017660	NC(CCC(=O)O)C(=O)NC(CCCN)C(=O)NC(Cc1ccc(O)cc1)C(=O)NC(C(O)C)C(=O)NC(CCC(=O)O)C(=O)NC(C(C)C)C(=O)N1C(CCC1)C(=O)NC(CCC(=O)O)C(=O)NC(Cc1ccc(O)cc1)C(=O)NC(C(C)CC)C(=O)O	1953180	2007398	O=C(O)CCC(NC(=O)CC(O)CCCCCCCCCCCCC)C(=O)NC(C(=O)NC(C(=O)NC(C(=O)NC(C(=O)NC(C(=O)N2CCCC2(C(=O)NC(C(=O)NC(C(=O)NC(C(=O)O)C(C)CC)Cc1ccc(O)cc1)CCC(=O)O))C(C)C)CCC(=O)O)C(O)C)Cc3ccc(O)cc3)CCCN	nonribosomal peptide	both methods
GCA_000009045.1_ASM904v1_genomic.fna	AL009126.3 Bacillus subtilis subsp. subtilis str. 168 complete genome	3260518	3310260	NCC(=O)NC(C(O)C)C(=O)O	3278324	3291485	O=C(O)C(NC(=O)CNC(=O)c1cccc(O)c1(O))C(O)C	nonribosomal peptide	both methods
GCA_000009065.1_ASM906v1_genomic.fna	AL590842.1 Yersinia pestis CO92 complete genome	825353	890968	NC(CS)C(=O)NC(CS)C(=O)NC(CS)C(=O)O	839848	860311	O=C(O)C1(N=C(C(NC(=O)C(N)CS)CS)SC1)(C)	nonribosomal peptide	both methods
GCA_000009065.1_ASM906v1_genomic.fna	AL590842.1 Yersinia pestis CO92 complete genome	2122991	2182156	NC(CS)C(=O)CC(O)C(=O)O	2142991	2169669	O=C(O)C(C(O)C2N=C(c1ccccc1(O))SC2)(C)C	nonribosomal peptide|type 1 polyketide	both methods
GCA_000009125.1_ASM912v1_genomic.fna	AL646052.1 Ralstonia solanacearum GMI1000 chromosome complete sequence	1925813	1998570	CC(O)NC(CS)C(=O)NC(CS)C(=O)O	1933915	1978570	O=C(O)C2(N=C(C1(N=C(CC(O)CCCCCCCCC)SC1)(C))SC2)(C).C	nonribosomal peptide|type 1 polyketide	both methods
GCA_000009125.1_ASM912v1_genomic.fna	AL646053.1 Ralstonia solanacearum GMI1000 megaplasmid complete sequence	177437	226588	NC([*])C(=O)NC(C(C)C)C(=O)NC([*])C(=O)NC(C(O)C)C(=O)NC([*])C(=O)O	190007	215044	O=C1NC(C(=O)NC(C(=O)NC(C(=O)NC(C(=O)NC1Cc2ccccc2)C(C)C)Cc3ccccc3)CCCNC(=N)N)C(OS(=O)(=O)O)C	nonribosomal peptide	both methods
GCA_000009125.1_ASM912v1_genomic.fna	AL646053.1 Ralstonia solanacearum GMI1000 megaplasmid complete sequence	762246	848022	NC(C(C)C)C(=O)NC(CO)C(=O)NCC(=O)NC(C)C(=O)NC([*])C(=O)CC(=O)NC(C(O)C)C(=O)NC(Cc1ccc(O)cc1)C(=O)NC(CO)C(=O)NC([*])C(=O)O	782246	836213	N.O=C2NC(C(=O)NC(C(=O)OCC(NC(=O)C(NC(=O)C(NC(=O)C(NC(=O)CC(=O)CCCCCCCCC)C(O)C)Cc1ccc(O)cc1)CO)C(=O)NC(C(=O)NC(C(=O)NC2)CO)C(C)C)C)C	nonribosomal peptide|type 1 polyketide	both methods
GCA_000009125.1_ASM912v1_genomic.fna	AL646053.1 Ralstonia solanacearum GMI1000 megaplasmid complete sequence	1763453	1824360	NC(C(C)C)C(=O)NC([*])C(=O)O	1781118	1804360	O=C(O)C(OC(=O)C(N)C(C)C)C(C)C	nonribosomal peptide	both methods
GCA_000009225.1_ASM922v1_genomic.fna	AM181176.4 Pseudomonas fluorescens SBW25 complete genome	2735554	2836556	NC(CO)C(=O)NC([*])C(=O)NCC(=O)NC([*])C(=O)NC([*])C(=O)NC([*])C(=O)NC(CO)C(=O)NC(C(O)C)C(=O)NC(C(C)C)C(=O)NC(CC(C)C)C(=O)NC(CO)C(=O)NC(CC(C)C)C(=O)NC(CO)C(=O)NC(C(C)CC)C(=O)O	2751362	2790179	O=C1NC(C(=O)NC(C(=O)NC(C(=O)NC(C(=O)OCC(N)C(=O)NC(C(=O)NC1)CCCCN)CO)CCCNO)CCCCN)CCCNO	nonribosomal peptide	both methods
GCA_000009225.1_ASM922v1_genomic.fna	AM181176.4 Pseudomonas fluorescens SBW25 complete genome	2735554	2836556	NC(CO)C(=O)NC([*])C(=O)NCC(=O)NC([*])C(=O)NC([*])C(=O)NC([*])C(=O)NC(CO)C(=O)NC(C(O)C)C(=O)NC(C(C)C)C(=O)NC(CC(C)C)C(=O)NC(CO)C(=O)NC(CC(C)C)C(=O)NC(CO)C(=O)NC(C(C)CC)C(=O)O	2793769	2825718	O=C(O)C(NC(=O)C(NC(=O)C(NC(=O)C(NC(=O)C(NC(=O)C(NC(=O)C(N)C(O)C)C(C)C)CC(C)C)CO)CC(C)C)CO)C(C)CC	nonribosomal peptide	both methods
GCA_000009225.1_ASM922v1_genomic.fna	AM181176.4 Pseudomonas fluorescens SBW25 complete genome	3498271	3583746	NC([*])C(=O)NC([*])C(=O)NC([*])C(=O)NC(CO)C(=O)NC(CO)C(=O)NC(CC(=O)O)C(=O)NC([*])C(=O)NC([*])C(=O)O	3528801	3564102	O=C(O)CC2NC(=O)C(NC(=O)C(NC(=O)C(NC(=O)C(NC(=O)C(NC(=O)CCCCCCCCC)Cc1cnc[nH]1)CCN)CCCNC(=N)N)COC(=O)C(NC(=O)C(NC2(=O))CCN)CC(=O)O)CO	nonribosomal peptide	both methods
GCA_000009225.1_ASM922v1_genomic.fna	AM181176.4 Pseudomonas fluorescens SBW25 complete genome	4409370	4453802	NC(CC(C)C)C(=O)NC(CC(=O)O)C(=O)O	4428859	4435081	O=C(O)C(NC(=O)C(NC(=O)CC(O)CCCCCCC)CC(C)C)CO	nonribosomal peptide	both methods
GCA_000009225.1_ASM922v1_genomic.fna	AM181176.4 Pseudomonas fluorescens SBW25 complete genome	4820927	4873818	NC(CCC(=O)O)C(=O)NC([*])C(=O)NC([*])C(=O)O	4840927	4865577	O=C(O)CCC(NC(=O)CC(O)C)C(=O)NC(C(=O)NC(C(=O)O)CCN)CCCNC(=N)N	nonribosomal peptide	both methods
GCA_000009285.2_ASM928v2_genomic.fna	AM260480.1 Ralstonia eutropha H16 chromosome 2	1858207	1945002	NC(CC(=O)O)C(=O)NC([*])C(=O)NC(CC(=O)O)C(=O)NC([*])C(=O)NCC(=O)O	1895918	1930133	O=C(O)CC1NC(=O)C(NC(=O)C(NC(=O)C2CCC(O)C(OC(=O)CNC(=O)C(NC1(=O))CCCNO)C2)CC(=O)O)CCN	nonribosomal peptide	both methods
GCA_000009345.1_ASM934v1_genomic.fna	AM286415.1 Yersinia enterocolitica subsp. enterocolitica 8081 complete genome	2800258	2859417	NC(CS)C(=O)CC(O)C(=O)O	2812606	2846861	O=C(O)C(C(O)C2N=C(c1ccccc1(O))SC2)(C)C	nonribosomal peptide|type 1 polyketide	both methods
GCA_000009365.1_ASM936v1_genomic.fna	AM286690.1 Alcanivorax borkumensis SK2, complete genome	2363467	2419758	NC([*])C(=O)NC([*])C(=O)NC([*])C(=O)NC(CO)C(=O)O	2376849	2399758	O=C(NC(C(=O)NC1C(=O)NC(C(=O)OC1)CCCNO)CCCNO)C(N)CCCNO	nonribosomal peptide	both methods
GCA_000009625.1_ASM962v1_genomic.fna	BA000013.4 Mesorhizobium loti MAFF303099 pMLa DNA, complete genome	26565	113044	N1C(CCC1)C(=O)CC(O)C(=O)O	42721	53811	O=C(O)CC(O)C1NCCC1	nonribosomal peptide|type 1 polyketide	both methods
GCA_000009705.1_ASM970v1_genomic.fna	BA000019.2 Nostoc sp. PCC 7120 DNA, complete genome	1924421	1987522	C([*])C(-O)CC(=O)CC(=O)C(=O)O	1944058	1980343	O=C(O)CC(=O)CC(=O)CC	nonribosomal peptide|type 1 polyketide	both methods
GCA_000009705.1_ASM970v1_genomic.fna	BA000019.2 Nostoc sp. PCC 7120 DNA, complete genome	2005613	2049003	NC(C(C)C)C(=O)O	2024987	2029337	O=C(O)C(N)C(C)C	nonribosomal peptide	both methods
GCA_000009705.1_ASM970v1_genomic.fna	BA000019.2 Nostoc sp. PCC 7120 DNA, complete genome	3128848	3222671	NC(CC(=O)N)C(=O)NC(CO)C(=O)NC(C(C)C)C(=O)NCC(=O)CC(O)NC(C)C(=O)NC(CS)C(=O)NCC(=O)NC(C)C(=O)NC(CO)C(=O)NC(Cc1ccc(O)cc1)C(=O)CC(O)C(=O)O	3148686	3202671	N.O=CCC(O)C(NC(=O)C(NC(=O)C(NC(=O)CNC(=O)C=1N=C(C(NC(=O)CC(O)CNC(=O)C(NC(=O)C(NC(=O)C(N)CC(=O)N)CO)C(C)C)C)SC=1)C)CO)Cc2ccc(O)cc2	nonribosomal peptide|type 1 polyketide	both methods
GCA_000009705.1_ASM970v1_genomic.fna	BA000019.2 Nostoc sp. PCC 7120 DNA, complete genome	3228681	3287058	CCCCC(=O)O	3244519	3267437	O=C(O)C(CC(=CCCCCCCCCC)C)C	nonribosomal peptide|type 1 polyketide	both methods
GCA_000009765.2_ASM976v2_genomic.fna	BA000030.4 Streptomyces avermitilis MA-4680 = NBRC 14893 DNA, complete genome	479882	586556	CC(=O)CC(O)C=CC=CC=CCC(O)CC(O)CC(O)CC(O)C=CC=CC([*])C(-O)CC(O)C([*])C(-O)	486647	569952	O=C(O)C(C(O)CC(O)CC(O)CC(O)CC(O)CC(O)C=CC(=CC=CC=CC=CC=CCC(O)C)C)CC	type 1 polyketide	both methods
GCA_000009765.2_ASM976v2_genomic.fna	BA000030.4 Streptomyces avermitilis MA-4680 = NBRC 14893 DNA, complete genome	958642	1060657	CC(=O)NC(CC(C)C)C(=O)O	986810	1050985	O=C(O)CCC(NC(=O)C(NC(=O)C(NC(=O)CC(=O)CCCCCCCCC)CC(C)C)Cc2c[nH]c1ccccc12)C(=O)O	nonribosomal peptide|type 1 polyketide	both methods
GCA_000009765.2_ASM976v2_genomic.fna	BA000030.4 Streptomyces avermitilis MA-4680 = NBRC 14893 DNA, complete genome	1119154	1221388	C([*])C(-O)C(C)C(O)C=CCC(=O)CC(O)CC(O)C(C)=CC(C)=CC=CC(C)=CCC(O)C([*])C(-O)C=CC(=O)O	1131945	1212960	[H]C1(O)(C(OC(OC(CC(=O)C(C=CC(=O)O)C)C(=CC=CC(=CC(=CCC(O)CC(OC)CC(=O)C=CC(C(O)C(C)CC)C)C)C)C)CC1(OC))C)	type 1 polyketide	both methods
GCA_000009765.2_ASM976v2_genomic.fna	BA000030.4 Streptomyces avermitilis MA-4680 = NBRC 14893 DNA, complete genome	1877241	1931663	C(C)=CC(CC)=CC(=O)O	1890200	1912282	O=CC(=CC(=CCCCCCCCCC)C)C	nonribosomal peptide|type 1 polyketide	both methods
GCA_000009765.2_ASM976v2_genomic.fna	BA000030.4 Streptomyces avermitilis MA-4680 = NBRC 14893 DNA, complete genome	2860465	2936136	CC(=O)C([*])C(-O)C([*])C(-O)	2873755	2909377	O=C(O)C(=CC(=CC)C)C.O=C(O)CC1=CC2=CC3=CC(O)=CC(O)=C3(C(O)=C2(C(O)=C1(C(=O)CC(=O)C)))	type 1 polyketide|type 2 polyketide	both methods
GCA_000009765.2_ASM976v2_genomic.fna	BA000030.4 Streptomyces avermitilis MA-4680 = NBRC 14893 DNA, complete genome	3449231	3645978	CC(=O)CC(O)C(C)C(O)CCC=CC(C)CC([*])C(-O)C(C)C(O)C([*])C(-O)C(CC)CC=CCC(O)C(C)C(O)C=CC([*])C(-O)C([*])C(-O)C=CC(=O)O	3482593	3499841	O=C(O)C5=C(O)C2=C(C=CC1=C(O)C=3C(=O)C4=C(O)C=C(O)C=C4(C(=O)C=3(C=C12)))C=C5(C).C	type 2 polyketide	both methods
GCA_000009765.2_ASM976v2_genomic.fna	BA000030.4 Streptomyces avermitilis MA-4680 = NBRC 14893 DNA, complete genome	3449231	3645978	CC(=O)CC(O)C(C)C(O)CCC=CC(C)CC([*])C(-O)C(C)C(O)C([*])C(-O)C(CC)CC=CCC(O)C(C)C(O)C=CC([*])C(-O)C([*])C(-O)C=CC(=O)O	3536726	3640735	O=C1OC(C(C(O)CCC(C(O)CC(O)C)C)C)C(C(O)C(C=C(CC(C=CC=CCC(C(O)CC(O)C(C=CC(O)C(C=C1)C)C)C)CC)C)C)C	type 1 polyketide	both methods
GCA_000009765.2_ASM976v2_genomic.fna	BA000030.4 Streptomyces avermitilis MA-4680 = NBRC 14893 DNA, complete genome	3910606	3955803	NC([*])C(=O)NC(CO)C(=O)O	3930305	3939688	O=C(O)C(NC(=O)C(N)CCC(=O)N)CO	nonribosomal peptide	both methods
GCA_000009765.2_ASM976v2_genomic.fna	BA000030.4 Streptomyces avermitilis MA-4680 = NBRC 14893 DNA, complete genome	3961815	4011002	NC(C(O)C)C(=O)NC([*])C(=O)NC(CO)C(=O)O	3973433	4005256	O=C1NC(C(=O)NC(C(=O)NC(C(=O)NC(C(=O)NC(C(=O)NC1CO)C(O)C)C(C)C)CO)C(C)C)C(O)C	nonribosomal peptide	both methods
GCA_000009765.2_ASM976v2_genomic.fna	BA000030.4 Streptomyces avermitilis MA-4680 = NBRC 14893 DNA, complete genome	4480480	4560161	NC(CCC(=O)N)C(=O)NC(CC(=O)N)C(=O)NC(CO)C(=O)NC(CC(=O)N)C(=O)NC(CC(=O)N)C(=O)O	4495181	4540465	O=C(O)CC1NC(=O)C(NC(=O)C(NC(=O)C(NC(=O)C(NC(=O)CCCCCCCCC)CO)CC(=O)N)C(OC1(=O))C)CC(=O)N	nonribosomal peptide	both methods
GCA_000009805.1_ASM980v1_genomic.fna	AP006618.1 Nocardia farcinica IFM 10152 DNA, complete genome	716234	802009	NC([*])C(=O)NC(CO)C(=O)NC([*])C(=O)NC([*])C(=O)NC([*])C(=O)NC([*])C(=O)NC(C)C(=O)NC([*])C(=O)NC(CO)C(=O)NC([*])C(=O)NC([*])C(=O)NC(CO)C(=O)O	735401	781865	O=C(NC(C(=O)NC(C(=O)NC1C(=O)NC(C(=O)NC(C(=O)NC(C(=O)NC(C(=O)NC(C(=O)OC1)CO)Cc2ccccc2)CO)Cc4c[nH]c3ccccc34)CO)Cc6c[nH]c5ccccc56)CO)C(NC(=O)C(NC(=O)C(NC(=O)C(NC(=O)C7CCC(O)C(O)C7)Cc9c[nH]c8ccccc89)CO)Cc%10ccccc%10)CO	nonribosomal peptide	both methods
GCA_000009805.1_ASM980v1_genomic.fna	AP006618.1 Nocardia farcinica IFM 10152 DNA, complete genome	807652	860312	C(C)C(O)NC(CC(C)C)C(=O)NC(CCCCN)C(=O)NC(CS)C(=O)O	811075	842705	O=C(CC)NC1C(=O)NC(C2=NC(C(=O)OC1)CS2)CCCCN	nonribosomal peptide|type 1 polyketide	both methods
GCA_000009805.1_ASM980v1_genomic.fna	AP006618.1 Nocardia farcinica IFM 10152 DNA, complete genome	1199990	1252376	NC([*])C(=O)NC([*])C(=O)NC([*])C(=O)O	1215050	1233261	O=C(O)C(NC(=O)C(NC(=O)C(NC(=O)CCc1cccc(C=CC)c1)Cc3c[nH]c2ccccc23)Cc5c[nH]c4ccccc45)Cc6ccccc6	nonribosomal peptide	both methods
GCA_000009805.1_ASM980v1_genomic.fna	AP006618.1 Nocardia farcinica IFM 10152 DNA, complete genome	2947439	3003830	NC(Cc1ccc(O)cc1)C(=O)NC([*])C(=O)NC([*])C(=O)NC([*])C(=O)NC([*])C(=O)O	2965855	2993536	O=C(O)C(NC(=O)C(NC(=O)C(NC(=O)C(NC(=O)C(NC(=O)c1cccc(O)c1(O))Cc3c[nH]c2ccccc23)Cc5c[nH]c4ccccc45)Cc6ccccc6)Cc8c[nH]c7ccccc78)CO	nonribosomal peptide	both methods
GCA_000009805.1_ASM980v1_genomic.fna	AP006618.1 Nocardia farcinica IFM 10152 DNA, complete genome	3261572	3331661	NC(CO)C(=O)NC([*])C(=O)NC(CC(C)C)C(=O)N1C(CCC1)C(=O)O	3298965	3312570	O=C(NC1C(=O)NC(C(=O)NC(C(=O)NC(C(=O)OC1)Cc3c[nH]c2ccccc23)Cc5c[nH]c4ccccc45)Cc7c[nH]c6ccccc67)CCCCCCCCC(C)C	nonribosomal peptide	both methods
GCA_000009805.1_ASM980v1_genomic.fna	AP006618.1 Nocardia farcinica IFM 10152 DNA, complete genome	5224713	5381714	NC([*])C(=O)NC([*])C(=O)NC(CO)C(=O)NC(CO)C(=O)NC(C(O)C)C(=O)NC([*])C(=O)NC(CO)C(=O)NC(C(O)C)C(=O)NC(CO)C(=O)NC([*])C(=O)NC(CO)C(=O)NC([*])C(=O)NC(CO)C(=O)NC([*])C(=O)NC(CO)C(=O)NC([*])C(=O)NC(CO)C(=O)NC([*])C(=O)NC([*])C(=O)NC([*])C(=O)NC(CO)C(=O)NC([*])C(=O)NC(CO)C(=O)NC(C(O)C)C(=O)NC(C)C(=O)O	5230184	5294948	O=C(C=CC=CCCCCC(C)C)NC(C(=O)NC(C(=O)NC(C(=O)NC(C(=O)NC(C(=O)NC(C(=O)NC(C(=O)NC(C(=O)NC(C(=O)NC(C(=O)NC(C(=O)NC(C(=O)O)CO)CO)CO)CO)C(O)C)CO)Cc2c[nH]c1ccccc12)C(O)C)CO)CO)CO)CO	nonribosomal peptide|bacteriocin	both methods
GCA_000009805.1_ASM980v1_genomic.fna	AP006618.1 Nocardia farcinica IFM 10152 DNA, complete genome	5224713	5381714	NC([*])C(=O)NC([*])C(=O)NC(CO)C(=O)NC(CO)C(=O)NC(C(O)C)C(=O)NC([*])C(=O)NC(CO)C(=O)NC(C(O)C)C(=O)NC(CO)C(=O)NC([*])C(=O)NC(CO)C(=O)NC([*])C(=O)NC(CO)C(=O)NC([*])C(=O)NC(CO)C(=O)NC([*])C(=O)NC(CO)C(=O)NC([*])C(=O)NC([*])C(=O)NC([*])C(=O)NC(CO)C(=O)NC([*])C(=O)NC(CO)C(=O)NC(C(O)C)C(=O)NC(C)C(=O)O	5318602	5370290	O=C(NC(C(=O)NC(C(=O)NC(C(=O)NC(C(=O)NC(C(=O)NC1C(=O)NC(C(=O)NC(C(=O)NC(C(=O)NC(C(=O)NC(C(=O)NC(C(=O)NC(C(=O)OC1)CO)Cc3c[nH]c2ccccc23)CO)CO)CO)CO)CO)CO)C(O)C)CO)Cc5c[nH]c4ccccc45)CO)CCc6cccc(C=CC)c6	nonribosomal peptide	both methods
GCA_000010045.1_ASM1004v1_genomic.fna	AP008230.1 Desulfitobacterium hafniense Y51 DNA, complete genome	3182660	3233572	NC(CS)C(=O)NC(CS)C(=O)O	3199225	3215151	O=C(O)C3(N=C(C2N=C(c1ccccc1(O))SC2)SC3)(C)	nonribosomal peptide	both methods
GCA_000010165.1_ASM1016v1_genomic.fna	AP008955.1 Brevibacillus brevis NBRC 100599 DNA, complete genome	2856539	2929470	NC(Cc1ccccc1)C(=O)N1C(CCC1)C(=O)NC(Cc1ccccc1)C(=O)NC(Cc1ccccc1)C(=O)NC(CC(=O)N)C(=O)NC(CCC(=O)N)C(=O)NC(Cc1ccc(O)cc1)C(=O)NC(C(C)C)C(=O)NC(CCCN)C(=O)NC(CC(C)C)C(=O)O	2876080	2924097	O=C(O)C(NC(=O)C(NC(=O)C(NC(=O)C(NC(=O)C(NC(=O)C(NC(=O)C(NC(=O)C(NC(=O)C2N(C(=O)C(N)Cc1ccccc1)CCC2)Cc3ccc(O)cc3)Cc4ccccc4)CC(=O)N)CCC(=O)N)Cc5ccc(O)cc5)C(C)C)CCCN)CC(C)C	nonribosomal peptide	both methods
GCA_000010165.1_ASM1016v1_genomic.fna	AP008955.1 Brevibacillus brevis NBRC 100599 DNA, complete genome	3002682	3091357	NC(CC(C)C)C(=O)NC([*])C(=O)NC([*])C(=O)NC(CC(C)C)C(=O)NC(C)C(=O)NC(C(C)C)C(=O)NC(C)C(=O)NC(C(C)C)C(=O)NC(C(C)C)C(=O)NC(C(C)C)C(=O)NC([*])C(=O)NC(CC(C)C)C(=O)NC([*])C(=O)O	3013335	3071712	[H]C(=O)N1C(=O)C(NC(=O)C(NC(=O)C(NC(=O)C(NC(=O)C(NC(=O)C(NC(=O)C(NC(=O)C(NC(=O)C(NC(=O)C(NC(=O)C(NC(=O)CNC(=O)C1(C(C)C))C)CC(C)C)C)C(C)C)C)C(C)C)C(C)C)C(C)C)Cc3c[nH]c2ccccc23)CC(C)C)Cc5c[nH]c4ccccc45	nonribosomal peptide	both methods
GCA_000010165.1_ASM1016v1_genomic.fna	AP008955.1 Brevibacillus brevis NBRC 100599 DNA, complete genome	3091835	3150761	NC(CC(C)C)C(=O)NC(CC1=CNc2c1cccc2)C(=O)NC(CC(C)C)C(=O)NC([*])C(=O)NC(C)C(=O)O	3111416	3130775	O=CC(NC(=O)C(NC(=O)C(NC(=O)C(NC(=O)C(N)CC(C)C)Cc2c[nH]c1ccccc12)CC(C)C)Cc4c[nH]c3ccccc34)C	nonribosomal peptide	both methods
GCA_000010165.1_ASM1016v1_genomic.fna	AP008955.1 Brevibacillus brevis NBRC 100599 DNA, complete genome	3344974	3421751	NC(CC(=O)N)C(=O)NC([*])C(=O)NC([*])C(=O)NC([*])C(=O)NC([*])C(=O)CC(O)NCC(=O)O	3361511	3412214	O=C(N)CC(NC(=O)CC(O)CCCCCCCCCC(C)C)C(=O)NC(C(=O)NC(C(=O)NC(C(=O)NC1C(O)C(C(=O)NC(C(=O)CC(=O)OC1)Cc2ccccc2)C)CN)CO)Cc3ccccc3	nonribosomal peptide|type 1 polyketide	both methods
GCA_000010165.1_ASM1016v1_genomic.fna	AP008955.1 Brevibacillus brevis NBRC 100599 DNA, complete genome	3438899	3497268	CC(=O)NC(CCCN)C(=O)NC([*])C(=O)NC(Cc1ccccc1)C(=O)O	3451807	3480166	N.O=C(O)C(NC(=O)C(NC(=O)C(NC(=O)CCCCCCCCCCCCC)CCCN)CO)Cc1ccccc1	nonribosomal peptide	both methods
GCA_000010165.1_ASM1016v1_genomic.fna	AP008955.1 Brevibacillus brevis NBRC 100599 DNA, complete genome	4141877	4254771	CC(=O)CC(=O)C=CCC(=O)NC([*])C(=O)CC(O)C=CC=CCC(O)CC(=O)C=CCC(=O)CC(=O)NC(CO)C(=O)O	4160503	4239897	O=C(NC(C(OC)CC=CC=CC(O)CC(=O)CC=C(C(=O)CC(=O)N(C)C(C(=O)N)CO)C)C)C=CCC(=O)C(=CCC)C	nonribosomal peptide|type 1 polyketide	both methods
GCA_000010165.1_ASM1016v1_genomic.fna	AP008955.1 Brevibacillus brevis NBRC 100599 DNA, complete genome	5450250	5517795	NC(CCC(=O)O)C(=O)NC(CO)C(=O)NC(C(C)C)C(=O)NC(C(C)C)C(=O)NC([*])C(=O)NC(Cc1ccccc1)C(=O)NC(CCCN)C(=O)O	5463109	5497795	O=C(O)CCC1NC(=O)C(NC(=O)C(NC(=O)C(NC(=O)C(NC(=O)C(NC(=O)C(NC1(=O))CO)C(C)C)C(C)C)CO)CN)CCCN	nonribosomal peptide	both methods
GCA_000010265.1_ASM1026v1_genomic.fna	AP009049.1 Clostridium kluyveri NBRC 12016 DNA, complete genome	1536626	1624300	NC(CS)C(=O)NC(CS)C(=O)CC(O)C(=O)O	1554519	1582891	O=C(O)C3(N=C(C2N=C(c1ccccc1(O))SC2)SC3)(C)	nonribosomal peptide	both methods
GCA_000010265.1_ASM1026v1_genomic.fna	AP009049.1 Clostridium kluyveri NBRC 12016 DNA, complete genome	1536626	1624300	NC(CS)C(=O)NC(CS)C(=O)CC(O)C(=O)O	1586436	1611765	O=C(O)CC(O)C(=O)C(C)C	nonribosomal peptide|type 1 polyketide	both methods
GCA_000010265.1_ASM1026v1_genomic.fna	AP009049.1 Clostridium kluyveri NBRC 12016 DNA, complete genome	2326157	2378212	CC(=O)NC(CC(C)C)C(=O)O	2346157	2368997	O=CC(NC(=O)CC(=O)CCCCCCCCCCCCC)CC(C)C	nonribosomal peptide|type 1 polyketide	both methods
GCA_000010305.1_ASM1030v1_genomic.fna	AP009153.1 Gemmatimonas aurantiaca T-27 DNA, complete genome	3790811	3837404	NC(CO)C(=O)O	3809044	3818650	O=C(O)C(NC(=O)c1cccc(O)c1(O))CO	nonribosomal peptide	both methods
GCA_000010605.1_ASM1060v1_genomic.fna	AP009493.1 Streptomyces griseus subsp. griseus NBRC 13350 DNA, complete genome	274708	326653	CC(O)NC([*])C(=O)O	291372	307047	O=C(O)C(NC(=O)CC(O)CCCCCCCCC)CO	nonribosomal peptide|type 1 polyketide	both methods
GCA_000010605.1_ASM1060v1_genomic.fna	AP009493.1 Streptomyces griseus subsp. griseus NBRC 13350 DNA, complete genome	464991	570745	NCC(=O)NCC(=O)NC(C(O)C)C(=O)NC(CO)C(=O)NC([*])C(=O)NC(C(O)C)C(=O)NC([*])C(=O)NC(C(C)C)C(=O)NC(CCC(=O)O)C(=O)NC([*])C(=O)NCC(=O)NC(CO)C(=O)NC([*])C(=O)O	473745	540227	O=C(NCC(=O)NC(C(=O)NC(C(=O)NC(C(=O)NC(C(=O)NC(C(=O)NC(C(=O)NC1C(=O)NC(C(=O)NCC(=O)NC(C(=O)NC(C(=O)OC1)CCCN)CO)Cc3c[nH]c2ccccc23)c4cc(O)cc(O)c4)Cc6c[nH]c5ccccc56)C(O)C)Cc8c[nH]c7ccccc78)CO)C(O)C)CNC(=O)CCc9cccc(C=CC)c9	nonribosomal peptide	both methods
GCA_000010605.1_ASM1060v1_genomic.fna	AP009493.1 Streptomyces griseus subsp. griseus NBRC 13350 DNA, complete genome	641139	792830	NC([*])C(=O)NC(CC(C)C)C(=O)NC([*])C(=O)O	660958	687769	O=C(N)CC1NC(=O)C2N(C(=O)C(NC(=O)C(CC(=O)N)N(C1(=O))C)CCCN)CCC2	nonribosomal peptide	both methods
GCA_000010605.1_ASM1060v1_genomic.fna	AP009493.1 Streptomyces griseus subsp. griseus NBRC 13350 DNA, complete genome	641139	792830	NC([*])C(=O)NC(CC(C)C)C(=O)NC([*])C(=O)O	709776	748423	OC1OC(C)C(O)C(N)(C)C1	type 1 polyketide	both methods
GCA_000010605.1_ASM1060v1_genomic.fna	AP009493.1 Streptomyces griseus subsp. griseus NBRC 13350 DNA, complete genome	641139	792830	NC([*])C(=O)NC(CC(C)C)C(=O)NC([*])C(=O)O	762594	782504	O=C(O)C(NC(=O)C(NC(=O)C(NC(=O)c1cccc(O)c1(O))CCCCN)CCCNC(=N)N)CCCN	nonribosomal peptide	both methods
GCA_000010605.1_ASM1060v1_genomic.fna	AP009493.1 Streptomyces griseus subsp. griseus NBRC 13350 DNA, complete genome	937372	985289	C([*])C(-O)NC(CCCN)C(=O)O	956041	968369	O=C(O)C(NC(=O)CC)CCCN	nonribosomal peptide|type 1 polyketide	both methods
GCA_000010605.1_ASM1060v1_genomic.fna	AP009493.1 Streptomyces griseus subsp. griseus NBRC 13350 DNA, complete genome	1040888	1089517	NC([*])C(=O)NC([*])C(=O)NC(CCCCN)C(=O)O	1060072	1093794	O=S(=O)(N)OCC1OC(C(O)C1(O))n3cnc2c(ncnc23)N.O=CC(NC(=O)C(NC(=O)C(N)Cc2c[nH]c1ccccc12)c3ccc(O)cc3)CCCCN	nonribosomal peptide	both methods
GCA_000010605.1_ASM1060v1_genomic.fna	AP009493.1 Streptomyces griseus subsp. griseus NBRC 13350 DNA, complete genome	2908040	2960292	CC(=O)NC(C(O)C)C(=O)O	2918809	2950375	N.O=C(C)NC(C(=O)O)C(O)C	nonribosomal peptide|type 1 polyketide	both methods
GCA_000010605.1_ASM1060v1_genomic.fna	AP009493.1 Streptomyces griseus subsp. griseus NBRC 13350 DNA, complete genome	3029853	3093422	NC([*])C(=O)NC(CS)C(=O)NC(CC(=O)N)C(=O)NC([*])C(=O)NC([*])C(=O)O	3040016	3090680	O=C(O)C(N)(C)CO.O=C(O)C(NC(=O)C(NC(=O)C(NC(=O)C(NC(=O)C(NC(=O)CCCCCCCCC)C(C)C)CS)CC(=O)N)CCN)CCN	nonribosomal peptide	both methods
GCA_000010605.1_ASM1060v1_genomic.fna	AP009493.1 Streptomyces griseus subsp. griseus NBRC 13350 DNA, complete genome	3747946	3871878	NC(CC(=O)N)C(=O)NC([*])C(=O)NC([*])C(=O)NC([*])C(=O)NC([*])C(=O)NC(C(C)C)C(=O)NC(C(C)C)C(=O)NC([*])C(=O)O	3762123	3823598	O=C(N)CC1NC(=O)C(NC(=O)C(NC(=O)C(NC(=O)CNC(=O)C(NC(=O)C(NC(=O)C(NC(=O)C(NC(=O)C(NC1(=O))Cc3c[nH]c2ccccc23)CC(=O)N)Cc5c[nH]c4ccccc45)CN)CN)c6ccc(O)cc6)C(C)C)CN	nonribosomal peptide	both methods
GCA_000010605.1_ASM1060v1_genomic.fna	AP009493.1 Streptomyces griseus subsp. griseus NBRC 13350 DNA, complete genome	7080059	7191361	C(C)C(=O)C(C)CC(C)=CC(C)C(O)C=CC(C)C(O)C(C)C(O)CCC(C)C(O)C(C)C(O)CCC(C)C(O)C(=O)O	7084552	7171428	O=C1OC(C(CCC)C)C(CCCCC=C(C(O)C(C=CC(O)C(C(O)C(C(O)C(C(O)C1C)C)C)C)C)C)C.N=C(N)NCCCC(O)=O	terpene|type 1 polyketide	both methods
GCA_000010605.1_ASM1060v1_genomic.fna	AP009493.1 Streptomyces griseus subsp. griseus NBRC 13350 DNA, complete genome	7271754	7372510	C([*])C(-O)C([*])C(-O)C(C)=CCC(O)CC(O)CCC([*])C(-O)C(C)C(O)CC(O)CCC(C)C(O)C(C)=CC(=O)O	7280830	7352684	O=C(O)C(=CC(C(O)CCCC(O)C(C(O)C(=CCCCC(O)CC(O)C(=CC(=CCC)C)C)C)C)C)C	type 1 polyketide	both methods
GCA_000010605.1_ASM1060v1_genomic.fna	AP009493.1 Streptomyces griseus subsp. griseus NBRC 13350 DNA, complete genome	7562137	7638703	C(C)C(=O)C(C)=CCCC=CC=CC=CC=CC=CC(=O)O	7570838	7632323	O=C(N)CCC(NC(=O)C(NC(=O)C(NC(=O)C(NC(=O)C(NC(=O)C(NC(=O)C(NC(=O)C(NC(=O)C1N(C(=O)C(=CC)NC(=O)C(C)N(C)C)CCC1)C)C(C)C)C)CCC(=O)N)Cc2ccccc2)C(C)C)C(C)CC)C(=O)NCC(=O)NC(C(=O)NC(=CC)C(=O)NC(C(=O)NC3C(=O)NC(C(=O)NC(C(=O)NC=CSC3)C(C)C)CC(C)C)C(C)CC)CO.O=CC=CC=CCCC=CC=CC=CC(=CCC)C	RiPP|type 1 polyketide	both methods
GCA_000010605.1_ASM1060v1_genomic.fna	AP009493.1 Streptomyces griseus subsp. griseus NBRC 13350 DNA, complete genome	7996140	8079902	NC(CCCN)C(=O)NC(C(O)C)C(=O)NC(CCCN)C(=O)NC([*])C(=O)NC(C(O)C)C(=O)O	8007122	8026826	[H]C(=O)NC(C(=O)NC(C(=O)NC(C(=O)O)CCCN(O)C(=O)C)C(O)C)CCCN	nonribosomal peptide	both methods
GCA_000010605.1_ASM1060v1_genomic.fna	AP009493.1 Streptomyces griseus subsp. griseus NBRC 13350 DNA, complete genome	7996140	8079902	NC(CCCN)C(=O)NC(C(O)C)C(=O)NC(CCCN)C(=O)NC([*])C(=O)NC(C(O)C)C(=O)O	8041003	8061716	O=C(O)C(NC(=O)C(NC(=O)c1cccc(O)c1(O))CCCNC(=N)N)C(O)C	nonribosomal peptide	both methods
GCA_000010605.1_ASM1060v1_genomic.fna	AP009493.1 Streptomyces griseus subsp. griseus NBRC 13350 DNA, complete genome	8080074	8182236	NCC(=O)CC(=O)CC(=O)C(C)C(=O)CC(=O)C=CCC(=O)C=CCC(=O)C=CNC([*])C(=O)O	8100074	8162236	O=CC(=CCC(=O)CC(O)CC1CC(=O)NC(=O)C1(C(=O)C(=CC(C(=O)CNC(=O)C(=CCC)C)C)C))C	nonribosomal peptide|type 1 polyketide	both methods
GCA_000010625.1_ASM1062v1_genomic.fna	AP009552.1 Microcystis aeruginosa NIES-843 DNA, complete genome	2488650	2545761	C([*])C(-O)CC(=O)CC(=O)C(=O)O	2494315	2533507	Cl.Cl.O=C(O)CC(=O)CC(=O)CC	nonribosomal peptide|type 1 polyketide	both methods
GCA_000010625.1_ASM1062v1_genomic.fna	AP009552.1 Microcystis aeruginosa NIES-843 DNA, complete genome	3466515	3557123	NC([*])C(=O)CC(O)CC(=O)NC(CCC(=O)O)C(=O)C=CNC(CO)C(=O)NC(C)C(=O)NC(CCCNC(N)=N)C(=O)NC([*])C(=O)NC(CCCNC(N)=N)C(=O)O	3480965	3544593	N.O=C(O)CCC(NC(=O)C(C(=O)C(C(O)Cc1ccccc1)C)C)C(=O)N(C)C2C(=O)NC(C(=O)NC(C(=O)NC(C=C(C=CC(=O)NC(C(=O)OC2)CCCNC(=N)N)C)C(C(=O)OC)C)CCCNC(=N)N)C	nonribosomal peptide|type 1 polyketide	both methods
GCA_000010625.1_ASM1062v1_genomic.fna	AP009552.1 Microcystis aeruginosa NIES-843 DNA, complete genome	5177793	5239514	NC(Cc1ccc(O)cc1)C(=O)N1C(CCC1)C(=O)NC([*])C(=O)O	5197318	5219718	O=CC(NC(=O)C3N(C(=O)C(NC(=O)C(O)Cc1ccccc1)Cc2ccc(O)cc2)C4CC(O)CCC4(C3))CC(C)C	nonribosomal peptide	both methods
GCA_000010625.1_ASM1062v1_genomic.fna	AP009552.1 Microcystis aeruginosa NIES-843 DNA, complete genome	5506970	5572142	NC(CCC(=O)O)C(=O)NC(C(O)C)C(=O)NC([*])C(=O)NC([*])C(=O)NC(Cc1ccccc1)C(=O)NC(C(O)c1ccc(O)cc1)C(=O)NC(C(C)CC)C(=O)O	5520964	5552142	O=C(O)CC(NC(=O)C(NC(=O)C8N(C(=O)C(NC(=O)C(NC(=O)C(NC(=O)C(NC(=O)C(NC(=O)C(NC(=O)C1NCCC1)C(C)C)Cc3c[nH]c2ccccc23)C(O)C)Cc5c[nH]c4ccccc45)CCCCN)Cc7c[nH]c6ccccc67)CCC8)CO)C(=O)NC(C(=O)NC9C(=O)N(C(O)CC9)C(C(=O)NC(C(=O)O)COC)CC(=O)O)Cc%11c[nH]c%10ccccc%10%11.O=C(O)CCC(NC(=O)C(NC(=O)C(NC(=O)C(N)CC(C)C)C(O)C)CC(C)C)C(=O)NC(C(=O)N(C)C(C(=O)NC(C(=O)O)C(C)CC)Cc1ccc(O)cc1)Cc2ccc(O)cc2	nonribosomal peptide	both methods
GCA_000010725.1_ASM1072v1_genomic.fna	AP010947.1 Azospirillum sp. B510 plasmid pAB510a DNA, complete genome	189174	252937	NC([*])C(=O)C([*])C(-O)C(CC)CCCC(=O)O	207932	236898	O=C(O)CCC(CC(C(=O)C(N)CC(C)C)C)C	nonribosomal peptide|type 1 polyketide	both methods
GCA_000010725.1_ASM1072v1_genomic.fna	AP010947.1 Azospirillum sp. B510 plasmid pAB510a DNA, complete genome	705098	782821	NC(C)C(=O)NC(Cc1ccccc1)C(=O)NC([*])C(=O)NC([*])C(=O)O	738146	768854	[H]C(=O)NC(C(=O)O)(C)CO.O=C(O)C(NC(=O)C(NC(=O)C(NC(=O)C(O)C(C)C)C)Cc2c[nH]c1ccccc12)CS	homoserine lactone|nonribosomal peptide	both methods
GCA_000010725.1_ASM1072v1_genomic.fna	AP010947.1 Azospirillum sp. B510 plasmid pAB510a DNA, complete genome	962997	1053897	NC([*])C(=O)NC([*])C(=O)NCC(=O)NC(CC(=O)O)C(=O)NC(CO)C(=O)NC(CO)C(=O)NC(CC(=O)O)C(=O)NCC(=O)O	1004012	1033897	O=C(O)CC(N)C(=O)NCC(=O)NC(C(=O)NC1C(=O)NC(C(=O)NC(C(=O)NCC(=O)OC1)CC(=O)O)CO)CC(=O)O	nonribosomal peptide	both methods
GCA_000010725.1_ASM1072v1_genomic.fna	AP010952.1 Azospirillum sp. B510 plasmid pAB510f DNA, complete genome	60405	116645	NCC(=O)NC([*])C(=O)NCC(=O)NC([*])C(=O)O	77018	101310	O.O=C(NCC(=O)NCC(=O)OC)CN	nonribosomal peptide	both methods
GCA_000010805.1_ASM1080v1_genomic.fna	AP011115.1 Rhodococcus opacus B4 DNA, complete genome	204159	300876	NC([*])C(=O)NC(CO)C(=O)NC(CC(C)C)C(=O)NC([*])C(=O)NC(C(O)C)C(=O)NC(C(C)CC)C(=O)NC([*])C(=O)NC([*])C(=O)NC(CO)C(=O)NC(CO)C(=O)NC(CO)C(=O)NC([*])C(=O)NC([*])C(=O)NC([*])C(=O)NC(CO)C(=O)NC(CO)C(=O)O	223843	281783	O=C(O)C(NC(=O)C(NC(=O)C(NC(=O)C(NC(=O)C(NC(=O)C(NC(=O)C(NC(=O)C(NC(=O)C(NC(=O)C(NC(=O)C(NC(=O)C(NC(=O)C(NC(=O)C(NC(=O)C(NC(=O)C(NC(=O)c1cccc(O)c1(O))Cc2ccccc2)CO)CO)CO)Cc4c[nH]c3ccccc34)CO)Cc6c[nH]c5ccccc56)CO)CO)Cc8c[nH]c7ccccc78)CO)Cc%10c[nH]c9ccccc9%10)Cc%11ccccc%11)C(O)C)Cc%13c[nH]c%12ccccc%12%13)Cc%14ccccc%14	nonribosomal peptide	both methods
GCA_000010805.1_ASM1080v1_genomic.fna	AP011115.1 Rhodococcus opacus B4 DNA, complete genome	2016164	2083151	NC(C(O)C)C(=O)NC([*])C(=O)CC(=O)NC([*])C(=O)NC([*])C(=O)NC([*])C(=O)O	2035703	2066609	O=C(O)C(NC(=O)C(NC(=O)C(NC(=O)C(NC(=O)C(NC(=O)CCCCCCCCC(C)C)C(O)C)Cc2c[nH]c1ccccc12)Cc4c[nH]c3ccccc34)Cc6c[nH]c5ccccc56)Cc8c[nH]c7ccccc78	nonribosomal peptide	both methods
GCA_000010805.1_ASM1080v1_genomic.fna	AP011115.1 Rhodococcus opacus B4 DNA, complete genome	2129576	2193961	NC(C(O)C)C(=O)NC([*])C(=O)O	2166235	2176865	O=C(O)C(NC(=O)C(NC(=O)c1cccc(O)c1(O))C(O)C)Cc3c[nH]c2ccccc23	nonribosomal peptide	both methods
GCA_000010805.1_ASM1080v1_genomic.fna	AP011115.1 Rhodococcus opacus B4 DNA, complete genome	2227950	2282320	NC(Cc1ccccc1)C(=O)NC([*])C(=O)NC([*])C(=O)NC(CCC(=O)O)C(=O)O	2247880	2262565	O=C(O)C(NC(=O)C(NC(=O)C(NC(=O)C(NC(=O)CCCCCCCCC(C)C)Cc2c[nH]c1ccccc12)CO)Cc3ccccc3)CO	nonribosomal peptide	both methods
GCA_000010805.1_ASM1080v1_genomic.fna	AP011115.1 Rhodococcus opacus B4 DNA, complete genome	2465688	2523352	NC(CCCCN)C(=O)NC([*])C(=O)NC(CS)C(=O)NC([*])C(=O)O	2481466	2505445	O=C(O)C(NC(=O)C(NC(=O)C2N=C(C(NC(=O)c1ccccc1(O))CCCCN)SC2)CCCCN)Cc4c[nH]c3ccccc34	nonribosomal peptide	both methods
GCA_000010805.1_ASM1080v1_genomic.fna	AP011115.1 Rhodococcus opacus B4 DNA, complete genome	3545711	3609981	NC(CC(C)C)C(=O)NC(CO)C(=O)NC([*])C(=O)NC([*])C(=O)NC([*])C(=O)NC([*])C(=O)NC([*])C(=O)O	3565355	3597797	O=C(O)C(NC(=O)C(NC(=O)C(NC(=O)C(NC(=O)C(NC(=O)C(NC(=O)C(NC(=O)c1cccc(O)c1(O))Cc3c[nH]c2ccccc23)CO)Cc5c[nH]c4ccccc45)Cc7c[nH]c6ccccc67)CO)Cc9c[nH]c8ccccc89)Cc%11c[nH]c%10ccccc%10%11.N=C(N)NCCCC(O)=O	nonribosomal peptide	both methods
GCA_000010805.1_ASM1080v1_genomic.fna	AP011115.1 Rhodococcus opacus B4 DNA, complete genome	4234784	4278264	C(C)C(=O)C(=O)O	4251791	4258746	O=C(O)C(C(=O)CCCCCCCCC)C	nonribosomal peptide|type 1 polyketide	both methods
GCA_000010805.1_ASM1080v1_genomic.fna	AP011115.1 Rhodococcus opacus B4 DNA, complete genome	4442564	4492086	C(C)=CC=CC(=O)O	4449170	4472671	O=C(O)C=CCC	type 1 polyketide	both methods
GCA_000010805.1_ASM1080v1_genomic.fna	AP011115.1 Rhodococcus opacus B4 DNA, complete genome	5156668	5212902	NC(CCCN)C(=O)NC(CO)C(=O)NC([*])C(=O)NC(CCCN(O)C(=O)C)C(=O)O	5173270	5193411	[H]C(=O)NCCCC(NC(=O)C=CC=CCCCCCCC)C(=O)NC1C(=O)NC(C(=O)NC(C(=O)OC1)CCCN(O)C(=O)C)CCCN(O)C(=O)C	nonribosomal peptide	both methods
GCA_000010805.1_ASM1080v1_genomic.fna	AP011115.1 Rhodococcus opacus B4 DNA, complete genome	5242341	5302010	NC([*])C(=O)NC([*])C(=O)NC([*])C(=O)NC([*])C(=O)O	5250484	5291121	O=C(O)C(NC(=O)C(NC(=O)C(NC(=O)C(NC(=O)c1cccc(O)c1(O))CCCN)CCCCN)CCCCN)CCCN	nonribosomal peptide	both methods
GCA_000010805.1_ASM1080v1_genomic.fna	AP011115.1 Rhodococcus opacus B4 DNA, complete genome	5564544	5657429	NC([*])C(=O)NC(C(O)C)C(=O)NC([*])C(=O)NC([*])C(=O)NC(C(O)C)C(=O)NC([*])C(=O)NC([*])C(=O)NC([*])C(=O)NC(CO)C(=O)NC([*])C(=O)NC(CO)C(=O)NC(C(O)C)C(=O)NC([*])C(=O)NC([*])C(=O)O	5575148	5647464	O=C(NC(C(=O)NC(C(=O)NC(C(=O)NC1C(=O)NC(C(=O)NC(C(=O)NC(C(=O)NC(C(=O)NC(C(=O)NC(C(=O)NC(C(=O)NC(C(=O)NC(C(=O)NC(C(=O)OC1)Cc2ccccc2)Cc4c[nH]c3ccccc34)C(O)C)Cc6c[nH]c5ccccc56)Cc8c[nH]c7ccccc78)C(O)C)Cc%10c[nH]c9ccccc9%10)Cc%11ccccc%11)Cc%13c[nH]c%12ccccc%12%13)C(O)C)Cc%15c[nH]c%14ccccc%14%15)CO)Cc%16ccccc%16)c%17cccc(O)c%17(O)	nonribosomal peptide	both methods
GCA_000010805.1_ASM1080v1_genomic.fna	AP011115.1 Rhodococcus opacus B4 DNA, complete genome	5949964	6052453	NC([*])C(=O)NC(C(O)C)C(=O)NC([*])C(=O)NC([*])C(=O)NC([*])C(=O)O	5968886	5985125	O=C(O)C(NC(=O)C(NC(=O)c1cccc(O)c1(O))Cc3c[nH]c2ccccc23)CO	nonribosomal peptide	both methods
GCA_000010805.1_ASM1080v1_genomic.fna	AP011115.1 Rhodococcus opacus B4 DNA, complete genome	5949964	6052453	NC([*])C(=O)NC(C(O)C)C(=O)NC([*])C(=O)NC([*])C(=O)NC([*])C(=O)O	6017235	6036877	O=C(O)C(NC(=O)C(NC(=O)C(NC(=O)C(NC(=O)C(NC(=O)c1cccc(O)c1(O))Cc3c[nH]c2ccccc23)C(O)C)Cc5c[nH]c4ccccc45)Cc6ccccc6)Cc8c[nH]c7ccccc78	nonribosomal peptide	both methods
GCA_000010805.1_ASM1080v1_genomic.fna	AP011115.1 Rhodococcus opacus B4 DNA, complete genome	6702859	6807316	NC(CO)C(=O)NC(C(C)C)C(=O)NC([*])C(=O)NC([*])C(=O)NC([*])C(=O)NC([*])C(=O)NC(CO)C(=O)NC([*])C(=O)NC(CCC(=O)N)C(=O)O	6737699	6787316	O=C(O)C(N)CC1=CC=C(C=C1)[N+](=O)[O-].O=C(O)C1NC(=O)C(NC(=O)C(NC(=O)C(NC(=O)C(NC(=O)C(NC(=O)C(NC(=O)C(NC(=O)C(NC(=O)C(NC(=O)C1(C))CO)Cc3c[nH]c2ccccc23)c4ccc(O)cc4)Cc5ccccc5)CO)Cc7c[nH]c6ccccc67)CO)Cc9c[nH]c8ccccc89)CO	nonribosomal peptide	both methods
GCA_000011025.1_ASM1102v1_genomic.fna	AP011540.1 Rothia mucilaginosa DY-18 DNA, complete genome	821592	868183	NC(CO)C(=O)O	841592	855321	O=C(O)C(NC(=O)c1cccc(O)c1(O))CO	nonribosomal peptide	both methods
GCA_000011245.1_ASM1124v1_genomic.fna	BA000028.3 Oceanobacillus iheyensis HTE831 DNA, complete genome	982549	1032202	NCC(=O)NC(C(O)C)C(=O)O	1001359	1016062	O=C(O)C(NC(=O)CNC(=O)c1cccc(O)c1(O))C(O)C	nonribosomal peptide	both methods
GCA_000011365.1_ASM1136v1_genomic.fna	BA000040.2 Bradyrhizobium diazoefficiens USDA 110 DNA, complete genome	2261873	2306610	NC([*])C(=O)NC(CO)C(=O)NC(Cc1ccccc1)C(=O)O	2275916	2286780	O=C(O)C(NC(=O)C(NC(=O)C1NCCC1)CO)Cc2ccccc2	ectoine|nonribosomal peptide	both methods
GCA_000011365.1_ASM1136v1_genomic.fna	BA000040.2 Bradyrhizobium diazoefficiens USDA 110 DNA, complete genome	2396075	2442540	NC([*])C(=O)NC([*])C(=O)O	2414814	2422540	O=C(O)C(NC(=O)c1cc(O)cc(N)c1)CCN	nonribosomal peptide	both methods
GCA_000011545.1_ASM1154v1_genomic.fna	BX571965.1 Burkholderia pseudomallei strain K96243, chromosome 1, complete sequence	1978746	2037313	NC(CC(C)C)C(=O)NC(CC(C)C)C(=O)NC([*])C(=O)NC([*])C(=O)NC([*])C(=O)O	1993284	2025954	O=C(N)OCC(NC(=O)C(NC(=O)C(NC(=O)C(NC(=O)C(NC(=O)CCCCCCCCC)CC(C)C)Cc1ccccc1)CO)CCN)C(=O)O	nonribosomal peptide	both methods
GCA_000011545.1_ASM1154v1_genomic.fna	BX571965.1 Burkholderia pseudomallei strain K96243, chromosome 1, complete sequence	2079786	2147408	NC([*])C(=O)NC(CC(=O)O)C(=O)NC(CO)C(=O)NC([*])C(=O)O	2094345	2114201	O=C(O)CC1NC(=O)C(NC(=O)C(NC(=O)C(NC1(=O))CO)CCCNO)CCCNO	nonribosomal peptide	both methods
GCA_000011545.1_ASM1154v1_genomic.fna	BX571965.1 Burkholderia pseudomallei strain K96243, chromosome 1, complete sequence	2079786	2147408	NC([*])C(=O)NC(CC(=O)O)C(=O)NC(CO)C(=O)NC([*])C(=O)O	2134823	2137408	O=C(O)C(NC(=O)C(NC(=O)CNC(=O)C(NC(=O)C(NC(=O)C(NC(=O)C(NC(=O)C(NC(=O)C(NC(=O)C(NC(=O)C1NC(=O)C4N(C(=O)C(NC(=O)C(NC(=O)C(NC(=O)CNC(=O)C2N(C(=O)C(NC(=O)CNC(=O)C1)C(O)C)CCC2)Cc3ccccc3)CCC(=O)N)C(O)C)CCC4)C)CCCNC(=N)N)C(C)C)C(C)CC)CO)CCCNC(=N)N)Cc5ccccc5)Cc6ccccc6)CC(=O)N	RiPP	both methods
GCA_000011545.1_ASM1154v1_genomic.fna	BX571965.1 Burkholderia pseudomallei strain K96243, chromosome 1, complete sequence	2653416	2707341	NC([*])C(=O)NC([*])C(=O)NC([*])C(=O)O	2660473	2694717	O=C(O)CCC(N)C(=O)NC(C(=O)NC1(OC)(C(=O)NC1))CO	beta-lactam|nonribosomal peptide	both methods
GCA_000011545.1_ASM1154v1_genomic.fna	BX571966.1 Burkholderia pseudomallei strain K96243, chromosome 2, complete sequence	382288	456302	C=CCC(=O)C(=O)O	390951	437375	O=C(O)CC(=O)C(=CCC(O)C(C)C(N)C(=O)O)C	nonribosomal peptide|type 1 polyketide	both methods
GCA_000011545.1_ASM1154v1_genomic.fna	BX571966.1 Burkholderia pseudomallei strain K96243, chromosome 2, complete sequence	772930	826335	NC(CS)C(=O)NC(CS)C(=O)O	790030	806454	O=C(O)C3(N=C(C2N=C(c1ccccc1(O))SC2)SC3)(C)	nonribosomal peptide	both methods
GCA_000011545.1_ASM1154v1_genomic.fna	BX571966.1 Burkholderia pseudomallei strain K96243, chromosome 2, complete sequence	1298940	1399331	NCC(=O)CC(=O)C=CC=CCC(=O)CC(O)CC(=O)CC(=O)C(=O)O	1318940	1382591	Cl.O=C(O)C(=CCC(=O)CNC(=O)CC(=O)C(C(O)C=C(C)C=CC=C(C)C=CC)C)C	nonribosomal peptide|type 1 polyketide	both methods
GCA_000011545.1_ASM1154v1_genomic.fna	BX571966.1 Burkholderia pseudomallei strain K96243, chromosome 2, complete sequence	1544723	1638750	CC(=O)NC(CC(=O)O)C(=O)NC(CCC(=O)N)C(=O)NC(CS)C(=O)NCC(=O)CC(O)NC(C)C(=O)O	1558801	1625990	N.O=C(O)CC1NC(=O)CC(=O)C(NC(=O)C(NC(=O)CC(OC1(=O))CNC(=O)CCCCCCCCC)C)CS	homoserine lactone|nonribosomal peptide|type 1 polyketide	both methods
GCA_000011545.1_ASM1154v1_genomic.fna	BX571966.1 Burkholderia pseudomallei strain K96243, chromosome 2, complete sequence	1696610	1759897	NC(CCCN)C(=O)NC([*])C(=O)C=CNC(C(O)C)C(=O)O	1716572	1749181	O=C(O)C=CC(NC(=O)C(NC(=O)C(NC(=O)CCCCCCCCC)C(O)C)CCCCN)Cc2c[nH]c1ccccc12	nonribosomal peptide|type 1 polyketide	both methods
GCA_000011545.1_ASM1154v1_genomic.fna	BX571966.1 Burkholderia pseudomallei strain K96243, chromosome 2, complete sequence	2187212	2268688	NC(CO)C(=O)NC([*])C(=O)NC(CO)C(=O)NC([*])C(=O)NC(C(O)C)C(=O)NC(CC(C)C)C(=O)NC([*])C(=O)NC(C(O)C)C(=O)NC(C(O)C)C(=O)NC([*])C(=O)NCC(=O)NC(C(C)C)C(=O)O	2207212	2251772	O=C(O)CC1NC(=O)C(NC(=O)C(=CC)NC(=O)C(NC(=O)C(NC(=O)C(NC(=O)C(NC(=O)C(NC(=O)C(NC(=O)C(NC(=O)CC(O)CCCCCCCCCCC)COC(=O)C(NC(=O)CNC1(=O))C(C)C)CC(=O)O)CO)CCCNC(=N)N)C(O)C)Cc2ccccc2)CCN)C(O)C	nonribosomal peptide	both methods
GCA_000011605.1_ASM1160v1_genomic.fna	BX950851.1 Erwinia carotovora subsp. atroseptica SCRI1043, complete genome	525470	579348	NC([*])C(=O)NC([*])C(=O)O	539364	572643	O=CCP(=O)(O)O.O=C(O)C(NC(=O)C(NC(=O)c1cccc(O)c1(O))CCCCN)Cc2ccccc2	phosphonate|nonribosomal peptide	both methods
GCA_000011605.1_ASM1160v1_genomic.fna	BX950851.1 Erwinia carotovora subsp. atroseptica SCRI1043, complete genome	641604	696129	C(OC)C(=O)C(CC)CC=CC(=O)O	659712	681681	O=C(O)C=CC(CCC)CC	type 1 polyketide	both methods
GCA_000011605.1_ASM1160v1_genomic.fna	BX950851.1 Erwinia carotovora subsp. atroseptica SCRI1043, complete genome	1663592	1747303	NC([*])C(=O)NC(CC(=O)N)C(=O)NC(CO)C(=O)NC(C(C)C)C(=O)NC(CCC(=O)N)C(=O)NC(CO)C(=O)NCC(=O)NC(C(O)C)C(=O)NC(Cc1ccc(O)cc1)C(=O)NC(CO)C(=O)NC([*])C(=O)NC([*])C(=O)NC(CO)C(=O)O	1676094	1727303	O=C(O)CC(NC(=O)CC(O)CCCCCCCCCCC)C(=O)NC(C(=O)NC(C(=O)NC(C(=O)NC(C(=O)NC(C(=O)NCC(=O)NC(C(=O)NC(C(=O)NC(C(=O)NC(C(=O)NC(C(=O)NC(C(=O)O)CO)C)Cc1ccccc1)CO)Cc2ccccc2)C(O)C)CO)CCCNC(=N)N)Cc3ccccc3)CO)CC(=O)N	nonribosomal peptide	both methods
GCA_000011625.1_ASM1162v1_genomic.fna	CP000001.1 Bacillus cereus E33L, complete genome	1796287	1857780	NC(CC(=O)N)C(=O)NC(CCCCN)C(=O)NC([*])C(=O)NC(Cc1ccccc1)C(=O)NC(CC(C)C)C(=O)NC([*])C(=O)O	1804492	1840774	O=C(O)C(NC(=O)C(NC(=O)C(NC(=O)C(NC(=O)C(NC(=O)C(N)CC(=O)N)Cc1ccccc1)Cc2ccccc2)Cc3ccccc3)Cc4ccc(O)cc4)Cc5cnc[nH]5	nonribosomal peptide	both methods
GCA_000011625.1_ASM1162v1_genomic.fna	CP000001.1 Bacillus cereus E33L, complete genome	2232231	2281949	NCC(=O)NC(C(O)C)C(=O)O	2251019	2264395	O=C(O)C(NC(=O)CNC(=O)c1cccc(O)c1(O))C(O)C	nonribosomal peptide	both methods
GCA_000011645.1_ASM1164v1_genomic.fna	CP000002.3 Bacillus licheniformis ATCC 14580, complete genome	359132	424266	NC(CCC(=O)N)C(=O)NC(CC(C)C)C(=O)NC(CC(C)C)C(=O)NC(C(C)C)C(=O)NC(CC(=O)O)C(=O)NC(CC(C)C)C(=O)NC(C(C)CC)C(=O)O	378876	415630	O=C(O)CC1NC(=O)C(NC(=O)C(NC(=O)C(NC(=O)C(NC(=O)CC(OC(=O)C(NC(=O)C(NC1(=O))CC(C)C)C(C)CC)CCCCCCCCCC(C)C)CCC(=O)N)CC(C)C)CC(C)C)C(C)C	nonribosomal peptide	both methods
GCA_000011645.1_ASM1164v1_genomic.fna	CP000002.3 Bacillus licheniformis ATCC 14580, complete genome	3698287	3748033	NCC(=O)NC(C(O)C)C(=O)O	3716620	3729237	O=C(O)C(NC(=O)CNC(=O)c1cccc(O)c1(O))C(O)C	nonribosomal peptide	both methods
GCA_000011705.1_ASM1170v1_genomic.fna	CP000010.1 Burkholderia mallei ATCC 23344 chromosome 1, complete sequence	1210762	1277715	NC([*])C(=O)NC(CC(=O)O)C(=O)NC(CO)C(=O)NC([*])C(=O)O	1225030	1244883	O=C(O)CC1NC(=O)C(NC(=O)C(NC(=O)C(NC1(=O))CO)CCCNO)CCCNO	nonribosomal peptide	both methods
GCA_000011705.1_ASM1170v1_genomic.fna	CP000010.1 Burkholderia mallei ATCC 23344 chromosome 1, complete sequence	1210762	1277715	NC([*])C(=O)NC(CC(=O)O)C(=O)NC(CO)C(=O)NC([*])C(=O)O	1265463	1267715	O=C(O)C(NC(=O)C(NC(=O)CNC(=O)C(NC(=O)C(NC(=O)C(NC(=O)C(NC(=O)C(NC(=O)C(NC(=O)C(NC(=O)C1NC(=O)C4N(C(=O)C(NC(=O)C(NC(=O)C(NC(=O)CNC(=O)C2N(C(=O)C(NC(=O)CNC(=O)C1)C(O)C)CCC2)Cc3ccccc3)CCC(=O)N)C(O)C)CCC4)C)CCCNC(=N)N)C(C)C)C(C)CC)CO)CCCNC(=N)N)Cc5ccccc5)Cc6ccccc6)CC(=O)N	RiPP	both methods
GCA_000011705.1_ASM1170v1_genomic.fna	CP000010.1 Burkholderia mallei ATCC 23344 chromosome 1, complete sequence	1678033	1731877	NC([*])C(=O)NC([*])C(=O)NC([*])C(=O)O	1685126	1719241	O=C(O)CCC(N)C(=O)NC(C(=O)NC1(O)(C(=O)NC1))COC	beta-lactam|nonribosomal peptide	both methods
GCA_000011705.1_ASM1170v1_genomic.fna	CP000011.2 Burkholderia mallei ATCC 23344 chromosome 2, complete sequence	1023312	1077489	NC(CCCN)C(=O)NC([*])C(=O)O	1035213	1069036	O=C(O)CC(=O)C(NC(=O)C(NC(=O)CCCCCCCCC)CCCCN)Cc2c[nH]c1ccccc12	nonribosomal peptide|type 1 polyketide	both methods
GCA_000011705.1_ASM1170v1_genomic.fna	CP000011.2 Burkholderia mallei ATCC 23344 chromosome 2, complete sequence	1146957	1189827	NC(C(O)C)C(=O)O	1166703	1172204	O=C(C=CC=CCCCCCCC)NC(C(=O)O)C(O)C	nonribosomal peptide	both methods
GCA_000011705.1_ASM1170v1_genomic.fna	CP000011.2 Burkholderia mallei ATCC 23344 chromosome 2, complete sequence	1235260	1335272	CC(=O)C=CCC(=O)CC(=O)CC(=O)CC(=O)C(=O)O	1251230	1315272	Cl.O=C(O)C(=CCC(=O)CC(=O)C(C(O)C=C(C)C=CC)C)C	type 1 polyketide	both methods
GCA_000011705.1_ASM1170v1_genomic.fna	CP000011.2 Burkholderia mallei ATCC 23344 chromosome 2, complete sequence	1531056	1605810	C=CCC(=O)C(=O)O	1551056	1597147	O=C(O)CC(=O)C(=CCC(O)C(C)C(N)C(=O)O)C	nonribosomal peptide|type 1 polyketide	both methods
GCA_000011705.1_ASM1170v1_genomic.fna	CP000011.2 Burkholderia mallei ATCC 23344 chromosome 2, complete sequence	1760636	1816340	NC(CO)C(=O)NC([*])C(=O)NCC(=O)NC(C(C)C)C(=O)O	1780636	1799429	O=C(O)CC1NC(=O)C(NC(=O)CC(OC(=O)C(NC(=O)CNC1(=O))C(C)C)CCCCCCCCCCC)CO	nonribosomal peptide	both methods
GCA_000011965.2_ASM1196v2_genomic.fna	CP000031.2 Ruegeria pomeroyi DSS-3, complete genome	865857	917896	C=CNC([*])C(=O)O	885189	908623	[H]C(=O)NC(C=CC(=O)O)C	nonribosomal peptide|type 1 polyketide	both methods
GCA_000012005.1_ASM1200v1_genomic.fna	CP000034.1 Shigella dysenteriae Sd197, complete genome	478688	532888	NC(CO)C(=O)O	493990	523043	O=C(O)C(NC(=O)c1cccc(O)c1(O))CO	nonribosomal peptide	both methods
GCA_000012205.1_ASM1220v1_genomic.fna	CP000058.1 Pseudomonas savastanoi pv. phaseolicola 1448A chromosome, complete genome	2009772	2071303	NC(CCCNC(N)=N)C(=O)N1C(CCC1)C(=O)NC(CS)C(=O)NC([*])C(=O)NC([*])C(=O)N1C(CCC1)C(=O)O	2029073	2059993	O=C(NC1C(=O)NC(C(=O)N2CCCC2(C(=O)OC1))C(C)C)C=4N=C(C3N(C(=O)C(N)CCCNC(=N)N)CCC3)SC=4	nonribosomal peptide	both methods
GCA_000012205.1_ASM1220v1_genomic.fna	CP000058.1 Pseudomonas savastanoi pv. phaseolicola 1448A chromosome, complete genome	2200418	2285983	NC(CCC(=O)O)C(=O)NC([*])C(=O)NC([*])C(=O)NC([*])C(=O)NC(CC(=O)N)C(=O)NC(C(O)C)C(=O)NC(C(O)C)C(=O)NC(CO)C(=O)NC(CC(=O)N)C(=O)NC(CO)C(=O)O	2215722	2231164	O=C(O)CCC1NC(=O)CC(OC(=O)C(NC(=O)C(NC1(=O))CCCNC(=N)N)CCN)C	nonribosomal peptide	both methods
GCA_000012205.1_ASM1220v1_genomic.fna	CP000058.1 Pseudomonas savastanoi pv. phaseolicola 1448A chromosome, complete genome	2200418	2285983	NC(CCC(=O)O)C(=O)NC([*])C(=O)NC([*])C(=O)NC([*])C(=O)NC(CC(=O)N)C(=O)NC(C(O)C)C(=O)NC(C(O)C)C(=O)NC(CO)C(=O)NC(CC(=O)N)C(=O)NC(CO)C(=O)O	2239624	2275292	O=C(O)CC(NC(=O)C(N)CCCCN)C(=O)NC(C(=O)NC1C(=O)NC(C(=O)NC(C(=O)NC(C(=O)OC1(C))CO)CC(=O)O)CO)C(O)C	nonribosomal peptide	both methods
GCA_000012205.1_ASM1220v1_genomic.fna	CP000058.1 Pseudomonas savastanoi pv. phaseolicola 1448A chromosome, complete genome	3136985	3198933	NC(C(C)CC)C(=O)O	3155875	3170908	O=C(O)C(NC(=O)C(NC(=O)C(N)C(C)C)C(C)C)C(C)CC	nonribosomal peptide	both methods
GCA_000012205.1_ASM1220v1_genomic.fna	CP000058.1 Pseudomonas savastanoi pv. phaseolicola 1448A chromosome, complete genome	3331274	3390129	NC(CS)C(=O)CC(O)C(=O)O	3350680	3377873	O=C(O)C(C(O)C2N=C(c1ccccc1(O))SC2)(C)C	nonribosomal peptide|type 1 polyketide	both methods
GCA_000012245.1_ASM1224v1_genomic.fna	CP000075.1 Pseudomonas syringae pv. syringae B728a, complete genome	1894768	1950740	NC(C(C)C)C(=O)NC([*])C(=O)NC([*])C(=O)C=CC(=O)O	1912820	1932048	O=C1NC(C(=O)NC(C(=O)NC(C=C1)Cc3c[nH]c2ccccc23)CCCCN)C(C)C	nonribosomal peptide|type 1 polyketide	both methods
GCA_000012245.1_ASM1224v1_genomic.fna	CP000075.1 Pseudomonas syringae pv. syringae B728a, complete genome	2025488	2087374	NC(CCCNC(N)=N)C(=O)N1C(CCC1)C(=O)NC(CS)C(=O)NC([*])C(=O)NC([*])C(=O)N1C(CCC1)C(=O)O	2045197	2075531	O=C(O)C(NC(=O)C(NC(=O)C=2N=C(C1N(C(=O)C(N)CCCNC(=N)N)CCC1)SC=2)CO)C(C)C	nonribosomal peptide	both methods
GCA_000012245.1_ASM1224v1_genomic.fna	CP000075.1 Pseudomonas syringae pv. syringae B728a, complete genome	2187407	2285647	NC(CCC(=O)O)C(=O)NC([*])C(=O)NC([*])C(=O)NC([*])C(=O)NC(CC(=O)N)C(=O)NC(C(O)C)C(=O)NC(C(O)C)C(=O)NC(CO)C(=O)NC(CC(=O)N)C(=O)NC(CO)C(=O)O	2216916	2232358	O=C(O)CCC1NC(=O)CC(OC(=O)C(NC(=O)C(NC1(=O))CCCNC(=N)N)CCN)C	nonribosomal peptide	both methods
GCA_000012245.1_ASM1224v1_genomic.fna	CP000075.1 Pseudomonas syringae pv. syringae B728a, complete genome	2187407	2285647	NC(CCC(=O)O)C(=O)NC([*])C(=O)NC([*])C(=O)NC([*])C(=O)NC(CC(=O)N)C(=O)NC(C(O)C)C(=O)NC(C(O)C)C(=O)NC(CO)C(=O)NC(CC(=O)N)C(=O)NC(CO)C(=O)O	2241384	2277553	O=C(O)CC1NC(=O)C(NC(=O)C(NC(=O)C(NC(=O)C(NC(=O)C(NC(=O)C(NC1(=O))CO)CCCCN)CC(=O)O)C(O)C)C(O)C)CO	nonribosomal peptide	both methods
GCA_000012245.1_ASM1224v1_genomic.fna	CP000075.1 Pseudomonas syringae pv. syringae B728a, complete genome	2971708	3041802	NC(CC(C)C)C(=O)NC(CC(C)C)C(=O)NC([*])C(=O)NC(CC(C)C)C(=O)NC(C(O)C)C(=O)NC(C(C)CC)C(=O)NC(CC(C)C)C(=O)NC(CC(C)C)C(=O)O	2991702	3027676	O=C1NC(C(=O)NC(C(=O)NC(C(=O)OC(CC(=O)NC(C(=O)NC(C(=O)NC(C(=O)NC(C(=O)NC1(=CC))CC(C)C)CO)CC(C)C)CC(C)C)CCCCCCC)CC(C)C)CC(C)C)C(C)C	nonribosomal peptide	both methods
GCA_000012245.1_ASM1224v1_genomic.fna	CP000075.1 Pseudomonas syringae pv. syringae B728a, complete genome	3043717	3192040	NC(C(C)C)C(=O)NC(C)C(=O)NC(C)C(=O)NC(C(O)C)C(=O)NC(C(O)C)C(=O)NC(CO)C(=O)NC(C)C(=O)NC(C(O)C)C(=O)NC(C)C(=O)NC(CCN)C(=O)NC(CCN)C(=O)NC(Cc1ccc(O)cc1)C(=O)NC(C)C(=O)NC(C)C(=O)NC(C(C)C)C(=O)NC(C(O)C)C(=O)NC(C)C(=O)NC(C(O)C)C(=O)N1C(CCC1)C(=O)NC(C(C)C)C(=O)NC(CC(C)C)C(=O)NC(C)C(=O)NC(C(O)C)C(=O)NC(CO)C(=O)NC(CO)C(=O)NC(CCN)C(=O)NC(CCN)C(=O)NC(CCCNC(N)=N)C(=O)NC(Cc1ccccc1)C(=O)NC(C(O)C)C(=O)NC(CC(=O)O)…	3060224	3182922	O=C(O)C(O)C2NC(=O)C(=CC)NC(=O)C(NC(=O)C(NC(=O)C(NC(=O)C(NC(=O)C(NC(=O)C(NC(=O)C(NC(=O)C(NC(=O)C(NC(=O)C1N(C(=O)C(=CC)NC(=O)CC(O)CCCCCCC)CCC1)C(C)C)CC(C)C)C)CO)COC(=O)C(NC(=O)C(NC(=O)C(NC(=O)C(NC(=O)C(=CC)NC(=O)C(NC(=O)C(NC(=O)C(NC(=O)C(=CC)NC(=O)C(NC(=O)C(NC(=O)C(NC(=O)C(NC(=O)C(=CC)NC(=O)C(NC(=O)C(NC(=O)C(NC(=O)C(NC2(=O))C(O)C)C)C)C(C)C)C)C(C)C)C)C)C(O)C)CO)C)C)CCN)CCN)Cc3ccc(O)cc3)CCN)CCN)CCCNC…	nonribosomal peptide	both methods
GCA_000012245.1_ASM1224v1_genomic.fna	CP000075.1 Pseudomonas syringae pv. syringae B728a, complete genome	4391387	4451418	NC(CC(C)C)C(=O)NC(CO)C(=O)NC([*])C(=O)NC(C(C)C)C(=O)NC([*])C(=O)NC(CO)C(=O)O	4411387	4431418	O=C(O)CC(NC(=O)C(NC(=O)C(NC(=O)CC(O)CCCCCCCCC)CC(C)C)CO)C(=O)NC(C(=O)NC(C(=O)NC(C(=O)O)CO)C)C(C)C	nonribosomal peptide	both methods
GCA_000012245.1_ASM1224v1_genomic.fna	CP000075.1 Pseudomonas syringae pv. syringae B728a, complete genome	5117114	5184012	CC(=O)CC(=O)C=CCC(=O)C(=O)O	5137114	5174484	O=C(O)CC(=O)C(=CCC(=O)CC(O)CC(=O)CC(=O)N)C	type 1 polyketide	both methods
GCA_000012265.1_ASM1226v1_genomic.fna	CP000076.1 Pseudomonas protegens Pf-5, complete genome	2347919	2437181	NC(CC(C)C)C(=O)NC(CC(=O)O)C(=O)NC(C(O)C)C(=O)NC(C(C)CC)C(=O)NC(CC(C)C)C(=O)NC(CO)C(=O)NC(CC(C)C)C(=O)NC(CC(C)C)C(=O)NC(CO)C(=O)NC([*])C(=O)O	2360000	2405570	O=C(O)C(=O)CP(=O)(O)O.O=C(NC(C(=O)NC1C(=O)NC(C(=O)NC(C(=O)NC(C(=O)NC(C(=O)NC(C(=O)NC(C(=O)NC(C(=O)NC(C(=O)OC1)C(C)C)CO)CC(C)C)CC(C)C)CO)CC(C)C)C(C)CC)C(O)C)CC(C)C)CC(O)CCCCCCCCCCC	nonribosomal peptide	both methods
GCA_000012265.1_ASM1226v1_genomic.fna	CP000076.1 Pseudomonas protegens Pf-5, complete genome	3074355	3127105	CC(=O)CC(O)C(=O)O	3089671	3122972	O=C(O)C=1N(C(=O)CC(O)C)C(=CC=1)Cl.Cl	nonribosomal peptide|type 1 polyketide	both methods
GCA_000012265.1_ASM1226v1_genomic.fna	CP000076.1 Pseudomonas protegens Pf-5, complete genome	3347744	3466615	CC(=O)CC(O)C=CCC(=O)CC(O)C=CCC(O)C=CC=CC=CCC(=O)C(=O)O	3367744	3446615	O=C1OC(CC(=O)C(C=CC=C(C(O)CC=CC=C1)C)C)C(C(O)C(=CC=CC(=CC=2N=C(OC=2)CC(=O)C)C)C)C	nonribosomal peptide|type 1 polyketide	both methods
GCA_000012265.1_ASM1226v1_genomic.fna	CP000076.1 Pseudomonas protegens Pf-5, complete genome	3995183	4048385	NC(CS)C(=O)NC(CS)C(=O)O	4002712	4028835	O=C(O)C3(N=C(C2N=C(c1ccccc1(O))SC2)SC3)(C)	nonribosomal peptide	both methods
GCA_000012265.1_ASM1226v1_genomic.fna	CP000076.1 Pseudomonas protegens Pf-5, complete genome	4706380	4775542	NC(CC(=O)O)C(=O)NC([*])C(=O)NC([*])C(=O)NC(C(O)C)C(=O)NC(C)C(=O)NC(C)C(=O)NC([*])C(=O)NC([*])C(=O)O	4717301	4758372	O=C(O)CC1NC(=O)C(NC(=O)C(NC(=O)C(NC(=O)C(NC(=O)C(NC(=O)C(NC(=O)C(NC1(=O))CCCNO)CCCN)C(O)C)C)C)CCCNO)CCCN	nonribosomal peptide	both methods
GCA_000012265.1_ASM1226v1_genomic.fna	CP000076.1 Pseudomonas protegens Pf-5, complete genome	4843289	4894195	NC(CCC(=O)O)C(=O)NC([*])C(=O)NC([*])C(=O)O	4862825	4887262	O=C(O)CCC1NC(=O)CC(OC(=O)C(NC(=O)C(NC1(=O))CCCNC(=N)N)CCN)C	nonribosomal peptide	both methods
GCA_000012265.1_ASM1226v1_genomic.fna	CP000076.1 Pseudomonas protegens Pf-5, complete genome	5345729	5396759	NC([*])C(=O)NC([*])C(=O)O	5365729	5378019	O=C(O)C(N)C(C)C	nonribosomal peptide	both methods
GCA_000012365.1_ASM1236v1_genomic.fna	CP000085.1 Burkholderia thailandensis E264 chromosome II, complete sequence	1399819	1494019	CC(=O)NC(CC(=O)O)C(=O)NC(CCC(=O)N)C(=O)NC(CS)C(=O)NCC(=O)CC(O)NC(C)C(=O)O	1412764	1479874	N.O=C(O)C(NC(=O)C(NC(=O)CC(=O)CNC(=O)CC(O)C(NC(=O)C(NC(=O)CCCCCCCCC)C)CS)Cc1cnc[nH]1)CO	homoserine lactone|nonribosomal peptide|type 1 polyketide	both methods
GCA_000012365.1_ASM1236v1_genomic.fna	CP000085.1 Burkholderia thailandensis E264 chromosome II, complete sequence	1940103	2050370	CC(O)C=CC=CCC(=O)NC([*])C(=O)C=CCC(=O)CC(O)CC(=O)CC(O)C=CCC(=O)C=CC=CCC(=O)C(=O)O	1945511	2033553	O=C(O)CC(=O)C(C(=O)C(=CC=CC=C(C)C=CCC(OC)CC(=O)C=CC=C(C)C=CCNC(=O)CC(=O)C(=CC=CC)C)C)C	nonribosomal peptide|type 1 polyketide	both methods
GCA_000012365.1_ASM1236v1_genomic.fna	CP000085.1 Burkholderia thailandensis E264 chromosome II, complete sequence	2186858	2238624	NC(CS)C(=O)NC(CS)C(=O)O	2205617	2221420	O=C(O)C3(N=C(C2N=C(c1ccccc1(O))SC2)SC3)(C)	nonribosomal peptide	both methods
GCA_000012365.1_ASM1236v1_genomic.fna	CP000085.1 Burkholderia thailandensis E264 chromosome II, complete sequence	2525192	2599653	C=CCC(=O)C(=O)O	2545192	2590469	O=C(O)CC(=O)C(=CCC(O)C(C)C(N)C(=O)O)C	nonribosomal peptide|type 1 polyketide	both methods
GCA_000012365.1_ASM1236v1_genomic.fna	CP000086.1 Burkholderia thailandensis E264 chromosome I, complete sequence	2186448	2238278	NC([*])C(=O)NC([*])C(=O)NC([*])C(=O)O	2198494	2232455	O=C(O)CCC(N)C(=O)NC(C(=O)NC1(O)(C(=O)NC1))COC	beta-lactam|nonribosomal peptide	both methods
GCA_000012365.1_ASM1236v1_genomic.fna	CP000086.1 Burkholderia thailandensis E264 chromosome I, complete sequence	2638519	2723264	NC(CS)C(=O)NC(C(C)C)C(=O)NC(CS)C(=O)NC([*])C(=O)O	2655706	2691724	O=C(O)C(NC(=O)C(NC(=O)C(NCC(N)C(=O)N)C)CS)C(O)C	nonribosomal peptide	both methods
GCA_000012365.1_ASM1236v1_genomic.fna	CP000086.1 Burkholderia thailandensis E264 chromosome I, complete sequence	2732876	2801150	NC([*])C(=O)NC(CC(=O)O)C(=O)NC(CO)C(=O)NC([*])C(=O)O	2748129	2768107	O=C(O)CC(NC(=O)C(N)CCCNO)C(=O)NC1C(=O)NC(C(=O)OC1)CCCNO	nonribosomal peptide	both methods
GCA_000012365.1_ASM1236v1_genomic.fna	CP000086.1 Burkholderia thailandensis E264 chromosome I, complete sequence	2732876	2801150	NC([*])C(=O)NC(CC(=O)O)C(=O)NC(CO)C(=O)NC([*])C(=O)O	2781965	2800487	O=C(O)C(NC(=O)C(NC(=O)CNC(=O)C(NC(=O)C(NC(=O)C(NC(=O)C(NC(=O)C(NC(=O)C(NC(=O)C(NC(=O)C1NC(=O)C4N(C(=O)C(NC(=O)C(NC(=O)C(NC(=O)CNC(=O)C2N(C(=O)C(NC(=O)CNC(=O)C1)C(O)C)CCC2)Cc3ccccc3)CCC(=O)N)C(O)C)CCC4)C)CCCNC(=N)N)C(C)C)C(C)CC)CO)CCCNC(=N)N)Cc5ccccc5)Cc6ccccc6)CC(=O)N	RiPP	both methods
GCA_000012405.1_ASM1240v1_genomic.fna	CP000088.1 Thermobifida fusca YX, complete genome	2152723	2214822	NC([*])C(=O)NCC(=O)NCC(=O)NC(CO)C(=O)NC([*])C(=O)O	2162293	2203975	O=C(O)C(NC(=O)C(NC(=O)CNC(=O)CNC(=O)C(NC(=O)c1cccc(O)c1(O))CCCN)CO)CCCN(O)C(=O)C	nonribosomal peptide	both methods
GCA_000012445.1_ASM1244v1_genomic.fna	CP000094.2 Pseudomonas fluorescens Pf0-1, complete genome	2046258	2124421	NC(C)C(=O)NC([*])C(=O)NC([*])C(=O)NC(CO)C(=O)NC(CO)C(=O)NC(CO)C(=O)NC([*])C(=O)NC(CC(=O)O)C(=O)NC(C(O)C)C(=O)O	2063410	2115750	O=C(O)CC(N)C(=O)NC(C(=O)NC1C(=O)NC(C(=O)NC(C(=O)NC(C(=O)NC(C(=O)NC(C(=O)NC(C(=O)OC1)C(O)C)CO)CCCN)CCCNO)C)CCCN)CO	nonribosomal peptide	both methods
GCA_000012445.1_ASM1244v1_genomic.fna	CP000094.2 Pseudomonas fluorescens Pf0-1, complete genome	2477742	2551077	NC(CC(C)C)C(=O)NC(CC(=O)O)C(=O)NC(CCC(=O)N)C(=O)NC(C(C)CC)C(=O)NC(CC(C)C)C(=O)NC(CCC(=O)N)C(=O)NC(CO)C(=O)NC(CC(C)C)C(=O)NC(CC(C)C)C(=O)NC(CO)C(=O)NC(C(C)CC)C(=O)O	2494413	2537863	O=C(O)CC(NC(=O)C(N)CC(C)C)C(=O)NC(C(=O)NC(C(=O)NC(C(=O)NC1C(=O)NC(C(=O)NC(C(=O)NC(C(=O)NC(C(=O)NC(C(=O)OC1)C(C)CC)CO)CC(C)C)CC(C)C)CO)CC(C)C)C(C)CC)CO	nonribosomal peptide	both methods
GCA_000012445.1_ASM1244v1_genomic.fna	CP000094.2 Pseudomonas fluorescens Pf0-1, complete genome	2581403	2640631	NC(CCCNC(N)=N)C(=O)N1C(CCC1)C(=O)NC(CS)C(=O)NC([*])C(=O)NC(C(C)CC)C(=O)N1C(CCC1)C(=O)O	2574797	2621036	O=C(NC1C(=O)NC(C(=O)N2CCCC2(C(=O)OC1))C(C)C)C=4N=C(C3N(C(=O)C(N)CCCNC(=N)N)CCC3)SC=4	nonribosomal peptide	both methods
GCA_000012445.1_ASM1244v1_genomic.fna	CP000094.2 Pseudomonas fluorescens Pf0-1, complete genome	4434371	4487370	NC(CCC(=O)O)C(=O)NC([*])C(=O)NC([*])C(=O)O	4445725	4479537	O=C(O)CCC1NC(=O)CC(OC(=O)C(NC(=O)C(NC1(=O))CCCNC(=N)N)CCN)C	nonribosomal peptide	both methods
GCA_000012665.1_ASM1266v1_genomic.fna	CP000112.1 Desulfovibrio alaskensis G20, complete genome	1619524	1678963	CC(=O)NC(CS)C(=O)NC(CS)C(=O)CC(O)NC(CS)C(=O)O	1633340	1658963	O=C(O)C3N=C(CC(O)C2N=C(C1N=C(C)SC1)SC2)SC3	nonribosomal peptide|type 1 polyketide	both methods
GCA_000012685.1_ASM1268v1_genomic.fna	CP000113.1 Myxococcus xanthus DK 1622, complete genome	1490305	1537319	NC([*])C(=O)NC(CCCN)C(=O)O	1499047	1517475	O=C(N)OC(=O)C(NC(=O)C(N)Cc1cccc(c1)Cl)CCCN	nonribosomal peptide	both methods
GCA_000012685.1_ASM1268v1_genomic.fna	CP000113.1 Myxococcus xanthus DK 1622, complete genome	1863445	1927180	NC([*])C(=O)NC([*])C(=O)NC([*])C(=O)NC([*])C(=O)NC(CC(=O)N)C(=O)NC([*])C(=O)O	1879316	1908304	O=C(O)C(NC(=O)C(NC(=O)C(NC(=O)C(NC(=O)C(NC(=O)C(O)C(C)C)CO)Cc1ccccc1)CO)CC(=O)N)CCCNC(=N)N	nonribosomal peptide	both methods
GCA_000012685.1_ASM1268v1_genomic.fna	CP000113.1 Myxococcus xanthus DK 1622, complete genome	3235610	3284053	NC([*])C(=O)C=CC(=O)O	3245210	3266656	[H]C(=O)NCC=CC(=O)O	nonribosomal peptide|type 1 polyketide	both methods
GCA_000012685.1_ASM1268v1_genomic.fna	CP000113.1 Myxococcus xanthus DK 1622, complete genome	4202383	4368221	NC([*])C(=O)NC([*])C(=O)NC(C(C)C)C(=O)NC([*])C(=O)NC(C(C)C)C(=O)NC(CC(=O)O)C(=O)NC(C(C)C)C(=O)NC(C(C)C)C(=O)NC(C(C)C)C(=O)NC(C(C)C)C(=O)NC(C(C)C)C(=O)NC(C)C(=O)CC(=O)NC(Cc1ccccc1)C(=O)NC([*])C(=O)NC(CO)C(=O)NC(C(C)CC)C(=O)NC(C(C)C)C(=O)C([*])C(-O)CC(=O)C(=O)O	4220393	4349954	N.O=CCC(O)C(NC(=O)CC(=O)C(NC(=O)CC(O)CC(=O)C(NC(=O)C(NC(=O)C(NC(=O)C(NC(=O)C(NC(=O)C(NC(=O)C(NC(=O)C(NC(=O)C(NC(=O)C(NC(=O)C(NC(=O)C(NC(=O)C(NC(=O)CNC(=O)CC(O)C(NC(=O)C(NC(=O)C(NC(=O)C(NC(=O)C)C(C)C)CCCNC(=N)N)C(C)C)CCCNC(=N)N)CO)C(C)CC)C(C)C)CCCNC(=N)N)C(C)C)CO)C(C)C)CC(=O)O)C(C)C)C(C)C)C(C)C)C(C)C)C)CCCCN)Cc1ccccc1	nonribosomal peptide|type 1 polyketide	both methods
GCA_000012685.1_ASM1268v1_genomic.fna	CP000113.1 Myxococcus xanthus DK 1622, complete genome	4481593	4563638	NC(CO)C(=O)NC([*])C(=O)NC(C(C)C)C(=O)NC(CO)C(=O)NC([*])C(=O)CC(=O)NC(CO)C(=O)NC([*])C(=O)NC([*])C(=O)NC([*])C(=O)NC([*])C(=O)O	4494777	4544105	O=C(NC1C(=O)NC(C(=O)NC(C(=O)NC(C(=O)NC(C(=O)OC1)CCCCN)CCCCN)CCCCN)CCCCN)CC(=O)C(NC(=O)C(NC(=O)C(NC(=O)C(NC(=O)C(CO)N(C(=O)CCCCC)C)Cc2ccccc2)C(C)C)CO)C(C)C	nonribosomal peptide|type 1 polyketide	both methods
GCA_000012685.1_ASM1268v1_genomic.fna	CP000113.1 Myxococcus xanthus DK 1622, complete genome	4710910	4822547	CC(O)C=CCC(=O)NCC(=O)C=CCC(O)CC(=O)C=CCC(=O)C=CCC(=O)C=CCC(=O)C=CC=CC(=O)O	4719628	4808614	O=C1OC(CC=CC(C)=CC=CC(C)=CC=CC(=O)CC=CC(=O)C(C=C1C)C)CC(O)CNC(=O)C=CC	nonribosomal peptide|type 1 polyketide	both methods
GCA_000012685.1_ASM1268v1_genomic.fna	CP000113.1 Myxococcus xanthus DK 1622, complete genome	4855908	4923967	NC([*])C(=O)CC(=O)NC([*])C(=O)NC(CC(=O)O)C(=O)NC(C(C)C)C(=O)NC(CC(=O)O)C(=O)NC(C(C)C)C(=O)O	4875469	4905739	O=C(O)CC(NC(=O)C(NC(=O)CC(=O)C(NC(=O)CCCCC)Cc1ccccc1)Cc2cnc[nH]2)C(=O)NC(C(=O)NC(C(=O)NC(C(=O)O)C(C)C)CC(=O)O)C(C)C	nonribosomal peptide|type 1 polyketide	both methods
GCA_000012685.1_ASM1268v1_genomic.fna	CP000113.1 Myxococcus xanthus DK 1622, complete genome	4977638	5044926	C([*])C(-O)NC(C(O)C)C(=O)N1C(CCC1)C(=O)NC(CC(C)C)C(=O)N1C(CCC1)C(=O)NC(Cc1ccccc1)C(=O)NC(CCC(=O)N)C(=O)O	4996864	5025896	O=C(O)C(NC(=O)C(NC(=O)C2N(C(=O)C(NC(=O)C(NC(=O)C(C(O)C)N(C(=O)CC)C)CC(C)C)Cc1ccccc1)CCC2)Cc3ccccc3)CO	nonribosomal peptide|type 1 polyketide	both methods
GCA_000012685.1_ASM1268v1_genomic.fna	CP000113.1 Myxococcus xanthus DK 1622, complete genome	5235100	5320830	C([*])C(-O)NC(C(O)C)C(=O)C=CC=CC=CNC(CC(=O)N)C(=O)C=CC(=O)O	5254047	5301512	O=C(O)C(NC(=O)C=CC=CC=CC=CC(N)CS)CC(=O)N	nonribosomal peptide|type 1 polyketide	both methods
GCA_000012685.1_ASM1268v1_genomic.fna	CP000113.1 Myxococcus xanthus DK 1622, complete genome	5387897	5488693	CC(=O)NC([*])C(=O)NCC(=O)NC(C(O)C)C(=O)NC(CC(=O)N)C(=O)NC(Cc1ccccc1)C(=O)NC(CCCN)C(=O)NC(CCCN)C(=O)NC(CO)C(=O)NC(C(C)C)C(=O)NCC(=O)CC(=O)NC([*])C(=O)O	5407415	5478487	N.O=C(C)NC(C(=O)NC1C(=O)NC(C(=O)NC(C(=O)NC(C(=O)NC(C(=O)NC(C(=O)NC(C(=O)CC(=O)NC(C(=O)NCC(=O)NC(C(=O)OC1(C))CCCN)CCCNC(=N)N)CO)C(C)C)CO)CCCN)Cc2ccc(O)cc2)CC(=O)N)CCCNC(=N)N	nonribosomal peptide|type 1 polyketide	both methods
GCA_000012685.1_ASM1268v1_genomic.fna	CP000113.1 Myxococcus xanthus DK 1622, complete genome	5585426	5672405	NC([*])C(=O)C(C)=CC(C)=CC([*])C(-O)C([*])C(-O)C=CC(C)CNC(C)C(=O)O	5600882	5653548	O=CC(NC(=O)C(CC=CC(C(O)C(=CC(=CC(=CC(=CCNC(=O)CCCCC)C)C)C)C)C)C)C	nonribosomal peptide|type 1 polyketide	both methods
GCA_000012685.1_ASM1268v1_genomic.fna	CP000113.1 Myxococcus xanthus DK 1622, complete genome	5715537	5794912	NC([*])C(=O)NC(C(C)C)C(=O)NC([*])C(=O)NC(CC(=O)N)C(=O)NC(CCC(=O)N)C(=O)NC([*])C(=O)NCC(=O)O	5735537	5774912	O=C(O)CN.O=CCNC(=O)C(NC(=O)C(NC(=O)C(NC(=O)C(NC(=O)C(NC(=O)C(NC(=O)CCCCC)Cc1ccccc1)C(C)C)CCN)CC(=O)O)CC(=O)N)CO	nonribosomal peptide	both methods
GCA_000012945.1_ASM1294v1_genomic.fna	CP000151.1 Burkholderia lata strain 383 chromosome 1, complete sequence	1766934	1821595	NC([*])C(=O)NC(CC(=O)O)C(=O)NC(CO)C(=O)NC([*])C(=O)O	1786934	1807229	O=C(O)CC(NC(=O)C(N)CCCNO)C(=O)NC1C(=O)NC(C(=O)OC1)CCCNO	nonribosomal peptide	both methods
GCA_000012945.1_ASM1294v1_genomic.fna	CP000152.1 Burkholderia lata strain 383 chromosome 2, complete sequence	729523	782339	NC(CS)C(=O)NC(CS)C(=O)O	744711	762339	O=C(O)C3(N=C(C2N=C(c1ccccc1(O))SC2)SC3)(C)	nonribosomal peptide	both methods
GCA_000012985.1_ASM1298v1_genomic.fna	CP000155.1 Hahella chejuensis KCTC 2396, complete genome	2048221	2099811	NC(C(O)C)C(=O)NC([*])C(=O)NC(CO)C(=O)O	2066347	2080254	O=C(NC1C(=O)NC(C(=O)NC(C(=O)NC(C(=O)NC(C(=O)OC1(C))C(O)C)C(C)C)CO)C(C)C)C(N)CO	nonribosomal peptide	both methods
GCA_000012985.1_ASM1298v1_genomic.fna	CP000155.1 Hahella chejuensis KCTC 2396, complete genome	3002592	3090879	C=CNC(CCC(=O)N)C(=O)CC(O)NC([*])C(=O)CC(O)NC(CCC(=O)N)C(=O)NC(CCC(=O)N)C(=O)NC(CC(C)C)C(=O)NC(C)C(=O)N1C(CCC1)C(=O)NC(Cc1ccc(O)cc1)C(=O)O	3022451	3082839	O=C(O)CCC1NC(=O)CC(O)C(NC(=O)CC(O)C(NC(=O)C=CCCCCCCCCC)CCC(=O)O)C(OC(=O)C3N(C(=O)C(NC(=O)C(NC(=O)C(NC1(=O))CCC(=O)O)Cc2ccccc2)C)CCC3)C	nonribosomal peptide|type 1 polyketide	both methods
GCA_000012985.1_ASM1298v1_genomic.fna	CP000155.1 Hahella chejuensis KCTC 2396, complete genome	3515922	3593467	NC(CC(=O)N)C(=O)NC([*])C(=O)CCN1C(CCC1)C(=O)NC(CO)C(=O)NC(CC(C)C)C(=O)NC(CCCCN)C(=O)O	3528057	3584558	O=C(N)C(OS(=O)(=O)O)C(NC(=O)CCCCCCCCCCCCC)C(=O)N3CCCC3(C(=O)NC1C(=O)NC(CC(C(O)CC(=O)NC(C(=O)NC(C(=O)OC1)CO)CC(C)C)c2ccccc2)CCC(O)C(N)CO).O=S(=O)(O)O	nonribosomal peptide|type 1 polyketide	both methods
GCA_000012985.1_ASM1298v1_genomic.fna	CP000155.1 Hahella chejuensis KCTC 2396, complete genome	3609941	3662532	NCC(=O)CC(O)CC(=O)C(=O)O	3617628	3653644	O=C(O)CC(=O)CC(=O)CC(O)CC(O)C(=CCNO)C	nonribosomal peptide|type 1 polyketide	both methods
GCA_000012985.1_ASM1298v1_genomic.fna	CP000155.1 Hahella chejuensis KCTC 2396, complete genome	3934238	3981245	NC([*])C(=O)NC(CO)C(=O)O	3953984	3962615	O=C(O)C(NC(=O)C(N)CCCN)CO	nonribosomal peptide	both methods
GCA_000013025.1_ASM1302v1_genomic.fna	CP000158.1 Hyphomonas neptunium ATCC 15444, complete genome	1176894	1227038	NC([*])C(=O)C=CC(=O)O	1196894	1207642	[H]C(=O)NC(C=CC(=O)O)C	nonribosomal peptide|type 1 polyketide	both methods
GCA_000013345.1_ASM1334v1_genomic.fna	CP000249.1 Frankia casuarinae strain CcI3 chromosome, complete genome	2826100	2921969	NC(c1ccc(O)cc1)C(=O)NC(c1ccc(O)cc1)C(=O)NC(CC(=O)N)C(=O)NC([*])C(=O)NC(c1ccc(O)cc1)C(=O)NC(c1ccc(O)cc1)C(=O)NC(CO)C(=O)NCC(=O)NC(C(O)C)C(=O)NC(C(O)C)C(=O)NC(c1ccc(O)cc1)C(=O)NC(c1ccc(O)cc1)C(=O)NC(C(O)C)C(=O)O	2838804	2907402	O=C(O)C(=O)CC=1C=CC(O)=CC=1.O=C(N)CC(NC(=O)C(NC(=O)C(N)c1ccc(O)cc1)c2ccc(O)cc2)C(=O)NC(C(=O)NC(C(=O)NC(C(=O)NC(C(=O)NC(C(=O)NC3C(=O)NC(C(=O)NC(C(=O)NCC(=O)NC(C(=O)OC3(C))C(O)C)CO)c4ccc(O)cc4)c5ccc(O)c(c5)Cl)c6ccc(O)cc6)C(O)C)c7ccc(O)cc7)c8ccc(O)cc8	nonribosomal peptide	both methods
GCA_000013425.1_ASM1342v1_genomic.fna	CP000253.1 Staphylococcus aureus subsp. aureus NCTC 8325, complete genome	129044	176220	NC(C(C)C)C(=O)NC([*])C(=O)O	149044	162241	O=CC(NC(=O)C(N)C(C)CC)CC(C)C	nonribosomal peptide	both methods
GCA_000013645.1_ASM1364v1_genomic.fna	CP000271.1 Paraburkholderia xenovorans LB400 chromosome 2, complete sequence	2762378	2817203	NC([*])C(=O)NC(CC(=O)O)C(=O)NC(CO)C(=O)NC([*])C(=O)O	2782378	2797203	O=C(O)CC(NC(=O)C(N)CCCNO)C(=O)NC1C(=O)NC(C(=O)OC1)CCCNO	nonribosomal peptide	both methods
GCA_000013665.1_ASM1366v1_genomic.fna	CP000282.1 Saccharophagus degradans 2-40, complete genome	4693459	4742795	C=CNC(CCCN)C(=O)O	4712430	4726893	O=C(O)C(NC(=O)CC)CCCN	nonribosomal peptide|type 1 polyketide	both methods
GCA_000013745.1_ASM1374v1_genomic.fna	CP000301.1 Rhodopseudomonas palustris BisB18, complete genome	2201678	2267887	NC([*])C(=O)NC(C(C)C)C(=O)NC(CC(=O)N)C(=O)NC(CC(C)C)C(=O)NC([*])C(=O)O	2225195	2254801	N.O=C(N)CC(NC(=O)C(NC(=O)C(N)CO)C(C)C)C(=O)NC(C(=O)N)CC(C)C	nonribosomal peptide	both methods
GCA_000013745.1_ASM1374v1_genomic.fna	CP000301.1 Rhodopseudomonas palustris BisB18, complete genome	3311970	3379621	CC(O)NC(CS)C(=O)NC(CS)C(=O)O	3320042	3360036	O=C(O)C2(N=C(C1(N=C(CC(O)CCCCCCCCC)SC1)(C))SC2)(C).C	nonribosomal peptide|type 1 polyketide	both methods
GCA_000013745.1_ASM1374v1_genomic.fna	CP000301.1 Rhodopseudomonas palustris BisB18, complete genome	3697253	3763973	CC(=O)NC(CC(=O)O)C(=O)NC([*])C(=O)NC(C(C)C)C(=O)O	3706277	3750620	N.O=C(O)C(NC(=O)C(NC(=O)C1N(C(=O)CC(=O)CCCCCCCCC)CCC1)Cc2cnc[nH]2)C(C)C	nonribosomal peptide|type 1 polyketide	both methods
GCA_000013765.1_ASM1376v1_genomic.fna	CP000302.1 Shewanella denitrificans OS217, complete genome	694113	744364	NC([*])C(=O)NC([*])C(=O)O	711868	731841	O=C(O)C(N)(C)CO.O=C(O)C1N=C(C(N)C(C)C)SC1	nonribosomal peptide	both methods
GCA_000013765.1_ASM1376v1_genomic.fna	CP000302.1 Shewanella denitrificans OS217, complete genome	1315399	1386140	N1C(CCC1)C(=O)NCC(=O)NC(C(C)C)C(=O)NC(C(C)C)C(=O)NC(C)C(=O)O	1326803	1343203	O=CCP(=O)(O)O.O	phosphonate	both methods
GCA_000013765.1_ASM1376v1_genomic.fna	CP000302.1 Shewanella denitrificans OS217, complete genome	1315399	1386140	N1C(CCC1)C(=O)NCC(=O)NC(C(C)C)C(=O)NC(C(C)C)C(=O)NC(C)C(=O)O	1351942	1370225	O=C(O)C(NC(=O)C(NC(=O)C(NC(=O)CNC(=O)C(N)CC(C)C)C(C)C)C(C)C)C	nonribosomal peptide	both methods
GCA_000013765.1_ASM1376v1_genomic.fna	CP000302.1 Shewanella denitrificans OS217, complete genome	4205155	4264660	CC(=O)NC(CC(=O)O)C(=O)NC([*])C(=O)NC(Cc1ccccc1)C(=O)O	4219734	4245607	N.O=C(O)CC(NC(=O)CC(=O)CCCCCCCCCCCCC)C(=O)NC(C(=O)NC(C(=O)O)Cc1ccccc1)C(C(=O)O)C	nonribosomal peptide|type 1 polyketide	both methods
GCA_000013765.1_ASM1376v1_genomic.fna	CP000302.1 Shewanella denitrificans OS217, complete genome	4469804	4520983	NC(C(O)C)C(=O)NC([*])C(=O)O	4489804	4504034	O=C(O)C(NC(=O)C(N)C(O)C)CCCCN	nonribosomal peptide	both methods
GCA_000013925.2_ASM1392v2_genomic.fna	BX649209.1 Mycobacterium ulcerans plasmid pMUM001, complete plasmid genome	10053	161592	C=CC=CC(C)CC(C)=CC(C)CCC(O)C(C)=CC(C)CC=CC(=O)O	30053	141592	O=C1OC(C=CCCC=CC(CC(=CCC(O)C(CC(=CC(CC=CC)C)C)C)C)C)CC(O)CC=C(C=CC=C(C=C(C=C1)C)C)C	type 1 polyketide	both methods
GCA_000013925.2_ASM1392v2_genomic.fna	CP000325.1 Mycobacterium ulcerans Agy99, complete genome	1785149	1921789	CCCC(=O)NC([*])C(=O)O	1795251	1822169	O=P(O)(O)O.O=C(O)CCC	type 1 polyketide	both methods
GCA_000013925.2_ASM1392v2_genomic.fna	CP000325.1 Mycobacterium ulcerans Agy99, complete genome	1785149	1921789	CCCC(=O)NC([*])C(=O)O	1872619	1881526	O=C(O)CCc1cccc(C=CC)c1	other	both methods
GCA_000013925.2_ASM1392v2_genomic.fna	CP000325.1 Mycobacterium ulcerans Agy99, complete genome	2178381	2286098	C(C)C(O)C(C)C(O)C(C)CC(C)=CCC(=O)C(C)CCCNC([*])C(=O)O	2203287	2271101	O=C(O)CCCC(=O)CCCCCCCCC	nonribosomal peptide|type 1 polyketide	both methods
GCA_000013925.2_ASM1392v2_genomic.fna	CP000325.1 Mycobacterium ulcerans Agy99, complete genome	2501415	2553745	C([*])C(-O)CCC(=O)O	2512119	2533863	O=C(O)CCCC	type 1 polyketide	both methods
GCA_000013925.2_ASM1392v2_genomic.fna	CP000325.1 Mycobacterium ulcerans Agy99, complete genome	2921066	2969662	NC([*])C(=O)NC(C(O)C)C(=O)O	2930841	2955412	O=C(O)C(NC(=O)C(N)CO)C(O)C	nonribosomal peptide	both methods
GCA_000013925.2_ASM1392v2_genomic.fna	CP000325.1 Mycobacterium ulcerans Agy99, complete genome	4011195	4071446	NC(CS)C(=O)NC(CCCCN)C(=O)NC([*])C(=O)C(C)C(O)C(=O)O	4029685	4059363	O=C(O)C2N=C(C(NC(=O)C(C(O)C(NC(=O)c1ccccc1(O))CCCCN)C)CCCCN)SC2	nonribosomal peptide|type 1 polyketide	both methods
GCA_000013925.2_ASM1392v2_genomic.fna	CP000325.1 Mycobacterium ulcerans Agy99, complete genome	5234710	5285160	NC(C(O)C)C(=O)O	5254710	5276718	O=C(O)C(N)C(O)C	nonribosomal peptide	both methods
GCA_000014065.1_ASM1406v1_genomic.fna	CP000377.1 Ruegeria sp. TM1040 chromosome, complete genome	2508232	2560267	C=CNC([*])C(=O)O	2528232	2540974	[H]C(=O)NC(C=CC(=O)O)C	nonribosomal peptide|type 1 polyketide	both methods
GCA_000014165.1_ASM1416v1_genomic.fna	CP000384.1 Mycobacterium sp. MCS, complete genome	253323	309462	CC(O)CCC(=O)O	255314	300362	C.O=C(O)CCCC(O)CCCCCCCCC	nonribosomal peptide|type 1 polyketide	both methods
GCA_000014165.1_ASM1416v1_genomic.fna	CP000384.1 Mycobacterium sp. MCS, complete genome	2962572	3020364	C(C)C(O)C(C)C(=O)C(C)C(O)CC(=O)C(=O)O	2982415	3007090	O=C(O)CC(=O)C(C(=O)CC)C	type 1 polyketide	both methods
GCA_000014165.1_ASM1416v1_genomic.fna	CP000384.1 Mycobacterium sp. MCS, complete genome	3654781	3719260	C([*])C(-O)NC([*])C(=O)C(C)C(O)NC(CCCCN)C(=O)NC(CCCCN)C(=O)O	3674781	3703823	O=C1OC(C(C(=O)NC(C2=NC(C=C1C)CS2)CCCCN)C)C(NC(=O)c3ccccc3(O))CCCCN	nonribosomal peptide|type 1 polyketide	both methods
GCA_000014165.1_ASM1416v1_genomic.fna	CP000384.1 Mycobacterium sp. MCS, complete genome	5284291	5329838	C(C)C(=O)C(=O)O	5304291	5311786	O=C(O)C(C(=O)CCCCCCCCC)C	nonribosomal peptide|type 1 polyketide	both methods
GCA_000014245.1_ASM1424v1_genomic.fna	CP000390.1 Chelativorans sp. BNC1, complete genome	2748539	2801329	NC([*])C(=O)CC(=O)NCC(=O)O	2768539	2784927	N.O=C(C)NCC(=O)NC(C(=O)O)C(C)CC	nonribosomal peptide|type 1 polyketide	both methods
GCA_000014265.1_ASM1426v1_genomic.fna	CP000393.1 Trichodesmium erythraeum IMS101, complete genome	4595360	4638954	N1C(CCC1)C(=O)O	4614965	4618961	O=C(O)C1NCC(C)C1	nonribosomal peptide	both methods
GCA_000014265.1_ASM1426v1_genomic.fna	CP000393.1 Trichodesmium erythraeum IMS101, complete genome	5849315	5911401	CCNC([*])C(=O)C=CCC(=O)C(=O)O	5869315	5891401	O=C(O)CC(=O)C=CCC	nonribosomal peptide|type 1 polyketide	both methods
GCA_000014565.1_ASM1456v1_genomic.fna	CP000431.1 Rhodococcus jostii RHA1, complete genome	125573	222790	NC([*])C(=O)NC(CO)C(=O)NC(CC(C)C)C(=O)NC([*])C(=O)NC(C(O)C)C(=O)NC(C(C)CC)C(=O)NC([*])C(=O)NC([*])C(=O)NC(CO)C(=O)NC(CC(C)C)C(=O)NC(CO)C(=O)NC([*])C(=O)NC([*])C(=O)NC([*])C(=O)NC(CO)C(=O)NC(CO)C(=O)O	144520	204019	O=C(NC(C(=O)NC(C(=O)NC1C(=O)NC(C(=O)NC(C(=O)NC(C(=O)NC(C(=O)NC(C(=O)NC(C(=O)NC(C(=O)NC(C(=O)NC(C(=O)NC(C(=O)NC(C(=O)NC(C(=O)NC(C(=O)OC1)Cc2ccccc2)Cc4c[nH]c3ccccc34)C(O)C)Cc5ccccc5)Cc7c[nH]c6ccccc67)CO)Cc9c[nH]c8ccccc89)CO)CO)Cc%11c[nH]c%10ccccc%10%11)Cc%13c[nH]c%12ccccc%12%13)Cc%15c[nH]c%14ccccc%14%15)CO)CO)Cc%17c[nH]c%16ccccc%16%17)c%18cccc(O)c%18(O)	nonribosomal peptide	both methods
GCA_000014565.1_ASM1456v1_genomic.fna	CP000431.1 Rhodococcus jostii RHA1, complete genome	257752	326939	NC([*])C(=O)NC([*])C(=O)NC([*])C(=O)NC([*])C(=O)NC(C(O)C)C(=O)NC([*])C(=O)NC([*])C(=O)NC(C(O)C)C(=O)O	266980	308578	O=C(NC(C(=O)NC(C(=O)NC(C(=O)NC(C(=O)NC(C(=O)NC(C(=O)NC(C(=O)NC(C(=O)NC(C(=O)NC(C(=O)NC(C(=O)NC(C(=O)NC1C(=O)NC(C(=O)NC(C(=O)OC1(C))Cc3c[nH]c2ccccc23)Cc5c[nH]c4ccccc45)Cc7c[nH]c6ccccc67)CO)C(c8ccccc8)C)Cc%10c[nH]c9ccccc9%10)C(O)C)Cc%12c[nH]c%11ccccc%11%12)Cc%14c[nH]c%13ccccc%13%14)C(O)C)Cc%16c[nH]c%15ccccc%15%16)CO)C(c%17ccccc%17)C)Cc%19c[nH]c%18ccccc%18%19)c%20cccc(O)c%20(O)	nonribosomal peptide	both methods
GCA_000014565.1_ASM1456v1_genomic.fna	CP000431.1 Rhodococcus jostii RHA1, complete genome	2297420	2364003	NC(C(O)C)C(=O)NC([*])C(=O)CC(=O)NC([*])C(=O)NC([*])C(=O)NC([*])C(=O)O	2316978	2347964	O=C(C=CC=CCCCCC(C)C)NC(C(=O)NC(C(=O)NC(C(=O)NC(C(=O)NC(C(=O)O)Cc2c[nH]c1ccccc12)Cc4c[nH]c3ccccc34)Cc6c[nH]c5ccccc56)Cc7ccccc7)C(O)C	nonribosomal peptide	both methods
GCA_000014565.1_ASM1456v1_genomic.fna	CP000431.1 Rhodococcus jostii RHA1, complete genome	2412530	2470165	NC(C(O)C)C(=O)NC([*])C(=O)O	2432520	2454112	O=C(O)C(NC(=O)C(NC(=O)c1cccc(O)c1(O))C(O)C)Cc2ccccc2	nonribosomal peptide	both methods
GCA_000014565.1_ASM1456v1_genomic.fna	CP000431.1 Rhodococcus jostii RHA1, complete genome	2512630	2565797	NC(Cc1ccccc1)C(=O)NC(CC(C)C)C(=O)NC([*])C(=O)NC(CCC(=O)O)C(=O)O	2531630	2546342	O=C(O)C(NC(=O)C(NC(=O)C(NC(=O)C(NC(=O)CCCCCCCCC(C)C)Cc2c[nH]c1ccccc12)CO)Cc4c[nH]c3ccccc34)CO	nonribosomal peptide	both methods
GCA_000014565.1_ASM1456v1_genomic.fna	CP000431.1 Rhodococcus jostii RHA1, complete genome	4251124	4294619	C(C)C(=O)C(=O)O	4268122	4275107	O=C(O)C(C(=O)CCCCCCCCC)C	nonribosomal peptide|type 1 polyketide	both methods
GCA_000014565.1_ASM1456v1_genomic.fna	CP000431.1 Rhodococcus jostii RHA1, complete genome	4424143	4474727	C(C)=CC=CC(=O)O	4429536	4454727	O=C(O)C=CCC	type 1 polyketide	both methods
GCA_000014565.1_ASM1456v1_genomic.fna	CP000431.1 Rhodococcus jostii RHA1, complete genome	4951635	5007351	NC(CCCN)C(=O)NC(CO)C(=O)NC([*])C(=O)NC(CCCN(O)C(=O)C)C(=O)O	4967415	4987611	[H]C(=O)NCCCC(NC(=O)C=CC=CCCCCCCC)C(=O)NC1C(=O)NC(C(=O)NC(C(=O)OC1)CCCN(O)C(=O)C)CCCN(O)C(=O)C	nonribosomal peptide	both methods
GCA_000014565.1_ASM1456v1_genomic.fna	CP000431.1 Rhodococcus jostii RHA1, complete genome	5374961	5459651	NC([*])C(=O)NC(C(O)C)C(=O)NC([*])C(=O)NC([*])C(=O)NC(C(O)C)C(=O)NC([*])C(=O)NC([*])C(=O)NC([*])C(=O)NC(CO)C(=O)NC(C(O)C)C(=O)NC([*])C(=O)NC([*])C(=O)O	5385453	5450399	O=C(NC(C(=O)NC(C(=O)NC(C(=O)NC(C(=O)NC(C(=O)NC(C(=O)NC(C(=O)NC(C(=O)NC(C(=O)NC1C(=O)NC(C(=O)NC(C(=O)OC1(C))Cc2ccccc2)Cc4c[nH]c3ccccc34)Cc6c[nH]c5ccccc56)Cc8c[nH]c7ccccc78)C(O)C)Cc%10c[nH]c9ccccc9%10)Cc%12c[nH]c%11ccccc%11%12)Cc%14c[nH]c%13ccccc%13%14)C(O)C)CO)Cc%16c[nH]c%15ccccc%15%16)c%17cccc(O)c%17(O)	nonribosomal peptide	both methods
GCA_000014565.1_ASM1456v1_genomic.fna	CP000431.1 Rhodococcus jostii RHA1, complete genome	5761829	5898295	NC([*])C(=O)NC(CO)C(=O)NC([*])C(=O)NC(CO)C(=O)NC([*])C(=O)NC([*])C(=O)NC([*])C(=O)NC([*])C(=O)NC(C(O)C)C(=O)NC([*])C(=O)NC([*])C(=O)NC([*])C(=O)NC([*])C(=O)NC(CO)C(=O)NC([*])C(=O)NC([*])C(=O)NC([*])C(=O)O	5781717	5797356	O=C(NC(C(=O)NC1C(=O)NC(C(=O)NC(C(=O)OC1)CO)Cc3c[nH]c2ccccc23)Cc5c[nH]c4ccccc45)c6cccc(O)c6(O)	nonribosomal peptide	both methods
GCA_000014565.1_ASM1456v1_genomic.fna	CP000431.1 Rhodococcus jostii RHA1, complete genome	5761829	5898295	NC([*])C(=O)NC(CO)C(=O)NC([*])C(=O)NC(CO)C(=O)NC([*])C(=O)NC([*])C(=O)NC([*])C(=O)NC([*])C(=O)NC(C(O)C)C(=O)NC([*])C(=O)NC([*])C(=O)NC([*])C(=O)NC([*])C(=O)NC(CO)C(=O)NC([*])C(=O)NC([*])C(=O)NC([*])C(=O)O	5812250	5849199	O=C4NC(=Nc1c4(ncn1C3OC(COP(=O)(O)OP(=O)(O)OC2OC(C)C(O)C(O)C2(O))C(O)C3(O)))N.O=CNc%15cccc(C(=O)NC(C(=O)NC(C(=O)NC(C(=O)NC(C(=O)NC1C(=O)NC(C(=O)NC(C(=O)NC(C(=O)OC1(C))Cc3c[nH]c2ccccc23)Cc4ccccc4)Cc6c[nH]c5ccccc56)Cc8c[nH]c7ccccc78)Cc%10c[nH]c9ccccc9%10)Cc%12c[nH]c%11ccccc%11%12)Cc%14c[nH]c%13ccccc%13%14)c%15(O)	nonribosomal peptide	both methods
GCA_000014565.1_ASM1456v1_genomic.fna	CP000431.1 Rhodococcus jostii RHA1, complete genome	5761829	5898295	NC([*])C(=O)NC(CO)C(=O)NC([*])C(=O)NC(CO)C(=O)NC([*])C(=O)NC([*])C(=O)NC([*])C(=O)NC([*])C(=O)NC(C(O)C)C(=O)NC([*])C(=O)NC([*])C(=O)NC([*])C(=O)NC([*])C(=O)NC(CO)C(=O)NC([*])C(=O)NC([*])C(=O)NC([*])C(=O)O	5856819	5880006	O=C(NC(C(=O)NC1C(=O)NC(C(=O)NC(C(=O)NC(C(=O)OC1)CO)CO)Cc2ccccc2)Cc4c[nH]c3ccccc34)c5cccc(O)c5(O)	nonribosomal peptide	both methods
GCA_000014565.1_ASM1456v1_genomic.fna	CP000431.1 Rhodococcus jostii RHA1, complete genome	6532350	6639308	NC(CO)C(=O)NC(C(C)C)C(=O)NC([*])C(=O)NC([*])C(=O)NC(C(O)C)C(=O)NC([*])C(=O)NC(CO)C(=O)NC([*])C(=O)NC(CCC(=O)N)C(=O)O	6566977	6613731	O=C(O)C(N)CC1=CC=C(C=C1)[N+](=O)[O-].O=C(O)CC(NC(=O)C(NC(=O)C(NC(=O)c1cccc(O)c1(O))CO)Cc3c[nH]c2ccccc23)C(=O)NC(C(=O)NC(C(=O)NC(C(=O)NC(C(=O)NC(C(=O)NC(C(=O)O)CO)Cc5c[nH]c4ccccc45)CO)Cc7c[nH]c6ccccc67)C(O)C)Cc8ccccc8	nonribosomal peptide	both methods
GCA_000014565.1_ASM1456v1_genomic.fna	CP000431.1 Rhodococcus jostii RHA1, complete genome	7139551	7196042	NC([*])C(=O)NC([*])C(=O)NC([*])C(=O)NC([*])C(=O)O	7159551	7178926	O=C(O)C(OC1C=C(C=CC1(N))C(=O)O)=C.O=C(O)C(NC(=O)C(NC(=O)C(NC(=O)C(NC(=O)c1cccc(O)c1(O))Cc2ccccc2)Cc3ccccc3)CO)CO	nonribosomal peptide	both methods
GCA_000014725.1_ASM1472v1_genomic.fna	CP000448.1 Syntrophomonas wolfei subsp. wolfei str. Goettingen G311, complete genome	1221494	1269411	NC(CC(C)C)C(=O)NC([*])C(=O)O	1241494	1250115	O=CC(NC(=O)C(NC(=O)CC(O)CCCCCCCCCCCCC)CC(C)C)Cc1ccccc1	nonribosomal peptide	both methods
GCA_000014805.1_ASM1480v1_genomic.fna	CP000462.1 Aeromonas hydrophila subsp. hydrophila ATCC 7966, complete genome	2721865	2776209	NC([*])C(=O)NC([*])C(=O)O	2741865	2757464	O=C(O)C(NC(=O)C(NC(=O)c1cccc(O)c1(O))CCCCN)CC(C)C	nonribosomal peptide	both methods
GCA_000015005.1_ASM1500v1_genomic.fna	CP000480.1 Mycobacterium smegmatis str. MC2 155, complete genome	498	61252	NC(CCCN)C(=O)NCCC(=O)NC(CCCN)C(=O)NC(C(O)C)C(=O)NC(CCCN)C(=O)NC(CO)C(=O)O	14129	48238	[H]C(=O)NCCCC(NC(=O)CCNC(=O)C(N)CCCN)C(=O)NC(C(=O)NC(C(=O)NC(C(=O)O)CO)CCCN)C(O)C	nonribosomal peptide	both methods
GCA_000015005.1_ASM1500v1_genomic.fna	CP000480.1 Mycobacterium smegmatis str. MC2 155, complete genome	428651	508656	NC(Cc1ccccc1)C(=O)NC(C)C(=O)NC(C)COCC(O)CCC(=O)O	421905	489095	O=CC(NC(=O)C(NC(=O)C(NC(=O)C(NC(=O)CCCC(OC1OC(CO)C(O)C(O)C1(NC(=O)C))CCCCCCCCC)Cc2ccccc2)C(OC3OC(C)C(OC)C(N)C3)C)C)C(O)C	nonribosomal peptide|type 1 polyketide	both methods
GCA_000015005.1_ASM1500v1_genomic.fna	CP000480.1 Mycobacterium smegmatis str. MC2 155, complete genome	3741064	3805612	NC(C)C(=O)NC([*])C(=O)O	3778219	3785944	O=C1NC(C=NC1C)C(O)C	nonribosomal peptide	both methods
GCA_000015005.1_ASM1500v1_genomic.fna	CP000480.1 Mycobacterium smegmatis str. MC2 155, complete genome	4565430	4625263	NC(CS)C(=O)C(C)C(O)NC(CCCCN)C(=O)NC(CCCCN)C(=O)O	4585319	4616138	O=C(O)C(NC(=O)C(NC(=O)C2N=C(C(C(O)c1ccccc1(O))C)SC2)CCCCN)CCCCN	nonribosomal peptide|type 1 polyketide	both methods
GCA_000015005.1_ASM1500v1_genomic.fna	CP000480.1 Mycobacterium smegmatis str. MC2 155, complete genome	6436943	6481447	C(C)C(=O)C(=O)O	6456739	6464217	O=C(O)C(C(=O)CCCCCCCCC)C	nonribosomal peptide|type 1 polyketide	both methods
GCA_000015065.1_ASM1506v1_genomic.fna	CP000485.1 Bacillus thuringiensis str. Al Hakam, complete genome	2239920	2289651	NCC(=O)NC(C(O)C)C(=O)O	2258708	2272097	O=C(O)C(NC(=O)CNC(=O)c1cccc(O)c1(O))C(O)C	nonribosomal peptide	both methods
GCA_000015125.1_ASM1512v1_genomic.fna	CP000492.1 Chlorobium phaeobacteroides DSM 266, complete genome	581545	632514	NC([*])C(=O)NC([*])C(=O)O	592054	608736	O=C(O)C(NC(=O)C(N)Cc1ccccc1)CCCCN	nonribosomal peptide	both methods
GCA_000015165.1_ASM1516v1_genomic.fna	CP000494.1 Bradyrhizobium sp. BTAi1, complete genome	1112048	1182028	NC(CC(=O)O)C(=O)NCC(=O)NC(Cc1ccccc1)C(=O)NCC(=O)NC([*])C(=O)NC(CCC(=O)O)C(=O)NCC(=O)NC([*])C(=O)O	1128660	1163121	O=C(O)CC(NC(=O)CC(O)C)C(=O)NCC(=O)NC(C(=O)NCC(=O)NC(C(=O)NC1C(=O)NCC(=O)NC(C(=O)OC1)CCCNO)CCCNO)Cc2ccccc2	nonribosomal peptide	both methods
GCA_000015165.1_ASM1516v1_genomic.fna	CP000494.1 Bradyrhizobium sp. BTAi1, complete genome	3843834	3896655	NC(CO)C(=O)NC([*])C(=O)NC([*])C(=O)NC([*])C(=O)O	3863603	3899889	O=C(O)CCC(NC(=O)CNC(=O)C(NC(=O)C(N)CO)Cc2c[nH]c1ccccc12)C(=O)N	nonribosomal peptide	both methods
GCA_000015165.1_ASM1516v1_genomic.fna	CP000494.1 Bradyrhizobium sp. BTAi1, complete genome	4275678	4339089	NC(CC(C)C)C(=O)O	4309694	4320802	O=CC(NC(=O)c2cccc(O)c2(OC1OC(C)C(NO)C(O)C1(O)))Cc4c[nH]c3ccccc34	homoserine lactone|nonribosomal peptide	both methods
GCA_000015165.1_ASM1516v1_genomic.fna	CP000494.1 Bradyrhizobium sp. BTAi1, complete genome	5009374	5054670	NC([*])C(=O)NC([*])C(=O)O	5028326	5034830	O=C(O)C(NC(=O)C1CCC(O)C(O)C1)CN	nonribosomal peptide	both methods
GCA_000015165.1_ASM1516v1_genomic.fna	CP000494.1 Bradyrhizobium sp. BTAi1, complete genome	7072455	7158668	NC(CC(C)C)C(=O)NC(CO)C(=O)NC(C)C(=O)NC(C(C)C)C(=O)NC(C(C)C)C(=O)NC(C)C(=O)NC(CO)C(=O)NC(CC(C)C)C(=O)NC(CC(C)C)C(=O)NC(C(O)C)C(=O)NC(CO)C(=O)NC(CO)C(=O)NC(C(C)C)C(=O)NC(CC(C)C)C(=O)O	7087019	7138668	O=C(NC1C(=O)NC(C(=O)NC(C(=O)NC(C(=O)NC(C(=O)NC(C(=O)NC(C(=O)NC(C(=O)NC(C(=O)NC(C(=O)NC(C(=O)NC(C(=O)NC(C(=O)OC1)CC(C)C)C(C)C)CO)CO)C(O)C)CC(C)C)CC(C)C)CO)C)C(C)C)C(C)C)C)C(N)CC(C)C	nonribosomal peptide	both methods
GCA_000015305.1_ASM1530v1_genomic.fna	CP000511.1 Mycobacterium vanbaalenii PYR-1, complete genome	1007654	1069024	CC(=O)NC([*])C(=O)CC(O)CCC(=O)O	1027475	1049625	O=C(O)CCCC(O)C(NC(=O)CC(=O)CCCCCCCCC)CO	nonribosomal peptide|type 1 polyketide	both methods
GCA_000015305.1_ASM1530v1_genomic.fna	CP000511.1 Mycobacterium vanbaalenii PYR-1, complete genome	3278090	3343541	C(C)=CC(C)C(O)C(C)=CC(C)=CCC(=O)C(=O)O	3290304	3330363	O=C(O)C(=CC(C(O)CCCCCCCCC)C)C	nonribosomal peptide|type 1 polyketide	both methods
GCA_000015305.1_ASM1530v1_genomic.fna	CP000511.1 Mycobacterium vanbaalenii PYR-1, complete genome	4074902	4139880	C([*])C(-O)NC([*])C(=O)C([*])C(-O)NC(CCCCN)C(=O)NC(CCCCN)C(=O)O	4091084	4128435	O=C(O)C2N=C(C(=CC(NC(=O)C(NC(=O)C(C(O)c1ccccc1(O))C)CCCCN)CCCCN)C)SC2	nonribosomal peptide|type 1 polyketide	both methods
GCA_000015305.1_ASM1530v1_genomic.fna	CP000511.1 Mycobacterium vanbaalenii PYR-1, complete genome	6002513	6048036	C(C)C(=O)C(=O)O	6022513	6029982	O=C(O)C(C(=O)CCCCCCCCC)C	nonribosomal peptide|type 1 polyketide	both methods
GCA_000015325.1_ASM1532v1_genomic.fna	CP000512.1 Acidovorax citrulli AAC00-1, complete genome	4102478	4159098	NC([*])C(=O)CC(O)NC(CO)C(=O)NC([*])C(=O)NC(C(O)C)C(=O)NC(CC(=O)O)C(=O)O	4104256	4145562	O=C(O)CC(NC(=O)C(NC(=O)C(NC(=O)C(NC(=O)CC(O)C(NC(=O)CC(O)C)CO)CO)CCCNO)C(OS(=O)(=O)O)C)C(=O)O	nonribosomal peptide|type 1 polyketide	both methods
GCA_000015325.1_ASM1532v1_genomic.fna	CP000512.1 Acidovorax citrulli AAC00-1, complete genome	5173955	5218305	NC(CO)C(=O)O	5193955	5206542	O=CC(NC(=O)c2cccc(O)c2(OC1OC(C)C(OC)C(N)C1))CO	nonribosomal peptide	both methods
GCA_000015405.1_ASM1540v1_genomic.fna	CP000518.1 Mycobacterium sp. KMS, complete genome	260663	316802	CC(O)CCC(=O)O	262654	307702	C.O=C(O)CCCC(O)CCCCCCCCC	nonribosomal peptide|type 1 polyketide	both methods
GCA_000015405.1_ASM1540v1_genomic.fna	CP000518.1 Mycobacterium sp. KMS, complete genome	2980460	3038252	C(C)C(O)C(C)C(=O)C(C)C(O)CC(=O)C(=O)O	3000303	3024978	O=C(O)CC(=O)C(C(=O)CC)C	type 1 polyketide	both methods
GCA_000015405.1_ASM1540v1_genomic.fna	CP000518.1 Mycobacterium sp. KMS, complete genome	3683063	3747542	C([*])C(-O)NC([*])C(=O)C(C)C(O)NC(CCCCN)C(=O)NC(CCCCN)C(=O)O	3703063	3732105	O=C(O)C2N=C(C(NC(=O)C(=CC(C(O)C(NC(=O)c1ccccc1(O))CCCCN)C)C)CCCCN)SC2	nonribosomal peptide|type 1 polyketide	both methods
GCA_000015405.1_ASM1540v1_genomic.fna	CP000518.1 Mycobacterium sp. KMS, complete genome	5321913	5367460	C(C)C(=O)C(=O)O	5341913	5349408	O=C(O)C(C(=O)CCCCCCCCC)C	nonribosomal peptide|type 1 polyketide	both methods
GCA_000015565.1_ASM1556v1_genomic.fna	CP000542.1 Verminephrobacter eiseniae EF01-2, complete genome	2728652	2791292	NC(CS)C(=O)CC(O)C(=O)O	2748652	2781047	O=C(O)C(C(O)C(N)CS)(C)C	nonribosomal peptide|type 1 polyketide	both methods
GCA_000015705.1_ASM1570v1_genomic.fna	CP000554.1 Prochlorococcus marinus str. MIT 9303, complete genome	951931	999269	NC([*])C(=O)NC([*])C(=O)O	971356	979269	O=CC(N)Cc2c[nH]c1ccccc12	nonribosomal peptide	both methods
GCA_000016285.1_ASM1628v1_genomic.fna	CP000635.1 Agrobacterium vitis S4 plasmid pAtS4b, complete sequence	76774	130435	NC(CC(C)C)C(=O)NCCC(=O)NC(CC(=O)N)C(=O)NCC(=O)NC(C(C)C)C(=O)O	74454	116480	[H]C(=O)NC(C(=O)NC(C(=O)N(C)C(C(=O)NCC(=O)NC(C(=O)O)C(C)C)CC(=O)N)COS(=O)(=O)O)CC(C)C.O=S(=O)(O)O	nonribosomal peptide	both methods
GCA_000016285.1_ASM1628v1_genomic.fna	CP000638.1 Agrobacterium vitis S4 plasmid pAtS4e, complete sequence	234028	310926	NCC(=O)NCC(=O)CC(O)NC([*])C(=O)CC(O)NC(C)C(=O)NC(C)C(=O)O	240617	299899	N.O=CCC(O)CNC(=O)CNC(=O)C(NC(=O)C(NC(=O)CC(=O)CCCCCCCCC)C)C	nonribosomal peptide|type 1 polyketide	both methods
GCA_000016365.1_ASM1636v1_genomic.fna	CP000656.1 Mycobacterium gilvum PYR-GCK, complete genome	381661	437915	CC(O)CCC(=O)O	400670	420780	O=C(O)CCCC(O)CCCCCCCCC	nonribosomal peptide|type 1 polyketide	both methods
GCA_000016365.1_ASM1636v1_genomic.fna	CP000656.1 Mycobacterium gilvum PYR-GCK, complete genome	1195369	1240119	C(C)C(=O)C(=O)O	1213022	1220304	O=C(O)C(C(=O)CCCCCCCCC)C	nonribosomal peptide|type 1 polyketide	both methods
GCA_000016365.1_ASM1636v1_genomic.fna	CP000656.1 Mycobacterium gilvum PYR-GCK, complete genome	2796580	2860334	C([*])C(-O)NC([*])C(=O)C(C)C(O)NC(CCCCN)C(=O)NC(CCCCN)C(=O)O	2810885	2841142	O=C(O)C2N=C(C(C(O)C(NC(=O)C(NC(=O)C(C(O)c1ccccc1(O))C)CCCCN)CCCCN)C)SC2	nonribosomal peptide|type 1 polyketide	both methods
GCA_000016365.1_ASM1636v1_genomic.fna	CP000656.1 Mycobacterium gilvum PYR-GCK, complete genome	3562185	3629559	C(C)=CC(C)C(O)C(C)=CC(C)=CCC(=O)C(=O)O	3571796	3615499	O=C(O)C(C(O)CCCCCCCCC)C	nonribosomal peptide|type 1 polyketide	both methods
GCA_000016425.1_ASM1642v1_genomic.fna	CP000667.1 Salinispora tropica CNB-440, complete genome	2941800	3092465	NC(C(C)C)C(=O)O	2952453	2998546	O=C(O)CC(O)C2N=C(C(C)C(C(=O)O)N(C(=O)C1CCC(OS(=O)(=O)O)C(O)C1)C)SC2.C	nonribosomal peptide|type 1 polyketide	both methods
GCA_000016425.1_ASM1642v1_genomic.fna	CP000667.1 Salinispora tropica CNB-440, complete genome	2941800	3092465	NC(C(C)C)C(=O)O	3061523	3082628	O=C(O)C(N)c1ccc(O)cc1	nonribosomal peptide	both methods
GCA_000016425.1_ASM1642v1_genomic.fna	CP000667.1 Salinispora tropica CNB-440, complete genome	3098058	3269096	C=CC=CNC(CS)C(=O)NC(CS)C(=O)NC(CS)C(=O)NC(CS)C(=O)O	3112453	3251527	O=C(O)C(NC(=O)c1ccccc1(OC))C(C2OC(=O)C=CC=CC6N=C(C5N=C(C=CC(=CC(=CC=CCC(NC(=O)C(C(O)C4N=C(C3(N=C(C=CC=CCC(O)C2)SC3)(C))SC4)C)C)C)C)SC5)SC6)C	nonribosomal peptide|type 1 polyketide	both methods
GCA_000016425.1_ASM1642v1_genomic.fna	CP000667.1 Salinispora tropica CNB-440, complete genome	4978726	5046389	NC(C(C)C)C(=O)NC(C(O)c1ccc(O)cc1)C(=O)NCC(=O)NC([*])C(=O)O	4988898	5013814	O=C1NCC(=O)NC(C=NC(C(=O)NC1)C(C)C)C	nonribosomal peptide	both methods
GCA_000016505.1_ASM1650v1_genomic.fna	CP000673.1 Clostridium kluyveri DSM 555, complete genome	1536752	1624426	NC(CS)C(=O)NC(CS)C(=O)CC(O)C(=O)O	1554645	1583017	O=C(O)C3(N=C(C2N=C(c1ccccc1(O))SC2)SC3)(C)	nonribosomal peptide	both methods
GCA_000016505.1_ASM1650v1_genomic.fna	CP000673.1 Clostridium kluyveri DSM 555, complete genome	1536752	1624426	NC(CS)C(=O)NC(CS)C(=O)CC(O)C(=O)O	1586562	1611891	O=C(O)CC(O)C(=O)C(C)C	nonribosomal peptide|type 1 polyketide	both methods
GCA_000016505.1_ASM1650v1_genomic.fna	CP000673.1 Clostridium kluyveri DSM 555, complete genome	2394654	2446709	CC(=O)NC(CC(C)C)C(=O)O	2414654	2437494	O=CC(NC(=O)CC(=O)CCCCCCCCCCCCC)CC(C)C	nonribosomal peptide|type 1 polyketide	both methods
GCA_000016565.1_ASM1656v1_genomic.fna	CP000680.1 Pseudomonas mendocina ymp, complete genome	3132680	3198320	NC(CC(=O)N)C(=O)NC([*])C(=O)NC(CO)C(=O)NC([*])C(=O)NC(CO)C(=O)NC([*])C(=O)O	3151269	3178320	O=C(O)CC(NC(=O)CCCCCCCCC)C(=O)NC(C(=O)NC(C(=O)NC(C(=O)NC1C(=O)NC(C(=O)OC1)CCCNO)CCCNO)CO)CCN	nonribosomal peptide	both methods
GCA_000016645.1_ASM1664v1_genomic.fna	CP000685.1 Flavobacterium johnsoniae UW101, complete genome	2456739	2558460	NC(C)C(=O)NC(CC(C)C)C(=O)NC([*])C(=O)NC([*])C(=O)NC(C)C(=O)NC(C)C(=O)NC(CC(=O)O)C(=O)NC([*])C(=O)NC(CC(=O)O)C(=O)NC([*])C(=O)NC(C(O)C)C(=O)NC(CC(C)C)C(=O)NC([*])C(=O)NCC(=O)O	2474793	2538460	O=CC(NC(=O)C(NC(=O)C(NC(=O)C(NC(=O)C(NC(=O)C(NC(=O)C(NC(=O)C(NC(=O)C(NC(=O)C(NC(=O)C(NC(=O)C(NC(=O)C(NC(=O)CNC(=O)CC(O)CCCCCCC)C)Cc1ccccc1)CCC(=O)O)Cc2ccccc2)C)C(C(=O)O)C)CC(=O)O)Cc3ccccc3)C)CN)C(O)C)CC(C)C)C(C)C	nonribosomal peptide	both methods
GCA_000016745.1_ASM1674v1_genomic.fna	CP000698.1 Geobacter uraniireducens Rf4, complete genome	3593914	3694250	C=CC=CC=CCC(O)C=CCC(=O)CC(O)CC(O)C(=O)O	3612298	3691450	O=C(O)CC(O)C=CC=CC=CC=CCC(O)CC(=O)C	homoserine lactone|type 1 polyketide	both methods
GCA_000016965.1_ASM1696v1_genomic.fna	CP000721.1 Clostridium beijerinckii NCIMB 8052, complete genome	268599	333116	NC(CS)C(=O)NC(CS)C(=O)NC(CS)C(=O)CC(=O)C(=O)O	286745	316297	O=CCC(=O)C3N=C(C2N=C(C1N=C(CCCCCCCCCCCCC)SC1)SC2)SC3	nonribosomal peptide|type 1 polyketide	both methods
GCA_000017105.1_ASM1710v1_genomic.fna	CP000733.1 Coxiella burnetii Dugway 5J108-111, complete genome	1530131	1576186	NC(C(C)CC)C(=O)O	1547635	1556396	O=C(O)C(NC(=O)C(N)C(C)CC)C(C)CC	nonribosomal peptide	both methods
GCA_000017145.1_ASM1714v1_genomic.fna	CP000741.1 Sinorhizobium medicae WSM419 plasmid pSMED03, complete genome	98253	191835	NC(CC(=O)N)C(=O)NC(CC(=O)N)C(=O)NC(CC(=O)N)C(=O)NC([*])C(=O)NC(C)C(=O)NC(C)C(=O)NCC(=O)NC(C)C(=O)NC(C)C(=O)NC(CC(=O)N)C(=O)NC(C(O)C)C(=O)NC(CC(=O)N)C(=O)NC(CC(=O)N)C(=O)NC(CC(=O)N)C(=O)NC(CC(C)C)C(=O)NCC(=O)O	103877	181835	[H]C(=O)NC(C(=O)NC(C(=O)NC(C(=O)NC(C(=O)NC(C(=O)NC(C(=O)NCC(=O)NC(C(=O)NC(C(=O)NC(C(=O)NC1C(=O)NC(C(=O)NC(C(=O)NC(C(=O)NC(C(=O)NCC(=O)OC1(C))CC(C)C)CC(=O)N)CC(=O)N)CC(=O)N)CC(=O)N)C)C)C)C)CC(=O)O)CC(=O)N)CC(=O)N)CC(=O)N	homoserine lactone|nonribosomal peptide	both methods
GCA_000017205.1_ASM1720v1_genomic.fna	CP000744.1 Pseudomonas aeruginosa PA7, complete genome	837286	895189	NC(CS)C(=O)NC(CS)C(=O)O	854262	892805	O=C(O)C1=CC=CC=2NC=3C=CC=CC=3(NC1=2).O=C(O)C3N=C(C2N=C(c1ccccc1(O))SC2)SC3.C	phenazine|nonribosomal peptide	both methods
GCA_000017205.1_ASM1720v1_genomic.fna	CP000744.1 Pseudomonas aeruginosa PA7, complete genome	2851292	2955620	NC(CCC(=O)O)C(=O)NC([*])C(=O)NC([*])C(=O)NC(CO)C(=O)NC([*])C(=O)NC([*])C(=O)NCC(=O)NC(C(O)C)C(=O)NC(CO)C(=O)NC([*])C(=O)O	2870157	2884042	O=C(O)CCC1NC(=O)CC(OC(=O)C(NC(=O)C(NC1(=O))CCCNC(=N)N)CCN)C	nonribosomal peptide	both methods
GCA_000017205.1_ASM1720v1_genomic.fna	CP000744.1 Pseudomonas aeruginosa PA7, complete genome	2851292	2955620	NC(CCC(=O)O)C(=O)NC([*])C(=O)NC([*])C(=O)NC(CO)C(=O)NC([*])C(=O)NC([*])C(=O)NCC(=O)NC(C(O)C)C(=O)NC(CO)C(=O)NC([*])C(=O)O	2899177	2944337	O=C(O)C(NC(=O)C(NC(=O)C(NC(=O)CNC(=O)C(NC(=O)C(NC(=O)C(N)CO)CCCNO)CCCN)C(O)C)CO)CCCNO	nonribosomal peptide	both methods
GCA_000017285.1_ASM1728v1_genomic.fna	CP000749.1 Marinomonas sp. MWYL1, complete genome	2851320	2938621	NC([*])C(=O)NC([*])C(=O)NCC(=O)NC([*])C(=O)NC([*])C(=O)NC([*])C(=O)NC(C(C)C)C(=O)NC(C(O)C)C(=O)NC(C(O)C)C(=O)NC([*])C(=O)NCC(=O)NC([*])C(=O)O	2871320	2925735	O=C1NC(C(=O)NC(C(=O)NC(C(=O)NCC(=O)NC(C(=O)N4CCCC4(C(=O)OC(C)C(NC(=O)C(NC(=O)C(N)C(C)C)C(O)C)C(=O)NC(C(=O)NC(C(=O)NC1)Cc2ccccc2)Cc3ccccc3))Cc5ccccc5)Cc6ccccc6)Cc7ccccc7)Cc8ccccc8	nonribosomal peptide	both methods
GCA_000017425.1_ASM1742v1_genomic.fna	CP000764.1 Bacillus cytotoxicus NVH 391-98, complete genome	1836670	1894856	NCC(=O)NC(C(O)C)C(=O)O	1855897	1878352	O=C(O)C(NC(=O)CNC(=O)c1cccc(O)c1(O))C(O)C	nonribosomal peptide	both methods
GCA_000017645.1_ASM1764v1_genomic.fna	CP000781.1 Xanthobacter autotrophicus Py2, complete genome	1107567	1182088	NC([*])C(=O)C(C)=CNC(CC(=O)O)C(=O)NC(CS)C(=O)CCC(=O)O	1120721	1173754	O=C(O)CCC=1N=C(C(NC(=O)C(=CC(C)C(N)C(=O)O)C)CCCN)SC=1	nonribosomal peptide|type 1 polyketide	both methods
GCA_000017645.1_ASM1764v1_genomic.fna	CP000781.1 Xanthobacter autotrophicus Py2, complete genome	3064696	3118438	NC([*])C(=O)NC(C(O)C)C(=O)NC([*])C(=O)O	3084696	3098438	O=C(O)C(NC(=O)C(NC(=O)C(NC(=O)CC(O)C)CCCNO)C(O)C)CCCNO	nonribosomal peptide	both methods
GCA_000017705.1_ASM1770v1_genomic.fna	CP000789.1 Vibrio campbellii ATCC BAA-1116 chromosome I, complete sequence	1394158	1438784	NC(CO)C(=O)O	1411356	1420815	O=C(O)C(NC(=O)c1cccc(O)c1(O))CO	nonribosomal peptide	both methods
GCA_000017705.1_ASM1770v1_genomic.fna	CP000789.1 Vibrio campbellii ATCC BAA-1116 chromosome I, complete sequence	2079865	2136052	NC(CS)C(=O)O	2093825	2121954	O=C(O)C(N)CS	nonribosomal peptide	both methods
GCA_000017845.1_ASM1784v1_genomic.fna	CP000806.1 Cyanothece sp. ATCC 51142 circular chromosome, complete sequence	3066579	3219053	NC(CO)C(=O)NC(Cc1ccc(O)cc1)C(=O)NC(CC(=O)N)C(=O)NCC(=O)NC(C(C)C)C(=O)NCC(=O)NC(C)C(=O)NC(C)C(=O)NC(CS)C(=O)CC(O)NCC(=O)CCCCCC(O)C(=O)O	3086579	3089750	O=C(O)C(N)CO	nonribosomal peptide	both methods
GCA_000017845.1_ASM1784v1_genomic.fna	CP000806.1 Cyanothece sp. ATCC 51142 circular chromosome, complete sequence	3066579	3219053	NC(CO)C(=O)NC(Cc1ccc(O)cc1)C(=O)NC(CC(=O)N)C(=O)NCC(=O)NC(C(C)C)C(=O)NCC(=O)NC(C)C(=O)NC(C)C(=O)NC(CS)C(=O)CC(O)NCC(=O)CCCCCC(O)C(=O)O	3104471	3142056	N.N.O=C(N)CC1C=NC(C(=O)NCC(=O)NC(C(=O)N1)C(C)C)Cc2ccc(O)cc2	nonribosomal peptide	both methods
GCA_000017845.1_ASM1784v1_genomic.fna	CP000806.1 Cyanothece sp. ATCC 51142 circular chromosome, complete sequence	3066579	3219053	NC(CO)C(=O)NC(Cc1ccc(O)cc1)C(=O)NC(CC(=O)N)C(=O)NCC(=O)NC(C(C)C)C(=O)NCC(=O)NC(C)C(=O)NC(C)C(=O)NC(CS)C(=O)CC(O)NCC(=O)CCCCCC(O)C(=O)O	3150636	3199747	O=C(O)CC(O)CNC(=O)C=1N=C(C(NC(=O)CC(O)C(CC(CC(NC(=O)CNC(=O)CCCCC)C)C)C)C)SC=1	nonribosomal peptide|type 1 polyketide	both methods
GCA_000018005.1_ASM1800v1_genomic.fna	CP000820.1 Frankia sp. EAN1pec, complete genome	3567547	3665804	NC(CO)C(=O)NC(CO)C(=O)NC(CO)C(=O)NC([*])C(=O)NC([*])C(=O)CC(O)C(=O)O	3586773	3618670	O=C(NC(C(=O)NC1C(=O)NC(C(=O)NC(C(=O)NC(C(=O)OC1)CO)CCCN(O)C(=O)C)CCCN(O)C(=O)C)CO)c2ccccc2(O)	nonribosomal peptide	both methods
GCA_000018005.1_ASM1800v1_genomic.fna	CP000820.1 Frankia sp. EAN1pec, complete genome	4081076	4149602	CC(=O)C=CC=CC(C)=CC(C)CCC(=O)C(=O)O	4101038	4140879	O=C(O)CC(=O)C(CC(=CC=CC=CC)C)C	type 1 polyketide	both methods
GCA_000018005.1_ASM1800v1_genomic.fna	CP000820.1 Frankia sp. EAN1pec, complete genome	4603051	4674441	CC(O)C(C)C(=O)C(C)C(O)CC(O)C(C)C(O)C([*])C(-O)	4622847	4655017	O=C(O)C(=CCC(O)C(C(O)C(C(=O)C)C)C)CC	type 1 polyketide	both methods
GCA_000018005.1_ASM1800v1_genomic.fna	CP000820.1 Frankia sp. EAN1pec, complete genome	5759203	5837450	C(C)=CC(C)=CC(=O)O	5771178	5805550	O=C(OC)C(C(=O)C(=CC(=CC(=Cc1cc(O)cc(N)c1)C)C)C)C	nonribosomal peptide|type 1 polyketide	both methods
GCA_000018005.1_ASM1800v1_genomic.fna	CP000820.1 Frankia sp. EAN1pec, complete genome	7197109	7265209	NC(CS)C(=O)NCC(=O)NC(C(O)C)C(=O)NC(CCCN)C(=O)NC([*])C(=O)NC(CCCN(O)C(=O)C)C(=O)O	7207245	7245209	[H]C(=O)O.O=C(NCC(=O)NC1C(=O)N(C)C(C(=O)NC(C(=O)NC(C2=NC(C(=O)OC1(C))CS2)CCCN(O)C(=O)C)CCCN(O)C(=O)C)CCCN(O)C(=O)C)c3ccccc3(O)	nonribosomal peptide	both methods
GCA_000018045.1_ASM1804v1_genomic.fna	CP000822.1 Citrobacter koseri ATCC BAA-895, complete genome	800840	929423	NC(C(C)C)C(=O)CCNC([*])C(=O)CC(=O)NCC(=O)NC(CS)C(=O)NC(CS)C(=O)NC(CC(=O)N)C(=O)CC(O)NC(CS)C(=O)O	818122	868327	O=C(O)CCC(NC(=O)C(NC(=O)C3N=C(CNC(=O)CC(=O)C=2N=C(CC(=O)CC(=O)C(NC(=O)CCCCCCCCCCCCC)Cc1cnc[nH]1)SC=2)SC3)Cc4ccccc4)C(C)C	nonribosomal peptide|type 1 polyketide	both methods
GCA_000018045.1_ASM1804v1_genomic.fna	CP000822.1 Citrobacter koseri ATCC BAA-895, complete genome	800840	929423	NC(C(C)C)C(=O)CCNC([*])C(=O)CC(=O)NCC(=O)NC(CS)C(=O)NC(CS)C(=O)NC(CC(=O)N)C(=O)CC(O)NC(CS)C(=O)O	891252	917934	O=C(O)C(C(O)C2N=C(c1ccccc1(O))SC2)(C)C	nonribosomal peptide|type 1 polyketide	both methods
GCA_000018045.1_ASM1804v1_genomic.fna	CP000822.1 Citrobacter koseri ATCC BAA-895, complete genome	1179157	1238096	NC(CS)C(=O)CC(O)C(=O)O	1190365	1225656	O=C(O)C(C(O)C2N=C(c1ccccc1(O))SC2)(C)C	nonribosomal peptide|type 1 polyketide	both methods
GCA_000018045.1_ASM1804v1_genomic.fna	CP000822.1 Citrobacter koseri ATCC BAA-895, complete genome	2347766	2401247	NC(CO)C(=O)O	2358887	2385956	O=C(O)C(NC(=O)c1cccc(O)c1(O))CO	nonribosomal peptide	both methods
GCA_000018085.1_ASM1808v1_genomic.fna	CP000826.1 Serratia proteamaculans 568, complete genome	3764138	3816451	NC(CO)C(=O)O	3783280	3796451	O=C(O)C(NC(=O)c1cccc(O)c1(O))CO	nonribosomal peptide	both methods
GCA_000018105.1_ASM1810v1_genomic.fna	CP000838.1 Acaryochloris marina MBIC11017 plasmid pREB1, complete sequence	178212	270030	NC(CS)C(=O)NC(CS)C(=O)C=CNCC(=O)NC([*])C(=O)NC([*])C(=O)NCC(=O)NCC(=O)NC(Cc1ccc(O)cc1)C(=O)O	192228	251844	N.O=C(O)C1N=CC(NC(=O)C=4N=C(C3N=C(CC(O)CNC(=O)CNC(=O)C(NC(=O)C(NC(=O)CNC(=O)C1(C))Cc2ccccc2)CN)SC3)SC=4)Cc5ccccc5	nonribosomal peptide|type 1 polyketide	both methods
GCA_000018265.1_ASM1826v1_genomic.fna	CP000850.1 Salinispora arenicola CNS-205, complete genome	376729	442134	NCC(=O)NC(CO)C(=O)NC(Cc1ccccc1)C(=O)NC(Cc1ccccc1)C(=O)NC([*])C(=O)O	390610	436703	O.O=C1NC(C(=O)NC(C(=O)OCC(N)C(=O)NC(C(=O)NC1)CCCCN)Cc2ccccc2)CO	RiPP|nonribosomal peptide	both methods
GCA_000018265.1_ASM1826v1_genomic.fna	CP000850.1 Salinispora arenicola CNS-205, complete genome	1377278	1466473	C(C)=CCC(=O)C(C)C(O)C(C)=CC(C)=CC(C)=CC(C)=CC(C)=CC=CC(C)=CC(=O)O	1395722	1476560	OC1OC(C)C(N(C)C)CC1.O=C(OC)C(=CC=CC(=CC(=CC(=CC(=CC(=CC(C(O)CC(=O)C(=Cc1cc(O)cc(N)c1)C)C)C)C)C)C)C)C	nonribosomal peptide|type 1 polyketide	both methods
GCA_000018265.1_ASM1826v1_genomic.fna	CP000850.1 Salinispora arenicola CNS-205, complete genome	2353421	2435941	NC(CS)C(=O)CC(O)NC([*])C(=O)O	2369209	2394313	O=C(O)CC(O)C(NC)CS.C	nonribosomal peptide|type 1 polyketide	both methods
GCA_000018265.1_ASM1826v1_genomic.fna	CP000850.1 Salinispora arenicola CNS-205, complete genome	2353421	2435941	NC(CS)C(=O)CC(O)NC([*])C(=O)O	2409268	2422679	O=C(O)C(N)Cc1cnc[nH]1	nonribosomal peptide	both methods
GCA_000018265.1_ASM1826v1_genomic.fna	CP000850.1 Salinispora arenicola CNS-205, complete genome	2744191	2792016	C([*])C(-O)NC(CCCN)C(=O)O	2756097	2778778	O=C(O)C(NC(=O)CC)CCCN	nonribosomal peptide|type 1 polyketide	both methods
GCA_000018265.1_ASM1826v1_genomic.fna	CP000850.1 Salinispora arenicola CNS-205, complete genome	3321102	3390125	NC(C(C)C)C(=O)NC([*])C(=O)NC([*])C(=O)NC([*])C(=O)O	3336881	3370450	O=C(O)C(NC(=O)C(NC(=O)C(NC(=O)C(N)C(C)C)Cc1ccccc1)COS(=O)(=O)O)Cc2ccccc2	nonribosomal peptide	both methods
GCA_000018265.1_ASM1826v1_genomic.fna	CP000850.1 Salinispora arenicola CNS-205, complete genome	3563577	3659998	CC(=O)C=CC(C)=CCC(O)CC(O)CCC(C)=CC(C)=CCC(O)CCNC([*])C(=O)O	3579759	3643483	Cl.O=CCCCC(O)C(=CC(=CCC(O)CC(O)C(=CC=CCC(=O)CCC(C)C(N)C(=O)O)C)CC)C	nonribosomal peptide|type 1 polyketide	both methods
GCA_000018265.1_ASM1826v1_genomic.fna	CP000850.1 Salinispora arenicola CNS-205, complete genome	5139275	5201455	NC(CC1=CN(C(C)(C)C=C)c2c1cccc2)C(=O)NC(CCC(=O)O)C(=O)NC(C(C)CC)C(=O)NC(Cc1ccccc1)C(=O)NC(CC(C)C)C(=O)NC(CC(C)C)C(=O)NC([*])C(=O)O	5147695	5187645	OC.O=C(O)C(NC(=O)C(Cc1ccccc1)N(C(=O)C(NC(=O)C(NC(=O)C(NC(=O)C(N(C(=O)C(N)C(O)c2ccccc2)C)C(O)c4cn(c3ccccc34)C(C)(C)C5OC5)Cc7c[nH]c6ccccc67)Cc8ccccc8)Cc9ccccc9)C)C(C=C(C)C)C	nonribosomal peptide	both methods
GCA_000018265.1_ASM1826v1_genomic.fna	CP000850.1 Salinispora arenicola CNS-205, complete genome	5525935	5582202	NC(C(C)C)C(=O)NC([*])C(=O)NCC(=O)NC([*])C(=O)O	5545935	5562202	O=CC(NC(=O)CNC(=O)CNC(=O)C(N)C(C)C)CCCCN	nonribosomal peptide	both methods
GCA_000018345.1_ASM1834v1_genomic.fna	CP000854.1 Mycobacterium marinum M, complete genome	71042	147001	CC(=O)NC(C(O)C)C(=O)NC(C(O)C)C(=O)NC([*])C(=O)NC([*])C(=O)C=CC([*])C(-O)	88975	129469	O=C(O)C(N)C(C=CC(=O)CCC(C(=O)NC1C(=O)NC(C(=O)NC(C(=O)OC1(C))C(O)C)C(O)C)C)C	nonribosomal peptide|type 1 polyketide	both methods
GCA_000018345.1_ASM1834v1_genomic.fna	CP000854.1 Mycobacterium marinum M, complete genome	400842	449485	NC([*])C(=O)NC(C(O)C)C(=O)O	411012	430259	O=C(O)C(NC(=O)C(N)CO)C(O)C	nonribosomal peptide	both methods
GCA_000018345.1_ASM1834v1_genomic.fna	CP000854.1 Mycobacterium marinum M, complete genome	824794	870812	CC(=O)CC(=O)C(=O)O	842938	851949	O=C(O)CC(=O)CC(=O)CCCCCCCCC	nonribosomal peptide|type 1 polyketide	both methods
GCA_000018345.1_ASM1834v1_genomic.fna	CP000854.1 Mycobacterium marinum M, complete genome	993259	1058711	NC([*])C(=O)NC([*])C(=O)NC(C)C(=O)NC([*])C(=O)NC(Cc1ccccc1)C(=O)NC([*])C(=O)NC([*])C(=O)NC(Cc1ccccc1)C(=O)O	1006163	1038805	O=C(O)C(NC(=O)C(NC(=O)C(NC(=O)C(NC(=O)C(NC(=O)C(NC(=O)C(NC(=O)C(NC(=O)CCc1cccc(C=CC)c1)C(O)C)C(O)C)C(O)C)C(O)C)C(O)C)C(O)C)Cc2ccccc2)C(O)C	nonribosomal peptide	both methods
GCA_000018345.1_ASM1834v1_genomic.fna	CP000854.1 Mycobacterium marinum M, complete genome	1503125	1550377	NC([*])C(=O)NC(C(O)C)C(=O)O	1516556	1541149	O=C(O)C(NC(=O)C(N)CO)C(O)C	nonribosomal peptide	both methods
GCA_000018345.1_ASM1834v1_genomic.fna	CP000854.1 Mycobacterium marinum M, complete genome	2081793	2188947	C(C)C(O)C(C)C(O)C(C)CC(C)=CCC(=O)C(C)CCCNC([*])C(=O)O	2106709	2172944	O=C(O)C=CCCCCCCCCC	nonribosomal peptide|type 1 polyketide	both methods
GCA_000018345.1_ASM1834v1_genomic.fna	CP000854.1 Mycobacterium marinum M, complete genome	2790901	2882385	C(C)CC(C)CC(=O)O	2805066	2850459	O=C(OC1OC(C)CC(N(C)C)C1(O))CCCCCCCCC	nonribosomal peptide	both methods
GCA_000018345.1_ASM1834v1_genomic.fna	CP000854.1 Mycobacterium marinum M, complete genome	2973345	3092443	NC([*])C(=O)NC([*])C(=O)O	2983450	3010380	O=P(O)(O)O.O=C(O)CCC(CC)C	type 1 polyketide	both methods
GCA_000018345.1_ASM1834v1_genomic.fna	CP000854.1 Mycobacterium marinum M, complete genome	2973345	3092443	NC([*])C(=O)NC([*])C(=O)O	3060386	3073692	O=C(O)C(NC(=O)C(NC(=O)CCc1cccc(C=CC)c1)C(O)C)Cc2ccccc2	nonribosomal peptide	both methods
GCA_000018345.1_ASM1834v1_genomic.fna	CP000854.1 Mycobacterium marinum M, complete genome	3350013	3393802	NC(Cc1ccccc1)C(=O)O	3369476	3378970	O=C(C=CC=CCCCCCCC)NC(C(=O)O)Cc1ccccc1	nonribosomal peptide	both methods
GCA_000018345.1_ASM1834v1_genomic.fna	CP000854.1 Mycobacterium marinum M, complete genome	3629591	3681480	C([*])C(-O)CCC(=O)O	3640302	3662039	O=C(O)CCCC	type 1 polyketide	both methods
GCA_000018345.1_ASM1834v1_genomic.fna	CP000854.1 Mycobacterium marinum M, complete genome	3730354	3800640	CCC(C)CNC([*])C(=O)NC([*])C(=O)NC([*])C(=O)NC([*])C(=O)NC([*])C(=O)O	3747925	3783345	O=C(NC(C(=O)NC1C(=O)NC(C(=O)NC(C(=O)NC(C(=O)OC1(C))C(O)C)Cc2ccccc2)C(O)C)C(O)C)C(CC=CCCCCCCCCC)C	nonribosomal peptide|type 1 polyketide	both methods
GCA_000018345.1_ASM1834v1_genomic.fna	CP000854.1 Mycobacterium marinum M, complete genome	3839753	3937507	NC([*])C(=O)NC(CC(C)C)C(=O)NC([*])C(=O)NC(C(O)C)C(=O)NC([*])C(=O)O	3859152	3878814	O=C1NC(C(=O)N(C)C(C(=O)N(C)C(C(=O)N(C)C(C(=O)NC1C(O)C)Cc2ccccc2)C(O)C)CO)C(O)C	nonribosomal peptide	both methods
GCA_000018345.1_ASM1834v1_genomic.fna	CP000854.1 Mycobacterium marinum M, complete genome	3964914	4058403	NC(C)C(=O)NC([*])C(=O)NC([*])C(=O)NC(C)C(=O)NC([*])C(=O)NC([*])C(=O)NC(Cc1ccccc1)C(=O)NC([*])C(=O)NC([*])C(=O)NC([*])C(=O)NC([*])C(=O)NC([*])C(=O)NC([*])C(=O)NC([*])C(=O)NC(C)C(=O)O	3984466	4049152	O=C(NC1C(=O)NC(C(=O)NC(C(=O)NC(C(=O)NC(C(=O)NC(C(=O)NC(C(=O)NC(C(=O)NC(C(=O)NC(C(=O)NC(C(=O)NC(C(=O)NC(C(=O)NC(C(=O)NC(C(=O)OC1(C))C(O)C)C(O)C)C(O)C)C(O)C)C(O)C)C(O)C)C(O)C)C(O)C)C(O)C)C(O)C)C(O)C)C(O)C)C(O)C)Cc3c[nH]c2ccccc23)CCCCCCCCC	nonribosomal peptide	both methods
GCA_000018345.1_ASM1834v1_genomic.fna	CP000854.1 Mycobacterium marinum M, complete genome	4443403	4491844	NC([*])C(=O)NC(C(O)C)C(=O)O	4460905	4472699	Cl.O=C(O)C(NC(=O)C(N)CO)C(O)C	nonribosomal peptide	both methods
GCA_000018345.1_ASM1834v1_genomic.fna	CP000854.1 Mycobacterium marinum M, complete genome	4515980	4576809	NC(CS)C(=O)NC(CCCCN)C(=O)NC([*])C(=O)C(C)C(O)C(=O)O	4534448	4565833	O=C(O)C(NC(=O)C(NC(=O)C2N=C(C(C(O)c1ccccc1(O))C)SC2)CCCCN)CCCCN	nonribosomal peptide|type 1 polyketide	both methods
GCA_000018345.1_ASM1834v1_genomic.fna	CP000854.1 Mycobacterium marinum M, complete genome	4639983	4740494	NC([*])C(=O)NC([*])C(=O)C=CC(C)=CCCC(C)C(O)C(C)=CC=CC(=O)O	4650042	4667582	O=C(O)C(NC(=O)C(NC)C(O)C)Cc1ccccc1	nonribosomal peptide	both methods
GCA_000018345.1_ASM1834v1_genomic.fna	CP000854.1 Mycobacterium marinum M, complete genome	4639983	4740494	NC([*])C(=O)NC([*])C(=O)C=CC(C)=CCCC(C)C(O)C(C)=CC=CC(=O)O	4681053	4729831	O=C(O)C=CC(=CC(C(O)CCC(=CC)C)C)C	type 1 polyketide	both methods
GCA_000018505.1_ASM1850v1_genomic.fna	CP000868.1 Burkholderia multivorans ATCC 17616 chromosome 1, complete sequence	1732787	1787433	NC([*])C(=O)NC(CC(=O)O)C(=O)NC(CO)C(=O)NC([*])C(=O)O	1747239	1767433	O=C(O)CC(NC(=O)C(N)CCCNO)C(=O)NC(C(=O)NC(C(=O)O)CCCNO)CO	nonribosomal peptide	both methods
GCA_000018565.1_ASM1856v1_genomic.fna	CP000875.1 Herpetosiphon aurantiacus DSM 785, complete genome	1803597	1850369	NC(CCC(=O)N)C(=O)NC([*])C(=O)O	1820050	1831448	O=C(O)C(NC(=O)C(NC(=O)C(N)C)CO)C	nonribosomal peptide	both methods
GCA_000018565.1_ASM1856v1_genomic.fna	CP000875.1 Herpetosiphon aurantiacus DSM 785, complete genome	2140430	2292838	CC(=O)NC([*])C(=O)NC(CC(=O)N)C(=O)NC(C(O)C)C(=O)NC(CO)C(=O)CC(O)NC(CCCN)C(=O)NCC(=O)O	2154974	2276722	O=C(O)CNC(=O)C(NC(=O)CNC(=O)C(NC(=O)C(NC(=O)C(NC(=O)C(NC(=O)C(NC(=O)C(NC(=O)C(NC(=O)C(NC(=O)C(=CCNC(=O)C(NC(=O)CC(O)C(NC(=O)C(NC(=O)C(NC(=O)C(CCN)N(C(=O)CC(=O)CCCCCCCCC)C)CC(=O)N)C(O)C)CO)CCCN)C)C)Cc1ccc(cc1)OC2OC(C)C(NO)C(O)C2(O))CC(=O)O)CC(=O)O)C)C(C)C)C(C)C)CO)CO.O.N.C	RiPP|nonribosomal peptide|type 1 polyketide	both methods
GCA_000018565.1_ASM1856v1_genomic.fna	CP000875.1 Herpetosiphon aurantiacus DSM 785, complete genome	2479492	2519606	CC(O)NC(CC(=O)O)C(=O)O	2487560	2499866	O=C(O)C(NC(=O)CC(O)CCCCCCCCC)Cc1ccccc1	nonribosomal peptide|type 1 polyketide	both methods
GCA_000018565.1_ASM1856v1_genomic.fna	CP000875.1 Herpetosiphon aurantiacus DSM 785, complete genome	2582191	2668912	NC(C(O)C)C(=O)NCC(=O)NC(CC(=O)N)C(=O)NC([*])C(=O)NC(C(O)C)C(=O)NC(C)C(=O)NC([*])C(=O)O	2593708	2618125	O=C1NC(C(=O)NC(C(=O)NC(C(=O)NC1C)C(OC2OC(C)C(OC)C(N)C2)C)CN)CCN	nonribosomal peptide	both methods
GCA_000018565.1_ASM1856v1_genomic.fna	CP000875.1 Herpetosiphon aurantiacus DSM 785, complete genome	2582191	2668912	NC(C(O)C)C(=O)NCC(=O)NC(CC(=O)N)C(=O)NC([*])C(=O)NC(C(O)C)C(=O)NC(C)C(=O)NC([*])C(=O)O	2630819	2658033	O=CC(NC(=O)C(NC(=O)CNC(=O)C(NC(=O)CCCCCCCCC)C(O)C)CC(=O)N)Cc1ccccc1	nonribosomal peptide	both methods
GCA_000018565.1_ASM1856v1_genomic.fna	CP000875.1 Herpetosiphon aurantiacus DSM 785, complete genome	3049578	3118923	C(C)=CNC(C(O)C)C(=O)NC(Cc1ccc(O)cc1)C(=O)CC(=O)C(=O)O	3068359	3101431	O=C(CC)NC(C(=O)OC(C(=O)NC(C(=O)CC(=O)OC1OC(C)C(NO)C(O)C1(O))Cc2ccccc2)C(C)C)C(O)C	nonribosomal peptide|type 1 polyketide	both methods
GCA_000018565.1_ASM1856v1_genomic.fna	CP000875.1 Herpetosiphon aurantiacus DSM 785, complete genome	3927386	3975512	NC(Cc1ccc(O)cc1)C(=O)NC(CC(=O)O)C(=O)O	3947285	3967886	O=C(O)CC(NC(=O)C(N)Cc1ccc(O)cc1)C(=O)O	nonribosomal peptide	both methods
GCA_000018565.1_ASM1856v1_genomic.fna	CP000875.1 Herpetosiphon aurantiacus DSM 785, complete genome	4946860	5093581	NC([*])C(=O)C(C)CC(C)CCC(O)CC(O)C(=O)O	4965374	5077312	O=C(N)CC1NC(=O)C(NC(=O)C(NC(=O)C(NC(=O)C(NC(=O)C(NC(=O)C(NC(=O)CC(O)CC(O)CC(O)CC(O)CC(O)CC(O)CC(O)CC(O)CC(O)CC(O)CC(OC1(=O))CC(O)CC(O)CC(O)C(CC(=CC2CCC(O)C(O)C2)C)C)CCCN)CC(C)C)C)C)C)Cc3cnc[nH]3	nonribosomal peptide|type 1 polyketide	both methods
GCA_000018665.1_ASM1866v1_genomic.fna	CP000884.1 Delftia acidovorans SPH-1, complete genome	5191543	5270083	NC(CO)C(=O)C=CNC(CC(=O)O)C(=O)NC(C(O)C)C(=O)NCC(=O)NC(C(O)C)C(=O)NC([*])C(=O)NC(CO)C(=O)NC([*])C(=O)NC([*])C(=O)O	5204514	5258055	O=C(O)CC1NC(=O)CC(OC(=O)C(NC(=O)C(NC(=O)C(NC(=O)C(NC(=O)C(NC(=O)CNC(=O)C(NC1(=O))C(O)C)C(O)C)CO)CO)CCCNC(=N)N)CCCNO)C(NC(=O)CC(O)C)CO	nonribosomal peptide|type 1 polyketide	both methods
GCA_000018825.1_ASM1882v1_genomic.fna	CP000903.1 Bacillus weihenstephanensis KBAB4, complete genome	1804159	1873654	NC([*])C(=O)NC([*])C(=O)CC(=O)NC(CC(=O)N)C(=O)NC([*])C(=O)NC([*])C(=O)NC(CC(=O)O)C(=O)O	1819722	1861820	O=CCC(=O)C(NC(=O)C(NC(=O)C(NC(=O)C(NC(=O)C(NC(=O)C(NC(=O)CC(O)CCCCCCCCCCCCC)CC(=O)N)CCC(=O)N)CCCNC(=N)N)CC(=O)O)CCC(=O)O)CCC(=O)N	nonribosomal peptide|type 1 polyketide	both methods
GCA_000018825.1_ASM1882v1_genomic.fna	CP000903.1 Bacillus weihenstephanensis KBAB4, complete genome	2217068	2266797	NCC(=O)NC(C(O)C)C(=O)O	2235856	2249274	O=C(O)C(NC(=O)CNC(=O)c1cccc(O)c1(O))C(O)C	nonribosomal peptide	both methods
GCA_000018825.1_ASM1882v1_genomic.fna	CP000904.1 Bacillus weihenstephanensis KBAB4 plasmid pBWB401, complete genome	64533	110193	NC([*])C(=O)NC(Cc1ccc(O)cc1)C(=O)O	80241	90990	O=CC(NC(=O)C(N)Cc1ccccc1)Cc2ccccc2	nonribosomal peptide	both methods
GCA_000018825.1_ASM1882v1_genomic.fna	CP000904.1 Bacillus weihenstephanensis KBAB4 plasmid pBWB401, complete genome	200191	266124	NC(C(O)C)C(=O)NC([*])C(=O)NC(C)C(=O)NC(CO)C(=O)NC(CC(C)C)C(=O)NC(C(O)C)C(=O)NC(CCC(=O)O)C(=O)O	218355	246124	O=C(O)CCC1NC(=O)C(NC(=O)C(NC(=O)C(NC(=O)C(NC(=O)C(NC(=O)C(NC(=O)CC(O)CCCCCCCCCCCCC)C(OC1(=O))C)CO)C)CO)CC(C)C)C(O)C	nonribosomal peptide	both methods
GCA_000018885.1_ASM1888v1_genomic.fna	CP000910.1 Renibacterium salmoninarum ATCC 33209, complete genome	95976	138727	NC(CC(C)C)C(=O)NC(C(C)C)C(=O)O	115883	119968	O=C(O)C(NC(=O)C(N)Cc1ccccc1)C(C)C	nonribosomal peptide	both methods
GCA_000019225.1_ASM1922v1_genomic.fna	CP000934.1 Cellvibrio japonicus Ueda107, complete genome	2125036	2206304	NC(CCC(=O)O)C(=O)NC([*])C(=O)NC([*])C(=O)NC(CO)C(=O)NC([*])C(=O)NC(CO)C(=O)NC([*])C(=O)NC(C(O)C)C(=O)NC([*])C(=O)O	2145036	2186304	O=C(O)CC1NC(=O)C(NC(=O)C(NC(=O)C(NC(=O)C(NC(=O)C(NC(=O)C(NC(=O)CC(O)C)CO)CCCNC(=N)N)CCN)CO)CCCN)COC(=O)C(NC(=O)C(NC1(=O))C(O)C)CCCNO	nonribosomal peptide	both methods
GCA_000019225.1_ASM1922v1_genomic.fna	CP000934.1 Cellvibrio japonicus Ueda107, complete genome	3475619	3578649	CC(=O)C=CC(=O)O	3518070	3558649	Cl.O=C(O)C(C(=O)CC(=O)C=CCC(=O)C=CCCC(=CC(O)C(C)C)C)C	nonribosomal peptide|type 1 polyketide	both methods
GCA_000019505.1_ASM1950v1_genomic.fna	CP000958.1 Burkholderia cenocepacia MC0-3 chromosome 1, complete sequence	1766694	1821361	NC([*])C(=O)NC(CC(=O)O)C(=O)NC(CO)C(=O)NC([*])C(=O)O	1786694	1807005	O=C(O)CC(NC(=O)C(N)CCCNO)C(=O)NC1C(=O)NC(C(=O)OC1)CCCNO	nonribosomal peptide	both methods
GCA_000019505.1_ASM1950v1_genomic.fna	CP000959.1 Burkholderia cenocepacia MC0-3 chromosome 2, complete sequence	1227312	1273947	NC(CC(C)C)C(=O)O	1239701	1258884	O=CC(NC(=O)c1cccc(O)c1(O))Cc3c[nH]c2ccccc23	nonribosomal peptide	both methods
GCA_000019505.1_ASM1950v1_genomic.fna	CP000959.1 Burkholderia cenocepacia MC0-3 chromosome 2, complete sequence	2369476	2422259	NC(CS)C(=O)NC(CS)C(=O)O	2384696	2402259	O=C(O)C3(N=C(C2N=C(c1ccccc1(O))SC2)SC3)(C)	nonribosomal peptide	both methods
GCA_000019845.1_ASM1984v1_genomic.fna	CP001016.1 Beijerinckia indica subsp. indica ATCC 9039, complete genome	929367	983907	NC([*])C(=O)CC(=O)NC([*])C(=O)O	949367	965920	N.O=C(O)CNC(=O)CC(=O)C(N)CCCN	nonribosomal peptide|type 1 polyketide	both methods
GCA_000019925.1_ASM1992v1_genomic.fna	CP001025.1 Burkholderia ambifaria MC40-6 chromosome 1, complete sequence	1715104	1769807	NC([*])C(=O)NC(CC(=O)O)C(=O)NC(CO)C(=O)NC([*])C(=O)O	1735104	1755465	O=C(O)CC1NC(=O)C(NC(=O)C(NC(=O)C(NC1(=O))CO)CCCNO)CCCNO	nonribosomal peptide	both methods
GCA_000019965.1_ASM1996v1_genomic.fna	CP001032.1 Opitutus terrae PB90-1, complete genome	2437936	2548847	C=CNC(CO)C(=O)CC(O)NC(C(O)C)C(=O)NC(C(C)C)C(=O)NC([*])C(=O)NC(C(O)C)C(=O)CCNC(C(O)C)C(=O)NC(Cc1ccccc1)C(=O)NC(C(C)C)C(=O)NC(CCCN)C(=O)O	2456804	2530271	O=C(NC(C(O)CC(=O)NC1C(=O)NC(C(=O)N(C)C(C(=O)NC(CC(C(=O)NC(C(=O)NC(C(=O)NC(C(=O)NC(C(=O)OC1(C))CCCNC)C(C)C)Cc2ccccc2)C(O)C)C)C(O)C)CN)C(C)C)CO)CC(O)CCCCC.C	nonribosomal peptide|type 1 polyketide	both methods
GCA_000020025.1_ASM2002v1_genomic.fna	CP001040.1 Nostoc punctiforme PCC 73102 plasmid pNPUN03, complete sequence	62033	123028	NC(CS)C(=O)C=CNC(CS)C(=O)NC(C)C(=O)NC(C(O)C)C(=O)NC(C)C(=O)O	82033	106817	O=C(O)C(NC(=O)C(NC(=O)C(NC(=O)C2N=C(C=CC1N=C(CCCCC)SC1)SC2)C)C(O)C)C	nonribosomal peptide|type 1 polyketide	both methods
GCA_000020045.1_ASM2004v1_genomic.fna	CP001043.1 Paraburkholderia phymatum STM815 chromosome 1, complete sequence	1866458	1918800	NC(C(C)C)C(=O)CC(=O)NCC(=O)O	1885241	1898800	N.O=C(O)CNC(=O)CC(=O)C(N)C(C)C	nonribosomal peptide|type 1 polyketide	both methods
GCA_000020045.1_ASM2004v1_genomic.fna	CP001044.1 Paraburkholderia phymatum STM815 chromosome 2, complete sequence	998310	1052976	NC([*])C(=O)NC(CC(=O)O)C(=O)NC(CO)C(=O)NC([*])C(=O)O	1018310	1032976	O=C(O)CC1NC(=O)C(NC(=O)C(NC(=O)C(NC1(=O))CO)CCCNO)CCCNO	nonribosomal peptide	both methods
GCA_000020045.1_ASM2004v1_genomic.fna	CP001046.1 Paraburkholderia phymatum STM815 plasmid pBPHY02, complete sequence	389523	433858	NC(CC(=O)O)C(=O)O	409523	413858	O=CC(N)CC(=O)O	nonribosomal peptide	both methods
GCA_000020125.1_ASM2012v1_genomic.fna	CP001053.1 Paraburkholderia phytofirmans PsJN chromosome 2, complete sequence	70293	125045	NC([*])C(=O)NC(CC(=O)O)C(=O)NC(CO)C(=O)NC([*])C(=O)O	90293	109711	O=C(O)CC(NC(=O)C(N)CCCNO)C(=O)NC(C(=O)NC(C(=O)O)CCCNO)CO	nonribosomal peptide	both methods
GCA_000020665.1_ASM2066v1_genomic.fna	CP001111.1 Stenotrophomonas maltophilia R551-3, complete genome	2529271	2575700	NC(CO)C(=O)O	2549271	2564763	O=C(O)C(NC(=O)c1cccc(O)c1(O))CO	nonribosomal peptide	both methods
GCA_000021205.1_ASM2120v1_genomic.fna	CP001176.1 Bacillus cereus B4264, complete genome	2215397	2263268	NCC(=O)NC(C(O)C)C(=O)O	2232977	2246373	O=C(O)C(NC(=O)CNC(=O)c1cccc(O)c1(O))C(O)C	nonribosomal peptide	both methods
GCA_000021205.1_ASM2120v1_genomic.fna	CP001176.1 Bacillus cereus B4264, complete genome	2341087	2406996	NC(C(O)C)C(=O)NC([*])C(=O)NC(C)C(=O)NC(CO)C(=O)NC(CC(C)C)C(=O)NC(CCC(=O)N)C(=O)NC(CCC(=O)N)C(=O)O	2355303	2388773	O=C(O)CCC1NC(=O)C(NC(=O)C(NC(=O)C(NC(=O)C(NC(=O)C(NC(=O)CC(O)CCCCCCCCCCCCC)C(O)C)COC(=O)C(NC1(=O))CCC(=O)O)C)CO)CC(C)C	nonribosomal peptide	both methods
GCA_000021745.1_ASM2174v1_genomic.fna	CP001280.1 Methylocella silvestris BL2, complete genome	921583	965044	NC(C(C)CC)C(=O)O	931462	945319	O=C(O)C(N)C(C)CC	nonribosomal peptide	both methods
GCA_000021745.1_ASM2174v1_genomic.fna	CP001280.1 Methylocella silvestris BL2, complete genome	1289785	1361983	NC(C(C)C)C(=O)CC(=O)NCC(=O)O	1329471	1345804	N.O=C(C)NCC(=O)NC(C(=O)O)C(C)C	nonribosomal peptide|type 1 polyketide	both methods
GCA_000021785.1_ASM2178v1_genomic.fna	CP001283.1 Bacillus cereus AH820, complete genome	2248987	2297534	NCC(=O)NC(C(O)C)C(=O)O	2266688	2280064	O=C(O)C(NC(=O)CNC(=O)c1cccc(O)c1(O))C(O)C	nonribosomal peptide	both methods
GCA_000021785.1_ASM2178v1_genomic.fna	CP001283.1 Bacillus cereus AH820, complete genome	2578465	2625476	NC([*])C(=O)NC(CS)C(=O)O	2596955	2606486	O=C(O)C2N=C(C(N)Cc1ccccc1)SC2	nonribosomal peptide	both methods
GCA_000021805.1_ASM2180v1_genomic.fna	CP001287.1 Cyanothece sp. PCC 8801, complete genome	1896879	1953074	NCCC(=O)NC(C(O)c1ccc(O)cc1)C(=O)NC([*])C(=O)O	1916359	1933459	O=C(O)C(NC(=O)C(NC(=O)C(N)CO)Cc1ccc(O)cc1)COS(=O)(=O)O	nonribosomal peptide	both methods
GCA_000021805.1_ASM2180v1_genomic.fna	CP001287.1 Cyanothece sp. PCC 8801, complete genome	3105658	3193920	CC(=O)CC(O)CC(=O)NC(CS)C(=O)CC(=O)NC([*])C(=O)NC(CCCN)C(=O)NC([*])C(=O)NC(CC(=O)O)C(=O)NCC(=O)NC([*])C(=O)O	3116037	3174203	O=C(O)CC1NC(=O)CNC(=O)C(NC(=O)C(NC(=O)C(NC(=O)C(NC(=O)CC(=O)C2N=C(CC(=O)CC(OC1(=O))C)SC2)CCCNC(=N)N)CCCN)CC(C)C)CC(=O)O	nonribosomal peptide|type 1 polyketide	both methods
GCA_000021805.1_ASM2180v1_genomic.fna	CP001287.1 Cyanothece sp. PCC 8801, complete genome	3830825	3895538	NC(C(O)C)C(=O)NC([*])C(=O)NC(CO)C(=O)NC(C(C)C)C(=O)NC([*])C(=O)O	3835967	3875538	O=C(O)C(NC(=O)C(NC(=O)C(NC(=O)C(NC(=O)C(NC(=O)CCCCC)C(O)C)CC(C)C)CO)C(C)CC)CC(C)C	nonribosomal peptide|type 1 polyketide	both methods
GCA_000021825.1_ASM2182v1_genomic.fna	CP001291.1 Cyanothece sp. PCC 7424, complete genome	894212	936388	NC(C(C)C)C(=O)O	913624	917974	O=C(O)C(N)C(C)C	nonribosomal peptide	both methods
GCA_000021825.1_ASM2182v1_genomic.fna	CP001291.1 Cyanothece sp. PCC 7424, complete genome	5517901	5561912	NC(CO)C(=O)O	5532814	5541912	O=C(O)C(N)CO	nonribosomal peptide	both methods
GCA_000021825.1_ASM2182v1_genomic.fna	CP001292.1 Cyanothece sp. PCC 7424 plasmid pP742401, complete sequence	117934	191119	NC(CCCN)C(=O)NC([*])C(=O)NCC(=O)NC([*])C(=O)NC(C(C)C)C(=O)NC([*])C(=O)NC([*])C(=O)O	136094	173597	N.O=CC(NC(=O)C(NC(=O)C(NC(=O)C(NC(=O)CNC(=O)C(NC(=O)C(CCCN)N(C(=O)CCCCC)C)CC(=O)O)CC(=O)O)C(C)C)CO)CCCNC(=N)N	nonribosomal peptide	both methods
GCA_000021825.1_ASM2182v1_genomic.fna	CP001292.1 Cyanothece sp. PCC 7424 plasmid pP742401, complete sequence	274757	328635	NC([*])C(=O)NC([*])C(=O)NC(C(C)C)C(=O)NC(Cc1ccc(O)cc1)C(=O)O	279433	309380	O=S(=O)(O)O.O=S(=O)(O)O.O=C(O)C(NC(=O)C(NC(=O)C(NC(=O)C(N)CC(C)C)CCCNC(=N)N)C(C)C)Cc1ccc(O)cc1	nonribosomal peptide	both methods
GCA_000021925.1_ASM2192v1_genomic.fna	CP001336.1 Desulfitobacterium hafniense DCB-2, complete genome	4188029	4238925	NC(CS)C(=O)NC(CS)C(=O)O	4204646	4220443	O=C(O)C3(N=C(C2N=C(c1ccccc1(O))SC2)SC3)(C)	nonribosomal peptide	both methods
GCA_000022025.1_ASM2202v1_genomic.fna	CP001341.1 Pseudarthrobacter chlorophenolicus A6 chromosome, complete genome	1943183	1993782	NC([*])C(=O)NC([*])C(=O)NC([*])C(=O)O	1960390	1973782	O=C(O)C(NC(=O)C(NC(=O)C(NC(=O)c1cccc(O)c1(O))CCCN)CCCN)CCCN	nonribosomal peptide	both methods
GCA_000022045.1_ASM2204v1_genomic.fna	CP001344.1 Cyanothece sp. PCC 7425, complete genome	2810685	2868617	C([*])C(-O)C=CC(=O)O	2813326	2845251	O=C(O)C=CCC(=O)CCCCCCCCC	nonribosomal peptide|type 1 polyketide	both methods
GCA_000022045.1_ASM2204v1_genomic.fna	CP001344.1 Cyanothece sp. PCC 7425, complete genome	2810685	2868617	C([*])C(-O)C=CC(=O)O	2855758	2859487	O=C(O)C(NC(=O)CNC(=O)C(=C)NC(=O)C4NC(=O)C(=CC)NC(=O)C2NC(=O)C(NC(=O)C(NC(=O)CNC(=O)C5N(C(=O)C3NC(=O)C(NC(=O)C(NC(=O)C(NC(=O)CNC(=O)C(=CC)NC(=O)CNC(=O)C(NC(=O)C(NC(=O)C(NC(=O)C(NC(=O)C(NC(=O)C(NC(=O)C(NC(=O)CNC(=O)C(NC(=O)C1NCCC1)C)C(C)C)C)CSC2)C(C)CC)CSC3)C(O)C)CO)C(C)CC)C(C)CC)CSC4)CCC5)C)CCCNC(=N)N)Cc6ccc(O)cc6	RiPP	both methods
GCA_000022505.1_ASM2250v1_genomic.fna	CP001407.1 Bacillus cereus 03BB102, complete genome	2246849	2296580	NCC(=O)NC(C(O)C)C(=O)O	2265637	2279026	O=C(O)C(NC(=O)CNC(=O)c1cccc(O)c1(O))C(O)C	nonribosomal peptide	both methods
GCA_000022565.1_ASM2256v1_genomic.fna	CP001472.1 Acidobacterium capsulatum ATCC 51196, complete genome	1305520	1391455	CC(=O)NC(C)C(=O)NC([*])C(=O)NC([*])C(=O)NC(Cc1ccccc1)C(=O)NC(CC(=O)N)C(=O)NC(CO)C(=O)O	1321174	1376163	N.O=C(N)CC(NC(=O)C(NC(=O)C(NC(=O)C(NC(=O)CC(=O)CCCCCCCCC)C)CN)CN)C(=O)NC1C(=O)NC(C(=O)OC1)Cc2ccccc2	nonribosomal peptide|type 1 polyketide	both methods
GCA_000022645.2_ASM2264v1_genomic.fna	CP001503.2 Burkholderia glumae BGR1 chromosome 1, complete sequence	1817175	1906628	NCC(=O)C=CNC(C)C(=O)O	1859776	1887238	O=C(O)C(NC(=O)CC(O)CN)C	nonribosomal peptide|type 1 polyketide	both methods
GCA_000022645.2_ASM2264v1_genomic.fna	CP001504.2 Burkholderia glumae BGR1 chromosome 2, complete sequence	1075829	1154886	NC(C(O)C)C(=O)N1C(CCC1)C(=O)NC(CO)C(=O)NC(C)C(=O)NC([*])C(=O)NC([*])C(=O)N1C(CCC1)C(=O)O	1094944	1118365	O=C(NC1C(=O)N4CCCC4(C(=O)NC(C(=O)NC(C(=O)NC(C(=O)NC(C(=O)N2CCCC2(C(=O)OC1(C)))Cc3ccccc3)C(C)C)C)CO))CC(O)CCCCCCC	nonribosomal peptide	both methods
GCA_000022645.2_ASM2264v1_genomic.fna	CP001504.2 Burkholderia glumae BGR1 chromosome 2, complete sequence	1075829	1154886	NC(C(O)C)C(=O)N1C(CCC1)C(=O)NC(CO)C(=O)NC(C)C(=O)NC([*])C(=O)NC([*])C(=O)N1C(CCC1)C(=O)O	1128929	1152786	O=C1NC(=NC=2NCC(=NC1=2)C(O)C(O)COP(=O)(O)OP(=O)(O)OP(=O)(O)O)NO.O=C(O)C1=CC=CC=2NC=3C=CC=CC=3(NC1=2)	phenazine	both methods
GCA_000022645.2_ASM2264v1_genomic.fna	CP001504.2 Burkholderia glumae BGR1 chromosome 2, complete sequence	1176985	1283137	NC([*])C(=O)NC([*])C(=O)NCC(=O)NC([*])C(=O)NC([*])C(=O)NC(CO)C(=O)NC(CO)C(=O)NC([*])C(=O)NC(C(C)C)C(=O)NC([*])C(=O)CC(=O)NC([*])C(=O)NC(CO)C(=O)O	1193900	1275790	O=C(O)CC(NC(=O)CC(O)C)C(=O)NC(C(=O)NC(C(=O)NC(C(=O)NC(C(=O)NC(C(=O)CC(=O)NC(C(=O)NC(C(=O)NC(C(=O)NCC(=O)NC(C(=O)NC(C(=O)O)CCCNC(=N)N)CO)CCCNC(=N)N)CCCNC(=N)N)CCCCN)CO)C(C)C)CCCCN)CO)CO	nonribosomal peptide|type 1 polyketide	both methods
GCA_000022645.2_ASM2264v1_genomic.fna	CP001504.2 Burkholderia glumae BGR1 chromosome 2, complete sequence	1633914	1689208	NC(C)C(=O)NC([*])C(=O)NC([*])C(=O)CC(=O)C(=O)O	1648670	1669208	O=C(N)OC(=O)CC(=O)C(NC(=O)C(NC(=O)C(NC(=O)CCCCCCCCC)C)CO)Cc1ccccc1	nonribosomal peptide|type 1 polyketide	both methods
GCA_000022645.2_ASM2264v1_genomic.fna	CP001506.1 Burkholderia glumae BGR1 plasmid bglu_2p, complete sequence	43176	121753	NCC(=O)C=CCCC(C)CC(=O)O	56887	84764	O=C(N)OC(=O)C(CCCC=CCN)C	nonribosomal peptide|type 1 polyketide	both methods
GCA_000022885.2_ASM2288v2_genomic.fna	CP001600.2 Edwardsiella ictaluri 93-146, complete genome	2268518	2314105	NC(C(C)C)C(=O)NC(C(C)C)C(=O)O	2287745	2294105	O=CC(N)C(C)C	nonribosomal peptide	both methods
GCA_000023025.1_ASM2302v1_genomic.fna	CP001614.2 Teredinibacter turnerae T7901, complete genome	2015287	2098364	C=CCC(=O)C=CC(=O)O	2027524	2083390	O=C(O)C(NC(=O)C(NC(=O)C(NC(=O)C(NC(=O)C=CCC(=O)C)C(C)C)Cc1ccccc1)CCN)CCN	nonribosomal peptide|type 1 polyketide	both methods
GCA_000023025.1_ASM2302v1_genomic.fna	CP001614.2 Teredinibacter turnerae T7901, complete genome	2263534	2348742	C=CC=CC=CCC(=O)CC(=O)C=CCC(=O)CC(=O)C(=O)O	2283534	2330694	O=C1OC(C=CCC(=O)CC(=O)C=CCO)CC(=O)CC(O)CC(O)C(C(=O)C1)C	type 1 polyketide	both methods
GCA_000023025.1_ASM2302v1_genomic.fna	CP001614.2 Teredinibacter turnerae T7901, complete genome	2405520	2500896	NC(C(C)C)C(=O)NC(C(C)C)C(=O)NC([*])C(=O)NC(CS)C(=O)NC([*])C(=O)NC([*])C(=O)NC(Cc1ccc(O)cc1)C(=O)NC([*])C(=O)CC(=O)NC([*])C(=O)O	2425093	2485352	O=C(O)CC(NC(=O)C2N=C(C(NC(=O)C(NC(=O)C(NC(=O)CCCCCCCCC)C(C)C)C(C)C)Cc1ccccc1)SC2)C(=O)NC(C(=O)NC(C(=O)NC(C(=O)CC(=O)NC(C(=O)O)CN)Cc3ccccc3)Cc4ccccc4)CCC(O)C(N)CO	nonribosomal peptide|type 1 polyketide	both methods
GCA_000023025.1_ASM2302v1_genomic.fna	CP001614.2 Teredinibacter turnerae T7901, complete genome	2501010	2675253	CC(=O)C=CC=CC=CCC(O)C(=O)O	2520800	2655765	O=C(O)CC1NC(=O)C(NC(=O)C(NC(=O)C(NC(=O)CC(=O)C=CCC(OC(=O)C(NC(=O)C(NC(=O)C(NC(=O)C(NC(=O)C(NC(=O)C(NC(=O)CNC(=O)C(NC(=O)C(NC(=O)C(NC(=O)C(NC(=O)C(NC(=O)C(NC1(=O))CCCNC(=N)N)COS(=O)(=O)O)C(C)C)CC(=O)O)CN)C(OS(=O)(=O)O)C)C(C)CC)C(C)C)CC(=O)O)C)C(C)C)CCC(=O)N)C=CC=CCCCCCCCCC)Cc2ccccc2)C(C)C)Cc3ccccc3.O=C(O)C(O)CO.O=C(O)CC(O)CCCCCCCCC	nonribosomal peptide|type 1 polyketide	both methods
GCA_000023025.1_ASM2302v1_genomic.fna	CP001614.2 Teredinibacter turnerae T7901, complete genome	3138859	3220414	NC(C)C(=O)NC([*])C(=O)NC(CC(=O)N)C(=O)NC(CC(=O)N)C(=O)NC(C(O)C)C(=O)NC([*])C(=O)NC(CC(=O)N)C(=O)NC([*])C(=O)NC(C(O)C)C(=O)O	3144055	3211515	O=C(N)CC1NC(=O)C(NC(=O)C(NC(=O)CC(OC(=O)C(NC(=O)C(NC(=O)C(NC(=O)C(NC(=O)C(NC(=O)C(NC1(=O))CC(=O)N)C(O)C)CCCCN)C(O)C(=O)N)Cc2ccccc2)C(O)C)CCCCC)C)Cc3ccccc3	nonribosomal peptide	both methods
GCA_000023025.1_ASM2302v1_genomic.fna	CP001614.2 Teredinibacter turnerae T7901, complete genome	4471663	4524874	NC([*])C(=O)NC(CO)C(=O)O	4476827	4505734	O=C(O)C(NC(=O)C(NC(=O)c1cccc(O)c1(O))CCCN(O)C(=O)C)CO	nonribosomal peptide	both methods
GCA_000023025.1_ASM2302v1_genomic.fna	CP001614.2 Teredinibacter turnerae T7901, complete genome	4716460	4765817	CC(=O)NC(CO)C(=O)O	4736460	4752917	O=C(C)NC(C(=O)N)CO	nonribosomal peptide|type 1 polyketide	both methods
GCA_000023145.1_ASM2314v1_genomic.fna	CP001620.1 Corynebacterium kroppenstedtii DSM 44385, complete genome	2099983	2152543	NC(CCC(=O)N)C(=O)O	2119983	2132543	O=C(O)C(NC(=O)c1cccc(O)c1(O))C(C)C	nonribosomal peptide	both methods
GCA_000023245.1_ASM2324v1_genomic.fna	CP001630.1 Actinosynnema mirum DSM 43827, complete genome	2764712	2812198	NC([*])C(=O)CC(=O)C(=O)O	2778235	2794478	O=C(O)CC(=O)C(N)Cc1cn(c2ccccc12)C3OC(C)C(NO)C(O)C3(O)	nonribosomal peptide|type 1 polyketide	both methods
GCA_000023245.1_ASM2324v1_genomic.fna	CP001630.1 Actinosynnema mirum DSM 43827, complete genome	3002519	3157721	NC([*])C(=O)NC([*])C(=O)C=CC([*])C(-O)C(C)=CC=CC=CC=CC=CC(C)C(O)CC(O)CC(O)C=CC(=O)O	3017570	3089818	O=C1OC(CC=CC=CC=C1)CC(O)C(C(O)C=CC(=CC(=CC=CC=CCC(N)C)C)C)C	nonribosomal peptide|type 1 polyketide	both methods
GCA_000023245.1_ASM2324v1_genomic.fna	CP001630.1 Actinosynnema mirum DSM 43827, complete genome	3002519	3157721	NC([*])C(=O)NC([*])C(=O)C=CC([*])C(-O)C(C)=CC=CC=CC=CC=CC(C)C(O)CC(O)CC(O)C=CC(=O)O	3118393	3140032	O=C(O)C(NC(=O)C(NC(=O)c1cccc(O)c1(O))CCCN)Cc3c[nH]c2ccccc23	nonribosomal peptide	both methods
GCA_000023245.1_ASM2324v1_genomic.fna	CP001630.1 Actinosynnema mirum DSM 43827, complete genome	3652132	3747973	C(C)CC=CC(C)C(O)C(C)=CC=CC(OC)=CCC(=O)C(=O)O	3671496	3732741	O=C(O)C(C(O)C=CC(=CCC(=O)C(=CC=CC(=Cc1cc(N)cc(c1)OC2OC(C)C(NO)C(OC(=O)N)C2(O))C)CC)C)C.Cl	nonribosomal peptide|type 1 polyketide	both methods
GCA_000023245.1_ASM2324v1_genomic.fna	CP001630.1 Actinosynnema mirum DSM 43827, complete genome	3803435	3882383	C(C)CC([*])C(-O)C(C)C(O)C(C)=CC(C)C(O)CCC(C)=CC(=O)O	3804501	3870132	O=C(O)C(=CCCC(C(OC)C(=CC(C(OC)C(CC(=Cc1cc(N)cc(c1)OC(=O)N)C)OC)C)C)C)C	nonribosomal peptide|type 1 polyketide	both methods
GCA_000023245.1_ASM2324v1_genomic.fna	CP001630.1 Actinosynnema mirum DSM 43827, complete genome	4135525	4255915	NC([*])C(=O)NC(C(O)C)C(=O)NC(C(O)C)C(=O)N1C(CCC1)C(=O)NC(Cc1ccccc1)C(=O)NC(Cc1ccc(O)cc1)C(=O)NC([*])C(=O)NC([*])C(=O)NC([*])C(=O)NC(C(O)C)C(=O)NC([*])C(=O)O	4155041	4214517	O=C(O)CCC(NC(=O)C(NC(=O)C(NC(=O)CNC(=O)C(NC(=O)C(NC(=O)C(NC(=O)CNC(=O)C(NC(=O)C(NC(=O)C(NC(=O)C(NC(=O)C(NC(=O)C(NC(=O)C(NC(=O)C(NC(=O)C(NC(=O)C(NC(=O)CNC(=O)C(NC(=O)CNC(=O)C(N)C(C)CC)C)CO)C(O)C)CC(C)C)CO)CC(C)C)CC(C)C)C(C)C)CS)CC(=O)O)CC(=O)O)CO)C(C)CC)CC(C)C)CCC(=O)O)CCCNC(=N)N)C(=O)O.O=C(NC7C(=O)N(C(C(=O)N(C)C(C(=O)NC(C(=O)NC(C(=O)NC(C(=O)NC1C(=O)NC(C(=O)OC1(C))Cc2ccccc2)CCCCN)CCCCN)c3ccc(O)cc3…	nonribosomal peptide	both methods
GCA_000023245.1_ASM2324v1_genomic.fna	CP001630.1 Actinosynnema mirum DSM 43827, complete genome	4270965	4357878	NC(CC(=O)N)C(=O)NC([*])C(=O)NC(C)C(=O)CC(O)NC(C(O)C)C(=O)NC(CO)C(=O)NCCC(=O)NC(CS)C(=O)NC([*])C(=O)O	4276469	4337947	O=C(N)OCC(NCC(N)C(=O)N)C(=O)NC(C(=O)NC(C(=O)NC(C(O)CC(=O)NC(C(=O)NC(C(=O)NCCC1=NC(C(=O)N)CS1)C)C(O)C)Cc2cnc[nH]2)CC(=O)N)CC(=O)N	nonribosomal peptide|type 1 polyketide	both methods
GCA_000023245.1_ASM2324v1_genomic.fna	CP001630.1 Actinosynnema mirum DSM 43827, complete genome	4514017	4594213	NC(C(C)C)C(=O)NC(C(C)C)C(=O)N1C(CCC1)C(=O)O	4556415	4584851	O=C(NC1C(OC(CO)C(O)C1(O))OC(=O)C2N(C(=O)C(NC(=O)C(N)C)C(C)C)CCC2)C	nonribosomal peptide	both methods
GCA_000023245.1_ASM2324v1_genomic.fna	CP001630.1 Actinosynnema mirum DSM 43827, complete genome	5109177	5170355	C(C)C(=O)C(C)C(=O)C(=O)O	5128549	5156230	O=C(CC)C(C(=O)C(C(=O)OC2OC(C)C(O)C(N(C)C)C2(OC1OC(C)C(O)C(N(C)C)C1(O)))C)CC	type 1 polyketide	both methods
GCA_000023245.1_ASM2324v1_genomic.fna	CP001630.1 Actinosynnema mirum DSM 43827, complete genome	5214947	5365229	C(C)C(=O)C=CC(C)=CCC(=O)C(C)=CC=CC=CC(=O)O	5225575	5272331	O=CC=CCC(=O)C(=CC=CC(=CC=CCC)C)C	type 1 polyketide	both methods
GCA_000023245.1_ASM2324v1_genomic.fna	CP001630.1 Actinosynnema mirum DSM 43827, complete genome	5214947	5365229	C(C)C(=O)C=CC(C)=CCC(=O)C(C)=CC=CC=CC(=O)O	5310024	5356390	O=C(O)CC(N)CCNC(=N)N.O=C(N)OCC1NC(=O)CC(NC(=O)C(NC(=O)CC(NC(=O)C(NC(=O)C(NC(=O)C(NC(=O)CC(NC(=O)C(NC(=O)C(NC(=O)C(NC(=O)C(NC1(=O))C(C)C)CO)CO)C(C)C)CCCN)CO)CO)C(C)C)CCCN)CC(C)C)CCCN	nonribosomal peptide	both methods
GCA_000023245.1_ASM2324v1_genomic.fna	CP001630.1 Actinosynnema mirum DSM 43827, complete genome	5416694	5521136	C(C)CNC(CO)C(=O)N1C(CCC1)C(=O)NC([*])C(=O)NC([*])C(=O)NC([*])C(=O)NC(CO)C(=O)NC([*])C(=O)O	5434641	5458026	O=C(NC(C(=O)NC(C(=O)NC1C(=O)NC(C(=O)OC1)CO)c2ccc(O)cc2)CCCCN)C(N)c3ccc(O)cc3	beta-lactam|nonribosomal peptide	both methods
GCA_000023245.1_ASM2324v1_genomic.fna	CP001630.1 Actinosynnema mirum DSM 43827, complete genome	5416694	5521136	C(C)CNC(CO)C(=O)N1C(CCC1)C(=O)NC([*])C(=O)NC([*])C(=O)NC([*])C(=O)NC(CO)C(=O)NC([*])C(=O)O	5466564	5483839	O=C(CC)NC=1N2CCCC2(C(=O)C=1)	nonribosomal peptide|type 1 polyketide	both methods
GCA_000023245.1_ASM2324v1_genomic.fna	CP001630.1 Actinosynnema mirum DSM 43827, complete genome	5416694	5521136	C(C)CNC(CO)C(=O)N1C(CCC1)C(=O)NC([*])C(=O)NC([*])C(=O)NC([*])C(=O)NC(CO)C(=O)NC([*])C(=O)O	5510434	5515982	O=C5C(Cc2c[nH]c1ccccc12)N(C(=O)C(Cc4c[nH]c3ccccc34)N5C)C	cyclodipeptide	both methods
GCA_000023245.1_ASM2324v1_genomic.fna	CP001630.1 Actinosynnema mirum DSM 43827, complete genome	5568525	5626090	C=CC(C)C(=O)C=CCC(=O)C(=O)O	5584547	5612149	O=CC=CCC(=O)C=CCC	type 1 polyketide	both methods
GCA_000023245.1_ASM2324v1_genomic.fna	CP001630.1 Actinosynnema mirum DSM 43827, complete genome	5829710	5882268	NC([*])C(=O)CC(O)C(=O)O	5841026	5862804	O.O=C(O)CC(=O)C(NC(=O)CCCCCCCCC)Cc1cnc[nH]1	RiPP|nonribosomal peptide|type 1 polyketide	both methods
GCA_000023245.1_ASM2324v1_genomic.fna	CP001630.1 Actinosynnema mirum DSM 43827, complete genome	6005893	6059243	NC(CCCN(O)C(=O)C)C(=O)NC(CO)C(=O)NC(CCCN)C(=O)NC(CCCN(O)C(=O)C)C(=O)O	6025893	6039243	O=C(O)C(NC(=O)C(NC(=O)C(NC(=O)C(NC(=O)c1ccc(c(O)c1(N))C)CCCN(O)C(=O)C)CO)CCCN(O)C(=O)C)CCCN(O)C(=O)C	nonribosomal peptide	both methods
GCA_000023345.1_ASM2334v1_genomic.fna	CP001635.1 Variovorax paradoxus S110 chromosome 1, complete sequence	3327660	3378326	NC(C(C)C)C(=O)CC(=O)NC([*])C(=O)O	3347014	3360150	N.O=C(O)CNC(=O)CC(=O)C(N)C(C)C	nonribosomal peptide|type 1 polyketide	both methods
GCA_000023345.1_ASM2334v1_genomic.fna	CP001635.1 Variovorax paradoxus S110 chromosome 1, complete sequence	3921203	3986378	NC([*])C(=O)CC(O)NC(CO)C(=O)NC([*])C(=O)NC(C(O)C)C(=O)NC(CC(=O)O)C(=O)O	3935644	3979307	O=C(O)CC1NC(=O)C(NC(=O)C(NC(=O)C(NC(=O)CC(O)C(NC(=O)CC(OC1(=O))C)CO)CO)CCCNO)C(O)C	nonribosomal peptide|type 1 polyketide	both methods
GCA_000023545.1_ASM2354v1_genomic.fna	CP001654.1 Dickeya paradisiaca Ech703 chromosome, complete genome	1607373	1725054	CC(=O)CC(=O)CC(O)C=CC=CCC(=O)CC(=O)CC(O)CC(=O)CC(O)CC(=O)CC(=O)CC(=O)C(=O)O	1625840	1710118	O=C(O)CC(=O)CC(O)C(C(O)C(O)C(=O)C=CCC1OC(CC(O)C1)C=C(C)CC(=O)CC(=O)CO)C	type 1 polyketide	both methods
GCA_000023545.1_ASM2354v1_genomic.fna	CP001654.1 Dickeya paradisiaca Ech703 chromosome, complete genome	1739716	1793670	NC([*])C(=O)NC(CO)C(=O)O	1757944	1774460	O=C(O)C(NC(=O)C(NC(=O)c1cccc(O)c1(O))CCCN)CO	nonribosomal peptide	both methods
GCA_000023545.1_ASM2354v1_genomic.fna	CP001654.1 Dickeya paradisiaca Ech703 chromosome, complete genome	1961814	2016748	NC([*])C(=O)NC(C(O)C)C(=O)NC(CO)C(=O)NC([*])C(=O)NCC(=O)O	1975162	2007940	O=C(NC(C(=O)NC(C(=O)NC1C(=O)NC(C(=O)NCC(=O)OC1)CNC(=O)C(N)CN)C(O)C)CCCNC(=N)N)CC(O)CCCCCCC	nonribosomal peptide	both methods
GCA_000023545.1_ASM2354v1_genomic.fna	CP001654.1 Dickeya paradisiaca Ech703 chromosome, complete genome	3536671	3644543	NC(CS)C(=O)NC([*])C(=O)NC([*])C(=O)NC([*])C(=O)NC(Cc1ccc(O)cc1)C(=O)NCC(=O)NC(CC(=O)N)C(=O)NC([*])C(=O)NC(CO)C(=O)O	3554573	3637377	O=C(N)OC(CCC2NC(=O)C(NC(=O)C4N=C(CCNC(=O)C(NC(=O)C(NC(=O)C(NC(=O)CNC(=O)C(Cc1ccccc1)N(C2(=O))C)CC(=O)N)CCCCN)Cc3ccccc3)SC4)CO)C(N)CO	nonribosomal peptide	both methods
GCA_000023565.1_ASM2356v1_genomic.fna	CP001655.1 Dickeya chrysanthemi Ech1591 chromosome, complete genome	67613	131004	NC(CCC(=O)N)C(=O)O	85293	121004	OC1OC(CO)C(O)C1(O).O=C(O)C(N)C(C(=O)O)C	homoserine lactone	both methods
GCA_000023565.1_ASM2356v1_genomic.fna	CP001655.1 Dickeya chrysanthemi Ech1591 chromosome, complete genome	1470448	1526115	NC([*])C(=O)NC(CO)C(=O)O	1489569	1506115	O=C(O)C(NC(=O)C(NC(=O)c1cccc(O)c1(O))CCCN)CO	nonribosomal peptide	both methods
GCA_000023605.1_ASM2360v1_genomic.fna	CP001657.1 Pectobacterium carotovorum subsp. carotovorum PC1, complete genome	508573	562953	NC([*])C(=O)NC([*])C(=O)O	522516	543010	O=C(O)C(NC(=O)C(NC(=O)c1cccc(O)c1(O))CCCCN)Cc2ccccc2	nonribosomal peptide	both methods
GCA_000023605.1_ASM2360v1_genomic.fna	CP001657.1 Pectobacterium carotovorum subsp. carotovorum PC1, complete genome	508573	562953	NC([*])C(=O)NC([*])C(=O)O	562020	564340	O=CCP(=O)(O)O	phosphonate	both methods
GCA_000023605.1_ASM2360v1_genomic.fna	CP001657.1 Pectobacterium carotovorum subsp. carotovorum PC1, complete genome	639866	695982	NC([*])C(=O)C=CNC(CC(=O)O)C(=O)O	656015	675982	O=C(O)CC(NC(=O)CC(O)C(N)CCCCN)C(=O)O	nonribosomal peptide|type 1 polyketide	both methods
GCA_000023825.1_ASM2382v1_genomic.fna	CP001681.1 Pedobacter heparinus DSM 2366, complete genome	2321953	2373722	NC([*])C(=O)CC(=O)NCC(=O)O	2341253	2363605	N.O=C(O)CN(C(=O)CC(=O)C(N)Cc1ccccc1)C	nonribosomal peptide|type 1 polyketide	both methods
GCA_000023865.1_ASM2386v1_genomic.fna	CP001683.1 Saccharomonospora viridis DSM 43017, complete genome	1887571	1977618	NC([*])C(=O)NC(CC(=O)O)C(=O)NC(CC(=O)O)C(=O)NC(C(O)C)C(=O)NCC(=O)NC([*])C(=O)NC([*])C(=O)NC(C)C(=O)NC([*])C(=O)NCC(=O)NC(C)C(=O)NC([*])C(=O)NC([*])C(=O)O	1904533	1962441	O=C(O)CC2NC(=O)C(NC(=O)CNC(=O)C(NC(=O)C(NC(=O)C(NC(=O)C(NC(=O)CCCCCCCCC)CC(=O)c1ccccc1(N))CC(=O)N)CC(=O)N)C(OC(=O)C(NC(=O)C(NC(=O)C(NC(=O)CNC(=O)C(NC(=O)C(NC2(=O))C)CC(=O)N)C)C(C)CC(=O)O)Cc3ccccc3)C)CCCN	nonribosomal peptide	both methods
GCA_000023865.1_ASM2386v1_genomic.fna	CP001683.1 Saccharomonospora viridis DSM 43017, complete genome	2157923	2250079	NC([*])C(=O)NC([*])C(=O)O	2210476	2231281	O=C(O)C(NC(=O)C(NC(=O)c1cccc(O)c1(O))CCCN)Cc3c[nH]c2ccccc23	nonribosomal peptide	both methods
GCA_000024005.1_ASM2400v1_genomic.fna	CP001699.1 Chitinophaga pinensis DSM 2588, complete genome	4147673	4275271	NC(CCCCN)C(=O)NC(CCCN)C(=O)NC(CCC(=O)N)C(=O)NC(C(C)C)C(=O)NC([*])C(=O)NC([*])C(=O)NC([*])C(=O)NC(CC(=O)O)C(=O)NC(CCCN)C(=O)NC(CC(=O)O)C(=O)CC(O)NC(CC(=O)O)C(=O)CC(=O)NC(CCCN)C(=O)NC(C)C(=O)NC(CCC(=O)O)C(=O)NC(CC(C)C)C(=O)NC(CCC(=O)N)C(=O)O	4153421	4275271	O=C(O)N.NC.N	RiPP|nonribosomal peptide|type 1 polyketide	both methods
GCA_000024005.1_ASM2400v1_genomic.fna	CP001699.1 Chitinophaga pinensis DSM 2588, complete genome	6450929	6588264	NC([*])C(=O)N1C(CCC1)C(=O)NC(CC(C)C)C(=O)NC(CC(=O)O)C(=O)NC(C(C)C)C(=O)NC(CO)C(=O)NC(CO)C(=O)NC([*])C(=O)NC(C(C)CC)C(=O)NC(CO)C(=O)NC(Cc1ccc(O)cc1)C(=O)NC(CO)C(=O)NC(CC(=O)N)C(=O)N1C(CCC1)C(=O)NC(CC(=O)N)C(=O)NC(C(O)C)C(=O)NC(CC(=O)N)C(=O)NC(CC(=O)N)C(=O)NC([*])C(=O)NC([*])C(=O)NC(C(C)CC)C(=O)NC(C(C)C)C(=O)NC(C(C)C)C(=O)NC(Cc1ccccc1)C(=O)O	6460820	6568264	O=C(O)CCC4NC(=O)C(NC(=O)C(NC(=O)C(NC(=O)C3N(C(=O)C(NC(=O)C(NC(=O)C(NC(=O)C(NC(=O)C(NC(=O)C(NC(=O)C(NC(=O)C(NC(=O)C(NC(=O)C(NC(=O)C(NC(=O)CNC(=O)C(NC(=O)CCCCCCCCCCCCC)Cc1ccccc1)CC(C)C)CC(=O)O)C(C)C)CO)CO)CCCCN)C(C)CC)CO)Cc2ccccc2)CO)CC(=O)O)CCC3)CC(=O)O)C(OC(=O)C(NC(=O)C(NC(=O)C(NC(=O)C(NC(=O)C(NC(=O)C(NC4(=O))CCCCN)Cc5ccccc5)C(C)CC)C(C)C)C(C)C)Cc6ccccc6)C)CC(=O)O	nonribosomal peptide	both methods
GCA_000024005.1_ASM2400v1_genomic.fna	CP001699.1 Chitinophaga pinensis DSM 2588, complete genome	6683245	6816728	CC(O)C=CC=CC=CCC(=O)CC(O)CC(=O)CC(O)C=CCC(=O)C(=O)O	6703245	6782852	O=C2OC(CC(O)c1ccc(O)cc1)C(C=C(C=CC(C)=CC(O)CC(=O)CC(=O)CC=C(C(O)CC=C(C=C2)C)C)C)C	nonribosomal peptide|type 1 polyketide	both methods
GCA_000024005.1_ASM2400v1_genomic.fna	CP001699.1 Chitinophaga pinensis DSM 2588, complete genome	6683245	6816728	CC(O)C=CC=CC=CCC(=O)CC(O)CC(=O)CC(O)C=CCC(=O)C(=O)O	6792798	6812001	O=C(O)CCC3NC(=O)C(NC(=O)C(NC(=O)C5NC(=O)C(NC(=O)C(NC(=O)C(=CC)NC(=O)C(NC(=O)C(NC(=O)C2N(C(=O)C(NC(=O)C(=O)C)Cc1cnc[nH]1)CCC2)C(C)SCC(NC(=O)C(NC(=O)C(NC(=O)CNC3(=O))Cc4cnc[nH]4)CC(C)C)C(=O)NC(C(=O)NC(C(=O)NC(C(=O)NC(C(=O)NC(C(=O)NC(C(=O)O)C)CSC5(C))C(C)CC)C(C)CC)C(O)C)C(O)C)Cc6cnc[nH]6)C(C)C)C)CC(=O)O)CC(=O)O	RiPP	both methods
GCA_000024045.1_ASM2404v1_genomic.fna	CP001701.1 Cyanothece sp. PCC 8802, complete genome	1867048	1922932	NCCC(=O)NC(C(O)c1ccc(O)cc1)C(=O)NC([*])C(=O)O	1886186	1903286	O=C(O)C(NC(=O)C(NC(=O)C(N)CO)Cc1ccc(O)cc1)COS(=O)(=O)O	nonribosomal peptide	both methods
GCA_000024045.1_ASM2404v1_genomic.fna	CP001701.1 Cyanothece sp. PCC 8802, complete genome	3105220	3192209	CC(=O)CC(O)CC(=O)NC(CS)C(=O)CC(=O)NC([*])C(=O)NC(CCCN)C(=O)NC([*])C(=O)NC(CC(=O)O)C(=O)NCC(=O)NC([*])C(=O)O	3124330	3180745	O=C(O)CC(NC(=O)CNC(=O)C(NC(=O)C(NC(=O)C(NC(=O)C(NC(=O)CC(=O)C1N=C(CC(=O)CC(O)C)SC1)CCCNC(=N)N)CCCN)CC(C)C)CC(=O)O)C(=O)O	nonribosomal peptide|type 1 polyketide	both methods
GCA_000024045.1_ASM2404v1_genomic.fna	CP001701.1 Cyanothece sp. PCC 8802, complete genome	3805651	3873844	NC(C(O)C)C(=O)NC([*])C(=O)NC(CO)C(=O)NC(C(C)C)C(=O)NC([*])C(=O)NC([*])C(=O)O	3810786	3853844	O=C(O)C(NC(=O)C(NC(=O)C(NC(=O)C(NC(=O)C(NC(=O)C(NC(=O)CCCCC)C(O)C)CC(C)C)CO)C(C)CC)CC(C)C)CC(C)C	nonribosomal peptide|type 1 polyketide	both methods
GCA_000024105.1_ASM2410v1_genomic.fna	CP001709.1 Anaerococcus prevotii DSM 20548 plasmid pAPRE01, complete sequence	0	54064	NC(CS)C(=O)O	4631	9920	O=C(O)C3NC(=O)C(NC(=O)C(NC(=O)C(NC(=O)C(=C)NC(=O)C(NC(=O)CNC(=O)C(NC(=O)C(NC(=O)C(NC(=O)C(NC(=O)C1NC(=O)C(NC(=O)C(NC(=O)C(=C)NC(=O)C(NC(=O)C(N)C(C)SC1)Cc2ccc(O)cc2)C(O)C)CC(=O)N)CCCCN)CC(=O)N)CO)CSC3)C(C)C)CC(C)C)Cc4ccccc4)C(C)CC	RiPP	both methods
GCA_000024105.1_ASM2410v1_genomic.fna	CP001709.1 Anaerococcus prevotii DSM 20548 plasmid pAPRE01, complete sequence	0	54064	NC(CS)C(=O)O	21600	39646	O=C(O)C2N=C(c1ccccc1(O))SC2.C	nonribosomal peptide	both methods
GCA_000024205.1_ASM2420v1_genomic.fna	CP001720.1 Desulfotomaculum acetoxidans DSM 771, complete genome	2802917	2858308	NC(CS)C(=O)NC(CS)C(=O)NC(CS)C(=O)O	2822917	2840876	O=C(O)C2(N=C(C1N=C(C(N)CS)SC1)SC2)(C)	nonribosomal peptide	both methods
GCA_000024345.1_ASM2434v1_genomic.fna	CP001736.1 Kribbella flavida DSM 17836, complete genome	4383883	4467098	NC([*])C(=O)NC(CS)C(=O)NC([*])C(=O)NC(CCC(=O)O)C(=O)NC([*])C(=O)O	4403363	4455479	O=C(O)C(OC1C=C(C=CC1(N))C(=O)O)=C.O=CCNC(=O)C(NC(=O)C(N)CS)Cc1ccccc1	nonribosomal peptide	both methods
GCA_000024345.1_ASM2434v1_genomic.fna	CP001736.1 Kribbella flavida DSM 17836, complete genome	6756998	6807492	NC([*])C(=O)CC(=O)NC([*])C(=O)O	6768038	6797559	O=C(O)C(NC(=O)CC(=O)C(=O)C(C)C)CC(C)C	nonribosomal peptide|type 1 polyketide	both methods
GCA_000024385.1_ASM2438v1_genomic.fna	CP001738.1 Thermomonospora curvata DSM 43183, complete genome	373019	438435	NC(CS)C(=O)NCC(=O)NC([*])C(=O)NC(CCCN)C(=O)O	392041	429292	O=C(O)C(CCCN(O)C(=O)C)N(C(=O)C(NC(=O)CNC(=O)C2N=C(c1ccccc1(O))SC2)Cc3ccccc3)C	nonribosomal peptide	both methods
GCA_000024385.1_ASM2438v1_genomic.fna	CP001738.1 Thermomonospora curvata DSM 43183, complete genome	2188347	2253164	NC(C(C)CC)C(=O)NC(C(O)C)C(=O)NC([*])C(=O)NC(C(O)C)C(=O)NC(C(C)C)C(=O)O	2200740	2234189	O=C(NC(C(=O)NC1C(=O)NC(C(=O)NC(C(=O)NC(C(=O)OC1(C))C(C)C)C(O)C)Cc3c[nH]c2ccccc23)C(C)C)c4cccc(O)c4(O)	nonribosomal peptide	both methods
GCA_000024385.1_ASM2438v1_genomic.fna	CP001738.1 Thermomonospora curvata DSM 43183, complete genome	3193916	3269474	CC(=O)C(C)CC(=O)O	3209967	3266414	O=C(O)CC=3C(C(=O)CC(=O)C(=CC=CC)C1OC(C)C(O)C(N(C)C)C1(O))=C(O)C=2C(=O)C5=C(O)C=CC=C5(C(=O)C=2C=3C4OC(C)C(OS(=O)(=O)O)C(N)(C)C4).O=C(O)C(CC)C	type 1 polyketide|type 2 polyketide	both methods
GCA_000024525.1_ASM2452v1_genomic.fna	CP001771.1 Spirosoma linguale DSM 74 plasmid pSLIN02, complete sequence	52885	99707	NC(C(O)C)C(=O)CC(=O)C(=O)O	72885	79707	N.O=C(O)CC(=O)C(N)C(O)C	nonribosomal peptide|type 1 polyketide	both methods
GCA_000024545.1_ASM2454v1_genomic.fna	CP001778.1 Stackebrandtia nassauensis DSM 44728, complete genome	127864	226020	CC(=O)NC(CO)C(=O)NC([*])C(=O)NC(CC(C)C)C(=O)NC([*])C(=O)O	187114	207523	O=C1NC(C(=O)NC(C(=O)OCC(C(=O)NC1)N(C(=O)C)C)CO)CC(C)C	nonribosomal peptide|type 1 polyketide	both methods
GCA_000024545.1_ASM2454v1_genomic.fna	CP001778.1 Stackebrandtia nassauensis DSM 44728, complete genome	4302628	4350335	NC([*])C(=O)NC([*])C(=O)CC(=O)C(=O)O	4322621	4331598	O=C(O)CC(=O)C(NC(=O)C(N)CC(C)C)CC(C)C	nonribosomal peptide|type 1 polyketide	both methods
GCA_000024545.1_ASM2454v1_genomic.fna	CP001778.1 Stackebrandtia nassauensis DSM 44728, complete genome	4382572	4443056	C(C)C(=O)C(C)=CC(C)CCC(=O)C(C)C(=O)C(=O)O	4398324	4423056	O=C(O)C(C(=O)C(CC(=CC(C(=O)C)C)C)C)C	type 1 polyketide	both methods
GCA_000024645.1_ASM2464v1_genomic.fna	CP001790.1 Pectobacterium parmentieri WPP163 chromosome, complete genome	4088848	4137416	NC([*])C(=O)NC(CO)C(=O)O	4108848	4122642	O=C(O)C(NC(=O)C(N)CCCN)CO	nonribosomal peptide	both methods
GCA_000024685.1_ASM2468v1_genomic.fna	CP001793.1 Paenibacillus sp. Y412MC10, complete genome	5145911	5195814	NC([*])C(=O)NC(C(O)C)C(=O)O	5164255	5177062	O=C(O)C(NC(=O)CNC(=O)c1cccc(O)c1(O))C(O)C	nonribosomal peptide	both methods
GCA_000024725.1_ASM2472v1_genomic.fna	CP001798.1 Nitrosococcus halophilus Nc4, complete genome	1796409	1852614	NC([*])C(=O)NC([*])C(=O)NC(CO)C(=O)NC([*])C(=O)O	1816409	1844674	O=C(NC(C(=O)NC1C(=O)NC(C(=O)OC1)CCCNO)CCCNO)C(N)CCCNO	nonribosomal peptide	both methods
GCA_000024785.1_ASM2478v1_genomic.fna	CP001802.1 Gordonia bronchialis DSM 43247, complete genome	637773	725437	Oc1c(O)cccc1C(=O)NC(CO)C(=O)NC(CC(C)C)C(=O)NC(CCCCN)C(=O)C(C)C(O)NC([*])C(=O)NC(CS)C(=O)O	657420	705525	[H]C(=O)NC1C(=O)NC(C(O)C(C(=O)NC(C2=NC(C(=O)NC(C(=O)OC1)CO)CS2)Cc3ccccc3)(C)C)CCCCN	nonribosomal peptide|type 1 polyketide	both methods
GCA_000024785.1_ASM2478v1_genomic.fna	CP001802.1 Gordonia bronchialis DSM 43247, complete genome	2569319	2617529	NC([*])C(=O)NC([*])C(=O)O	2588749	2597829	O=C(O)CC(NC(=O)C(NC(=O)c1cccc(O)c1(O))CO)C(=O)O	nonribosomal peptide	both methods
GCA_000024785.1_ASM2478v1_genomic.fna	CP001802.1 Gordonia bronchialis DSM 43247, complete genome	3915825	4049657	NC(CO)C(=O)NC([*])C(=O)NC([*])C(=O)NC([*])C(=O)NC([*])C(=O)NC(CO)C(=O)NC([*])C(=O)NC(CO)C(=O)NC(CO)C(=O)NC(CC(C)C)C(=O)NC(C(O)C)C(=O)NC(CO)C(=O)NC(CO)C(=O)NC(CC(C)C)C(=O)NC([*])C(=O)NC(CO)C(=O)NC(CO)C(=O)NC([*])C(=O)NC([*])C(=O)NC([*])C(=O)O	3935825	3949388	O=C(C=CC=CCCCCC(C)C)NC1C(=O)NC(C(=O)NC(C(=O)NC(C(=O)OC1)Cc2ccccc2)Cc4c[nH]c3ccccc34)Cc6c[nH]c5ccccc56	nonribosomal peptide	both methods
GCA_000024785.1_ASM2478v1_genomic.fna	CP001802.1 Gordonia bronchialis DSM 43247, complete genome	3915825	4049657	NC(CO)C(=O)NC([*])C(=O)NC([*])C(=O)NC([*])C(=O)NC([*])C(=O)NC(CO)C(=O)NC([*])C(=O)NC(CO)C(=O)NC(CO)C(=O)NC(CC(C)C)C(=O)NC(C(O)C)C(=O)NC(CO)C(=O)NC(CO)C(=O)NC(CC(C)C)C(=O)NC([*])C(=O)NC(CO)C(=O)NC(CO)C(=O)NC([*])C(=O)NC([*])C(=O)NC([*])C(=O)O	3961080	4029657	O=C(NC1C(=O)NC(C(=O)NC(C(=O)NC(C(=O)NC(C(=O)NC(C(=O)NC(C(=O)NC(C(=O)NC(C(=O)NC(C(=O)NC(C(=O)NC(C(=O)NC(C(=O)NC(C(=O)NC(C(=O)NC(C(=O)OC1)CO)Cc3c[nH]c2ccccc23)Cc5c[nH]c4ccccc45)CO)CO)C(O)C)Cc7c[nH]c6ccccc67)CO)CO)Cc9c[nH]c8ccccc89)CO)CO)Cc%10ccccc%10)C(O)C)Cc%11ccccc%11)CCc%12cccc(C=CC)c%12	nonribosomal peptide	both methods
GCA_000024805.1_ASM2480v1_genomic.fna	CP001804.1 Haliangium ochraceum DSM 14365, complete genome	1013433	1072149	NC([*])C(=O)C(C)=CCC(O)C(=O)O	1031776	1053237	O=C(O)CC(O)C(=CCN)C	nonribosomal peptide|type 1 polyketide	both methods
GCA_000024805.1_ASM2480v1_genomic.fna	CP001804.1 Haliangium ochraceum DSM 14365, complete genome	1361316	1420815	N1C(CCC1)C(=O)NC([*])C(=O)NC([*])C(=O)O	1380242	1398596	O=C(O)C(NC(=O)C(NC(=O)C1NCCC1)CCCCN)CC(C)C	nonribosomal peptide	both methods
GCA_000024805.1_ASM2480v1_genomic.fna	CP001804.1 Haliangium ochraceum DSM 14365, complete genome	1484336	1560587	C(C)C(=O)CC(=O)CC(=O)C(C)=CC(C)=CC(C)CC(=O)O	1499149	1541896	O=C(O)CC(=O)C(CC(=CCC(=O)CC(=O)C(=CCC)C)C)C.C	type 1 polyketide	both methods
GCA_000024805.1_ASM2480v1_genomic.fna	CP001804.1 Haliangium ochraceum DSM 14365, complete genome	1793966	1850672	NC(CO)C(=O)NC(CO)C(=O)NC([*])C(=O)N1C(CCC1)C(=O)NCC(=O)O	1811124	1836573	O=C(O)C(=O)CC1(C=CC(N)C=C1)C(=O)O.O=C(O)CNC(=O)C1N(C(=O)C(NC(=O)C(NC(=O)C(NC(=O)CCCCC)CO)CO)CO)CCC1	nonribosomal peptide	both methods
GCA_000024805.1_ASM2480v1_genomic.fna	CP001804.1 Haliangium ochraceum DSM 14365, complete genome	2357581	2458514	NC(C(O)C)C(=O)NC(CC(=O)N)C(=O)NC(C(O)C)C(=O)NC(C(O)C)C(=O)NC(CCCN)C(=O)NC(CCCN)C(=O)NC([*])C(=O)CC(=O)NC([*])C(=O)O	2377486	2417435	N.O=C(N)CC1NC(=O)C(NC(=O)C(NC(=O)C(NC(=O)CCC(N)C(=O)N)CCCNC(=N)N)C(O)C)C(OC(=O)C(NC(=O)C(NC(=O)C(NC(=O)C(NC1(=O))C(O)C)C(O)C)CCCN)CCCN)C	nonribosomal peptide|type 1 polyketide	both methods
GCA_000024805.1_ASM2480v1_genomic.fna	CP001804.1 Haliangium ochraceum DSM 14365, complete genome	3999474	4148711	C(C)C(=O)C=CC(C)C(O)C(C)=CC=CC(C)=CC=CNC([*])C(=O)CCC(C)=CC(C)=CC(C)C(O)C(C)=CC(C)C(=O)NC(CO)C(=O)CC(=O)C(=O)O	4011305	4070282	O=C1OC(C(=CC(=CCCCNC(=O)C=CC)C)C)C(C=C(OC)C(=O)C(C(=O)N(C)C(C(=O)C1)CO)C)C	nonribosomal peptide|type 1 polyketide	both methods
GCA_000024805.1_ASM2480v1_genomic.fna	CP001804.1 Haliangium ochraceum DSM 14365, complete genome	3999474	4148711	C(C)C(=O)C=CC(C)C(O)C(C)=CC=CC(C)=CC=CNC([*])C(=O)CCC(C)=CC(C)=CC(C)C(O)C(C)=CC(C)C(=O)NC(CO)C(=O)CC(=O)C(=O)O	4080450	4134347	O=C(O)C(=CCC(O)C(=CC(C(=O)C(C(O)C=CCC)C)C)C)C	type 1 polyketide	both methods
GCA_000024865.1_ASM2486v1_genomic.fna	CP001814.1 Streptosporangium roseum DSM 43021, complete genome	2319200	2405108	NC([*])C(=O)NCC(=O)NC([*])C(=O)NC(CC(=O)O)C(=O)O	2366338	2385224	O=C(O)CC1NC(=O)C(NC(=O)CNC(=O)C(C)C(NC1(=O))C(=O)O)CCCCN	nonribosomal peptide	both methods
GCA_000024865.1_ASM2486v1_genomic.fna	CP001814.1 Streptosporangium roseum DSM 43021, complete genome	2600573	2667729	NC([*])C(=O)NC([*])C(=O)C=CNC(CC(=O)N)C(=O)NC(CO)C(=O)O	2619023	2647891	O=C(O)CCC(C=CC(=O)NC(C(=O)NC(C(=O)O)CO)CC(=O)N)NC(=O)C(N)Cc1ccccc1	nonribosomal peptide|type 1 polyketide	both methods
GCA_000024865.1_ASM2486v1_genomic.fna	CP001814.1 Streptosporangium roseum DSM 43021, complete genome	3615518	3695158	NC([*])C(=O)NCC(=O)NC(C)C(=O)NC([*])C(=O)NC([*])C(=O)O	3633402	3643651	O=C(O)CC(NC(=O)CNC(=O)C(N)CO)C(=O)O	nonribosomal peptide	both methods
GCA_000024865.1_ASM2486v1_genomic.fna	CP001814.1 Streptosporangium roseum DSM 43021, complete genome	3615518	3695158	NC([*])C(=O)NCC(=O)NC(C)C(=O)NC([*])C(=O)NC([*])C(=O)O	3661420	3675586	O=C(O)CC(NC(=O)CN)C(=O)O	nonribosomal peptide	both methods
GCA_000024865.1_ASM2486v1_genomic.fna	CP001814.1 Streptosporangium roseum DSM 43021, complete genome	3796594	3866439	NC(CCCN(O)C(=O)C)C(=O)NC(CO)C(=O)NC(CCCN)C(=O)NC([*])C(=O)NC(CO)C(=O)NC([*])C(=O)O	3810102	3837009	[H]C(=O)N(C)C(C(=O)NC(C(=O)N(C)C(C(=O)NC(C(=O)NC1C(=O)NC(C(=O)OC1)CCCN)CCCN(O)C(=O)C)CCCN(O)C(=O)C)CO)Cc3c[nH]c2ccccc23	nonribosomal peptide	both methods
GCA_000024865.1_ASM2486v1_genomic.fna	CP001814.1 Streptosporangium roseum DSM 43021, complete genome	4157632	4219054	NC(CS)C(=O)NC(CS)C(=O)NC(CS)C(=O)O	4157632	4201060	O=C(O)C(OC1C=C(C=CC1(N))C(=O)O)=C.O=C(O)C4(N=C(C3N=C(C2N=C(c1ccccc1(O))SC2)SC3)SC4)(C)	nonribosomal peptide	both methods
GCA_000024865.1_ASM2486v1_genomic.fna	CP001814.1 Streptosporangium roseum DSM 43021, complete genome	4560122	4656597	NC([*])C(=O)NC([*])C(=O)NC(CC(=O)O)C(=O)NC([*])C(=O)O	4578323	4592190	O=C(O)CC1NC(=O)C(NC(=O)C(NC(=O)C(NC1(=O))C)Cc2ccccc2)CC(=O)O	nonribosomal peptide	both methods
GCA_000024865.1_ASM2486v1_genomic.fna	CP001814.1 Streptosporangium roseum DSM 43021, complete genome	4560122	4656597	NC([*])C(=O)NC([*])C(=O)NC(CC(=O)O)C(=O)NC([*])C(=O)O	4607916	4646529	O=C(C)CC2=CC=3C=CC1=C(O)C=4C(=O)C5=C(O)C(=C(OC)C=C5(C(=O)C=4(C=C1C=3(C(O)=C2(C(=O)OC)))))Cl.N	type 2 polyketide	both methods
GCA_000024865.1_ASM2486v1_genomic.fna	CP001814.1 Streptosporangium roseum DSM 43021, complete genome	6083922	6133145	NC(C(C)C)C(=O)N1C(CCC1)C(=O)NC([*])C(=O)O	6093828	6113948	O=C(O)CC(NC(=O)C(NC(=O)C(N)C(C)C)C(C)C)C(=O)O	nonribosomal peptide	both methods
GCA_000024865.1_ASM2486v1_genomic.fna	CP001814.1 Streptosporangium roseum DSM 43021, complete genome	7176311	7242788	NC(C(C)CC)C(=O)NC(CO)C(=O)NC([*])C(=O)NC(C(O)C)C(=O)NC(C(C)C)C(=O)O	7194736	7231657	O=C(NC(C(=O)NC(C(=O)NC(C(=O)NC(C(=O)NC1C(=O)NC(C(=O)OC1(C))C(C)C)Cc3c[nH]c2ccccc23)C(O)C)CO)Cc5c[nH]c4ccccc45)CCCCCCCCC	nonribosomal peptide	both methods
GCA_000024865.1_ASM2486v1_genomic.fna	CP001814.1 Streptosporangium roseum DSM 43021, complete genome	7490278	7573083	NC([*])C(=O)NCC(=O)NC([*])C(=O)O	7510256	7541491	O=C(O)CC1NC(=O)C(C)C(NC(=O)C(NC(=O)CNC(=O)C(C)C(NC1(=O))C(=O)O)CCCCN)C(=O)O	nonribosomal peptide	both methods
GCA_000024865.1_ASM2486v1_genomic.fna	CP001814.1 Streptosporangium roseum DSM 43021, complete genome	7648497	7750030	NC(C(C)C)C(=O)O	7670486	7722548	O=C(O)C(=O)CC=1C=CC(O)=CC=1.O=C(O)C(N)c1ccc(O)cc1	nonribosomal peptide|type 1 polyketide	both methods
GCA_000024925.1_ASM2492v1_genomic.fna	CP001819.1 Sanguibacter keddieii DSM 10542, complete genome	2077921	2175465	NC([*])C(=O)NC([*])C(=O)NC([*])C(=O)O	2127240	2153243	O=C(O)C(NC(=O)C(NC(=O)C(NC(=O)CCc1cccc(C=CC)c1)CCCCN)CCCN(O)C(=O)C)CCCN(O)C(=O)C	nonribosomal peptide	both methods
GCA_000025065.1_ASM2506v1_genomic.fna	CP001836.1 Dickeya zeae Ech586 chromosome, complete genome	81985	145805	NC(CCC(=O)N)C(=O)O	100154	135805	OC1OC(CO)C(O)C1(O).O=C(O)C(N)C(C(=O)O)C	homoserine lactone	both methods
GCA_000025065.1_ASM2506v1_genomic.fna	CP001836.1 Dickeya zeae Ech586 chromosome, complete genome	1501732	1571029	C=CCC(=O)C=CNC([*])C(=O)NCC(=O)NC(CO)C(=O)NC(C(C)C)C(=O)O	1515558	1564519	O=C(C)CC=CC(=O)NCC(=O)NC1C(=O)NC(C(=O)OC1)C(C)C	nonribosomal peptide|type 1 polyketide	both methods
GCA_000025065.1_ASM2506v1_genomic.fna	CP001836.1 Dickeya zeae Ech586 chromosome, complete genome	3156390	3210923	NC([*])C(=O)NC(CO)C(=O)O	3176252	3192855	O=C(O)C(NC(=O)C(NC(=O)c1cccc(O)c1(O))CCCN)CO	nonribosomal peptide	both methods
GCA_000025065.1_ASM2506v1_genomic.fna	CP001836.1 Dickeya zeae Ech586 chromosome, complete genome	3414888	3485467	NC(CO)C(=O)NC(CC(=O)N)C(=O)NC([*])C(=O)NC(CCC(=O)N)C(=O)NC(CO)C(=O)N1C(CCC1)C(=O)NC(CCC(=O)N)C(=O)NC([*])C(=O)NC(C(O)C)C(=O)O	3424200	3468958	O=C(C=CC=CCCCCCCC)NC1C(=O)NC(C(=O)NC(C(=O)NC(C(=O)NC(C(=O)N3CCCC3(C(=O)NC(C(=O)NC(C(=O)N(O)C(C(=O)OC1)C(O)C)Cc2ccccc2)CC(=O)O))CO)CC(=O)O)CCCNC(=N)N)CC(=O)N	nonribosomal peptide	both methods
GCA_000025085.1_ASM2508v1_genomic.fna	CP001837.1 Staphylococcus lugdunensis HKU09-01, complete genome	2317	57342	NC(C(C)C)C(=O)NC([*])C(=O)O	30828	38633	O=CC(N)C(C)CC	nonribosomal peptide	both methods
GCA_000025085.1_ASM2508v1_genomic.fna	CP001837.1 Staphylococcus lugdunensis HKU09-01, complete genome	840668	906401	NC(C(C)C)C(=O)NC([*])C(=O)NC(C(C)C)C(=O)NC(CS)C(=O)O	860464	883088	O=CC(NC(=O)C(NC(=O)C(NC(=O)C(N)C(C)C)C(C)C)C(C)C)CS	nonribosomal peptide	both methods
GCA_000025085.1_ASM2508v1_genomic.fna	CP001837.1 Staphylococcus lugdunensis HKU09-01, complete genome	1985635	2047665	NC(CS)C(=O)O	1998284	2027665	O=C(O)C2N=C(c1ccccc1(O))SC2.C	nonribosomal peptide	both methods
GCA_000025565.1_ASM2556v1_genomic.fna	CP001918.1 Enterobacter cloacae subsp. cloacae ATCC 13047, complete genome	3145766	3197850	NC(CO)C(=O)O	3164901	3182465	O=C(O)C(NC(=O)c1cccc(O)c1(O))CO	nonribosomal peptide	both methods
GCA_000026105.1_ASM2610v1_genomic.fna	CT573326.1 Pseudomonas entomophila str. L48 chromosome,complete sequence	1872153	1924904	NC(CCC(=O)O)C(=O)NC([*])C(=O)NC([*])C(=O)O	1892009	1904957	O=C1NC(C(=O)NC(C(=O)NC(C(=O)OC(C)C1)CCN)CCCNC(=N)N)CO	nonribosomal peptide	both methods
GCA_000026105.1_ASM2610v1_genomic.fna	CT573326.1 Pseudomonas entomophila str. L48 chromosome,complete sequence	2225799	2284461	NCC(=O)NC(C(O)C)C(=O)NC(C(C)CC)C(=O)NC([*])C(=O)NC([*])C(=O)O	2229930	2266282	O=C(O)C(NC(=O)C(NC(=O)C(NC(=O)C(NC(=O)CN)C(O)C)C(C)C)CN)CCCCN	nonribosomal peptide	both methods
GCA_000026105.1_ASM2610v1_genomic.fna	CT573326.1 Pseudomonas entomophila str. L48 chromosome,complete sequence	2597734	2648440	Oc1c(O)cccc1C(=O)O	2617630	2630521	O=C(O)C(NC(=O)c1cccc(O)c1(O))C(O)C	nonribosomal peptide	both methods
GCA_000026105.1_ASM2610v1_genomic.fna	CT573326.1 Pseudomonas entomophila str. L48 chromosome,complete sequence	2823587	2885147	NC(CCCNC(N)=N)C(=O)N1C(CCC1)C(=O)NC(CS)C(=O)NC([*])C(=O)NC(C(C)CC)C(=O)N1C(CCC1)C(=O)O	2843244	2884041	O=C(NC1C(=O)NC(C(=O)N2CCCC(O)C2(C(=O)OC1))C(C)C)C=4N=C(C3N(C(=O)C(N)CCCNC(=N)N)CCC3)SC=4	nonribosomal peptide	both methods
GCA_000026105.1_ASM2610v1_genomic.fna	CT573326.1 Pseudomonas entomophila str. L48 chromosome,complete sequence	3199203	3277985	NC([*])C(=O)NC(C(C)C)C(=O)NC(CC(C)C)C(=O)NC([*])C(=O)NC(C(C)C)C(=O)NC(CC(C)C)C(=O)NC([*])C(=O)NC(CO)C(=O)NC(C(C)C)C(=O)NC(CC(C)C)C(=O)NC(CO)C(=O)NC(C(C)CC)C(=O)O	3215809	3259045	O=C(NC(C(=O)NC(C(=O)NC1C(=O)NC(C(=O)NC(C(=O)NC(C(=O)NC(C(=O)NC(C(=O)NC(C(=O)NC(C(=O)NC(C(=O)OC1)C(C)CC)CO)CC(C)C)C(C)C)CO)CO)CC(C)C)C(C)C)CC(C)C)C(C)C)C(N)CO	nonribosomal peptide	both methods
GCA_000026105.1_ASM2610v1_genomic.fna	CT573326.1 Pseudomonas entomophila str. L48 chromosome,complete sequence	3438008	3516451	NC(C)C(=O)NC([*])C(=O)NC([*])C(=O)NC(CC(=O)O)C(=O)NCC(=O)NCC(=O)NC(CO)C(=O)NC(C(O)C)C(=O)NC(CO)C(=O)NC(CCCCN)C(=O)O	3447916	3497142	O=C(O)CC(NC(=O)C(NC(=O)C(NC(=O)C(N)C)CCCNO)Cc1cnc[nH]1)C(=O)NCC(=O)NCC(=O)NC(C(=O)NC(C(=O)NC2C(=O)NC(C(=O)OC2)CCCNO)C(O)C)CO	nonribosomal peptide	both methods
GCA_000026105.1_ASM2610v1_genomic.fna	CT573326.1 Pseudomonas entomophila str. L48 chromosome,complete sequence	3531163	3618247	NC(CC(C)C)C(=O)NC(CC(=O)O)C(=O)NC([*])C(=O)O	3578245	3595380	O=C(O)C(NC(=O)C(NC(=O)CC(O)CCCCCCC)CC(C)C)CO	nonribosomal peptide	both methods
GCA_000026185.1_ASM2618v1_genomic.fna	CU468135.1 Erwinia tasmaniensis strain ET1/99 complete chromosome	3223032	3273088	NC([*])C(=O)NC([*])C(=O)NC(CS)C(=O)O	3243032	3262838	O=C(O)C(NC(=O)C(NC(=O)C(N)Cc1ccccc1)CS)CS	nonribosomal peptide	both methods
GCA_000026225.1_ASM2622v1_genomic.fna	CU928158.2 Escherichia fergusonii ATCC 35469 chromosome, complete genome	2541684	2595081	NC(CO)C(=O)O	2552847	2580755	O=C(O)C(NC(=O)c1cccc(O)c1(O))CO	nonribosomal peptide	both methods
GCA_000026345.1_ASM2634v1_genomic.fna	CU928164.2 Escherichia coli IAI39 chromosome, complete genome	574571	626096	NC(CO)C(=O)O	578400	616084	O=C(O)C(NC(=O)c1cccc(O)c1(O))CO	nonribosomal peptide	both methods
GCA_000026345.1_ASM2634v1_genomic.fna	CU928164.2 Escherichia coli IAI39 chromosome, complete genome	1114720	1173885	NC(CS)C(=O)CC(O)C(=O)O	1134720	1161398	O=C(O)C(C(O)C2N=C(c1ccccc1(O))SC2)(C)C	nonribosomal peptide|type 1 polyketide	both methods
GCA_000026445.2_ASM2644v2_genomic.fna	CP003899.1 Mycobacterium liflandii 128FXT, complete genome	352820	401033	NC(C(O)C)C(=O)O	363002	382248	O=C(O)C(NC(=O)C(N)C(O)C)CO	nonribosomal peptide	both methods
GCA_000026445.2_ASM2644v2_genomic.fna	CP003899.1 Mycobacterium liflandii 128FXT, complete genome	928310	976087	NC(C)C(=O)NC(C)C(=O)O	948010	965559	O=C(O)C(NC(=O)C(N)C(O)C)C(O)C	nonribosomal peptide	both methods
GCA_000026445.2_ASM2644v2_genomic.fna	CP003899.1 Mycobacterium liflandii 128FXT, complete genome	1499737	1546979	NC([*])C(=O)NC(C(O)C)C(=O)O	1513167	1537751	O=C(O)C(NC(=O)C(N)C(O)C)CO	nonribosomal peptide	both methods
GCA_000026445.2_ASM2644v2_genomic.fna	CP003899.1 Mycobacterium liflandii 128FXT, complete genome	2009470	2117996	C(C)C(O)C(C)C(O)C(C)CC(C)=CCC(=O)C(C)CCCNC([*])C(=O)O	2034376	2102120	O=C(O)C=CCCCCCCCCC	nonribosomal peptide|type 1 polyketide	both methods
GCA_000026445.2_ASM2644v2_genomic.fna	CP003899.1 Mycobacterium liflandii 128FXT, complete genome	2699612	2742421	NC(Cc1ccccc1)C(=O)O	2718185	2727643	O=C(O)C(NC(=O)CCc1cccc(C=CC)c1)Cc2ccccc2	nonribosomal peptide	both methods
GCA_000026445.2_ASM2644v2_genomic.fna	CP003899.1 Mycobacterium liflandii 128FXT, complete genome	2976899	3026353	C([*])C(-O)CCC(=O)O	2995657	3008221	O=C(O)CCCC	type 1 polyketide	both methods
GCA_000026445.2_ASM2644v2_genomic.fna	CP003899.1 Mycobacterium liflandii 128FXT, complete genome	3293425	3418912	C(C)CCCCC(=O)NC([*])C(=O)O	3316499	3333388	O=C(O)C(NC(=O)CCc1cccc(C=CC)c1)Cc2ccccc2	nonribosomal peptide	both methods
GCA_000026445.2_ASM2644v2_genomic.fna	CP003899.1 Mycobacterium liflandii 128FXT, complete genome	3293425	3418912	C(C)CCCCC(=O)NC([*])C(=O)O	3382785	3409701	O=P(O)(O)O.O=C(O)C(CCCC)C	type 1 polyketide	both methods
GCA_000026445.2_ASM2644v2_genomic.fna	CP003899.1 Mycobacterium liflandii 128FXT, complete genome	4178561	4226783	NC([*])C(=O)NC(C(O)C)C(=O)O	4197532	4207038	O=C(O)C(NC(=O)C(N)C(O)C)CO	nonribosomal peptide	both methods
GCA_000026445.2_ASM2644v2_genomic.fna	CP003899.1 Mycobacterium liflandii 128FXT, complete genome	4247596	4310181	NC(CS)C(=O)NC(CCCCN)C(=O)NC([*])C(=O)C(C)C(O)C(=O)O	4267596	4299051	O=C(O)C2N=C(C(NC(=O)C(NC(=O)C(C(O)c1ccccc1(O))C)CCCCN)CCCCN)SC2	nonribosomal peptide|type 1 polyketide	both methods
GCA_000026445.2_ASM2644v2_genomic.fna	EU271968.1 Mycobacterium liflandii 128FXT plasmid pMUM002, complete sequence	30787	175588	C=CC=CC(C)CC(C)=CC(C)CCC(O)C(C)=CC(C)CC=CCCC(C)=CCC(O)CC(O)C(C)=CC(C)=CC(C)=CC=CC(=O)O	50787	159211	O=C(O)C=CC(=CC(=CC(=CCC(O)CC(O)C(=CCCC=CC(CC(=CCC(O)C(CC(=CC(CC=CC)C)C)C)C)C)C)C)C)C	type 1 polyketide	both methods
GCA_000026685.1_ASM2668v1_genomic.fna	FM211192.1 Mycobacterium leprae Br4923, complete genome sequence	160521	220588	NC([*])C(=O)CCC(C)CC(=O)O	177379	200598	O=C(O)C=CCCCCCCCCC	nonribosomal peptide|type 1 polyketide	both methods
GCA_000026685.1_ASM2668v1_genomic.fna	FM211192.1 Mycobacterium leprae Br4923, complete genome sequence	2774825	2841607	C(C)=CC(C)C(O)C(C)CC(C)=CCC(=O)C(=O)O	2782738	2824798	O=C(C)OC1OC(C)C(NO)C(O)C1(O)	type 1 polyketide	both methods
GCA_000027065.2_ASM2706v1_genomic.fna	FN543093.2 Cronobacter turicensis z3032 complete genome	1279435	1323350	NC(CO)C(=O)O	1294707	1306633	O=C(O)C(N)CO	nonribosomal peptide	both methods
GCA_000027085.1_ASM2708v1_genomic.fna	FN543502.1 Citrobacter rodentium ICC168, complete genome	635154	687290	NC(CO)C(=O)O	649592	676245	O=C(O)C(NC(=O)c1cccc(O)c1(O))CO	nonribosomal peptide	both methods
GCA_000027205.1_ASM2720v1_genomic.fna	FN666575.1 Erwinia amylovora ATCC 49946 chromosomal sequence	2601248	2661570	NC(C)C(=O)NC(C(O)C)C(=O)NC(C(O)C)C(=O)NC([*])C(=O)NC(Cc1ccc(O)cc1)C(=O)NC(CO)C(=O)O	2613321	2641640	O=C(NC(C(=O)NC(C(=O)NC1C(=O)NC(C(=O)NC(C(=O)NC(C(=O)OC1(C))CO)Cc2ccccc2)CO)C(O)C)C)C3OC3(CCC)	nonribosomal peptide	both methods
GCA_000027205.1_ASM2720v1_genomic.fna	FN666575.1 Erwinia amylovora ATCC 49946 chromosomal sequence	3218784	3273862	C(C)C(O)C=CNC(C)C(=O)O	3237132	3271243	N.O=C(O)C(NC(=O)C=CC(C)C)Cc1ccccc1	nonribosomal peptide|type 1 polyketide	both methods
GCA_000027225.1_ASM2722v1_genomic.fna	FN667741.1 Xenorhabdus bovienii SS-2004 chromosome, complete genome	293055	337636	NC(CO)C(=O)N1C(CCC1)C(=O)O	311667	319990	O=C1C=C(N)N2CCCC12	nonribosomal peptide	both methods
GCA_000027225.1_ASM2722v1_genomic.fna	FN667741.1 Xenorhabdus bovienii SS-2004 chromosome, complete genome	739500	803411	NC(C(O)C)C(=O)NC(CO)C(=O)NC(CC(C)C)C(=O)NC(CC(C)C)C(=O)NC(CC(C)C)C(=O)NC(CC(C)C)C(=O)NC(CO)C(=O)O	759317	792088	O=C(C=CC=CCCCCCCC)NC(C(=O)NC1C(=O)NC(C(=O)NC(C(=O)NC(C(=O)NC(C(=O)NC(C(=O)OC1)CO)Cc2ccccc2)Cc3ccccc3)Cc4ccccc4)Cc5ccccc5)C(O)C	nonribosomal peptide	both methods
GCA_000027225.1_ASM2722v1_genomic.fna	FN667741.1 Xenorhabdus bovienii SS-2004 chromosome, complete genome	1128295	1177184	NC(Cc1ccccc1)C(=O)NC(CC(C)C)C(=O)NC(CS)C(=O)O	1148003	1159370	O=C(O)C(NC(=O)C(NC(=O)C(N)Cc1ccccc1)Cc2ccccc2)CS	nonribosomal peptide	both methods
GCA_000027225.1_ASM2722v1_genomic.fna	FN667741.1 Xenorhabdus bovienii SS-2004 chromosome, complete genome	1378650	1431578	NC([*])C(=O)NC(CO)C(=O)O	1396359	1411742	O=C(O)C(NC(=O)C(N)CCCN)CO	nonribosomal peptide	both methods
GCA_000027225.1_ASM2722v1_genomic.fna	FN667741.1 Xenorhabdus bovienii SS-2004 chromosome, complete genome	1695907	1738002	NC(CS)C(=O)O	1712578	1722967	O=C(N)C(N)CS	nonribosomal peptide	both methods
GCA_000027225.1_ASM2722v1_genomic.fna	FN667741.1 Xenorhabdus bovienii SS-2004 chromosome, complete genome	1879105	1977856	N1C(CCC1)C(=O)NC(C)C(=O)NC(C(C)C)C(=O)NC(Cc1ccccc1)C(=O)NC(Cc1ccccc1)C(=O)NC(C)C(=O)NC(C(C)CC)C(=O)NC(C(C)C)C(=O)NC(C)C(=O)NC(C(C)CC)C(=O)NC(C(C)CC)C(=O)NC(C)C(=O)NC(Cc1ccccc1)C(=O)NC(C(O)C)C(=O)NC(C(C)C)C(=O)NC([*])C(=O)NC(C(O)C)C(=O)NC(C)C(=O)O	1898198	1958079	O=C(O)C(NC(=O)C(NC(=O)C(NC(=O)C(NC(=O)C(NC(=O)C(NC(=O)C(NC(=O)C(NC(=O)C(NC(=O)C(NC(=O)C(NC(=O)C(NC(=O)C(NC(=O)C(NC(=O)C(NC(=O)C(NC(=O)C(NC(=O)C1N(C(=O)CC(O)CCCCCCCCCCC)CCC1)C)C(C)C)Cc2ccccc2)Cc3ccccc3)C)C(C)CC)C(C)C)C)C(C)CC)C(C)CC)C)Cc4ccc(O)cc4)C(O)C)C(C)C)CO)C(O)C)C	nonribosomal peptide	both methods
GCA_000027225.1_ASM2722v1_genomic.fna	FN667741.1 Xenorhabdus bovienii SS-2004 chromosome, complete genome	2095780	2155040	NC(CO)C(=O)NC([*])C(=O)NC([*])C(=O)NC([*])C(=O)NC([*])C(=O)NC([*])C(=O)N1C(CCC1)C(=O)O	2096956	2139645	O=C1NC(C(=O)NC(C(=O)NC(C(=O)NC(C(=O)NC(C(=O)NC(C(=O)NC1)CCCNC(=N)N)CCCNC(=N)N)CCCNC(=N)N)CCCNC(=N)N)CCCNC(=N)N)CO	nonribosomal peptide	both methods
GCA_000027225.1_ASM2722v1_genomic.fna	FN667741.1 Xenorhabdus bovienii SS-2004 chromosome, complete genome	2316739	2367547	NC(Cc1ccccc1)C(=O)NC(C)C(=O)NC([*])C(=O)O	2336398	2347906	O=C(O)C(NC(=O)C(NC(=O)C(NC(=O)CC(O)CCCCCCCCCCC)Cc1ccc(O)cc1)C)CCCNC(=N)N	nonribosomal peptide	both methods
GCA_000027225.1_ASM2722v1_genomic.fna	FN667741.1 Xenorhabdus bovienii SS-2004 chromosome, complete genome	2618450	2697084	NC(CC(=O)N)C(=O)NC([*])C(=O)CCNC(CO)C(=O)NC(CO)C(=O)NC(CC(C)C)C(=O)NC(CCCCN)C(=O)O	2638450	2678629	O=C(N)C(O)C(NC(=O)CCCCCCCCCCCCC)C(=O)NC1CCC(=O)NC(C(=O)NC(C(=O)NC(C(O)CC(=O)OC(CC1)C(N)CO)Cc2ccccc2)CC(C)C)CO	nonribosomal peptide|type 1 polyketide	both methods
GCA_000027265.1_ASM2726v1_genomic.fna	FP236842.1 Erwinia pyrifoliae strain Ep1/96 complete chromosome	1257773	1318860	NC(C)C(=O)NC(C(O)C)C(=O)NC(C(O)C)C(=O)NC([*])C(=O)NC(Cc1ccccc1)C(=O)NC(CO)C(=O)O	1277773	1315182	O=C(O)C(NC(=O)C(NC(=O)C(NC(=O)C(NC(=O)C(NC(=O)C(NC(=O)C1OC1(CCC))C)C(O)C)C(O)C)CO)Cc2ccccc2)CO	nonribosomal peptide|bacteriocin	both methods
GCA_000058485.1_ASM5848v1_genomic.fna	CT573213.2 Frankia alni str. ACN14A chromosome, complete sequence	355678	430948	C=CC(C)C(=O)C(C)=CCC(O)C(C)C(=O)CCC=CC(=O)O	369601	418290	O=C(O)C=CC(C(=O)C=CCC(O)C(=CCCCC)C)C	type 1 polyketide	both methods
GCA_000058485.1_ASM5848v1_genomic.fna	CT573213.2 Frankia alni str. ACN14A chromosome, complete sequence	2738097	2836004	C(C)C(=O)C(CC)=CCCC(C)C(=O)NC([*])C(=O)O	2758025	2830459	O=C(NC1C(=O)N(C)C(C(=O)OC1)CO)C2N(NCCC2)C(=O)C(C(=O)C(=CC3N(NCCC3)C(=O)C4N(NCCC4)C(=O)C(C(=O)CCC(c5ccc(O)c(c5)Cl)N(C(=O)c6nc7ccccc7(cc6(O)))C)C)C)C	nonribosomal peptide|type 1 polyketide	both methods
GCA_000058485.1_ASM5848v1_genomic.fna	CT573213.2 Frankia alni str. ACN14A chromosome, complete sequence	4355089	4461106	CC(=O)C([*])C(-O)C=CC=CC(C)C(=O)C(C)CCC(=O)C(=O)O	4373127	4428038	O=C(O)CC(=O)C(CC(C(=O)C=CC=CC(=CC)C)C)C.O=C(O)C(O)CO.O=C(O)CC(O)CCCCCCCCC	type 1 polyketide	both methods
GCA_000058485.1_ASM5848v1_genomic.fna	CT573213.2 Frankia alni str. ACN14A chromosome, complete sequence	4470421	4555282	NC(CC(=O)N)C(=O)NC(C(O)C)C(=O)NC([*])C(=O)NC([*])C(=O)NC(CCCN)C(=O)NC([*])C(=O)NC(CS)C(=O)O	4490421	4535282	O=C(N)CC2NC(=O)C(NC(=O)C(NC(=O)C(NC(=O)C(NC(=O)c1ccccc1(O))C(OC(=O)C(NC(=O)C3N=C2SC3)CCCCN)C)CCCCN)CCCCN)CO	nonribosomal peptide	both methods
GCA_000062885.1_ASM6288v1_genomic.fna	AM420293.1 Saccharopolyspora erythraea NRRL2338 complete genome	769005	839270	C([*])C(-O)C(C)C(O)C(C)C(O)C(C)C(O)C(C)CC(C)C(O)C(C)C(O)C(=O)O	779801	832825	O=C(O)C(C(O)C(C(OC2OC(C)C(OC1OC(C)CC(OC)C1(O))C(N(C)C)C2(O))C(CC(C(O)CC)C)C)C)C	type 1 polyketide	both methods
GCA_000062885.1_ASM6288v1_genomic.fna	AM420293.1 Saccharopolyspora erythraea NRRL2338 complete genome	1408165	1461769	NC(C(O)C)C(=O)O	1424313	1443386	O=C(NC1C(=O)NC(C(=O)NC(C(=O)OC1(C))Cc3c[nH]c2ccccc23)Cc5c[nH]c4ccccc45)c6cccc(O)c6(O)	nonribosomal peptide	both methods
GCA_000062885.1_ASM6288v1_genomic.fna	AM420293.1 Saccharopolyspora erythraea NRRL2338 complete genome	2781995	2895287	C(C)C(=O)C=CC=CCCNCC(=O)C([*])C(-O)	2835493	2876250	O=C(O)CNC(=O)C(C(=O)CCC=CC=CCC)C	nonribosomal peptide|type 1 polyketide	both methods
GCA_000062885.1_ASM6288v1_genomic.fna	AM420293.1 Saccharopolyspora erythraea NRRL2338 complete genome	2926117	2981366	NC(CS)C(=O)NC(CC(=O)N)C(=O)NC(C(O)C)C(=O)NC(CCCN)C(=O)O	2931533	2961557	[H]C(=O)O.O=C(O)C(NC(=O)C(NC(=O)C(NC(=O)C2N=C(c1ccccc1(O))SC2)CC(=O)N)C(O)C)CO	nonribosomal peptide	both methods
GCA_000062885.1_ASM6288v1_genomic.fna	AM420293.1 Saccharopolyspora erythraea NRRL2338 complete genome	3122589	3170855	C(C)CCC(=O)C(=O)O	3127651	3151538	O=C(O)CC(=O)C(=Cc1cc(O)cc(N)c1)C	nonribosomal peptide|type 1 polyketide	both methods
GCA_000062885.1_ASM6288v1_genomic.fna	AM420293.1 Saccharopolyspora erythraea NRRL2338 complete genome	3285171	3381868	NC(CCCN(O)C(=O)C)C(=O)NC(CO)C(=O)NC(CCCN)C(=O)NC(CCCN(O)C(=O)C)C(=O)O	3328674	3344964	O=C(NC(C(=O)NC1C(=O)NC(C(=O)NC(C(=O)OC1)CCCN(O)C(=O)C)CCCN(O)C(=O)C)CCCN(O)C(=O)C)c2cccc(O)c2(O)	nonribosomal peptide	both methods
GCA_000062885.1_ASM6288v1_genomic.fna	AM420293.1 Saccharopolyspora erythraea NRRL2338 complete genome	4547181	4631288	C(C)C(O)CCC=CC(C)C(O)C=CC=CCC(=O)C(C)=CC(C)C(O)C(=O)O	4526581	4611443	O=C2OC(C=CCCC(C(O)C(=CCC(=O)c1ccccc1(O))C)C)C(C=CC=CC(O)C2C)C.C	nonribosomal peptide|type 1 polyketide	both methods
GCA_000062885.1_ASM6288v1_genomic.fna	AM420293.1 Saccharopolyspora erythraea NRRL2338 complete genome	4740185	4863811	CC(=O)NC([*])C(=O)NC(C(O)C)C(=O)NCC(=O)NC(Cc1ccccc1)C(=O)NC([*])C(=O)NC(CC(=O)N)C(=O)NC([*])C(=O)NC([*])C(=O)O	4753718	4809768	O=C(N)CC2NC(=O)C(NC(=O)C(NC(=O)CNC(=O)C(NC(=O)C(NC(=O)C(NC(=O)C(O)C(C)C)CN)CO)C(O)C)Cc1ccccc1)COC(=O)C(NC2(=O))Cc4c[nH]c3ccccc34	nonribosomal peptide	both methods
GCA_000062885.1_ASM6288v1_genomic.fna	AM420293.1 Saccharopolyspora erythraea NRRL2338 complete genome	4740185	4863811	CC(=O)NC([*])C(=O)NC(C(O)C)C(=O)NCC(=O)NC(Cc1ccccc1)C(=O)NC([*])C(=O)NC(CC(=O)N)C(=O)NC([*])C(=O)NC([*])C(=O)O	4814907	4828194	O=C(O)CC(=O)CCCCCCCCC	nonribosomal peptide|type 1 polyketide	both methods
GCA_000063485.1_ASM6348v1_genomic.fna	AM711867.1 Clavibacter michiganensis subsp. michiganensis NCPPB 382 complete genome	373196	427479	NC([*])C(=O)NC(CS)C(=O)NC(CS)C(=O)O	389219	409668	O=C(O)C4(N=C(C3N=C(C2N=C(c1ccccc1(O))SC2)SC3)SC4)(C)	nonribosomal peptide	both methods
GCA_000067045.1_ASM6704v1_genomic.fna	AM889285.1 Gluconacetobacter diazotrophicus PAl 5 complete genome	2892236	2945718	NC([*])C(=O)NC(CCC(=O)N)C(=O)O	2911085	2928863	O=C(O)C(NC(=O)C(NC(=O)C(NC(=O)CCc1cccc(C=CC)c1)Cc2ccccc2)C(OS(=O)(=O)O)C)C	homoserine lactone|nonribosomal peptide	both methods
GCA_000067165.1_ASM6716v1_genomic.fna	AM746676.1 Sorangium cellulosum 'So ce 56' complete genome	470421	519104	NC(CC(C)C)C(=O)NC(CC(C)C)C(=O)CC(=O)C(=O)O	480730	499710	O=C(O)CC(=O)C(CC(C)C)N(C(=O)C(N)CC(C)C)C	nonribosomal peptide|type 1 polyketide	both methods
GCA_000067165.1_ASM6716v1_genomic.fna	AM746676.1 Sorangium cellulosum 'So ce 56' complete genome	3186304	3234506	NC([*])C(=O)NC([*])C(=O)O	3206224	3218833	O=C(O)C(NC(=O)C(NC(=O)CCCCC)C)CCN	nonribosomal peptide	both methods
GCA_000067165.1_ASM6716v1_genomic.fna	AM746676.1 Sorangium cellulosum 'So ce 56' complete genome	4348262	4481226	C=CCC(=O)CC(O)CC(=O)CC(O)CC(O)C=CCC(=O)CC(O)C=CCC(O)CC(O)CC(O)C=CCC(O)CC(=O)C(=O)O	4356053	4461851	OC(C)CC=CC=CC=CC(C)=CC(O)C(C(O)CC(O)CC(O)CC(O)CC(=O)CC(OC)CC(=O)CC(O)CC=C(C(O)CC=C(C(O)CC(=O)N)C)C)C	type 1 polyketide	both methods
GCA_000067165.1_ASM6716v1_genomic.fna	AM746676.1 Sorangium cellulosum 'So ce 56' complete genome	5742336	5873706	C=CCC(=O)C=CCC(O)CC(O)CC(O)CC(O)C=CCC(O)C=CCC(O)C=CCC(=O)CC(=O)C(=O)O	5760107	5853706	O=C(O)C(C(=O)CC(=O)CC(O)C(=CC(C(=O)CC(=O)CC(O)CC(=O)C=1N=C(OC=1)CC(=O)C(C(OC)CC(=O)C=CCC(=O)CC(O)C(C(O)C(C(=O)CC)C)C)C)C)C)C.C	nonribosomal peptide|type 1 polyketide	both methods
GCA_000067165.1_ASM6716v1_genomic.fna	AM746676.1 Sorangium cellulosum 'So ce 56' complete genome	9482561	9533392	NC(C(O)C)C(=O)NC(CC(C)C)C(=O)O	9502479	9513516	O=C(O)C(C(=O)C(CC(C)C)N(C(=O)C(N)C(O)C)C)c1ccccc1	nonribosomal peptide|type 1 polyketide	both methods
GCA_000067165.1_ASM6716v1_genomic.fna	AM746676.1 Sorangium cellulosum 'So ce 56' complete genome	11466108	11549102	NC(CO)C(=O)CC(O)NC([*])C(=O)NC(CO)C(=O)NC([*])C(=O)NC(CC(=O)O)C(=O)NC([*])C(=O)NC(CC(=O)O)C(=O)O	11477722	11529102	O=C(O)CC1NC(=O)C(NC(=O)C(NC(=O)C(NC(=O)CC(O)C(NC(=O)CCCCCCCCC)COC(=O)C(NC(=O)C(NC1(=O))CCN)CC(=O)O)CCCCN)CO)CCCCN	nonribosomal peptide|type 1 polyketide	both methods
GCA_000069185.1_ASM6918v1_genomic.fna	CU458896.1 Mycobacterium abscessus ATCC 19977 chromosome, complete sequence	2103181	2154771	C(C)C(O)NC(CCCCN)C(=O)NC(CCCCN)C(=O)NC(CS)C(=O)O	2116557	2143499	O=C(O)C1N=C(C(NC(=O)CC(=O)C(N)CCCCN)CCCCN)SC1	nonribosomal peptide|type 1 polyketide	both methods
GCA_000069185.1_ASM6918v1_genomic.fna	CU458896.1 Mycobacterium abscessus ATCC 19977 chromosome, complete sequence	2257872	2321298	NC(CCCCN)C(=O)NC(CCCN)C(=O)CC(=O)CC(=O)OC(C(O)CC(C)C)C(=O)O	2271962	2313906	[H]C(=O)O.O=C(O)C(NC(=O)CC(=O)C(C(=O)C(OC(=O)C(NC(=O)c1ccccc1(O))CCCCN)C(C)C)C)CO	ectoine|nonribosomal peptide|type 1 polyketide	both methods
GCA_000069185.1_ASM6918v1_genomic.fna	CU458896.1 Mycobacterium abscessus ATCC 19977 chromosome, complete sequence	3336059	3382436	NC(C)C(=O)NC([*])C(=O)O	3341658	3373208	O=C1NC(C=NC1C(O)C)C(O)C	nonribosomal peptide	both methods
GCA_000069185.1_ASM6918v1_genomic.fna	CU458896.1 Mycobacterium abscessus ATCC 19977 chromosome, complete sequence	4123650	4178667	NC(Cc1ccccc1)C(=O)NC(C(O)C)C(=O)NC(C)C(=O)NC(C)C(=O)O	4140685	4175122	O=CC(NC(=O)C(NC(=O)C(NC(=O)C(NC(=O)CCc1cccc(C=CC)c1)Cc2ccccc2)C(O)C)C)C(OC5OC(C)C(NO)C(OC4OC(C)C(NO)C(O)C4(OC3OC(CO)C(O)C(O)C3(NC(=O)C)))C5(O))C	nonribosomal peptide	both methods
GCA_000069185.1_ASM6918v1_genomic.fna	CU458896.1 Mycobacterium abscessus ATCC 19977 chromosome, complete sequence	4729125	4847667	NC(C(O)C)C(=O)NC(C)C(=O)NC(Cc1ccccc1)C(=O)NC(C)C(=O)NC(Cc1ccc(O)cc1)C(=O)NC(C(O)C)C(=O)NC(C(O)C)C(=O)NC(C(O)C)C(=O)O	4766759	4804000	O=C(O)C(NC(=O)C(NC(=O)C(NC(=O)C(NC(=O)C(NC(=O)C(NC(=O)C(NC(=O)C(NC(=O)CCc1cccc(C=CC)c1)C(OC2OC(CO)C(O)C(O)C2(NC(=O)C))C)C(O)C)Cc3ccccc3)C(O)C)C)C(O)C)C(O)C)C(OC4OC(CO)C(O)C(O)C4(NC(=O)C))C	nonribosomal peptide	both methods
GCA_000069945.1_ASM6994v1_genomic.fna	AM942444.1 Corynebacterium urealyticum DSM 7109 complete genome	384422	434967	NC(CCCN)C(=O)NC(C(O)C)C(=O)NC(CCCN)C(=O)O	404422	416978	[H]C(=O)NC(C(=O)NC(C(=O)NC(C(=O)O)CCCN)C(O)C)CCCN	nonribosomal peptide	both methods
GCA_000069965.1_ASM6996v1_genomic.fna	AM942759.1 Proteus mirabilis strain HI4320, complete genome	2814946	2870279	NC(CS)C(=O)CC(O)C(=O)O	2834946	2856407	O=C(O)C(C(O)C(N)CS)(C)C	nonribosomal peptide|type 1 polyketide	both methods
GCA_000072485.1_ASM7248v1_genomic.fna	AM743169.1 Stenotrophomonas maltophilia K279a complete genome, strain K279a	2830864	2877293	NC(CO)C(=O)O	2850864	2866297	O=C(O)C(NC(=O)c1cccc(O)c1(O))CO	nonribosomal peptide	both methods
GCA_000087965.1_ASM8796v1_genomic.fna	FP565176.1 Xanthomonas albilineans GPE PC73 complete genome	836434	897584	NC([*])C(=O)NC(Cc1ccccc1)C(=O)NC(CCN)C(=O)NC(CC(=O)N)C(=O)NC(C)C(=O)NC([*])C(=O)NC(CCC(=O)N)C(=O)O	852500	885646	O=C(N)CC1NC(=O)C(NC(=O)C(NC(=O)C(NC(=O)C(NC(=O)C(NC(=O)C(NC1(=O))C)C(C)C)CO)C)Cc2ccccc2)CCN	nonribosomal peptide	both methods
GCA_000087965.1_ASM8796v1_genomic.fna	FP565176.1 Xanthomonas albilineans GPE PC73 complete genome	1167632	1260621	NCC(=O)NC([*])C(=O)NC([*])C(=O)NC(CO)C(=O)NC(C(O)C)C(=O)NC([*])C(=O)O	1180790	1244021	O=C(O)CC1NC(=O)C(NC(=O)C(NC(=O)C(NC(=O)C(NC(=O)C(NC(=O)C(NC(=O)C(NC(=O)C(NC(=O)CNC(=O)CC(OC(=O)C(NC(=O)C(NC(=O)C(NC(=O)C(NC(=O)C(NC(=O)C(NC1(=O))CC(=O)N)C(C)C)C(C)C)CO)C(O)C)CCCNC(=N)N)CCCCCCC)CCCCN)C(O)C)CC(=O)N)Cc2ccccc2)CC(=O)O)Cc3ccccc3)CO)CC(=O)N	nonribosomal peptide	both methods
GCA_000087965.1_ASM8796v1_genomic.fna	FP565176.1 Xanthomonas albilineans GPE PC73 complete genome	1732300	1857797	NC(CCN)C(=O)NC(CO)C(=O)NC(CO)C(=O)NC(C(O)C)C(=O)NC(CC(=O)N)C(=O)NC(C(C)C)C(=O)NC(Cc1ccccc1)C(=O)NC(CCN)C(=O)NC([*])C(=O)NC([*])C(=O)NC([*])C(=O)NC(Cc1ccc(O)cc1)C(=O)NC(CC(=O)N)C(=O)C=CCC(=O)NC([*])C(=O)NC([*])C(=O)NC([*])C(=O)NC([*])C(=O)NC([*])C(=O)O	1740868	1788517	O=C(O)c1cc(OC(=O)N)c(cc1(O))NC(=O)C(NC(=O)c2ccc(cc2)NC(=O)c3ccc(cc3)NC(=O)CC(=O)C(=Cc4ccc(cc4)OC)C)CC#N	nonribosomal peptide|type 1 polyketide	both methods
GCA_000087965.1_ASM8796v1_genomic.fna	FP565176.1 Xanthomonas albilineans GPE PC73 complete genome	1732300	1857797	NC(CCN)C(=O)NC(CO)C(=O)NC(CO)C(=O)NC(C(O)C)C(=O)NC(CC(=O)N)C(=O)NC(C(C)C)C(=O)NC(Cc1ccccc1)C(=O)NC(CCN)C(=O)NC([*])C(=O)NC([*])C(=O)NC([*])C(=O)NC(Cc1ccc(O)cc1)C(=O)NC(CC(=O)N)C(=O)C=CCC(=O)NC([*])C(=O)NC([*])C(=O)NC([*])C(=O)NC([*])C(=O)NC([*])C(=O)O	1799596	1849590	O=C(N)CC1NC(=O)C(NC(=O)C(NC(=O)C(NC(=O)C(N)CCN)CO)COC(=O)C(NC(=O)C(NC(=O)C(NC(=O)C(NC(=O)C(NC(=O)C(NC(=O)C(NC1(=O))C(C)C)Cc2ccccc2)CCN)C(C)C)C(C)C)CCCNC(=N)N)Cc3ccccc3)C(O)C	nonribosomal peptide	both methods
GCA_000091305.1_ASM9130v1_genomic.fna	FN554889.1 Streptomyces scabiei 87.22 complete genome	121985	207140	NC(CS)C(=O)NC(CS)C(=O)O	144537	194197	O=C(N)Oc1ccccc1C3=NC(C2=NC(C(=O)O)(C)CS2)CS3	nonribosomal peptide	both methods
GCA_000091305.1_ASM9130v1_genomic.fna	FN554889.1 Streptomyces scabiei 87.22 complete genome	332359	400458	NC(C(O)C)C(=O)NC([*])C(=O)NC(CO)C(=O)NC(CC(=O)N)C(=O)NC(CC(=O)N)C(=O)O	345317	384064	O=CC(NC(=O)C(NC(=O)C(NC(=O)C(NC(=O)C(NC(=O)CCCCCCCCC)CO)C(O)C)CO)CC(=O)N)CC(=O)N	nonribosomal peptide	both methods
GCA_000091305.1_ASM9130v1_genomic.fna	FN554889.1 Streptomyces scabiei 87.22 complete genome	3581512	3645764	NC(Cc1ccccc1)C(=O)NC(Cc1ccccc1)C(=O)O	3594869	3624334	O=C(O)C(Cc2c[nH]c1ccccc12)N(C(=O)C(NC)Cc3ccccc3)C	nonribosomal peptide	both methods
GCA_000091305.1_ASM9130v1_genomic.fna	FN554889.1 Streptomyces scabiei 87.22 complete genome	4907594	4958875	CC(O)NC([*])C(=O)O	4918122	4939979	O=C(O)C(NC(=O)CC(O)C(=O)C(C)C)CO	nonribosomal peptide|type 1 polyketide	both methods
GCA_000091305.1_ASM9130v1_genomic.fna	FN554889.1 Streptomyces scabiei 87.22 complete genome	8700908	8763617	C(C)C(=O)C(=O)O	8720510	8726341	O=C(O)C(C(=O)CCCCCCCCC)C	nonribosomal peptide|type 1 polyketide	both methods
GCA_000091305.1_ASM9130v1_genomic.fna	FN554889.1 Streptomyces scabiei 87.22 complete genome	8793627	8848502	C([*])C(-O)C(CC)CCCC(=O)O	8805123	8830368	O=C(O)CCC(CCC)C	type 1 polyketide	both methods
GCA_000091305.1_ASM9130v1_genomic.fna	FN554889.1 Streptomyces scabiei 87.22 complete genome	9288873	9413896	CC(=O)C=CC(C)C(O)CC(O)C([*])C(-O)C(C)C(O)C([*])C(-O)C=CC([*])C(-O)C(C)CC(CC)C(O)C(C)C(O)C(C)=CC([*])C(-O)	9303981	9405812	O=C(OC(C=CC)C(C(OC1OC(C)C(O)C(O)C1)CC(=O)C(C(O)C(C2OC(=O)C(=CC(=CC(C(O)C(C(O)C(CC(=CC=CC2(OC))C)C)CC)C)C)OC)C)C)C)N.C.C	RiPP|type 1 polyketide	both methods
GCA_000091305.1_ASM9130v1_genomic.fna	FN554889.1 Streptomyces scabiei 87.22 complete genome	9526249	9591840	NC(CCCN(O)C(=O)C)C(=O)NC(CO)C(=O)NC(CCCN)C(=O)NC([*])C(=O)NC([*])C(=O)O	9546249	9569847	[H]C(=O)NCCCC3NC(=O)C(NC(=O)C(CCCN(O)C(=O)C)N(C(=O)C(NC(=O)C(NC)Cc2c[nH]c1ccccc12)COC3(=O))C)CCCNC(=N)N	nonribosomal peptide	both methods
GCA_000091565.1_ASM9156v1_genomic.fna	FN434113.1 Erwinia amylovora CFBP1430 complete genome	498052	552161	C(C)C(O)C=CNC(C)C(=O)O	500056	534167	N.O=C(O)C(NC(=O)C=CC(C)C)Cc1ccccc1	nonribosomal peptide|type 1 polyketide	both methods
GCA_000091565.1_ASM9156v1_genomic.fna	FN434113.1 Erwinia amylovora CFBP1430 complete genome	2563034	2624112	NC(C)C(=O)NC(C(O)C)C(=O)NC(C(O)C)C(=O)NC([*])C(=O)NC(Cc1ccc(O)cc1)C(=O)NC(CO)C(=O)O	2575793	2604112	O=C(NC(C(=O)NC(C(=O)NC1C(=O)NC(C(=O)NC(C(=O)NC(C(=O)OC1(C))CO)Cc2ccccc2)CO)C(O)C)C)C3OC3(CCC)	nonribosomal peptide	both methods
GCA_000091785.1_ASM9178v1_genomic.fna	FN650140.1 Legionella longbeachae NSW150, complete genome	1115949	1172635	C(C)C(=O)NC(CC(C)C)C(=O)NC(CS)C(=O)NC([*])C(=O)O	1133870	1158690	O=C(O)C(NC(=O)C=1N=C(C(NC(=O)C(C(=O)CCCCCCCCC)C)CC(C)C)SC=1)C(O)C	nonribosomal peptide|type 1 polyketide	both methods
GCA_000091785.1_ASM9178v1_genomic.fna	FN650140.1 Legionella longbeachae NSW150, complete genome	2573114	2616414	NC(CC(=O)O)C(=O)O	2579549	2581455	c1ccc2c(c1)[nH]cc2C=C[N+]#[C-]	isonitrile alkaloid	both methods
GCA_000091785.1_ASM9178v1_genomic.fna	FN650140.1 Legionella longbeachae NSW150, complete genome	2573114	2616414	NC(CC(=O)O)C(=O)O	2593114	2596414	O=C(O)C(N)Cc1ccccc1	nonribosomal peptide	both methods
GCA_000091785.1_ASM9178v1_genomic.fna	FN650140.1 Legionella longbeachae NSW150, complete genome	4042247	4077332	NC(C(C)C)C(=O)CC(O)C(=O)O	4062247	4069198	O=C(O)CC(O)C(N)C(C)CC	nonribosomal peptide|type 1 polyketide	both methods
GCA_000092025.1_ASM9202v1_genomic.fna	AE007870.2 Agrobacterium tumefaciens str. C58 linear chromosome, complete sequence	698086	779081	NCC(=O)CC(O)NC([*])C(=O)CC(O)NC(C)C(=O)NC(CS)C(=O)NCC(=O)NC(C)C(=O)O	718086	771239	N.N.O=CCC(=O)C(NC(=O)CNC(=O)CC(O)CNC(=O)C=1N=C(C(NC(=O)CCCCCCCCC)C)SC=1)C	nonribosomal peptide|type 1 polyketide	both methods
GCA_000092225.1_ASM9222v1_genomic.fna	CP001966.1 Tsukamurella paurometabola DSM 20162, complete genome	3536863	3613704	C(C)=CC=CC(C)C(=O)C(C)C(O)CC(=O)C([*])C(-O)C=CC=CC(=O)O	3552663	3601234	O=C(O)C=CC=CC(C(OC1OC(C)C(O)C(O)C1)C(C(O)C(C(=O)CC(O)C(=CC)C)C)C)C	type 1 polyketide	both methods
GCA_000092225.1_ASM9222v1_genomic.fna	CP001966.1 Tsukamurella paurometabola DSM 20162, complete genome	3775815	3829819	NC(C(O)C)C(=O)NC([*])C(=O)O	3793862	3811828	[H]C(=O)O.O=C(O)C(NC(=O)C(NC(=O)c1ccccc1(O))C(O)C)Cc2ccccc2	nonribosomal peptide	both methods
GCA_000092225.1_ASM9222v1_genomic.fna	CP001966.1 Tsukamurella paurometabola DSM 20162, complete genome	4066596	4136256	NC([*])C(=O)NC([*])C(=O)NC(CC(C)C)C(=O)O	4099286	4121074	O=C(O)C(NC(=O)C(NC(=O)C(NC(=O)CCCCCCCCC(C)C)Cc2c[nH]c1ccccc12)Cc4c[nH]c3ccccc34)Cc6c[nH]c5ccccc56	nonribosomal peptide	both methods
GCA_000092225.1_ASM9222v1_genomic.fna	CP001967.1 Tsukamurella paurometabola DSM 20162 plasmid pTpau01, complete sequence	51247	99806	NC(CS)C(=O)C(C)C(O)NC([*])C(=O)NC(CCCCN)C(=O)O	71247	96701	O=C(O)C(NC(=O)C2N=C(C(NC(=O)C(C(O)c1ccccc1(O))C)CO)SC2)CCCCN	nonribosomal peptide|type 1 polyketide	both methods
GCA_000092385.1_ASM9238v1_genomic.fna	CP002047.1 Streptomyces bingchenggensis BCW-1, complete genome	116131	188912	NC(CO)C(=O)O	138201	150036	O=C(NC(C(=O)O)CO)C(O)C(C)C	nonribosomal peptide	both methods
GCA_000092385.1_ASM9238v1_genomic.fna	CP002047.1 Streptomyces bingchenggensis BCW-1, complete genome	116131	188912	NC(CO)C(=O)O	160216	170530	O=C(O)C(CCCC)C	type 1 polyketide	both methods
GCA_000092385.1_ASM9238v1_genomic.fna	CP002047.1 Streptomyces bingchenggensis BCW-1, complete genome	330554	400495	CC(=O)CC(O)CC(=O)C(=O)O	342998	388167	O=C1NC(C(=O)CC(=O)OC(C)C(NC)C(=O)NC1C)C(O)C	nonribosomal peptide|type 1 polyketide	both methods
GCA_000092385.1_ASM9238v1_genomic.fna	CP002047.1 Streptomyces bingchenggensis BCW-1, complete genome	767342	972371	CCCC(O)CC(O)CC(O)CC(O)CCC=CCCC=CCC(O)C(=O)O	786605	807356	O=C(O)C(N)C(C)CCNC(=N)N.O=C(N)CC1NC(=O)C(NC(=O)C(NC(=O)C(N)CCCN)COC1(=O))Cc2ccccc2	nonribosomal peptide	both methods
GCA_000092385.1_ASM9238v1_genomic.fna	CP002047.1 Streptomyces bingchenggensis BCW-1, complete genome	767342	972371	CCCC(O)CC(O)CC(O)CC(O)CCC=CCCC=CCC(O)C(=O)O	825142	908919	O=C5NC(=Nc1c5(ncn1C4OC(COP(=O)(O)OP(=O)(O)OC2OC(C)C(=O)C(O)C2(O))C(O)C4(OC3OC(C)C(NO)C(O)C3(O))))N.O=C1OC(CC(O)C)CC(O)CC(O)CC(O)CCCC=CCCCC1	type 1 polyketide	both methods
GCA_000092385.1_ASM9238v1_genomic.fna	CP002047.1 Streptomyces bingchenggensis BCW-1, complete genome	767342	972371	CCCC(O)CC(O)CC(O)CC(O)CCC=CCCC=CCC(O)C(=O)O	919014	956776	Cl.O=C(O)CC(O)C=CCNC(=O)C(C(=O)C=CCCC)C	nonribosomal peptide|type 1 polyketide	both methods
GCA_000092385.1_ASM9238v1_genomic.fna	CP002047.1 Streptomyces bingchenggensis BCW-1, complete genome	972749	1101076	CC(=O)CC(O)CC(O)C(C)=CCC(O)C(C)C(O)C=CC(C)CC=CC(C)=CC(=O)O	991460	1009639	O=C(O)C(=CCC(O)CC(=O)CCCCCCCCC)C	nonribosomal peptide|type 1 polyketide	both methods
GCA_000092385.1_ASM9238v1_genomic.fna	CP002047.1 Streptomyces bingchenggensis BCW-1, complete genome	972749	1101076	CC(=O)CC(O)CC(O)C(C)=CCC(O)C(C)C(O)C=CC(C)CC=CC(C)=CC(=O)O	1025931	1081234	O=C1OC(C)CC(O)CC=C(CC(C=CC=C(C(O)CC(O)C(C=C1)C)C)C)C	type 1 polyketide	both methods
GCA_000092385.1_ASM9238v1_genomic.fna	CP002047.1 Streptomyces bingchenggensis BCW-1, complete genome	1126949	1179141	C(C)C(=O)C(C)C(O)CCC(=O)O	1146683	1160618	O=C(O)CCC(C(OC)CC)C	type 1 polyketide	both methods
GCA_000092385.1_ASM9238v1_genomic.fna	CP002047.1 Streptomyces bingchenggensis BCW-1, complete genome	1181537	1228645	NC(CO)C(=O)N1C(CCC1)C(=O)O	1200337	1209845	O=C(O)C1N(C(=O)C(NC(=O)CC(O)CCCCCCC)CO)CCCC1	nonribosomal peptide	both methods
GCA_000092385.1_ASM9238v1_genomic.fna	CP002047.1 Streptomyces bingchenggensis BCW-1, complete genome	1341370	1513589	NC(Cc1ccccc1)C(=O)O	1356591	1422564	O=C(O)C(NC(=O)C(NC(=O)C1N(C(=O)CC(=O)C(OC(=O)CC(=O)C(N)C(C)C)C(C)C)CCC1)C)COC2OC(C)C(O)C(O)C2(O)	other|nonribosomal peptide|type 1 polyketide	both methods
GCA_000092385.1_ASM9238v1_genomic.fna	CP002047.1 Streptomyces bingchenggensis BCW-1, complete genome	1341370	1513589	NC(Cc1ccccc1)C(=O)O	1436123	1458645	O=C(O)C(NC(=O)C(NC(=O)C1CCC(O)C(O)C1)Cc3c[nH]c2ccccc23)C(O)C	nonribosomal peptide	both methods
GCA_000092385.1_ASM9238v1_genomic.fna	CP002047.1 Streptomyces bingchenggensis BCW-1, complete genome	1820779	1955837	NC(Cc1ccccc1)C(=O)NC(Cc1ccccc1)C(=O)NC(Cc1ccccc1)C(=O)C(CC)C(=O)C(CC)=CC(C)CC(C)=CC(C)CC(CC)C(O)C(C)=CC(C)C(O)C(CC)=CC(C)=CC([*])C(-O)	1830297	1946019	O=C1OC(C(C=C(C=C(C(=O)NC(C(=O)N(C)C(C(=O)NC(C(=O)C1C)Cc3c[nH]c2ccccc23)Cc4ccccc4)Cc5ccccc5)C)CC)C)C(NC(=O)C(NC(=O)C(=CC(C(O)C(CC(=CC(CC(=CCCC)CC)C)C)C)CC)C)Cc6ccccc6)c7ccc(O)cc7	nonribosomal peptide|type 1 polyketide	both methods
GCA_000092385.1_ASM9238v1_genomic.fna	CP002047.1 Streptomyces bingchenggensis BCW-1, complete genome	2058350	2123263	C=CC(C)C(=O)C([*])C(-O)C(C)=CC(C)C(=O)C(=O)O	2072889	2114253	O=C(O)C=CC(C(=O)C(=CC(C(=O)CC)C)C)C	type 1 polyketide	both methods
GCA_000092385.1_ASM9238v1_genomic.fna	CP002047.1 Streptomyces bingchenggensis BCW-1, complete genome	2626405	2745332	C(C)CC(C)C(O)CC(O)C(C)C(O)C=CC=CCC(O)CC(=O)C=CC=CC=CC=CC=CC(=O)O	2645075	2727000	O=C1OC(CCC(C=CC=C1)C)C(C(O)CC(O)C(C(O)C=CC=CC=CC=CC=CC)C)C	type 1 polyketide	both methods
GCA_000092385.1_ASM9238v1_genomic.fna	CP002047.1 Streptomyces bingchenggensis BCW-1, complete genome	2969918	3025933	NC(C(C)C)C(=O)NC(C(O)C)C(=O)NC([*])C(=O)CC(=O)C(=O)O	2989558	3011770	O=C(O)C(C(=O)C(NC(=O)C(NC(=O)C(c1ccc(O)cc1)N(C(=O)C)C)C(O)C)Cc3c[nH]c2ccccc23)C	nonribosomal peptide|type 1 polyketide	both methods
GCA_000092385.1_ASM9238v1_genomic.fna	CP002047.1 Streptomyces bingchenggensis BCW-1, complete genome	3882653	3933454	NC([*])C(=O)N1C(CCC1)C(=O)NC(C(C)C)C(=O)O	3900304	3915780	O=C(O)C2N(C(=O)C(NC(=O)C(N)Cc1ccccc1)CC(C)C)CCCC2(O)	nonribosomal peptide	both methods
GCA_000092385.1_ASM9238v1_genomic.fna	CP002047.1 Streptomyces bingchenggensis BCW-1, complete genome	4125481	4172554	NC([*])C(=O)C(C)=CC(=O)O	4130714	4154940	O=C(O)CC(NN)C(=O)O.[H]C(=O)NC(C(=O)O)C(C(=O)Nc1ccc(C=C(C(=O)O)C)cc1)C	nonribosomal peptide|type 1 polyketide	both methods
GCA_000092385.1_ASM9238v1_genomic.fna	CP002047.1 Streptomyces bingchenggensis BCW-1, complete genome	7331819	7378335	NC(C(C)C)C(=O)CC(=O)NC([*])C(=O)O	7349421	7367131	O=C(C)NC(C(=O)NC(C(=O)O)CC(C)C)Cc2c[nH]c1ccccc12	nonribosomal peptide|type 1 polyketide	both methods
GCA_000092385.1_ASM9238v1_genomic.fna	CP002047.1 Streptomyces bingchenggensis BCW-1, complete genome	7744223	7803044	NC(CCC(=O)N)C(=O)NCC(=O)N1C(CCC1)C(=O)NC([*])C(=O)O	7754214	7792479	O=C1NCC(=O)CC(=O)N3CCCC3(C(=O)NC(C(=O)NC(C(=O)C1)CO)Cc2ccccc2)	NRPS-independent siderophore|nonribosomal peptide|type 1 polyketide	both methods
GCA_000092385.1_ASM9238v1_genomic.fna	CP002047.1 Streptomyces bingchenggensis BCW-1, complete genome	8115649	8238974	NC([*])C(=O)NCC(=O)NC([*])C(=O)NC(Cc1ccccc1)C(=O)O	8132544	8163134	O=C(NC(C(=O)NC(C(=O)NC1C(=O)NCC(=O)OC1)Cc2ccccc2)CN)c3cccc(O)c3(O)	nonribosomal peptide	both methods
GCA_000092385.1_ASM9238v1_genomic.fna	CP002047.1 Streptomyces bingchenggensis BCW-1, complete genome	8115649	8238974	NC([*])C(=O)NCC(=O)NC([*])C(=O)NC(Cc1ccccc1)C(=O)O	8178847	8231469	O=C(OC1OC(C)C(OC)C(OC)C1(OC))C(N)C(C(=O)OC5OC(C)C(O)C(OC)C5(OC4OC(C)C(OC2OC(C)C(OC)C(O)C2(OC))C(O)C4(OC3OC(C)C(O)C(O)C3(O))))C.O=C(C)C=2C(O)=CC3=CC=4C(=O)C5=CC=CC(O)=C5(C(=O)C=4(C(O)=C3(C=2(OC1OC(C)C(O)CC1))))	type 2 polyketide	both methods
GCA_000092385.1_ASM9238v1_genomic.fna	CP002047.1 Streptomyces bingchenggensis BCW-1, complete genome	9898291	10028355	C(C)C(O)C(C)=CC(C)CC(C)C(O)CC(O)C(C)=CCCC(C)=CCCC=CC(C)CC(C)CCC(=O)C(C)=CC(=O)O	9918278	10010664	O=C2OC(CC=C(CCCC(C(=O)CC=C(CCC(OC1OC(C)C(OC)CC1)C(C=C(CC(C=CCC(C(O)C2C)C)C)C)C)C)C)C)C(C(=O)C)C	type 1 polyketide	both methods
GCA_000092385.1_ASM9238v1_genomic.fna	CP002047.1 Streptomyces bingchenggensis BCW-1, complete genome	10896820	10950354	C(C)=CC(C)=CC(=O)O	10903131	10931330	O=CC(=CC(=CCCCCCCCCC)C)C	nonribosomal peptide|type 1 polyketide	both methods
GCA_000092385.1_ASM9238v1_genomic.fna	CP002047.1 Streptomyces bingchenggensis BCW-1, complete genome	10980471	11048581	NC(CC(=O)N)C(=O)NC([*])C(=O)NC([*])C(=O)NC([*])C(=O)O	10994721	11028987	O=C(O)C(NC(=O)C(NC(=O)C(NC(=O)C(NC(=O)CCCCCCCCC)CC(=O)N)Cc2c[nH]c1ccccc12)CCCN)Cc4c[nH]c3ccccc34	nonribosomal peptide	both methods
GCA_000092385.1_ASM9238v1_genomic.fna	CP002047.1 Streptomyces bingchenggensis BCW-1, complete genome	11438742	11565518	NC(CO)C(=O)CC(=O)CC(=O)CCC=CNCC(=O)C=CCC(=O)C=CC=CC=CNCC(=O)O	11458742	11532536	O=C1NCC(=O)C(C=CC=CC=C(C(=O)CC(=O)N(C)C(C(O)C(C(=O)NCC=CC(=O)C(C(O)CC(=O)C1)C)C)CO)C)C	nonribosomal peptide|type 1 polyketide	both methods
GCA_000092605.1_ASM9260v1_genomic.fna	CP002021.1 Thiomonas intermedia K12, complete genome	2210238	2261619	NC(C(C)C)C(=O)CC(=O)NCC(=O)O	2225241	2242551	N.O=C(O)CNC(=O)CC(=O)C(N)C(C)C	nonribosomal peptide|type 1 polyketide	both methods
GCA_000092605.1_ASM9260v1_genomic.fna	CP002021.1 Thiomonas intermedia K12, complete genome	3345260	3391758	NC([*])C(=O)NCC(=O)O	3365260	3371758	O=C(C=CC=CCCCCCCC)NC(C(=O)NCC(=O)O)CO	nonribosomal peptide	both methods
GCA_000092825.1_ASM9282v1_genomic.fna	CP001958.1 Segniliparus rotundus DSM 44985, complete genome	1266894	1361984	NC([*])C(=O)NC(C)C(=O)O	1286653	1292247	[H]C(=O)NC(C(=O)O)CCCCN	nonribosomal peptide	both methods
GCA_000092825.1_ASM9282v1_genomic.fna	CP001958.1 Segniliparus rotundus DSM 44985, complete genome	1266894	1361984	NC([*])C(=O)NC(C)C(=O)O	1314063	1352588	O=C(O)C(NC(=O)CCCCCCCCC)C(O)C	nonribosomal peptide	both methods
GCA_000092825.1_ASM9282v1_genomic.fna	CP001958.1 Segniliparus rotundus DSM 44985, complete genome	2446378	2508473	NC([*])C(=O)CC(=O)CC(=O)OC(C(O)CC(C)C)C(=O)NC([*])C(=O)O	2466361	2498479	O=C(O)C1N=C(C(NC(=O)C(C(=O)CC(=O)C(O)C(C)C)C)CO)SC1	nonribosomal peptide|type 1 polyketide	both methods
GCA_000092885.1_ASM9288v1_genomic.fna	CP002016.1 Burkholderia sp. CCGE1002 plasmid pBC201, complete sequence	34032	80545	NC(Cc1ccccc1)C(=O)NC([*])C(=O)O	44914	65780	O=C(O)CCNC(=O)C(N)CN	NRPS-independent siderophore|nonribosomal peptide	both methods
GCA_000092925.1_ASM9292v1_genomic.fna	CP002026.1 Starkeya novella DSM 506, complete genome	3483221	3529705	NC(CO)C(=O)O	3503221	3515106	O=C(O)C(NC(=O)c1cccc(O)c1(O))CO	nonribosomal peptide	both methods
GCA_000092985.1_ASM9298v1_genomic.fna	CP002040.1 Nocardiopsis dassonvillei subsp. dassonvillei DSM 43111 chromosome 1, complete sequence	575372	633031	C(C)C(=O)CC(=O)C(CC)=CC(=O)O	595372	613031	O=C(O)C(=CCC(=O)CC)C	type 1 polyketide	both methods
GCA_000092985.1_ASM9298v1_genomic.fna	CP002040.1 Nocardiopsis dassonvillei subsp. dassonvillei DSM 43111 chromosome 1, complete sequence	1237291	1290245	NC(CS)C(=O)NC(CS)C(=O)NC(CS)C(=O)O	1253639	1273708	O=C(O)C4(N=C(C3N=C(C2N=C(c1ccccc1(O))SC2)SC3)SC4)(C)	nonribosomal peptide	both methods
GCA_000092985.1_ASM9298v1_genomic.fna	CP002040.1 Nocardiopsis dassonvillei subsp. dassonvillei DSM 43111 chromosome 1, complete sequence	2091441	2183076	NC(CS)C(=O)NC(CS)C(=O)NC(CS)C(=O)NC(c1cc(O)cc(O)c1)C(=O)NC([*])C(=O)NC(c1cc(O)cc(O)c1)C(=O)NC([*])C(=O)NC([*])C(=O)NC([*])C(=O)O	2111441	2165898	O=C(O)C(OC1C=C(C=CC1(N))C(=O)O)=C.O=C(O)C(NC(=O)C(NC(=O)C7N=C(C6N=C(C5(N=C(C(NC(=O)C(NC(=O)C(NC(=O)C(NC(=O)c1ncccc1(O))c2ccc(O)cc2)Cc3ccccc3)c4ccc(O)cc4)CCCCN)SC5)(C))SC6)SC7)CCCN)Cc8ccccc8	nonribosomal peptide	both methods
GCA_000092985.1_ASM9298v1_genomic.fna	CP002040.1 Nocardiopsis dassonvillei subsp. dassonvillei DSM 43111 chromosome 1, complete sequence	2649756	2693312	NC(CC(=O)O)C(=O)O	2669214	2678250	O=CC(N)CC(=O)O	nonribosomal peptide	both methods
GCA_000092985.1_ASM9298v1_genomic.fna	CP002040.1 Nocardiopsis dassonvillei subsp. dassonvillei DSM 43111 chromosome 1, complete sequence	5050975	5163656	NC([*])C(=O)NC(C(C)C)C(=O)NC(C(C)C)C(=O)NC(C(C)C)C(=O)NC(C(C)C)C(=O)O	5085116	5088452	O=C(O)CC(=O)CC1=CC2=CC3=CC(O)=CC(O)=C3(C(O)=C2(C(O)=C1(C(=O)CC(=O)CC(=O)C)))	type 2 polyketide	both methods
GCA_000092985.1_ASM9298v1_genomic.fna	CP002040.1 Nocardiopsis dassonvillei subsp. dassonvillei DSM 43111 chromosome 1, complete sequence	5050975	5163656	NC([*])C(=O)NC(C(C)C)C(=O)NC(C(C)C)C(=O)NC(C(C)C)C(=O)NC(C(C)C)C(=O)O	5115258	5143656	O=C1NC(C(=O)NC(C(=O)NC(C(=O)NC(C(=O)NC1c2ccc(O)cc2)C(C)C)c3ccc(O)cc3)C(C)C)Cc4ccccc4	nonribosomal peptide	both methods
GCA_000143225.1_ASM14322v1_genomic.fna	CP002039.1 Herbaspirillum seropedicae SmR1, complete genome	2631342	2734309	NC(CC(=O)O)C(=O)NC(CO)C(=O)NC(CC(=O)O)C(=O)NC(C(O)C)C(=O)NC(CO)C(=O)NC([*])C(=O)O	2640108	2678825	O=C(O)CC(NC(=O)CC(O)C)C(=O)NC1C(=O)NC(C(=O)NC(C(=O)NC(C(=O)NC(C(=O)OC1)CCCNO)CO)C(O)C)CC(=O)O	nonribosomal peptide	both methods
GCA_000143605.1_ASM14360v1_genomic.fna	CP001746.1 Bacillus cereus biovar anthracis str. CI, complete genome	2159266	2208991	NCC(=O)NC(C(O)C)C(=O)O	2178054	2191437	O=C(O)C(NC(=O)CNC(=O)c1cccc(O)c1(O))C(O)C	nonribosomal peptide	both methods
GCA_000143885.2_ASM14388v2_genomic.fna	CP002907.1 Gordonia sp. KTR9, complete genome	537145	599255	NC(CS)C(=O)O	556583	579985	O=C(O)C1N=C(CCCCCCCCC)SC1	NRPS-independent siderophore|nonribosomal peptide	both methods
GCA_000143885.2_ASM14388v2_genomic.fna	CP002907.1 Gordonia sp. KTR9, complete genome	1030334	1088634	NC([*])C(=O)NC(C(O)C)C(=O)NC(CC(C)C)C(=O)NC([*])C(=O)O	1054302	1075883	O=C(O)C(NC(=O)C(NC(=O)C(N)C(O)C)Cc2c[nH]c1ccccc12)Cc3ccccc3	nonribosomal peptide	both methods
GCA_000143885.2_ASM14388v2_genomic.fna	CP002907.1 Gordonia sp. KTR9, complete genome	3108783	3178946	NC(CO)C(=O)NC([*])C(=O)NC([*])C(=O)NC([*])C(=O)NC(CO)C(=O)NC(CO)C(=O)NC([*])C(=O)NC(CO)C(=O)O	3128392	3159828	O=C(NC(C(=O)NC(C(=O)NC(C(=O)NC(C(=O)NC(C(=O)NC1C(=O)NC(C(=O)NC(C(=O)OC1)CO)Cc3c[nH]c2ccccc23)CO)C)C(O)C)Cc5c[nH]c4ccccc45)CN)c6cccc(O)c6(O)	nonribosomal peptide	both methods
GCA_000143885.2_ASM14388v2_genomic.fna	CP002907.1 Gordonia sp. KTR9, complete genome	4158449	4286876	NC(C(O)C)C(=O)NC(CO)C(=O)NC(C(O)C)C(=O)NC(CCC(=O)N)C(=O)NC(CC(C)C)C(=O)NC(C(O)C)C(=O)NC(CCC(=O)O)C(=O)NC(CO)C(=O)NC(CCC(=O)O)C(=O)NC(CO)C(=O)NC([*])C(=O)NC(CO)C(=O)NC([*])C(=O)NC(CO)C(=O)NC(CC(C)C)C(=O)NC([*])C(=O)NC([*])C(=O)NC(CO)C(=O)NC([*])C(=O)NC([*])C(=O)NC([*])C(=O)O	4177852	4191670	O=C(C=CC=CCCCCC(C)C)NC1C(=O)NC(C(=O)NC(C(=O)NC(C(=O)OC1)Cc2ccccc2)Cc4c[nH]c3ccccc34)Cc6c[nH]c5ccccc56	nonribosomal peptide	both methods
GCA_000143885.2_ASM14388v2_genomic.fna	CP002907.1 Gordonia sp. KTR9, complete genome	4158449	4286876	NC(C(O)C)C(=O)NC(CO)C(=O)NC(C(O)C)C(=O)NC(CCC(=O)N)C(=O)NC(CC(C)C)C(=O)NC(C(O)C)C(=O)NC(CCC(=O)O)C(=O)NC(CO)C(=O)NC(CCC(=O)O)C(=O)NC(CO)C(=O)NC([*])C(=O)NC(CO)C(=O)NC([*])C(=O)NC(CO)C(=O)NC(CC(C)C)C(=O)NC([*])C(=O)NC([*])C(=O)NC(CO)C(=O)NC([*])C(=O)NC([*])C(=O)NC([*])C(=O)O	4204613	4271426	O=C(NC(C(=O)NC(C(=O)NC(C(=O)NC(C(=O)NC(C(=O)NC(C(=O)NC(C(=O)NC1C(=O)NC(C(=O)NC(C(=O)NC(C(=O)NC(C(=O)NC(C(=O)NC(C(=O)NC(C(=O)NC(C(=O)NC(C(=O)OC1)Cc2ccccc2)CO)Cc4c[nH]c3ccccc34)CO)Cc5ccccc5)CO)Cc7c[nH]c6ccccc67)CO)CO)CO)C(O)C)Cc8ccccc8)CO)C(O)C)CO)C(O)C)c9cccc(O)c9(O)	nonribosomal peptide	both methods
GCA_000143885.2_ASM14388v2_genomic.fna	CP002907.1 Gordonia sp. KTR9, complete genome	4377152	4474308	NC(Cc1ccc(O)cc1)C(=O)NC([*])C(=O)NC(Cc1ccccc1)C(=O)NC(CC(C)C)C(=O)NC(CO)C(=O)O	4396668	4415055	O=C(O)C(NC(=O)C(NC(=O)C(NC(=O)C(NC(=O)C(NC(=O)CCCCCCCCC(C)C)Cc1ccccc1)Cc3c[nH]c2ccccc23)Cc5c[nH]c4ccccc45)Cc7c[nH]c6ccccc67)CO	nonribosomal peptide	both methods
GCA_000145035.1_ASM14503v1_genomic.fna	CP001810.1 Butyrivibrio proteoclasticus B316 chromosome 1, complete sequence	297221	363384	NC([*])C(=O)NC([*])C(=O)NC([*])C(=O)NC(Cc1ccc(O)cc1)C(=O)NC([*])C(=O)O	309417	347573	O=C1NC(C(=O)NC(C(=O)NC(C(=O)NC(C(=O)NC(C(=O)OC(C1)CCCCCCCCCC(C)C)CCCCN)Cc3c[nH]c2ccccc23)CCCCN)C)CC(C)C	nonribosomal peptide	both methods
GCA_000145235.1_ASM14523v1_genomic.fna	CP002162.1 Micromonospora aurantiaca ATCC 27029, complete genome	1913174	1961370	NC(CC(C)C)C(=O)O	1925854	1947655	O=C(O)C(N)Cc1ccccc1	nonribosomal peptide	both methods
GCA_000145235.1_ASM14523v1_genomic.fna	CP002162.1 Micromonospora aurantiaca ATCC 27029, complete genome	2596115	2825950	NC([*])C(=O)NC([*])C(=O)C=CC(C)CC=CC=CCC(O)CC(O)CC(O)CCC([*])C(-O)C=CCC(O)CC(O)C=CC=CC=CCC(O)CC(O)CC(O)C=CCC(O)CC(O)C(C)CCC(O)C(C)C(O)C(C)C(O)C=CC(C)=CC(C)C(O)C(C)C(O)CC(O)CC(O)C(=O)O	2608301	2806070	O=C5OC(CC(O)CC(O)CC(O)CC(O)C=CC(=CC=CCC(O)C=CC(CCCC(NC(=O)CC(O)CC(O)C=CC=CC=CCC(OC)CC(O)C(C(O)C=CC=CC(NC(=O)C(CC=Cc1cc(O)cc(N)c1)C)Cc2ccccc2)C)Cc3ccccc3)C)C)C(C(OC4OC(CO)C(O)C(O)C4(O))C(C(O)CCC(C(O)C(C(O)CC(O)CC=C(C(O)C(C(=O)C5)C)C)C)C)C)C	nonribosomal peptide|type 1 polyketide	both methods
GCA_000145235.1_ASM14523v1_genomic.fna	CP002162.1 Micromonospora aurantiaca ATCC 27029, complete genome	2949891	3052552	NC([*])C(=O)NC([*])C(=O)NC([*])C(=O)CC(O)NC(CO)C(=O)O	2974529	2994076	O=C(O)C(CN)C	nonribosomal peptide	both methods
GCA_000145235.1_ASM14523v1_genomic.fna	CP002162.1 Micromonospora aurantiaca ATCC 27029, complete genome	2949891	3052552	NC([*])C(=O)NC([*])C(=O)NC([*])C(=O)CC(O)NC(CO)C(=O)O	2999376	3037786	O=C(O)CCC2NC(=O)C(NC(=O)C(NC(=O)CC(O)C(N)CO)Cc1ccccc1)COC(=O)C(NC2(=O))CO	nonribosomal peptide|type 1 polyketide	both methods
GCA_000145235.1_ASM14523v1_genomic.fna	CP002162.1 Micromonospora aurantiaca ATCC 27029, complete genome	3147803	3213313	NC([*])C(=O)NC([*])C(=O)C=CNC(CC(=O)N)C(=O)NC(CO)C(=O)O	3166497	3194124	O=C(O)CCC1C=CC(=O)NC(C(=O)NC(C(=O)NC(C(=O)N1)Cc2ccccc2)CO)CC(=O)N	nonribosomal peptide|type 1 polyketide	both methods
GCA_000145235.1_ASM14523v1_genomic.fna	CP002162.1 Micromonospora aurantiaca ATCC 27029, complete genome	4352066	4447076	C=CCC(=O)C=CCC(O)CC(=O)NC(CS)C(=O)NC(C(O)C)C(=O)O	4372066	4431588	O=C1NC(C2=NC(C(O)CC(=O)CC(C)=CC=C(C(O)CC(=O)C1)C)=CS2)C(O)C	nonribosomal peptide|type 1 polyketide	both methods
GCA_000145275.1_ASM14527v1_genomic.fna	CP002160.1 Clostridium cellulovorans 743B, complete genome	885041	932932	NC([*])C(=O)NC(Cc1ccccc1)C(=O)O	904214	910595	O=C1NC(C=NC1Cc2ccccc2)Cc3ccccc3	nonribosomal peptide	both methods
GCA_000145275.1_ASM14527v1_genomic.fna	CP002160.1 Clostridium cellulovorans 743B, complete genome	2400552	2447925	NC(CC(=O)O)C(=O)O	2419775	2431167	O=C(O)CC(NC(=O)CCCCCCCCCCCCC)C(=O)O	nonribosomal peptide	both methods
GCA_000145275.1_ASM14527v1_genomic.fna	CP002160.1 Clostridium cellulovorans 743B, complete genome	2917833	3025304	NC([*])C(=O)NC([*])C(=O)NC([*])C(=O)NC([*])C(=O)NC([*])C(=O)NC(C(C)C)C(=O)NC(CC(=O)O)C(=O)NC(C(C)CC)C(=O)NC(Cc1ccccc1)C(=O)NC([*])C(=O)NC(C(O)C)C(=O)NC([*])C(=O)NC([*])C(=O)NC(CCCCN)C(=O)NC(CCC(=O)O)C(=O)NC(Cc1ccc(O)cc1)C(=O)NC(Cc1ccccc1)C(=O)NC(Cc1ccccc1)C(=O)O	2927935	3008487	O=C(O)CCC(NC(=O)C(NC(=O)C(NC(=O)C(NC(=O)C(NC(=O)C(NC(=O)C(NC(=O)C(NC(=O)C(NC(=O)C(NC(=O)C(NC(=O)C(NC(=O)C(NC(=O)C(NC(=O)C(NC(=O)C(NC(=O)CCCCCCCCCCCCC)CN)CN)CN)CO)CN)C(C)C)CC(=O)O)C(C)C)CC(=O)O)C(C)CC)CN)C(O)C)Cc1ccc(O)cc1)CN)Cc2ccccc2)C(=O)NC(C(=O)NC(C(=O)NC(C(=O)O)C(C)CC)CC(C)C)Cc3ccc(O)cc3	nonribosomal peptide	both methods
GCA_000145275.1_ASM14527v1_genomic.fna	CP002160.1 Clostridium cellulovorans 743B, complete genome	3172079	3226467	CC(=O)NC(CS)C(=O)O	3191688	3208375	O=C(O)C(N)CS	nonribosomal peptide|type 1 polyketide	both methods
GCA_000146565.1_ASM14656v1_genomic.fna	CP002183.1 Bacillus subtilis subsp. spizizenii str. W23, complete genome	345341	408676	NC(CCC(=O)O)C(=O)NC(CC(C)C)C(=O)NC(CC(C)C)C(=O)NC(C(C)C)C(=O)NC(CC(=O)O)C(=O)NC(CC(C)C)C(=O)NC(CC(C)C)C(=O)O	362303	401511	O=C(O)CCC1NC(=O)CC(OC(=O)C(NC(=O)C(NC(=O)C(C)NC(=O)C(NC(=O)C(NC(=O)C(NC1(=O))CC(C)C)CC(C)C)C(C)C)CC(C)C)CC(C)C)CCCCCCCCCC(C)C	nonribosomal peptide	both methods
GCA_000146565.1_ASM14656v1_genomic.fna	CP002183.1 Bacillus subtilis subsp. spizizenii str. W23, complete genome	1721227	1835981	NCC(=O)C=CCC(O)C=CCC(=O)CC(O)C=CCC(O)CC(=O)NC([*])C(=O)C=CC=CCC(=O)CC(=O)C(=O)O	1739290	1815991	O=C(O)C(C(O)C=CC=CC(NC(=O)CC(O)C(=CCC(O)C=C(C)C=CC=CC=CCNC(=O)C(=O)C(C)C)C)C)C	nonribosomal peptide|type 1 polyketide	both methods
GCA_000146565.1_ASM14656v1_genomic.fna	CP002183.1 Bacillus subtilis subsp. spizizenii str. W23, complete genome	1888025	1969153	CC(=O)NC(CC(=O)N)C(=O)NC(Cc1ccc(O)cc1)C(=O)NC(CC(=O)N)C(=O)NC(CCC(=O)N)C(=O)N1C(CCC1)C(=O)NC(CO)C(=O)NC(CC(=O)N)C(=O)O	1904996	1954133	N.O=C(O)C(NC(=O)C(NC(=O)C2N(C(=O)C(NC(=O)C(NC(=O)C(NC(=O)C(NC(=O)CC(=O)CCCCCCCCCCCCC)CC(=O)N)Cc1ccc(O)cc1)CC(=O)N)CCC(=O)N)CCC2)CO)CC(=O)N	nonribosomal peptide|type 1 polyketide	both methods
GCA_000146565.1_ASM14656v1_genomic.fna	CP002183.1 Bacillus subtilis subsp. spizizenii str. W23, complete genome	3043945	3096063	NCC(=O)NC(C(O)C)C(=O)O	3061752	3074920	O=C(O)C(NC(=O)CNC(=O)c1cccc(O)c1(O))C(O)C	nonribosomal peptide	both methods
GCA_000147055.1_ASM14705v1_genomic.fna	CP002038.1 Dickeya dadantii 3937, complete genome	1864720	1911445	N1C(CCC1)C(=O)NCC(=O)O	1879881	1891829	O=C(O)CNC(=O)C1N(C(=O)CC(O)CCCCCCCCCCC)CCC1	nonribosomal peptide	both methods
GCA_000147055.1_ASM14705v1_genomic.fna	CP002038.1 Dickeya dadantii 3937, complete genome	3344778	3400479	NC([*])C(=O)NC(CO)C(=O)O	3364778	3381358	O=C(O)C(NC(=O)C(NC(=O)c1cccc(O)c1(O))CCCN)CO	nonribosomal peptide	both methods
GCA_000147055.1_ASM14705v1_genomic.fna	CP002038.1 Dickeya dadantii 3937, complete genome	4701003	4765018	NC(CCC(=O)N)C(=O)O	4711003	4747014	OC1OC(CO)C(O)C1(O).O=C(O)C(N)C(C(=O)O)C	homoserine lactone	both methods
GCA_000147335.1_ASM14733v1_genomic.fna	CP002199.1 Cyanothece sp. PCC 7822 plasmid Cy782201, complete sequence	273093	379749	N1C(CCC1)C(=O)O	292258	296401	O=C(O)C1NCC(C)C1	nonribosomal peptide	both methods
GCA_000147335.1_ASM14733v1_genomic.fna	CP002199.1 Cyanothece sp. PCC 7822 plasmid Cy782201, complete sequence	273093	379749	N1C(CCC1)C(=O)O	312752	365096	Cl.Cl.Cl.O=S(=O)(O)O.O=C(O)CCCC(=O)CC(=O)CCCCC	nonribosomal peptide|type 1 polyketide	both methods
GCA_000147335.1_ASM14733v1_genomic.fna	CP002199.1 Cyanothece sp. PCC 7822 plasmid Cy782201, complete sequence	520758	575289	NC([*])C(=O)NC([*])C(=O)NC(C(C)CC)C(=O)NC(Cc1ccc(O)cc1)C(=O)O	539912	555289	O=S(=O)(O)O.O=C1NC(C(=O)NC(C(=O)NC(C(=O)NC1Cc2ccc(O)cc2)C(C)CC)CCCNC(=N)N)CCCNC(=N)N	nonribosomal peptide	both methods
GCA_000147815.3_ASM14781v3_genomic.fna	CP002995.1 Streptomyces violaceusniger Tu 4113 plasmid pSTRVI01, complete sequence	33156	97951	NC([*])C(=O)NC([*])C(=O)NC(CO)C(=O)NC([*])C(=O)O	53156	78901	O=C(O)C(NC(=O)C(NC(=O)C(NC(=O)C(NC(=O)C(N)CO)CC(=O)N)C(C)CC)C(C)CC)C	nonribosomal peptide	both methods
GCA_000148685.1_ASM14868v1_genomic.fna	CP002217.1 Burkholderia sp. CCGE1003 chromosome 1, complete sequence	2566055	2633135	NC(CC(=O)O)C(=O)NC(C(O)C)C(=O)NC(C(O)C)C(=O)NC([*])C(=O)NCC(=O)NC([*])C(=O)O	2586055	2622106	O=C(O)CC(NC(=O)CCCCCCCCC)C(=O)NC1C(=O)NC(C(=O)NC(C(=O)NCC(=O)NC(C(=O)OC1(C))CCCCN)CCCCN)C(O)C	nonribosomal peptide	both methods
GCA_000148935.1_ASM14893v1_genomic.fna	CP002206.1 Pantoea vagans C9-1, complete genome	3864245	3916301	NC(CO)C(=O)O	3877041	3896301	O=C(O)C(NC(=O)c1cccc(O)c1(O))CO	nonribosomal peptide	both methods
GCA_000154745.2_ASM15474v2_genomic.fna	CP002972.1 Phaeobacter inhibens 2.10 chromosome, complete genome	517435	569622	NC([*])C(=O)C=CC(=O)O	536725	549622	[H]C(=O)NC(C=CC(=O)O)CO	nonribosomal peptide|type 1 polyketide	both methods
GCA_000154765.2_ASM15476v2_genomic.fna	CP002976.1 Phaeobacter inhibens DSM 17395, complete genome	512757	564939	NC([*])C(=O)C=CC(=O)O	532042	544939	[H]C(=O)NC(C=CC(=O)O)CO	nonribosomal peptide|type 1 polyketide	both methods
GCA_000157895.2_ASM15789v2_genomic.fna	CP006835.1 Mycobacterium kansasii ATCC 12478, complete genome	355350	405919	C([*])C(-O)CCC(=O)O	363110	386062	O=C(O)CCCC	type 1 polyketide	both methods
GCA_000157895.2_ASM15789v2_genomic.fna	CP006835.1 Mycobacterium kansasii ATCC 12478, complete genome	456989	523246	NC(CC(=O)O)C(=O)CC(O)NC(C)C(=O)O	475972	504537	N.O=C1OC(C(O)CC(=O)NC(C(=O)NC1Cc2cnc[nH]2)C(O)C)C(C)C	nonribosomal peptide|type 1 polyketide	both methods
GCA_000157895.2_ASM15789v2_genomic.fna	CP006835.1 Mycobacterium kansasii ATCC 12478, complete genome	1071550	1133459	NC(CS)C(=O)NC(CCCCN)C(=O)NC(CC(C)C)C(=O)C(C)C(O)C(=O)O	1091112	1119278	[H]C(=O)O.O=C(O)C(NC(=O)C(NC(=O)CC(O)C2N=C(c1ccccc1(O))SC2)CCCCN)CCCCN	nonribosomal peptide|type 1 polyketide	both methods
GCA_000157895.2_ASM15789v2_genomic.fna	CP006835.1 Mycobacterium kansasii ATCC 12478, complete genome	1578642	1633445	C(C)C(O)NC(CCCCN)C(=O)NC([*])C(=O)NC(CCCCN)C(=O)O	1590622	1616071	O=C(O)C(NC(=O)C(NC(=O)C(NC(=O)CC)CCCCN)CCCN)CCCCN	nonribosomal peptide|type 1 polyketide	both methods
GCA_000157895.2_ASM15789v2_genomic.fna	CP006835.1 Mycobacterium kansasii ATCC 12478, complete genome	1867044	1926321	C(C)CNC(CO)C(=O)C(OC)C(=O)C(=O)O	1886524	1906797	O=C(O)C(CC(NC(=O)C(C(=O)CCCCCCCCC)C)COC1OC(CO)C(O)C(O)C1(NC(=O)C))C	nonribosomal peptide|type 1 polyketide	both methods
GCA_000157895.2_ASM15789v2_genomic.fna	CP006835.1 Mycobacterium kansasii ATCC 12478, complete genome	2312024	2357446	NC(C(C)CC)C(=O)N1C(CCC1)C(=O)O	2331846	2338527	O=C(O)C1N(C(=O)C(N)C(C)C)CCC1	nonribosomal peptide	both methods
GCA_000157895.2_ASM15789v2_genomic.fna	CP006835.1 Mycobacterium kansasii ATCC 12478, complete genome	2440604	2488900	NC(C)C(=O)NC([*])C(=O)O	2453591	2480495	O=C(O)C(C(O)C)N(C(=O)C(NC)C(O)C)C	nonribosomal peptide	both methods
GCA_000157895.2_ASM15789v2_genomic.fna	CP006835.1 Mycobacterium kansasii ATCC 12478, complete genome	2799570	2844821	NC(Cc1ccccc1)C(=O)O	2820606	2825085	O=C(O)C(NC(=O)CCc1cccc(C=CC)c1)C(O)C	nonribosomal peptide	both methods
GCA_000157895.2_ASM15789v2_genomic.fna	CP006835.1 Mycobacterium kansasii ATCC 12478, complete genome	4782581	4848715	NC(C(O)C)C(=O)NC([*])C(=O)NC(CCCNC(N)=N)C(=O)NC(C)C(=O)NC(C(O)C)C(=O)O	4801428	4828865	O=CC(NC(=O)C(NC(=O)C(NC(=O)C(NC(=O)C(N)C(O)C)C(O)C)C(O)C)C(O)C)C(O)C	nonribosomal peptide	both methods
GCA_000157895.2_ASM15789v2_genomic.fna	CP006835.1 Mycobacterium kansasii ATCC 12478, complete genome	5236280	5362100	NC([*])C(=O)CCC(=O)O	5253358	5315873	O=C(O)CC(=O)CCC1N(C(=O)CCCCCCCCC)CCC1	nonribosomal peptide|type 1 polyketide	both methods
GCA_000157895.2_ASM15789v2_genomic.fna	CP006835.1 Mycobacterium kansasii ATCC 12478, complete genome	5236280	5362100	NC([*])C(=O)CCC(=O)O	5335123	5352100	O=C(O)CCC(NC(=O)C(NC(=O)C5NC(=O)C6N(C(=O)C(NC(=O)C1NC(=O)C(NC(=O)C(NC(=O)C2NC(=O)C(NC(=O)C(=C)NC(=O)C(NC(=O)C(=CC)NC(=O)C(NC(=O)C(NC(=O)C(=CC)NC(=O)C(NC(=O)C(NC(=O)C(NC(=O)C(NC(=O)CNC(=O)C(NC(=O)C(N)CO)CSC1)C(C)CC)CCC(=O)O)CC(=O)O)C(O)C)CCC(=O)N)CSC2(C))Cc4c[nH]c3ccccc34)C(C)C)C(C)SC5)CC(C)C)CC(=O)N)CCC6)CCCCN)C(=O)O	RiPP	both methods
GCA_000157895.2_ASM15789v2_genomic.fna	CP006835.1 Mycobacterium kansasii ATCC 12478, complete genome	5850479	5918406	NC(C)C(=O)NC(C)C(=O)NC(C)C(=O)O	5867642	5882424	O=C(NC1C(=O)NC(C(=O)NC(C(=O)OC1(C))C(O)C)Cc2ccccc2)CCc3cccc(C=CC)c3	nonribosomal peptide	both methods
GCA_000157895.2_ASM15789v2_genomic.fna	CP006835.1 Mycobacterium kansasii ATCC 12478, complete genome	6020340	6086547	C(C)CC(C)CC(=O)O	6033679	6047345	O=C(O)CCCCCCCCC	nonribosomal peptide	both methods
GCA_000157895.2_ASM15789v2_genomic.fna	CP006835.1 Mycobacterium kansasii ATCC 12478, complete genome	6207142	6272622	C([*])C(-O)CCCC(=O)C(=O)O	6215325	6245261	O=P(O)(O)O.O=C(O)CCC(CC)C	type 1 polyketide	both methods
GCA_000164015.3_ASM16401v3_genomic.fna	CP008742.1 Pseudomonas savastanoi pv. savastanoi NCPPB 3335, complete genome	4151987	4238974	NC(CCC(=O)O)C(=O)NC([*])C(=O)NC([*])C(=O)NC([*])C(=O)NC(CC(=O)N)C(=O)NC(C(O)C)C(=O)NC(C(O)C)C(=O)NC(CO)C(=O)NC(CC(=O)N)C(=O)NC(CO)C(=O)O	4162458	4221865	O=C(O)CCC1NC(=O)CC(OC(=O)C(NC(=O)C(NC(=O)C(NC(=O)C(NC(=O)C(NC(=O)C(NC(=O)C(NC(=O)C(NC(=O)C(NC1(=O))CCCNC(=N)N)CCN)CCCCN)CC(=O)O)C(O)C)C(O)C)CO)CC(=O)O)CO)C	nonribosomal peptide	both methods
GCA_000164015.3_ASM16401v3_genomic.fna	CP008742.1 Pseudomonas savastanoi pv. savastanoi NCPPB 3335, complete genome	4352370	4414640	NC(CCCNC(N)=N)C(=O)N1C(CCC1)C(=O)NC(CS)C(=O)NC([*])C(=O)NC([*])C(=O)N1C(CCC1)C(=O)O	4364407	4394640	O=C(NC1C(=O)NC(C(=O)N2CCCC2(C(=O)OC1))C(C)C)C=4N=C(C3N(C(=O)C(N)CCCNC(=N)N)CCC3)SC=4	nonribosomal peptide	both methods
GCA_000164695.2_ASM16469v2_genomic.fna	CP002280.1 Rothia dentocariosa ATCC 17931, complete genome	2414943	2461476	NC(CO)C(=O)O	2424269	2441476	O=C(O)C(NC(=O)c1cccc(O)c1(O))CO	nonribosomal peptide	both methods
GCA_000164865.1_ASM16486v1_genomic.fna	CP002272.1 Enterobacter lignolyticus SCF1, complete genome	3393379	3445386	NC(CO)C(=O)O	3401685	3429944	O=C(O)C(NC(=O)c1cccc(O)c1(O))CO	nonribosomal peptide	both methods
GCA_000164985.2_ASM16498v2_genomic.fna	CP002213.2 Paenibacillus polymyxa SC2, complete genome	62632	129351	NC(C(O)C)C(=O)NC(C(C)C)C(=O)NC(Cc1ccc(O)cc1)C(=O)NC(C(O)C)C(=O)NC(CC(=O)N)C(=O)NC(C)C(=O)O	85898	112530	O=C(N)CC1NC(=O)C(NC(=O)C(NC(=O)C(NC(=O)C(NC(=O)CC(OC(=O)C(NC1(=O))C)CCC(C)CC)C(O)C)C(C)C)Cc2ccccc2)C(O)C	nonribosomal peptide	both methods
GCA_000164985.2_ASM16498v2_genomic.fna	CP002213.2 Paenibacillus polymyxa SC2, complete genome	1071042	1147054	CC(=O)NC(Cc1ccc(O)cc1)C(=O)NC([*])C(=O)NC(CO)C(=O)NC(CO)C(=O)NC(CO)C(=O)NC(C(C)CC)C(=O)NC(CO)C(=O)O	1080097	1127678	N.O=C(NC(C(=O)NC(C(=O)NC(C(=O)NC1C(=O)NC(C(=O)NC(C(=O)NC(C(=O)OC1)CO)C(C)CC)CO)CO)CO)Cc2ccc(O)cc2)CC(=O)CCCCCCCCCCCCC	nonribosomal peptide|type 1 polyketide	both methods
GCA_000164985.2_ASM16498v2_genomic.fna	CP002213.2 Paenibacillus polymyxa SC2, complete genome	2490920	2543044	NC(C(C)CC)C(=O)NC(C(C)CC)C(=O)NC(CO)C(=O)O	2509358	2531720	O=C(O)C(NC(=O)C(NC(=O)C(N)C(C)C)C(C)C)CO	nonribosomal peptide	both methods
GCA_000164985.2_ASM16498v2_genomic.fna	CP002213.2 Paenibacillus polymyxa SC2, complete genome	2716492	2838926	NCC(=O)NC(CCN)C(=O)NCC(=O)NC(CO)C(=O)NC([*])C(=O)NC(CO)C(=O)NC(CCN)C(=O)NC(CCN)C(=O)NC(C(C)CC)C(=O)NC(CCC(=O)O)C(=O)CC(=O)NCC(=O)NC(CCCN)C(=O)NC(C(C)CC)C(=O)O	2735972	2778224	O=C(N)CCC1NC(=O)C(NC(=O)C(NC(=O)C(NC(=O)C(NC(=O)C(NC(=O)C(NC(=O)CNC(=O)C(NC(=O)CNC(=O)CC(O)CCC(C)CC)CCN)COC1(=O))Cc2ccccc2)CO)CCN)CCN)C(C)C	nonribosomal peptide	both methods
GCA_000164985.2_ASM16498v2_genomic.fna	CP002213.2 Paenibacillus polymyxa SC2, complete genome	2716492	2838926	NCC(=O)NC(CCN)C(=O)NCC(=O)NC(CO)C(=O)NC([*])C(=O)NC(CO)C(=O)NC(CCN)C(=O)NC(CCN)C(=O)NC(C(C)CC)C(=O)NC(CCC(=O)O)C(=O)CC(=O)NCC(=O)NC(CCCN)C(=O)NC(C(C)CC)C(=O)O	2796294	2827807	N.O=C(O)C(NC(=O)C(NC(=O)C(NC(=O)CC(=O)CCCCCCCCCCCCC)C)CCCN)C(C)C	nonribosomal peptide|type 1 polyketide	both methods
GCA_000164985.2_ASM16498v2_genomic.fna	CP002213.2 Paenibacillus polymyxa SC2, complete genome	2941040	2992348	NC(C(C)CC)C(=O)NC([*])C(=O)NC(C(C)C)C(=O)O	2945341	2982348	O=C(O)C(NC(=O)C(NC(=O)C(N)C(C)CC)Cc1ccccc1)C(C)C	nonribosomal peptide	both methods
GCA_000164985.2_ASM16498v2_genomic.fna	CP002213.2 Paenibacillus polymyxa SC2, complete genome	3549605	3651498	NCC(=O)CC(O)CC(O)CC(=O)C=CC=CCC(=O)C=CC=CC=CC(=O)O	3569605	3636760	O=C(O)CC(O)CC(O)C(=CC=CC=C(C)C=CC=CC=C(C)CC(O)C(C(=O)CC(O)CNC(=O)c1ccc(O)cc1)C)C	nonribosomal peptide|type 1 polyketide	both methods
GCA_000164985.2_ASM16498v2_genomic.fna	CP002213.2 Paenibacillus polymyxa SC2, complete genome	4910632	4991810	NC(Cc1ccccc1)C(=O)NC(C(O)C)C(=O)NC(CCN)C(=O)NC(CCN)C(=O)NC(C(O)C)C(=O)NC(CCN)C(=O)NC(C(O)C)C(=O)NC(CCN)C(=O)NC(CCN)C(=O)NC(CCN)C(=O)O	4930632	4983029	O=C(NC(C(=O)NC(C(=O)NC(C(=O)NC(C(=O)NC(C(=O)NC(C(=O)NC1C(=O)NC(C(=O)NC(C(=O)OC1(C))CCN)CCN)Cc2ccccc2)CCN)CCN)CCN)C(O)C)CCN)CCCCC(C)CC	nonribosomal peptide	both methods
GCA_000165485.1_ASM16548v1_genomic.fna	CP002271.1 Stigmatella aurantiaca DW4/3-1, complete genome	975649	1028612	CC(=O)NCC(=O)O	995555	1009149	N.O=C(O)CNC(=O)CCC(N)C(=O)N	nonribosomal peptide|type 1 polyketide	both methods
GCA_000165485.1_ASM16548v1_genomic.fna	CP002271.1 Stigmatella aurantiaca DW4/3-1, complete genome	1347207	1415273	C([*])C(-O)NC(C(O)C)C(=O)NC(CC(C)C)C(=O)NC(CC(C)C)C(=O)NC([*])C(=O)NC([*])C(=O)NC(CCC(=O)N)C(=O)O	1366556	1395448	O=C(O)C(NC(=O)C(NC(=O)C2N(C(=O)C(NC(=O)C(NC(=O)C(C(O)C)N(C(=O)CC)C)CC(C)C)Cc1ccccc1)CCCC2)Cc3ccccc3)CO	nonribosomal peptide|type 1 polyketide	both methods
GCA_000165485.1_ASM16548v1_genomic.fna	CP002271.1 Stigmatella aurantiaca DW4/3-1, complete genome	4751556	4815116	C(C)=CC(C)=CC(C)=CC(=O)O	4771260	4806625	O=C(O)C(=CC(=CC(=CCC)C)C)C	type 1 polyketide	both methods
GCA_000165485.1_ASM16548v1_genomic.fna	CP002271.1 Stigmatella aurantiaca DW4/3-1, complete genome	4815174	4913546	C(C)=CNC(CS)C(=O)NC(CS)C(=O)C=CC(C)C(O)CC(=O)NC([*])C(=O)O	4831728	4888487	OC(C)C(C2=NC(C1=NC(C=CC(OC)C(C(=O)CC(=O)NC(C(=O)OC)C)C)=CS1)=CS2)(C)C	nonribosomal peptide|type 1 polyketide	both methods
GCA_000165485.1_ASM16548v1_genomic.fna	CP002271.1 Stigmatella aurantiaca DW4/3-1, complete genome	5010820	5087283	NC(Cc1ccccc1)C(=O)NC(Cc1ccccc1)C(=O)NC(CC(=O)N)C(=O)NC(CC(=O)N)C(=O)NC(CC(C)C)C(=O)CC(O)NC(CC(=O)N)C(=O)NC([*])C(=O)NC([*])C(=O)O	5003706	5023389	O=C(O)C(NC(=O)CNC(=O)C(NC(=O)C(NC(=O)C(NC(=O)CNC(=O)C(NC(=O)C(NC(=O)C(NC(=O)C(N)COS(=O)(=O)O)CS)C(O)C)Cc2c[nH]c1ccccc12)C)CC(=O)N)CS)CCCCN.O	RiPP	both methods
GCA_000165485.1_ASM16548v1_genomic.fna	CP002271.1 Stigmatella aurantiaca DW4/3-1, complete genome	5010820	5087283	NC(Cc1ccccc1)C(=O)NC(Cc1ccccc1)C(=O)NC(CC(=O)N)C(=O)NC(CC(=O)N)C(=O)NC(CC(C)C)C(=O)CC(O)NC(CC(=O)N)C(=O)NC([*])C(=O)NC([*])C(=O)O	5033738	5068183	O=C(O)C(NC(=O)C(NC(=O)C(NC(=O)CC(O)C(NC(=O)C(NC(=O)C(NC(=O)C(NC(=O)C(N)Cc1ccccc1)Cc2ccccc2)CC(=O)N)CC(=O)N)CC(C)C)CC(=O)N)Cc3ccccc3)Cc4ccccc4	nonribosomal peptide|type 1 polyketide	both methods
GCA_000165485.1_ASM16548v1_genomic.fna	CP002271.1 Stigmatella aurantiaca DW4/3-1, complete genome	5092558	5154240	C([*])C(-O)CC(=O)NC([*])C(=O)O	5105839	5134581	O=C(NC1C(=O)CC(O)CC(=O)OC1)CCCCC	nonribosomal peptide|type 1 polyketide	both methods
GCA_000165485.1_ASM16548v1_genomic.fna	CP002271.1 Stigmatella aurantiaca DW4/3-1, complete genome	5874629	5989699	NC(C)C(=O)NC([*])C(=O)NC([*])C(=O)NC(C(C)C)C(=O)NC(C)C(=O)NC(C)C(=O)NC(C(O)C)C(=O)C=CC=CC=CNC(CC(=O)N)C(=O)C=CC(=O)O	5893432	5979821	O=C(N)CC1NC(=O)C(NC(=O)C(NC(=O)C(NC(=O)C(NC(=O)C(NC(=O)C=CC=CC(NC(=O)CC(=O)C=CC=CC(NC(=O)CCCCC)C(C)C)C(OC1(=O))C)C(C)C)CCN)CCN)CCN)CO.C	nonribosomal peptide|type 1 polyketide	both methods
GCA_000165485.1_ASM16548v1_genomic.fna	CP002271.1 Stigmatella aurantiaca DW4/3-1, complete genome	6407323	6493561	C(C)=CC(C)C(=O)C(OC)C(O)C=CC(C)C(O)C(C)=CCC(O)C(=O)O	6420328	6474318	O=C(O)C(C(O)C=CCC(O)C(=CC(C(=O)C(CC(C(O)C(=CCCCCCCCCC)C)C)C)C)C)C	nonribosomal peptide|type 1 polyketide	both methods
GCA_000165485.1_ASM16548v1_genomic.fna	CP002271.1 Stigmatella aurantiaca DW4/3-1, complete genome	8456902	8506688	NC([*])C(=O)NC(CS)C(=O)O	8476902	8486688	O=C(O)C2N=C(C(NC(=O)CCCCC)Cc1cnc[nH]1)SC2	nonribosomal peptide	both methods
GCA_000165715.3_ASM16571v3_genomic.fna	CP002546.1 Rubinisphaera brasiliensis DSM 5305 chromosome, complete genome	3818671	3868848	NC([*])C(=O)C=CC(=O)O	3824879	3848848	O=C(O)C=CC1NC(CC1)(Cl)Cl	nonribosomal peptide|type 1 polyketide	both methods
GCA_000165815.1_ASM16581v1_genomic.fna	CP002124.1 Erwinia sp. Ejp617, complete genome	3844126	3901982	NC(C)C(=O)NC(C(O)C)C(=O)NC([*])C(=O)NC(Cc1ccccc1)C(=O)NC(CO)C(=O)O	3847808	3881982	O=C(O)C(NC(=O)C(NC(=O)C(NC(=O)C(NC(=O)C(NC(=O)C1OC1(CCC))C)C(O)C)CO)Cc2ccccc2)CO	nonribosomal peptide|bacteriocin	both methods
GCA_000165815.1_ASM16581v1_genomic.fna	CP002127.1 Erwinia sp. Ejp617 plasmid pJE03, complete sequence	0	6417	NC([*])C(=O)NC(C(O)C)C(=O)O	0	6417	O=C(O)C(NC(=O)C(N)CO)C(O)C	nonribosomal peptide	both methods
GCA_000165815.1_ASM16581v1_genomic.fna	CP002128.1 Erwinia sp. Ejp617 plasmid pJE04, complete sequence	0	3237	NC(C(O)C)C(=O)O	2	3236	O=C(O)C(N)C(O)C	nonribosomal peptide	both methods
GCA_000165835.1_ASM16583v1_genomic.fna	CP002287.1 Achromobacter xylosoxidans A8, complete genome	2723595	2795344	NC([*])C(=O)NC(CC(=O)O)C(=O)NC(CO)C(=O)NC([*])C(=O)NC([*])C(=O)O	2743595	2784821	O=C(O)CC1NC(=O)C(NC(=O)CC(OC(=O)C(NC(=O)C(NC(=O)C(NC1(=O))CO)CCCN)CO)C)CO	nonribosomal peptide	both methods
GCA_000166135.1_ASM16613v1_genomic.fna	CP002299.1 Frankia inefficax strain EuI1c chromosome, complete genome	3711775	3787552	C([*])C(-O)C(C)CC=CC(C)C(=O)C(C)C(O)C(C)C(O)CC(O)CC(=O)C(=O)O	3726018	3770326	O=C1OC(CC(O)C(CCC)C)C(C(O)C(C=CC(=O)C(C(=O)C1)C)C)C	type 1 polyketide	both methods
GCA_000166135.1_ASM16613v1_genomic.fna	CP002299.1 Frankia inefficax strain EuI1c chromosome, complete genome	5122419	5230691	C(C)=CC=CC(C)=CCC(=O)C(C)C(=O)C(C)CCC(O)C=CC(C)=CC(CC)CC=CC(C)=CC(=O)O	5137009	5221148	O=C1OC(CC=CC=CC=C(C=C(CC(C=CC=C(C=C(C(=O)C1)C)C)CC)C)C)C(CCC)C.O=C(O)CC(O)CCCCCCCCC.O=C(O)C(O)CO	type 1 polyketide	both methods
GCA_000166135.1_ASM16613v1_genomic.fna	CP002299.1 Frankia inefficax strain EuI1c chromosome, complete genome	5515105	5586924	NC(CS)C(=O)NCC(=O)NC(C(O)C)C(=O)NC(CCCN)C(=O)NC([*])C(=O)O	5530938	5566924	O=C(NCC(=O)NC1C(=O)N(C)C(C(=O)NC(C2=NC(C(=O)OC1(C))CS2)CCCN(O)C(=O)C)CCCN(O)C(=O)C)c3ccccc3(O)	nonribosomal peptide	both methods
GCA_000175935.2_ASM17593v2_genomic.fna	CP002435.1 Pantoea sp. At-9b plasmid pPAT9B02, complete sequence	37612	97889	NC([*])C(=O)NC([*])C(=O)NC(CS)C(=O)NC(CS)C(=O)O	56271	77889	O=C(O)C5(N=C(C4N=C(C3N=C(C2N=C(c1ccccc1(O))SC2)SC3)SC4)SC5)(C)	nonribosomal peptide	both methods
GCA_000176115.2_ASM17611v2_genomic.fna	CP002475.1 Streptomyces pratensis ATCC 33331, complete genome	71095	216979	C([*])C(-O)NC(CCCN)C(=O)O	83874	153738	O=C1NC(C(=O)OCC(N)C(=O)NC(C(=O)NC(C(=O)NC(C(=O)NC(C(=O)NC(C(=O)NC1)C(C)C)CO)CCCN)CO)CCCN)CCCN(O)C(=O)C	nonribosomal peptide	both methods
GCA_000176115.2_ASM17611v2_genomic.fna	CP002475.1 Streptomyces pratensis ATCC 33331, complete genome	71095	216979	C([*])C(-O)NC(CCCN)C(=O)O	165846	211348	O=C(O)CC(O)C.O=C(NCCS)CCNC(=O)C(O)C(C)(C)CO.O=C(CC)NC(C(=O)O)CCCNC(=O)C	beta-lactam|nonribosomal peptide|type 1 polyketide	both methods
GCA_000176115.2_ASM17611v2_genomic.fna	CP002475.1 Streptomyces pratensis ATCC 33331, complete genome	328495	377743	NC(CCCN)C(=O)NC(C(O)C)C(=O)NC(CCCN)C(=O)O	347692	372094	[H]C(=O)NCCCC(NC(=O)C(N)CCCN(O)C(=O)C)C(=O)NC(C(=O)O)C(O)C	nonribosomal peptide	both methods
GCA_000176115.2_ASM17611v2_genomic.fna	CP002475.1 Streptomyces pratensis ATCC 33331, complete genome	1104450	1198502	C=CC=CC(C)=CC=CC=CCC(O)C=CC(C)=CC=CCC(=O)C(=O)O	1106862	1190243	O.O=C1NCC(C=CC=CC=C(C=CC=CC(O)CC=CC=C(C=CC(=O)C1)C)C)C	nonribosomal peptide|type 1 polyketide	both methods
GCA_000176115.2_ASM17611v2_genomic.fna	CP002475.1 Streptomyces pratensis ATCC 33331, complete genome	1561182	1621483	NC(C(C)CC)C(=O)NC(CCC(=O)N)C(=O)NC(C(C)CC)C(=O)NC(CCC(=O)N)C(=O)NC(C(C)CC)C(=O)NC(Cc1ccccc1)C(=O)O	1580424	1602443	O=CC(NC(=O)C(NC(=O)C(NC(=O)C(NC(=O)C(NC(=O)C(NC(=O)CCc1cccc(C=CC)c1)c2ccc(O)cc2)CO)c3ccc(O)cc3)CO)c4ccc(O)cc4)Cc5ccccc5	nonribosomal peptide	both methods
GCA_000176115.2_ASM17611v2_genomic.fna	CP002475.1 Streptomyces pratensis ATCC 33331, complete genome	4023566	4079449	NC(C(C)C)C(=O)CC(=O)NC(C(O)C)C(=O)O	4035066	4062387	O=C(O)CC(=O)C(NC(=O)C(N)C(C)C)C(O)C	nonribosomal peptide|type 1 polyketide	both methods
GCA_000176115.2_ASM17611v2_genomic.fna	CP002475.1 Streptomyces pratensis ATCC 33331, complete genome	7082612	7132319	NC(C(C)C)C(=O)NC([*])C(=O)N1C(CCC1)C(=O)O	7102612	7116073	O=C(O)C(NC(=O)C1N(C(=O)C(N)CC(C)C)CCC1)Cc2ccccc2	nonribosomal peptide	both methods
GCA_000176855.2_ASM17685v2_genomic.fna	CP002521.1 Acidovorax avenae subsp. avenae ATCC 19860, complete genome	4112797	4177651	NC([*])C(=O)CC(O)NC(CO)C(=O)NC([*])C(=O)NC(C(O)C)C(=O)NC(CC(=O)O)C(=O)O	4118423	4159788	O=C(O)CC1NC(=O)C(NC(=O)C(NC(=O)C(NC(=O)CC(O)C(NC(=O)CC(O)C)CO)COC1(=O))CCCNO)C(O)C	nonribosomal peptide|type 1 polyketide	both methods
GCA_000176855.2_ASM17685v2_genomic.fna	CP002521.1 Acidovorax avenae subsp. avenae ATCC 19860, complete genome	5236593	5280943	NC(CO)C(=O)O	5256593	5269226	O=CC(NC(=O)c1cccc(O)c1(O))COC2OC(C)C(OC)C(N)C2	nonribosomal peptide	both methods
GCA_000176935.3_ASM17693v3_genomic.fna	CP002519.1 Burkholderia sp. CCGE1001 chromosome 1, complete sequence	1340090	1402640	NC(CC(=O)O)C(=O)NC(C(O)C)C(=O)NC([*])C(=O)NCC(=O)NC([*])C(=O)O	1352712	1382640	O=C(O)CC(NC(=O)CCCCCCCCC)C(=O)NC1C(=O)NC(C(=O)NCC(=O)NC(C(=O)OC1(C))CCCNC(=N)N)CCCNC(=N)N	nonribosomal peptide	both methods
GCA_000177195.2_ASM17719v2_genomic.fna	CP002993.1 Streptomyces sp. SirexAA-E, complete genome	184066	233547	NC([*])C(=O)NC([*])C(=O)NC([*])C(=O)O	200560	213810	O=C(O)C(NC(=O)C(NC(=O)C(NC(=O)c1cccc(O)c1(O))CCCN)CCCCN)CCCN	nonribosomal peptide	both methods
GCA_000177195.2_ASM17719v2_genomic.fna	CP002993.1 Streptomyces sp. SirexAA-E, complete genome	690449	740591	NC(CCCN)C(=O)NC(C(O)C)C(=O)NC(CCCN)C(=O)O	699225	729473	O=P(O)(O)O.[H]C(=O)NCCCC(N)C(=O)NC(C(=O)NC(C(=O)O)CCCN(O)C(=O)C)C(O)C	nonribosomal peptide	both methods
GCA_000177195.2_ASM17719v2_genomic.fna	CP002993.1 Streptomyces sp. SirexAA-E, complete genome	810993	863842	NC(CS)C(=O)NC(CS)C(=O)NC(CS)C(=O)O	818736	855302	O=C(O)C2(N=C(C1N=C(C(N)CS)SC1)SC2)(C)	nonribosomal peptide	both methods
GCA_000177195.2_ASM17719v2_genomic.fna	CP002993.1 Streptomyces sp. SirexAA-E, complete genome	5617926	5677389	NC(C(C)CC)C(=O)NC(CCC(=O)N)C(=O)NC(C(C)CC)C(=O)NC(CCC(=O)N)C(=O)NC([*])C(=O)NC(Cc1ccccc1)C(=O)O	5637604	5659551	O=CC(NC(=O)C(NC(=O)C(NC(=O)C(NC(=O)C(NC(=O)C(NC(=O)CCc1cccc(C=CC)c1)c2ccc(O)cc2)CO)c3ccc(O)cc3)CO)c4ccc(O)cc4)Cc6c[nH]c5ccccc56	nonribosomal peptide	both methods
GCA_000177195.2_ASM17719v2_genomic.fna	CP002993.1 Streptomyces sp. SirexAA-E, complete genome	5831950	5902201	CC(=O)C(C)=CC(C)=CC(=O)O	5854022	5889225	O=C(O)C(=CC(=CC)C)C.O=C(O)CC1=CC2=CC3=CC(O)=CC(O)=C3(C(O)=C2(C(O)=C1(C(=O)CC(=O)C)))	type 1 polyketide|type 2 polyketide	both methods
GCA_000177195.2_ASM17719v2_genomic.fna	CP002993.1 Streptomyces sp. SirexAA-E, complete genome	6260433	6354379	C=CC=CC(C)=CC=CC=CCC(O)C=CC(C)=CC=CCC(=O)C(=O)O	6268857	6341824	O.O=C1NCC(C=CC=CC=C(C=CC=CC(O)CC=CC=C(C=CC(=O)C1)C)C)C	nonribosomal peptide|type 1 polyketide	both methods
GCA_000177195.2_ASM17719v2_genomic.fna	CP002993.1 Streptomyces sp. SirexAA-E, complete genome	6922335	6971791	C([*])C(-O)NC(CCCN)C(=O)O	6934375	6959726	O=C(O)C(NC(=O)CC)CCCN	nonribosomal peptide|type 1 polyketide	both methods
GCA_000177195.2_ASM17719v2_genomic.fna	CP002993.1 Streptomyces sp. SirexAA-E, complete genome	7145733	7245746	NC([*])C(=O)NC([*])C(=O)O	7158101	7191728	O=C(O)C(NC(=O)C(NC(=O)c1cccc(O)c1(O))CCCN)Cc3c[nH]c2ccccc23	butyrolactone|nonribosomal peptide	both methods
GCA_000177195.2_ASM17719v2_genomic.fna	CP002993.1 Streptomyces sp. SirexAA-E, complete genome	7145733	7245746	NC([*])C(=O)NC([*])C(=O)O	7199192	7216840	OC=3C=CC=C4C(=O)C2=C(C=C(C=1CC(O)(C)CC(=O)C=12)Cl)C(=O)C=34	type 2 polyketide	both methods
GCA_000177655.2_ASM17765v2_genomic.fna	CP002399.1 Micromonospora sp. L5, complete genome	4791252	4886022	C=CCC(=O)C=CCC(O)CC(=O)NC(CS)C(=O)NC(C(O)C)C(=O)O	4806730	4866348	O=C1OC(CC(=O)CC(=O)CC=C(C(O)CC(=O)C1)C)C=2N=C(C(N)C(O)C)SC=2	nonribosomal peptide|type 1 polyketide	both methods
GCA_000177655.2_ASM17765v2_genomic.fna	CP002399.1 Micromonospora sp. L5, complete genome	6014731	6080342	NC([*])C(=O)NC([*])C(=O)C=CNC(CC(=O)N)C(=O)NC(CO)C(=O)O	6033882	6061509	O=C(O)CCC(C=CC(=O)NC(C(=O)NC(C(=O)O)CO)CC(=O)N)NC(=O)C(N)Cc1ccccc1	nonribosomal peptide|type 1 polyketide	both methods
GCA_000177655.2_ASM17765v2_genomic.fna	CP002399.1 Micromonospora sp. L5, complete genome	6169328	6273581	NC([*])C(=O)NC([*])C(=O)NC([*])C(=O)CC(O)NC(CO)C(=O)O	6184760	6230841	O=C(O)CCC1NC(=O)C(NC(=O)C(NC(=O)C(NC(=O)CC(O)C(NC1(=O))CO)CO)CO)Cc2ccccc2	nonribosomal peptide|type 1 polyketide	both methods
GCA_000177655.2_ASM17765v2_genomic.fna	CP002399.1 Micromonospora sp. L5, complete genome	6169328	6273581	NC([*])C(=O)NC([*])C(=O)NC([*])C(=O)CC(O)NC(CO)C(=O)O	6233155	6247970	O=C(O)C(CN)C	nonribosomal peptide	both methods
GCA_000177655.2_ASM17765v2_genomic.fna	CP002399.1 Micromonospora sp. L5, complete genome	6358137	6596525	NC([*])C(=O)NC([*])C(=O)C=CC(C)CC=CC=CCC(O)CCC([*])C(-O)C=CCC(O)CC(O)C=CC=CC=CCC(O)CC(O)CC(O)C=CC(OC)C(O)CC(O)CC(O)C(C)CCC(O)C(C)C(O)C(C)C(O)C=CC(C)=CC(C)C(O)C(C)C(O)CC(O)CC(O)C(=O)O	6378137	6580108	O=C4OC(C=CC(=CC=CC(CCC(O)C(NC(=O)CC(O)C=CC(C(O)C(C(O)C(C(O)CC(OC)C(CC=Cc1cc(O)cc(N)c1)C)C)C)C)Cc2ccccc2)C)C)C(C(O)CCCCC(C=CC(O)CC(O)CC=C(C=CC(O)C(C(O)CC(O)CC=CC=CC=CC(OC3OC(CO)C(O)C(O)C3(O))CC(O)CC(=O)NC(C(=O)C4)Cc5ccccc5)C)C)C)C	nonribosomal peptide|type 1 polyketide	both methods
GCA_000178115.2_ASM17811v2_genomic.fna	CP002400.1 Ethanoligenens harbinense YUAN-3, complete genome	258422	319666	C=CC=CNC(CS)C(=O)NC(CS)C(=O)O	264955	304817	O=C(O)C=2N=C(C1N=C(CC(O)CC(O)CCCCCCCCCCCCC)SC1)SC=2	nonribosomal peptide|type 1 polyketide	both methods
GCA_000178835.2_ASM17883v2_genomic.fna	CP002582.1 Clostridium lentocellum DSM 5427, complete genome	4242475	4291630	NC(Cc1ccccc1)C(=O)NC(Cc1ccc(O)cc1)C(=O)O	4256114	4271630	O=C(O)C(NC(=O)C(N)C(C)CC)CC(C)C	nonribosomal peptide	both methods
GCA_000178975.2_ASM17897v2_genomic.fna	CP002480.1 Granulicella tundricola MP5ACTX9, complete genome	2150621	2204481	NC(C(O)C)C(=O)CC(=O)NCC(=O)NCC(=O)O	2170621	2184481	N.O=C1NCC(=O)OC(C)C(N)C(=O)CC(=O)NC1	nonribosomal peptide|type 1 polyketide	both methods
GCA_000179395.2_ASM17939v2_genomic.fna	CP002917.1 Corynebacterium variabile DSM 44702, complete genome	3153549	3225355	NC([*])C(=O)NC([*])C(=O)NCCC(=O)NC([*])C(=O)NC(CS)C(=O)O	3172352	3205355	O=C(O)CC(NC(=O)C(NC(=O)C3N=C(C(NC(=O)c1ncccc1(O))c2ccc(O)cc2)SC3)c4ccc(O)cc4)C(=O)NC(C(=O)O)CCCN	nonribosomal peptide	both methods
GCA_000179635.2_ASM17963v2_genomic.fna	CP002403.1 Ruminococcus albus 7, complete genome	949056	1029899	NC(CS)C(=O)NC(CS)C(=O)CC(=O)CC(=O)NC(CC(C)C)C(=O)NC([*])C(=O)NC(CS)C(=O)O	965137	1010624	O=C(O)C5N=C(C(OC(=O)C(CC(C)C)N(C(=O)C(NC(=O)C3N=C(C2N=C(c1ccccc1(O))SC2)SC3)Cc4cnc[nH]4)C)C(C)C)SC5.C	nonribosomal peptide	both methods
GCA_000183345.1_ASM18334v1_genomic.fna	CP001855.1 Escherichia coli O83:H1 str. NRG 857C, complete genome	562835	615025	NC(CO)C(=O)O	568096	604971	O=C(O)C(NC(=O)c1cccc(O)c1(O))CO	nonribosomal peptide	both methods
GCA_000183345.1_ASM18334v1_genomic.fna	CP001855.1 Escherichia coli O83:H1 str. NRG 857C, complete genome	2003942	2063107	NC(CS)C(=O)CC(O)C(=O)O	2016429	2043107	O=C(O)C(C(O)C2N=C(c1ccccc1(O))SC2)(C)C	nonribosomal peptide|type 1 polyketide	both methods
GCA_000184435.1_ASM18443v1_genomic.fna	CP002385.1 Mycobacterium gilvum Spyr1, complete genome	339754	396303	CC(O)CCC(=O)O	356666	376776	O=C(O)CCCC(O)CCCCCCCCC	nonribosomal peptide|type 1 polyketide	both methods
GCA_000184435.1_ASM18443v1_genomic.fna	CP002385.1 Mycobacterium gilvum Spyr1, complete genome	2158011	2221777	C([*])C(-O)NC([*])C(=O)C(C)C(O)NC(CCCCN)C(=O)NC(CCCCN)C(=O)O	2172316	2202588	O=C(O)C(NC(=O)C2N=C(C(NC(=O)C(C(O)C(C(O)c1ccccc1(O))C)C)CCCCN)SC2)CCCCN	nonribosomal peptide|type 1 polyketide	both methods
GCA_000184435.1_ASM18443v1_genomic.fna	CP002385.1 Mycobacterium gilvum Spyr1, complete genome	2775796	2841744	C(C)=CC(C)C(O)C(C)=CC(C)=CCC(=O)C(=O)O	2785401	2829146	O=C(O)C(C(O)CCCCCCCCC)C	nonribosomal peptide|type 1 polyketide	both methods
GCA_000184435.1_ASM18443v1_genomic.fna	CP002385.1 Mycobacterium gilvum Spyr1, complete genome	5182178	5227515	C(C)C(=O)C(=O)O	5202178	5209460	O=C(O)C(C(=O)CCCCCCCCC)C	nonribosomal peptide|type 1 polyketide	both methods
GCA_000184745.1_ASM18474v1_genomic.fna	CP002417.1 Variovorax paradoxus EPS, complete genome	3074158	3126439	NC(C(C)C)C(=O)CC(=O)NCC(=O)O	3094123	3106572	N.O=C(O)CNC(=O)CC(=O)C(N)C(C)C	nonribosomal peptide|type 1 polyketide	both methods
GCA_000184745.1_ASM18474v1_genomic.fna	CP002417.1 Variovorax paradoxus EPS, complete genome	4636754	4712847	NC([*])C(=O)CC(O)NC([*])C(=O)NC(C(O)C)C(=O)NC(C(O)C)C(=O)NCC(=O)NC([*])C(=O)NC([*])C(=O)NC(C(O)C)C(=O)NC(CO)C(=O)O	4645815	4696653	O=C(NC(C(=O)NC(C(=O)NC1C(=O)NC(C(=O)OC1(C))CO)CO)CCCN)CNC(=O)C(NC(=O)C(NC(=O)C(NC(=O)CC(O)C(NC(=O)CC(O)C)CO)CO)C(O)C)C(O)C	nonribosomal peptide|type 1 polyketide	both methods
GCA_000184745.1_ASM18474v1_genomic.fna	CP002417.1 Variovorax paradoxus EPS, complete genome	4881775	4929251	NC(CO)C(=O)NC([*])C(=O)O	4897970	4909251	O=CC(NC(=O)c2cccc(O)c2(OC1OC(C)C(NO)C(O)C1(O)))CO	nonribosomal peptide	both methods
GCA_000190515.1_ASM19051v1_genomic.fna	CP002508.1 Bacillus thuringiensis serovar finitimus YBT-020 chromosome, complete genome	2355966	2404947	NCC(=O)NC(C(O)C)C(=O)O	2374606	2388009	O=C(O)C(NC(=O)CNC(=O)c1cccc(O)c1(O))C(O)C	nonribosomal peptide	both methods
GCA_000190515.1_ASM19051v1_genomic.fna	CP002508.1 Bacillus thuringiensis serovar finitimus YBT-020 chromosome, complete genome	4930576	4997896	NC(CO)C(=O)NC([*])C(=O)NC([*])C(=O)O	4960014	4994388	O=C(NC1C(=O)NC(C(=O)NC(C(=O)OC1)CO)C(C)C)C(N)CO	nonribosomal peptide	both methods
GCA_000190515.1_ASM19051v1_genomic.fna	CP002510.1 Bacillus thuringiensis serovar finitimus YBT-020 plasmid pBMB28, complete sequence	0	29289	NC(Cc1ccccc1)C(=O)NC(Cc1ccc(O)cc1)C(=O)O	1675	15136	O=C(O)CCC1NC(=O)C(NC(=O)C(NC(=O)C(NC(=O)C(NC(=O)C(NC(=O)C(NC(=O)C(NC(=O)C(NC(=O)C(NC(=O)C(NC(=O)C(NC(=O)C(NC(=O)C(NC(=O)C(NC(=O)C(NC(=O)C(NC(=O)C(NC(=O)CNC(=O)C(NC(=O)CNC(=O)C(NC(=O)CNC(=O)C(NC(=O)C(NC(=O)C(NC(=O)CNC(=O)C(NC(=O)C(NC(=O)CNC(=O)C(NC(=O)C(NC(=O)C(NC(=O)CNC(=O)C(NC(=O)C(NC(=O)C(NC(=O)C(NC(=O)C(NC(=O)C(NC(=O)C(NC(=O)C(NC(=O)C(NC(=O)C(NC(=O)C(NC(=O)C(NC(=O)CNC(=O)C(NC(=O)C(NC(=O)C(NC(=…	RiPP|nonribosomal peptide	both methods
GCA_000190635.1_ASM19063v1_genomic.fna	CP002547.1 Syntrophobotulus glycolicus DSM 8271, complete genome	792616	834743	NC(C(O)c1ccc(O)cc1)C(=O)O	809120	815085	O=C(O)C3CC4(c5ccccc5(NC4(N3(C(=O)C(NC(=O)C(NC(=O)C(NC(=O)C1N(C(=O)C(N)CO)CCC1)CC(C)C)CC(C)C)Cc2ccc(O)cc2))))(CC=C(CCC=C(C)C)C).O=CC(NC(=O)CC(O)CCCCCCCCCC(C)C)Cc1ccccc1	RiPP|nonribosomal peptide	both methods
GCA_000190635.1_ASM19063v1_genomic.fna	CP002547.1 Syntrophobotulus glycolicus DSM 8271, complete genome	3181879	3226229	NC(CO)C(=O)O	3201879	3217013	O=CC(NC(=O)CC(O)CCCCCCCCCC(C)C)CO	nonribosomal peptide	both methods
GCA_000194805.1_ASM19480v1_genomic.fna	CP002585.1 Pseudomonas brassicacearum subsp. brassicacearum NFM421, complete genome	2001423	2053705	NC(CCC(=O)O)C(=O)NC([*])C(=O)NC([*])C(=O)O	2010398	2042661	O=C(O)CCC1NC(=O)CC(OC(=O)C(NC(=O)C(NC1(=O))CCCNC(=N)N)CCN)C	nonribosomal peptide	both methods
GCA_000194805.1_ASM19480v1_genomic.fna	CP002585.1 Pseudomonas brassicacearum subsp. brassicacearum NFM421, complete genome	2934800	2999716	NC([*])C(=O)NC([*])C(=O)NC([*])C(=O)NC(CO)C(=O)NC(CO)C(=O)NC(CC(=O)O)C(=O)NC([*])C(=O)NC([*])C(=O)O	2954037	2994665	O=C(O)CC2NC(=O)C(NC(=O)C(NC(=O)C(NC(=O)C(NC(=O)C(NC(=O)CCCCCCCCC)Cc1cnc[nH]1)CCN)CCCNC(=N)N)COC(=O)C(NC(=O)C(NC2(=O))CCN)CC(=O)O)CO	nonribosomal peptide	both methods
GCA_000194805.1_ASM19480v1_genomic.fna	CP002585.1 Pseudomonas brassicacearum subsp. brassicacearum NFM421, complete genome	4769044	4847258	NC([*])C(=O)NCC(=O)NC(CO)C(=O)NC(C)C(=O)NC([*])C(=O)NC(C(O)C)C(=O)O	4778044	4828231	O=C(O)CC(N)C(=O)NC(C(=O)NC(C(=O)NCC(=O)NC(C(=O)NC(C(=O)NC(C(=O)NC(C(=O)O)C(O)C)C)C)CO)C)CCCNO	nonribosomal peptide	both methods
GCA_000195295.1_ASM19529v1_genomic.fna	CP002629.1 Desulfobacca acetoxidans DSM 11109, complete genome	2713913	2757867	NC(C(C)CC)C(=O)O	2733913	2746857	O=C(O)C(N)C(C)CC	nonribosomal peptide	both methods
GCA_000195515.1_ASM19551v1_genomic.fna	CP002627.1 Bacillus amyloliquefaciens TA208, complete genome	291161	355460	NC(CCC(=O)O)C(=O)NC(CC(C)C)C(=O)NC(CC(C)C)C(=O)NC(C(C)C)C(=O)NC(CC(=O)O)C(=O)NC(CC(C)C)C(=O)NC(C(C)CC)C(=O)O	298759	344754	O=C(O)CCC1NC(=O)CC(OC(=O)C(NC(=O)C(NC(=O)C(C)NC(=O)C(NC(=O)C(NC(=O)C(NC1(=O))CC(C)C)CC(C)C)C(C)C)CC(C)C)CC(C)C)CCCCCCCCCC(C)C	nonribosomal peptide	both methods
GCA_000195515.1_ASM19551v1_genomic.fna	CP002627.1 Bacillus amyloliquefaciens TA208, complete genome	1441961	1549640	NC(CCC(=O)O)C(=O)NC(Cc1ccc(O)cc1)C(=O)NC(C(C)CC)C(=O)CC(=O)NC(CC(=O)N)C(=O)NC(Cc1ccc(O)cc1)C(=O)NC(CC(=O)N)C(=O)NC(CCC(=O)N)C(=O)N1C(CCC1)C(=O)NC(CC(=O)N)C(=O)NC(CO)C(=O)O	1454919	1486359	O=C(O)CCC(NC(=O)CC(O)CCCCCCCCCCCCC)C(=O)NC(C(=O)NC(C(=O)O)C(C)CC)Cc1ccc(O)cc1	nonribosomal peptide	both methods
GCA_000195515.1_ASM19551v1_genomic.fna	CP002627.1 Bacillus amyloliquefaciens TA208, complete genome	1441961	1549640	NC(CCC(=O)O)C(=O)NC(Cc1ccc(O)cc1)C(=O)NC(C(C)CC)C(=O)CC(=O)NC(CC(=O)N)C(=O)NC(Cc1ccc(O)cc1)C(=O)NC(CC(=O)N)C(=O)NC(CCC(=O)N)C(=O)N1C(CCC1)C(=O)NC(CC(=O)N)C(=O)NC(CO)C(=O)O	1492548	1529794	N.O=C(O)C(NC(=O)C(NC(=O)C2N(C(=O)C(NC(=O)C(NC(=O)C(NC(=O)C(NC(=O)CC(=O)CCCCCCCCCCCCC)CC(=O)N)Cc1ccc(O)cc1)CC(=O)N)CCC(=O)N)CCC2)CC(=O)N)CO	nonribosomal peptide|type 1 polyketide	both methods
GCA_000195515.1_ASM19551v1_genomic.fna	CP002627.1 Bacillus amyloliquefaciens TA208, complete genome	1606183	1716307	NCC(=O)C=CCC(O)C=CCC(=O)CC(O)C=CCC(O)NC([*])C(=O)C=CC=CCC(=O)CC(=O)C(=O)O	1626183	1706429	O=C(O)CCC1C=CC=CC=C(C(=O)OC(CC(=O)N1)C(=CC=CC=C(C)C=CCC(O)C=CCNC(=O)C(=O)C(C)C)C)C	nonribosomal peptide|type 1 polyketide	both methods
GCA_000195515.1_ASM19551v1_genomic.fna	CP002627.1 Bacillus amyloliquefaciens TA208, complete genome	3000432	3052206	NCC(=O)NC(C(O)C)C(=O)O	3020432	3031352	O=C(O)C(NC(=O)CNC(=O)c1cccc(O)c1(O))C(O)C	nonribosomal peptide	both methods
GCA_000195775.1_ASM19577v1_genomic.fna	BX571963.1 Rhodopseudomonas palustris CGA009 complete genome	3744458	3796749	NC(C(C)C)C(=O)CC(=O)NCC(=O)O	3762563	3776749	N.O=C(C)NCC(=O)NC(C(=O)O)C(C)C	nonribosomal peptide|type 1 polyketide	both methods
GCA_000195855.1_ASM19585v1_genomic.fna	AL450380.1 Mycobacterium leprae TN, complete genome	160494	220561	NC([*])C(=O)CCC(C)CC(=O)O	177352	200571	O=C(O)C=CCCCCCCCCC	nonribosomal peptide|type 1 polyketide	both methods
GCA_000195855.1_ASM19585v1_genomic.fna	AL450380.1 Mycobacterium leprae TN, complete genome	2774927	2841709	C(C)=CC(C)C(O)C(C)CC(C)=CCC(=O)C(=O)O	2782813	2824900	O=C(C)OC1OC(C)C(NO)C(O)C1(O)	type 1 polyketide	both methods
GCA_000195955.2_ASM19595v2_genomic.fna	AL123456.3 Mycobacterium tuberculosis H37Rv complete genome	88203	137245	NC([*])C(=O)NC(Cc1ccccc1)C(=O)O	109770	117539	O=C1NC(C=NC1CCCCN)Cc2ccccc2	nonribosomal peptide	both methods
GCA_000195955.2_ASM19595v2_genomic.fna	AL123456.3 Mycobacterium tuberculosis H37Rv complete genome	1854159	1912287	C(C)CCC(=O)C(=O)O	1865575	1892287	O=P(O)(O)O.O=C(O)C(CC)C	type 1 polyketide	both methods
GCA_000195955.2_ASM19595v2_genomic.fna	AL123456.3 Mycobacterium tuberculosis H37Rv complete genome	2274568	2326809	C(C)CCCC(=O)O	2294530	2306986	O=C(O)CCCC	type 1 polyketide	both methods
GCA_000195955.2_ASM19595v2_genomic.fna	AL123456.3 Mycobacterium tuberculosis H37Rv complete genome	2639672	2696647	NC(C([*])O)C(=O)C(C)C(O)NC(CCCCN)C(=O)NC(CCCCN)C(=O)O	2657699	2687131	O=C(O)C2N=C(C(NC(=O)C(NC(=O)C(C(O)c1ccccc1(O))C)CCCCN)CCCCN)SC2	nonribosomal peptide|type 1 polyketide	both methods
GCA_000195955.2_ASM19595v2_genomic.fna	AL123456.3 Mycobacterium tuberculosis H37Rv complete genome	3226434	3319954	C(C)=CC(C)C(O)C(C)CC(C)=CCC(=O)C(C)CCCNC([*])C(=O)O	3242197	3302455	O=C(O)CCCC(=O)C(C)C(NC(=O)CCCCCCCCC)C(=O)O	nonribosomal peptide|type 1 polyketide	both methods
GCA_000195995.1_ASM19599v1_genomic.fna	AL513382.1 Salmonella enterica subsp. enterica serovar Typhi str. CT18, complete chromosome	609580	663168	NC(CO)C(=O)O	621145	651995	O=C(O)C(NC(=O)c1cccc(O)c1(O))CO	nonribosomal peptide	both methods
GCA_000196115.1_ASM19611v1_genomic.fna	BX119912.1 Rhodopirellula baltica SH 1 complete genome	3423802	3491075	CCNC([*])C(=O)O	3433230	3454800	O=C(O)C(NC(=O)C)Cc1cnc[nH]1	nonribosomal peptide|type 1 polyketide	both methods
GCA_000196155.1_ASM19615v1_genomic.fna	BX470251.1 Photorhabdus luminescens subsp. laumondii TTO1 complete genome	1002026	1054634	NC([*])C(=O)NC([*])C(=O)NC([*])C(=O)O	1009927	1038212	O=C(O)C(Cc1ccccc1)N(C(=O)C(Cc2ccccc2)N(C(=O)C(N)Cc3ccccc3)C)C	nonribosomal peptide	both methods
GCA_000196155.1_ASM19615v1_genomic.fna	BX470251.1 Photorhabdus luminescens subsp. laumondii TTO1 complete genome	1259521	1318788	N1C(CCC1)C(=O)NC([*])C(=O)NC(Cc1ccccc1)C(=O)N1C(CCC1)C(=O)NC(C(C)C)C(=O)NC([*])C(=O)O	1269553	1299002	[H]C(=O)N3CCCC3(C(=O)NC(C(=O)NC(C(=O)N1CCCC1(C(=O)NC(C(=O)NC(C(=O)O)CO)C(C)C))Cc2ccccc2)CCCNC(=N)N)	nonribosomal peptide	both methods
GCA_000196155.1_ASM19615v1_genomic.fna	BX470251.1 Photorhabdus luminescens subsp. laumondii TTO1 complete genome	1373119	1433447	NC(CC(=O)O)C(=O)CC(=O)NC(Cc1ccccc1)C(=O)NC(C(C)CC)C(=O)O	1393003	1414406	O=C(O)CC(N)C(=O)NC(C(=O)NC(C(=O)O)C(C)C)CCN	nonribosomal peptide	both methods
GCA_000196155.1_ASM19615v1_genomic.fna	BX470251.1 Photorhabdus luminescens subsp. laumondii TTO1 complete genome	2202806	2257563	NC(C(O)C)C(=O)NC(CCCN)C(=O)NC([*])C(=O)C=CC(=O)O	2222027	2254421	O=C(C=CC=CCCCCCCC)NC1C(=O)NC(C(=O)NC(C=CC(=O)OC1(C))Cc3c[nH]c2ccccc23)CCCCN	nonribosomal peptide|type 1 polyketide	both methods
GCA_000196155.1_ASM19615v1_genomic.fna	BX470251.1 Photorhabdus luminescens subsp. laumondii TTO1 complete genome	2529712	2593735	NC(CCC(=O)N)C(=O)O	2548764	2551183	OC2=CC(C=Cc1ccccc1)=CC(O)=C2C(C)C	other	both methods
GCA_000196155.1_ASM19615v1_genomic.fna	BX470251.1 Photorhabdus luminescens subsp. laumondii TTO1 complete genome	2700416	2762250	NC(CS)C(=O)CC(O)NC(CS)C(=O)O	2720285	2742991	O=C(O)C1N=C(C(C(=O)C(N)CS)C)SC1	nonribosomal peptide|type 1 polyketide	both methods
GCA_000196155.1_ASM19615v1_genomic.fna	BX470251.1 Photorhabdus luminescens subsp. laumondii TTO1 complete genome	3074827	3192999	NC([*])C(=O)NC(Cc1ccccc1)C(=O)NC(C)C(=O)NC(Cc1ccccc1)C(=O)NC(C(C)C)C(=O)NC([*])C(=O)NC(Cc1ccccc1)C(=O)NC(C(C)C)C(=O)NC(C(O)C)C(=O)NC(C(C)C)C(=O)NC(Cc1ccccc1)C(=O)NC(C(C)C)C(=O)NC(C(O)C)C(=O)NC(Cc1ccccc1)C(=O)NC(C(C)C)C(=O)NC(C(C)C)C(=O)O	3124570	3173674	[H]C(=O)NC(C(=O)NC(C(=O)NC(C(=O)NC(C(=O)NC(C(=O)NC(C(=O)NC(C(=O)NC1C(=O)NC(C(=O)NC(C(=O)NC(C(=O)NC(C(=O)NC(C(=O)NC(C(=O)NC(C(=O)OC1(C))C(C)C)C(C)C)Cc2ccccc2)C(O)C)C(C)C)Cc3ccccc3)C(C)C)C(C)C)Cc4ccccc4)Cc6c[nH]c5ccccc56)C(C)C)Cc7ccccc7)C)Cc8ccccc8	nonribosomal peptide	both methods
GCA_000196155.1_ASM19615v1_genomic.fna	BX470251.1 Photorhabdus luminescens subsp. laumondii TTO1 complete genome	3626596	3715719	NC([*])C(=O)NC([*])C(=O)NC([*])C(=O)NC([*])C(=O)NC(C(C)C)C(=O)NC([*])C(=O)NC(C(C)C)C(=O)NC([*])C(=O)O	3646118	3670153	O=C(O)C(NC(=O)C(NC(=O)C(NC(=O)C(NC(=O)C(N)CCCNC(=N)N)C(C)C)CCCNC(=N)N)C(C)C)CCCNC(=N)N	nonribosomal peptide	both methods
GCA_000196155.1_ASM19615v1_genomic.fna	BX470251.1 Photorhabdus luminescens subsp. laumondii TTO1 complete genome	3626596	3715719	NC([*])C(=O)NC([*])C(=O)NC([*])C(=O)NC([*])C(=O)NC(C(C)C)C(=O)NC([*])C(=O)NC(C(C)C)C(=O)NC([*])C(=O)O	3678527	3688463	O=C(O)C(NC(=O)C(NC(=O)C(N)CCCNC(=N)N)CCCNC(=N)N)CCCNC(=N)N	nonribosomal peptide	both methods
GCA_000196155.1_ASM19615v1_genomic.fna	BX470251.1 Photorhabdus luminescens subsp. laumondii TTO1 complete genome	3847008	3900205	NC(C(C)C)C(=O)NC(Cc1ccccc1)C(=O)NC([*])C(=O)NC(Cc1ccccc1)C(=O)NC(Cc1ccccc1)C(=O)O	3865126	3880777	O=C1NC(C(=O)NC(C(=O)NC(C(=O)NC(C(=O)NC1Cc2ccccc2)Cc4c[nH]c3ccccc34)C(C)C)Cc5ccccc5)Cc6ccccc6	nonribosomal peptide	both methods
GCA_000196155.1_ASM19615v1_genomic.fna	BX470251.1 Photorhabdus luminescens subsp. laumondii TTO1 complete genome	4113521	4190151	NC([*])C(=O)NC([*])C(=O)NC(C)C(=O)NCC(=O)NC([*])C(=O)NC([*])C(=O)NC([*])C(=O)NC([*])C(=O)NC([*])C(=O)NC([*])C(=O)O	4130186	4167664	O=C(NC(C(=O)N2CCCC2(C(=O)NC1C(=O)NC(C(=O)NC(C(=O)NC(C(=O)OC1)CCCCN)CCCN)CCCCN))Cc3ccccc3)CNC(=O)C(NC(=O)C(NC(=O)C(NC(=O)CC(O)CCCCC)CCCNC(=N)N)CN)C	nonribosomal peptide	both methods
GCA_000196235.1_ASM19623v1_genomic.fna	CP000454.1 Arthrobacter sp. FB24, complete genome	3452120	3502695	NC([*])C(=O)NC([*])C(=O)NC([*])C(=O)O	3467111	3485528	O=C(O)C(NC(=O)C(NC(=O)C(NC(=O)CCCCCCCCC(C)C)CCCN)CCCN)CCCCN	nonribosomal peptide	both methods
GCA_000196255.1_ASM19625v1_genomic.fna	CR354531.1 Photobacterium profundum SS9	1872708	1936121	NC(CS)C(=O)CC(O)C(=O)O	1884212	1916121	O=C(O)C3N=C(C(C(O)C2N=C(c1ccccc1(O))SC2)C)SC3	nonribosomal peptide|type 1 polyketide	both methods
GCA_000196255.1_ASM19625v1_genomic.fna	CR354532.1 Photobacterium profundum SS9 chromosome 2	1964125	2019609	NC([*])C(=O)NC([*])C(=O)O	1978685	2005183	O=C(O)C(NC(=O)C(NC(=O)c1cccc(O)c1(O))CCCCN)Cc2ccccc2	nonribosomal peptide	both methods
GCA_000196355.1_ASM19635v1_genomic.fna	CP000103.1 Nitrosospira multiformis ATCC 25196, complete genome	2068248	2135647	NC([*])C(=O)CC(O)NC([*])C(=O)NC([*])C(=O)NC(CO)C(=O)NC([*])C(=O)O	2089920	2128167	O=C1NC(C(=O)NC(C(=O)NC(C(=O)NC(C(=O)OC(C)CC(=O)NC(C(O)C1)CCCNC(=N)N)CCCNO)CO)CCCNO)CCCNC(=N)N	nonribosomal peptide|type 1 polyketide	both methods
GCA_000196395.1_ASM19639v1_genomic.fna	CP000644.1 Aeromonas salmonicida subsp. salmonicida A449, complete genome	1911213	1962501	NC([*])C(=O)NC([*])C(=O)O	1928048	1945545	O=C(O)C(NC(=O)C(NC(=O)c1cccc(O)c1(O))CCCCN)CC(C)C	nonribosomal peptide	both methods
GCA_000196395.1_ASM19639v1_genomic.fna	CP000644.1 Aeromonas salmonicida subsp. salmonicida A449, complete genome	3021159	3076147	CC(=O)NC([*])C(=O)O	3037530	3056737	O=C(O)C(NC(=O)CC(=O)CC(O)CCCCCCC)Cc2c[nH]c1ccccc12	nonribosomal peptide|type 1 polyketide	both methods
GCA_000196475.1_ASM19647v1_genomic.fna	FM162591.1 Photorhabdus asymbiotica ATCC43949 complete genome	489063	540296	NC(C(C)CC)C(=O)CC(O)NC(C(C)C)C(=O)NC(C(C)C)C(=O)O	507722	521499	O=CCC(=O)C(NC(=O)C(NC(=O)C(N)C(C)C)C(C)C)C(C)CC	nonribosomal peptide|type 1 polyketide	both methods
GCA_000196475.1_ASM19647v1_genomic.fna	FM162591.1 Photorhabdus asymbiotica ATCC43949 complete genome	1354821	1398265	C(OC)=CC(=O)O	1373586	1378692	O=C(O)Cc1ccccc1	type 1 polyketide	both methods
GCA_000196475.1_ASM19647v1_genomic.fna	FM162591.1 Photorhabdus asymbiotica ATCC43949 complete genome	1492834	1544792	NC(CS)C(=O)NC([*])C(=O)O	1516675	1527748	O=C(O)CCC(NC(=O)C(NC(=O)CNC(=O)CNC(=O)C(NC(=O)C(NC(=O)C(NC(=O)C(NC(=O)C(NC(=O)CNC(=O)C(NC(=O)C(NC(=O)CNC(=O)CNC(=O)CNC(=O)C(NC(=O)C(NC(=O)CNC(=O)C(NC(=O)C(NC(=O)CNC(=O)C(NC(=O)CNC(=O)C(NC(=O)C(NC(=O)CNC(=O)C(NC(=O)C(NC(=O)CNC(=O)C(NC(=O)C(NC(=O)C5N(C(=O)CNC(=O)C(NC(=O)C4N(C(=O)C(NC(=O)C(NC(=O)C(NC(=O)CNC(=O)C(NC(=O)C(NC(=O)C(NC(=O)C(NC(=O)C(NC(=O)CNC(=O)C(NC(=O)C(NC(=O)C(NC(=O)C(NC(=O)CNC(=O)CNC(…	nonribosomal peptide|bacteriocin	both methods
GCA_000196475.1_ASM19647v1_genomic.fna	FM162591.1 Photorhabdus asymbiotica ATCC43949 complete genome	1646294	1733016	NC([*])C(=O)NC([*])C(=O)NC([*])C(=O)O	1666016	1675949	O=C(O)C(NC(=O)C(NC(=O)C(N)CCCNC(=N)N)CCCNC(=N)N)CCCNC(=N)N	nonribosomal peptide	both methods
GCA_000196475.1_ASM19647v1_genomic.fna	FM162591.1 Photorhabdus asymbiotica ATCC43949 complete genome	1646294	1733016	NC([*])C(=O)NC([*])C(=O)NC([*])C(=O)O	1697531	1720498	O=C(O)C(NC(=O)C(NC(=O)C(NC(=O)C(NC(=O)C(N)CCCNC(=N)N)C(C)C)CCCNC(=N)N)C(C)C)CCCNC(=N)N	nonribosomal peptide	both methods
GCA_000196475.1_ASM19647v1_genomic.fna	FM162591.1 Photorhabdus asymbiotica ATCC43949 complete genome	2458011	2518825	NC(CO)C(=O)NC([*])C(=O)NC([*])C(=O)NC(CC(=O)N)C(=O)CC(O)NC([*])C(=O)O	2468827	2507388	O=C(N)CC1NC(=O)C(NC(=O)C(NC(=O)C(N)COC(=O)C(NC(=O)CC1(=O))C(C)C)CS)C(C)C	nonribosomal peptide|type 1 polyketide	both methods
GCA_000196475.1_ASM19647v1_genomic.fna	FM162591.1 Photorhabdus asymbiotica ATCC43949 complete genome	2602779	2658764	NC(CS)C(=O)CC(O)NC(CS)C(=O)O	2616772	2639451	O=C(O)C1N=C(C(C(=O)C(N)CS)C)SC1	nonribosomal peptide|type 1 polyketide	both methods
GCA_000196475.1_ASM19647v1_genomic.fna	FM162591.1 Photorhabdus asymbiotica ATCC43949 complete genome	2688819	2766121	NC(CCC(=O)N)C(=O)O	2732905	2747070	O=C(N)OC=2C=C(C=Cc1ccccc1)C=C(O)C=2C(C)C	other	both methods
GCA_000196475.1_ASM19647v1_genomic.fna	FM162591.1 Photorhabdus asymbiotica ATCC43949 complete genome	3046526	3102670	NC(CCCN)C(=O)NC([*])C(=O)C=CNC(C(O)C)C(=O)O	3056689	3093622	O=C(C=CC=CCCCCCCC)NC1C(=O)NC(C(=O)NC(C=CC(=O)OC1(C))Cc3c[nH]c2ccccc23)CCCCN	nonribosomal peptide|type 1 polyketide	both methods
GCA_000196475.1_ASM19647v1_genomic.fna	FM162591.1 Photorhabdus asymbiotica ATCC43949 complete genome	3491507	3547011	NC(C(C)C)C(=O)NC(C(C)C)C(=O)NC(C(C)C)C(=O)NC(C(C)C)C(=O)NC(Cc1ccccc1)C(=O)NC(C(C)C)C(=O)O	3511089	3531492	[H]C(=O)N1C(=O)C(NC(=O)C(NC(=O)C(NC(=O)C(NC(=O)C(NC(=O)C1(C(C)C))C(C)C)C(C)C)C(C)C)Cc2ccccc2)C(C)C	nonribosomal peptide	both methods
GCA_000196475.1_ASM19647v1_genomic.fna	FM162591.1 Photorhabdus asymbiotica ATCC43949 complete genome	3585293	3639450	NC(C(C)C)C(=O)NC(Cc1ccccc1)C(=O)NC([*])C(=O)NC(Cc1ccccc1)C(=O)NC(Cc1ccccc1)C(=O)O	3604972	3620476	O=C1NC(C(=O)NC(C(=O)NC(C(=O)NC(C(=O)NC1C)Cc2ccccc2)C(C)C)Cc3ccccc3)Cc4ccccc4	nonribosomal peptide	both methods
GCA_000196475.1_ASM19647v1_genomic.fna	FM162591.1 Photorhabdus asymbiotica ATCC43949 complete genome	3915963	3999205	NC(CS)C(=O)NC([*])C(=O)NC(Cc1ccccc1)C(=O)NC(C(O)C)C(=O)NC(Cc1ccc(O)cc1)C(=O)NC([*])C(=O)O	3935963	3962538	O=C1NC(C(=O)NC(C(=O)NC(C(=O)NC(C(=O)NC(C(=O)OC(C1)CCCCCCCCCCCCC)Cc2ccccc2)Cc3ccccc3)Cc4ccccc4)Cc5ccccc5)C(O)C	nonribosomal peptide	both methods
GCA_000196475.1_ASM19647v1_genomic.fna	FM162591.1 Photorhabdus asymbiotica ATCC43949 complete genome	3915963	3999205	NC(CS)C(=O)NC([*])C(=O)NC(Cc1ccccc1)C(=O)NC(C(O)C)C(=O)NC(Cc1ccc(O)cc1)C(=O)NC([*])C(=O)O	3972757	3981264	O=C(O)C(N)CS	nonribosomal peptide	both methods
GCA_000196515.1_ASM19651v1_genomic.fna	CP002059.1 'Nostoc azollae' 0708, complete genome	1988358	2038234	NC(C(O)C)C(=O)NC([*])C(=O)NC(CC(=O)N)C(=O)O	2008358	2018234	O=C(O)CC(NC(=O)C(NC(=O)C(N)C(O)C)CCCNC(=N)N)C(=O)O	nonribosomal peptide	both methods
GCA_000196615.1_ASM19661v1_genomic.fna	FP236843.1 Erwinia billingiae strain Eb661 complete chromosome	729229	773171	NC(CO)C(=O)O	749229	763364	O=C(O)C(NC(=O)CC(O)CCCCCCCCCCC)CO	nonribosomal peptide	both methods
GCA_000196675.1_ASM19667v1_genomic.fna	CP002593.1 Pseudonocardia dioxanivorans CB1190, complete genome	234323	317006	NC(CCCN)C(=O)NC([*])C(=O)NC([*])C(=O)NC(C(O)C)C(=O)NC([*])C(=O)NC([*])C(=O)O	273267	306778	O=C(O)C(NC(=O)C(NC(=O)C(NC(=O)C(NC(=O)C(NC(=O)C(N)CCCN)CO)CCCN(O)C(=O)C)C(O)C)CCCN(O)C(=O)C)CCCN(O)C(=O)C	nonribosomal peptide	both methods
GCA_000196695.1_ASM19669v1_genomic.fna	FN563149.1 Rhodococcus equi 103S chromosome	197680	242612	C(C)C(=O)C(=O)O	215753	222612	O=C(O)C(C(=O)CCCCCCCCC)C	nonribosomal peptide|type 1 polyketide	both methods
GCA_000196695.1_ASM19669v1_genomic.fna	FN563149.1 Rhodococcus equi 103S chromosome	770104	825773	NC(CCCN)C(=O)NC(CO)C(=O)NC(CCCN)C(=O)NC(CCCN(O)C(=O)C)C(=O)O	788097	806782	[H]C(=O)NCCCC(NC(=O)c1cccc(O)c1(O))C(=O)NC2C(=O)NC(C(=O)NC(C(=O)OC2)CCCN(O)C(=O)C)CCCN(O)C(=O)C	nonribosomal peptide	both methods
GCA_000196695.1_ASM19669v1_genomic.fna	FN563149.1 Rhodococcus equi 103S chromosome	831285	892258	NC([*])C(=O)NC([*])C(=O)NC([*])C(=O)NC([*])C(=O)O	845771	882385	O=C(O)C(NC(=O)C(NC(=O)C(NC(=O)C(NC(=O)c1cccc(O)c1(O))CCCN)CCCCN)CCCCN)CCCCN	nonribosomal peptide	both methods
GCA_000196695.1_ASM19669v1_genomic.fna	FN563149.1 Rhodococcus equi 103S chromosome	2488175	2551002	NC([*])C(=O)NC(CO)C(=O)NC([*])C(=O)NC(C(C)C)C(=O)NC(C(O)C)C(=O)NC([*])C(=O)NC([*])C(=O)O	2506416	2543507	O=C(O)C(N)CC1=CC=C(C=C1)[N+](=O)[O-].O=C(O)C(NC(=O)C(NC(=O)C(NC(=O)C(NC(=O)C(NC(=O)C(NC(=O)C(NC(=O)c1cccc(O)c1(O))Cc3c[nH]c2ccccc23)CO)Cc5c[nH]c4ccccc45)Cc7c[nH]c6ccccc67)C(O)C)Cc9c[nH]c8ccccc89)Cc%10ccccc%10	nonribosomal peptide	both methods
GCA_000196695.1_ASM19669v1_genomic.fna	FN563149.1 Rhodococcus equi 103S chromosome	2840028	2895666	NC(C(O)C)C(=O)NC([*])C(=O)NC([*])C(=O)NC([*])C(=O)O	2859713	2886971	O=C(NC1C(=O)NC(C(=O)NC(C(=O)NC(C(=O)OC1(C))Cc3c[nH]c2ccccc23)C(O)C)Cc5c[nH]c4ccccc45)c6cccc(O)c6(O)	nonribosomal peptide	both methods
GCA_000196695.1_ASM19669v1_genomic.fna	FN563149.1 Rhodococcus equi 103S chromosome	3780515	3880782	NC(CO)C(=O)NC(CCC(=O)O)C(=O)NC([*])C(=O)NC(CCC(=O)N)C(=O)NC([*])C(=O)NC([*])C(=O)NC(CO)C(=O)NC([*])C(=O)NC(CO)C(=O)NC([*])C(=O)NC(CO)C(=O)NC(CC(C)C)C(=O)NC([*])C(=O)O	3800160	3852244	O=C(C=CC=CCCCCC(C)C)NC1C(=O)NC(C(=O)NC(C(=O)NC(C(=O)NC(C(=O)NC(C(=O)NC(C(=O)NC(C(=O)NC(C(=O)NC(C(=O)NC(C(=O)NC(C(=O)NC(C(=O)OC1)CO)Cc3c[nH]c2ccccc23)CO)Cc4ccccc4)CO)Cc6c[nH]c5ccccc56)CO)CO)CO)CO)Cc8c[nH]c7ccccc78)CO	nonribosomal peptide	both methods
GCA_000196695.1_ASM19669v1_genomic.fna	FN563149.1 Rhodococcus equi 103S chromosome	4281901	4337968	NC([*])C(=O)NC([*])C(=O)NC(C(O)C)C(=O)NC([*])C(=O)NC([*])C(=O)NC([*])C(=O)O	4293277	4318265	O=C(NC(C(=O)NC(C(=O)NC1C(=O)NC(C(=O)NC(C(=O)NC(C(=O)OC1(C))Cc2ccccc2)Cc3ccccc3)Cc5c[nH]c4ccccc45)Cc7c[nH]c6ccccc67)Cc9c[nH]c8ccccc89)c%10ccc(c(O)c%10(N))C	nonribosomal peptide	both methods
GCA_000196695.1_ASM19669v1_genomic.fna	FN563149.1 Rhodococcus equi 103S chromosome	4503596	4577223	NC(C(O)C)C(=O)NC([*])C(=O)NC([*])C(=O)NC(C(O)C)C(=O)NC([*])C(=O)NC([*])C(=O)O	4523596	4557223	O=C2NC(C(=O)NC(C(=O)NC(C(=O)NC(C(=O)OC(C)C(NC=1C(=O)CCC=1(O))C(=O)NC2Cc4c[nH]c3ccccc34)Cc6c[nH]c5ccccc56)Cc8c[nH]c7ccccc78)C(O)C)Cc%10c[nH]c9ccccc9%10	nonribosomal peptide	both methods
GCA_000196735.1_ASM19673v1_genomic.fna	FN597644.1 Bacillus amyloliquefaciens DSM7 complete genome	314039	378185	NC(CCC(=O)O)C(=O)NC(CC(C)C)C(=O)NC(CC(C)C)C(=O)NC(C(C)C)C(=O)NC(CC(=O)O)C(=O)NC(CC(C)C)C(=O)NC(C(C)CC)C(=O)O	321637	367633	O=C(O)CCC(NC(=O)CC(O)CCCCCCCCCC(C)C)C(=O)NC(C(=O)NC(C(=O)NC(C(=O)NC(C)C(=O)NC(C(=O)NC(C(=O)O)CC(C)C)CC(C)C)C(C)C)CC(C)C)CC(C)C	nonribosomal peptide	both methods
GCA_000196735.1_ASM19673v1_genomic.fna	FN597644.1 Bacillus amyloliquefaciens DSM7 complete genome	1766332	1876403	NCC(=O)C=CCC(O)C=CCC(=O)CC(O)C=CCC(O)NC([*])C(=O)C=CC=CCC(=O)CC(=O)C(=O)O	1776190	1856436	O=C(O)CCC(C=CC=CC=C(C(=O)O)C)NC(=O)CC(O)C(=CC=CC=C(C)C=CCC(O)C=CCNC(=O)C(=O)C(C)C)C	nonribosomal peptide|type 1 polyketide	both methods
GCA_000196735.1_ASM19673v1_genomic.fna	FN597644.1 Bacillus amyloliquefaciens DSM7 complete genome	1948675	2058873	NC(CCC(=O)O)C(=O)NC(Cc1ccc(O)cc1)C(=O)NC(C(C)CC)C(=O)CC(=O)NC(CC(=O)N)C(=O)NC(Cc1ccc(O)cc1)C(=O)NC(CC(=O)N)C(=O)NC(CCC(=O)N)C(=O)N1C(CCC1)C(=O)NC(CC(=O)N)C(=O)NC(CO)C(=O)O	1968514	2014446	N.O=C(O)C(NC(=O)C(NC(=O)C2N(C(=O)C(NC(=O)C(NC(=O)C(NC(=O)C(NC(=O)CC(=O)CCCCCCCCCCCCC)CC(=O)N)Cc1ccc(O)cc1)CC(=O)N)CCC(=O)N)CCC2)CC(=O)N)CO	nonribosomal peptide|type 1 polyketide	both methods
GCA_000196735.1_ASM19673v1_genomic.fna	FN597644.1 Bacillus amyloliquefaciens DSM7 complete genome	1948675	2058873	NC(CCC(=O)O)C(=O)NC(Cc1ccc(O)cc1)C(=O)NC(C(C)CC)C(=O)CC(=O)NC(CC(=O)N)C(=O)NC(Cc1ccc(O)cc1)C(=O)NC(CC(=O)N)C(=O)NC(CCC(=O)N)C(=O)N1C(CCC1)C(=O)NC(CC(=O)N)C(=O)NC(CO)C(=O)O	2020980	2043382	O=C(O)CCC1NC(=O)CC(OC(=O)C(NC(=O)C(NC1(=O))Cc2ccc(O)cc2)C(C)CC)CCCCCCCCCCCCC	nonribosomal peptide	both methods
GCA_000196735.1_ASM19673v1_genomic.fna	FN597644.1 Bacillus amyloliquefaciens DSM7 complete genome	2502550	2551970	NC([*])C(=O)NC([*])C(=O)O	2521935	2546724	O=C(O)C(N)(C)CO.O=C(O)C(N)CS	nonribosomal peptide	both methods
GCA_000196735.1_ASM19673v1_genomic.fna	FN597644.1 Bacillus amyloliquefaciens DSM7 complete genome	3033648	3085384	NCC(=O)NC(C(O)C)C(=O)O	3053648	3064568	O=C(O)C(NC(=O)CNC(=O)c1cccc(O)c1(O))C(O)C	nonribosomal peptide	both methods
GCA_000196795.1_ASM19679v1_genomic.fna	CP002080.1 Acinetobacter oleivorans DR1, complete genome	2115390	2166819	NC([*])C(=O)NC(CO)C(=O)O	2130545	2149263	O=C(O)C(NC(=O)C(NC(=O)c1cccc(O)c1(O))CCCN)CO	nonribosomal peptide	both methods
GCA_000196815.1_ASM19681v1_genomic.fna	FP929003.1 Candidatus Nitrospira defluvii chromosome, complete genome	1626338	1674599	NC([*])C(=O)NCC(=O)O	1641928	1674599	O=C(O)CNC(=O)C(NC(=O)CCCCC)CCCNC(=N)N	nonribosomal peptide	both methods
GCA_000196815.1_ASM19681v1_genomic.fna	FP929003.1 Candidatus Nitrospira defluvii chromosome, complete genome	2034652	2123812	CC(O)NC([*])C(=O)NC(CO)C(=O)NC([*])C(=O)NC(CO)C(=O)NC([*])C(=O)NC([*])C(=O)NC([*])C(=O)NC([*])C(=O)O	2054652	2108175	O=C(O)CC1NC(=O)C(NC(=O)C(NC(=O)C(NC(=O)C(NC(=O)C(NC(=O)C(NC(=O)CC(OC(=O)C(NC1(=O))CCCNC(=N)N)C(NC(=O)CCCCC)CCCCN)CCN)CO)CCN)CO)CC(=O)O)CCN	nonribosomal peptide|type 1 polyketide	both methods
GCA_000196835.1_ASM19683v1_genomic.fna	CP002000.1 Amycolatopsis mediterranei U32, complete genome	610123	699271	C(C)=CC(C)=CC(C)=CC(C)=CC(C)=CC=CC(C)=CC(C)=CCC(=O)C(C)C(O)C(=O)O	628409	686701	O=C(O)C(=CC=CC(=CC(=CC(=CC(=CC(=CC(C(O)CC(=O)C(=Cc1cc(O)cc(N)c1)C)C)C)C)C)C)C)C	nonribosomal peptide|type 1 polyketide	both methods
GCA_000196835.1_ASM19683v1_genomic.fna	CP002000.1 Amycolatopsis mediterranei U32, complete genome	3285291	3370679	NC([*])C(=O)NC(C)C(=O)NC(C(C)C)C(=O)NC(C(C)C)C(=O)NC([*])C(=O)NC([*])C(=O)NC(C(O)C)C(=O)NC([*])C(=O)NC(C(C)C)C(=O)NC([*])C(=O)O	3311394	3368421	O=C(NC(C(=O)NC(C(=O)NC(C(=O)NC(C(=O)NC(C(=O)NC1C(=O)NC(C(=O)NC(C(=O)NC(C(=O)OC1(C))Cc3c[nH]c2ccccc23)C(C)C)CCCCN)CCCN)Cc4ccccc4)C(C)C)C(C)C)C)C(N)Cc6c[nH]c5ccccc56	nonribosomal peptide	both methods
GCA_000196835.1_ASM19683v1_genomic.fna	CP002000.1 Amycolatopsis mediterranei U32, complete genome	3978519	4032619	NC(C(C)C)C(=O)CC(=O)NCC(=O)O	3998327	4012735	O=C(O)CNC(=O)CC(=O)C(N)C(C)C	nonribosomal peptide|type 1 polyketide	both methods
GCA_000196835.1_ASM19683v1_genomic.fna	CP002000.1 Amycolatopsis mediterranei U32, complete genome	4245926	4344928	NC(C(C)C)C(=O)NC(C(C)C)C(=O)N1C(CCC1)C(=O)O	4265453	4274883	O=C(O)C=Cc1cc(O)cc(N)c1	nonribosomal peptide|type 1 polyketide	both methods
GCA_000196835.1_ASM19683v1_genomic.fna	CP002000.1 Amycolatopsis mediterranei U32, complete genome	4245926	4344928	NC(C(C)C)C(=O)NC(C(C)C)C(=O)N1C(CCC1)C(=O)O	4307230	4325070	O=C(O)C2N(C(=O)C(NC(=O)C(N)Cc1ccccc1)C(C)C)CCC2	nonribosomal peptide	both methods
GCA_000196835.1_ASM19683v1_genomic.fna	CP002000.1 Amycolatopsis mediterranei U32, complete genome	4389642	4481522	NC([*])C(=O)NC([*])C(=O)NC([*])C(=O)NC([*])C(=O)NC(C(C)C)C(=O)CC(=O)C(=O)O	4395324	4461820	O=C(O)C(NC(=O)C(NC(=O)C(NC(=O)C(NC(=O)C(NC(=O)C(NC(=O)c1cccc(O)c1(O))CCN)CCN)CCCCN)C(C)C)CCN)CCN	nonribosomal peptide	both methods
GCA_000196835.1_ASM19683v1_genomic.fna	CP002000.1 Amycolatopsis mediterranei U32, complete genome	5207328	5338492	NC([*])C(=O)NC([*])C(=O)NC(CC(=O)N)C(=O)NC(CC(=O)N)C(=O)NC(CC(=O)N)C(=O)O	5217328	5270670	O.O=C(N)CC1NC(=O)C(NC(=O)C(NC(=O)C(NC(=O)C(NC(=O)C(NC1(=O))CC(=O)N)CC(=O)N)C(O)C)C(O)C)CO	RiPP|nonribosomal peptide|type 1 polyketide	both methods
GCA_000196835.1_ASM19683v1_genomic.fna	CP002000.1 Amycolatopsis mediterranei U32, complete genome	5207328	5338492	NC([*])C(=O)NC([*])C(=O)NC(CC(=O)N)C(=O)NC(CC(=O)N)C(=O)NC(CC(=O)N)C(=O)O	5292689	5318708	O=C(N)CC1NC(=O)C(NC(=O)C(N)CO)COC(=O)C(NC(=O)CNC1(=O))CO	nonribosomal peptide	both methods
GCA_000196835.1_ASM19683v1_genomic.fna	CP002000.1 Amycolatopsis mediterranei U32, complete genome	5536009	5592138	NC(CCCN(O)C(=O)C)C(=O)NC(CO)C(=O)NC(CCCN(O)C(=O)C)C(=O)NC([*])C(=O)NC([*])C(=O)O	5555402	5587924	[H]C(=O)NCCCC3NC(=O)C(NC(=O)C(CCCN(O)C(=O)C)N(C(=O)C(CO)N(C(=O)C(Cc2c[nH]c1ccccc12)N(C3(=O))C)C)C)CO	nonribosomal peptide	both methods
GCA_000196835.1_ASM19683v1_genomic.fna	CP002000.1 Amycolatopsis mediterranei U32, complete genome	5964434	6064032	NC([*])C(=O)NC(CC(=O)O)C(=O)O	5982331	6041386	O=C(O)C8=C(O)C5=C(C=CC4=C(OC2OC(C(=O)CC2(OC1OC(C)C(OC)CC1))C)C=6C(=O)C7=C(OC3OC(C)C(O)C(O)C3)C=C(OC)C=C7(C(=O)C=6(C=C45)))C=C8(CC(=O)C).O=C(N)CC(NC(=O)C(N)C(C)C)C(=O)OC2OC(C)C(OC1OC(C)C(OC)C(OC)C1(O))C(OC)(C)C2.OC3OC(C)C(OC1OC(C)C(O)C(OC)C1(O))C(OC2OC(C)C(OC)C(OC)(C)C2(OC))C3(O).O=C(OC1C(OC(O)CC1(OC)(C))C)C	nonribosomal peptide|type 2 polyketide	both methods
GCA_000196835.1_ASM19683v1_genomic.fna	CP002000.1 Amycolatopsis mediterranei U32, complete genome	6862423	6934773	NC(C(C)C)C(=O)NC([*])C(=O)NC([*])C(=O)NC(CO)C(=O)N1C(CCC1)C(=O)NC([*])C(=O)O	6879904	6923729	O=C(O)C2N(C(=O)C(NC(=O)C(CO)N(C(=O)C(NC(=O)CCCCCCCCC)CO)C)c1ccc(O)cc1)CCCC2	nonribosomal peptide	both methods
GCA_000196835.1_ASM19683v1_genomic.fna	CP002000.1 Amycolatopsis mediterranei U32, complete genome	9100620	9145027	NC(CS)C(=O)O	9112578	9126045	O=C(O)C(N)(C)CS	nonribosomal peptide	both methods
GCA_000197735.1_ASM19773v1_genomic.fna	FQ311875.1 Arthrobacter arilaitensis RE117 chromosome, complete sequence	3653120	3729279	NC([*])C(=O)NC([*])C(=O)NC([*])C(=O)O	3670734	3692985	O=C(O)C(NC(=O)C(NC(=O)C(NC(=O)c1cccc(O)c1(O))CCCN)CCCNC(=N)N)CCCN	nonribosomal peptide	both methods
GCA_000198515.1_ASM19851v1_genomic.fna	FP929140.1 gamma proteobacterium HdN1 complete genome	81748	129920	NC([*])C(=O)NC([*])C(=O)O	101274	109943	O=C(O)C(N)C(c1ccccc1)C	nonribosomal peptide	both methods
GCA_000198515.1_ASM19851v1_genomic.fna	FP929140.1 gamma proteobacterium HdN1 complete genome	673129	729888	N1C(CCC1)C(=O)NCC(=O)NC([*])C(=O)NC([*])C(=O)O	691075	710444	N.O=C(O)CNC(=O)CC(=O)CNC(=O)CN	nonribosomal peptide|type 1 polyketide	both methods
GCA_000198515.1_ASM19851v1_genomic.fna	FP929140.1 gamma proteobacterium HdN1 complete genome	1204617	1266777	CC(O)CCCC(O)C(=O)O	1213693	1246878	O=C1OC(CCCC(O)CC(=O)OC1C(C)C)CCCCCCCCC	nonribosomal peptide|type 1 polyketide	both methods
GCA_000198515.1_ASM19851v1_genomic.fna	FP929140.1 gamma proteobacterium HdN1 complete genome	1856660	1973303	NC(C)C(=O)NC(C(O)C)C(=O)NC(C(C)C)C(=O)NC(C(C)CC)C(=O)NC([*])C(=O)NC([*])C(=O)NC([*])C(=O)NC([*])C(=O)NC([*])C(=O)NC([*])C(=O)NC([*])C(=O)NCC(=O)NC([*])C(=O)O	1876660	1948458	O=C(O)CCC(NC(=O)C(NC(=O)C(NC(=O)C(NC(=O)C(NC(=O)C(NC(=O)C(NC(=O)C(NC(=O)C(NC(=O)C(NC(=O)CCCCCCCCC)C)C(O)C)C(C)C)C(C)CC)C(C)CC)CO)C)CO)C)C(=O)NC(C(=O)NCC(=O)NC(C(=O)O)CN)CO	nonribosomal peptide	both methods
GCA_000198775.1_ASM19877v1_genomic.fna	FR687359.1 Burkholderia rhizoxinica HKI 454, complete genome	1556868	1677792	C=CC=CCC(O)C=CCC(=O)CC(O)C=CCC(O)CC(=O)C=CCC(=O)C(=O)O	1576868	1657792	O=C2OC(C(=CC=CC(=CC=1N=C(OC=1)CC(=O)C)C)C)C(C(O)CC(O)C(C=CC=C(C3OC(=O)CC(CC=C2)C3)C)C)C	nonribosomal peptide|type 1 polyketide	both methods
GCA_000198775.1_ASM19877v1_genomic.fna	FR687359.1 Burkholderia rhizoxinica HKI 454, complete genome	1816281	1883319	NC(C(C)C)C(=O)NC([*])C(=O)NC(C(C)C)C(=O)NC(CO)C(=O)NC(Cc1ccc(O)cc1)C(=O)NC(Cc1ccc(O)cc1)C(=O)O	1835671	1882310	O=C(NC(C(=O)NC(C(=O)NC(C(=O)NC(C(=O)NC(C(=O)NC(C(=O)NC1C(=O)NC(C(=O)NC(C(=O)OC1)Cc2ccccc2)Cc3ccccc3)C(O)C)C(C)C)C(C)C)C(C)CC)CCCNC(=N)N)C(C)C)c4cccc(O)c4(O)	nonribosomal peptide	both methods
GCA_000198775.1_ASM19877v1_genomic.fna	FR687359.1 Burkholderia rhizoxinica HKI 454, complete genome	1961983	2037496	NC([*])C(=O)NC(C(C)C)C(=O)NC(C(C)C)C(=O)NC([*])C(=O)NC([*])C(=O)NC([*])C(=O)NC([*])C(=O)NC(Cc1ccccc1)C(=O)NC([*])C(=O)NC([*])C(=O)O	1977362	2027496	O=C(N)Oc2cccc(C(=O)NC(C(=O)NC(C(=O)NC(C(=O)NC(C(=O)NC(C(=O)NC(C(=O)NC(C(=O)N(C)C(C(=O)NC(C(=O)NC(C(=O)O)C)C)Cc1ccccc1)CO)CCCNC(=N)N)CCCNC(=N)N)C)C(C)C)C(C)C)C)c2(O)	nonribosomal peptide	both methods
GCA_000198775.1_ASM19877v1_genomic.fna	FR687360.1 Burkholderia rhizoxinica HKI 454 plasmid pBRH01, complete sequence	5250	190646	NC([*])C(=O)NC(C(O)C)C(=O)NC(Cc1ccc(O)cc1)C(=O)NC([*])C(=O)NC(Cc1ccc(O)cc1)C(=O)NC([*])C(=O)NC(C(O)C)C(=O)NCC(=O)O	16699	46916	O=C(NC(C(=O)NC1C(=O)NC(C(=O)NC(C(=O)NC(C(=O)NC(C(=O)NC(C(=O)OC1(C))C(C)C)C)C)C)Cc2ccccc2)CC(C)C)c3cccc(O)c3(O)	nonribosomal peptide	both methods
GCA_000198775.1_ASM19877v1_genomic.fna	FR687360.1 Burkholderia rhizoxinica HKI 454 plasmid pBRH01, complete sequence	5250	190646	NC([*])C(=O)NC(C(O)C)C(=O)NC(Cc1ccc(O)cc1)C(=O)NC([*])C(=O)NC(Cc1ccc(O)cc1)C(=O)NC([*])C(=O)NC(C(O)C)C(=O)NCC(=O)O	80462	122632	O=C(N)OC(C)C(NC(=O)C(NC(=O)C(NC(=O)C=CC=CCCCCCCC)CO)CCCNC(=N)N)C(=O)NC(C(=O)NC(C(=O)NC(C(=O)NC(C(=O)NC1C(=O)NCC(=O)OC1(C))CCCNC(=N)N)Cc2ccccc2)CCCNC(=N)N)C	nonribosomal peptide	both methods
GCA_000198775.1_ASM19877v1_genomic.fna	FR687360.1 Burkholderia rhizoxinica HKI 454 plasmid pBRH01, complete sequence	5250	190646	NC([*])C(=O)NC(C(O)C)C(=O)NC(Cc1ccc(O)cc1)C(=O)NC([*])C(=O)NC(Cc1ccc(O)cc1)C(=O)NC([*])C(=O)NC(C(O)C)C(=O)NCC(=O)O	146020	172940	O=C(N)OCC1NC(=O)C(NC(=O)C(NC(=O)C(NC(=O)C(C)C(NC1(=O))C(=O)O)C)CCCNC(=N)N)CCCNC(=N)N	nonribosomal peptide	both methods
GCA_000198775.1_ASM19877v1_genomic.fna	FR687360.1 Burkholderia rhizoxinica HKI 454 plasmid pBRH01, complete sequence	217724	267501	NC(CO)C(=O)NC(CC(=O)O)C(=O)O	237610	256532	O=CC(NC(=O)C(NC(=O)c1cccc(O)c1(O))CO)CC(=O)O	nonribosomal peptide	both methods
GCA_000198775.1_ASM19877v1_genomic.fna	FR687360.1 Burkholderia rhizoxinica HKI 454 plasmid pBRH01, complete sequence	292718	337480	NC(C(C)CC)C(=O)NC([*])C(=O)O	309003	318913	O=C(O)C(NC(=O)C(NC(=O)c1cccc(O)c1(O))C(C)CC)CO	nonribosomal peptide	both methods
GCA_000198775.1_ASM19877v1_genomic.fna	FR687360.1 Burkholderia rhizoxinica HKI 454 plasmid pBRH01, complete sequence	427253	551149	NC(C(C)C)C(=O)NC(Cc1ccccc1)C(=O)NC([*])C(=O)NC(C(C)CC)C(=O)NC(C)C(=O)NC(C(C)CC)C(=O)NC([*])C(=O)NC(C(C)C)C(=O)NC(CC1=CNc2c1cccc2)C(=O)NC(C(C)CC)C(=O)NC(CO)C(=O)O	446322	453936	[H]C(=O)NC(C(=O)NC(C(=O)O)CO)C(C)CC	nonribosomal peptide	both methods
GCA_000198775.1_ASM19877v1_genomic.fna	FR687360.1 Burkholderia rhizoxinica HKI 454 plasmid pBRH01, complete sequence	427253	551149	NC(C(C)C)C(=O)NC(Cc1ccccc1)C(=O)NC([*])C(=O)NC(C(C)CC)C(=O)NC(C)C(=O)NC(C(C)CC)C(=O)NC([*])C(=O)NC(C(C)C)C(=O)NC(CC1=CNc2c1cccc2)C(=O)NC(C(C)CC)C(=O)NC(CO)C(=O)O	466165	476443	O=C(O)C(NC(=O)C(NC(=O)C(NC(=O)c1cccc(O)c1(O))CCCNC(=N)N)C(C)C)Cc2ccccc2	nonribosomal peptide	both methods
GCA_000198775.1_ASM19877v1_genomic.fna	FR687360.1 Burkholderia rhizoxinica HKI 454 plasmid pBRH01, complete sequence	427253	551149	NC(C(C)C)C(=O)NC(Cc1ccccc1)C(=O)NC([*])C(=O)NC(C(C)CC)C(=O)NC(C)C(=O)NC(C(C)CC)C(=O)NC([*])C(=O)NC(C(C)C)C(=O)NC(CC1=CNc2c1cccc2)C(=O)NC(C(C)CC)C(=O)NC(CO)C(=O)O	498438	531508	O=C(O)C(NC(=O)C(NC(=O)C(NC(=O)C(NC(=O)C(NC(=O)C(NC(=O)C(NC(=O)C1N(C(=O)C(N)C(O)C)CCC1)CCSC)C)C)C)CC(C)C)C(C)CC)CCCCN.O.O.O=C(O)C(NC(=O)C(NC(=O)C(NC(=O)C(NC(=O)C(NC(=O)C(NC(=O)c1cccc(O)c1(O))C(C)C)Cc2ccccc2)C)C(C)CC)C)C(C)CC	RiPP|nonribosomal peptide	both methods
GCA_000198775.1_ASM19877v1_genomic.fna	FR687360.1 Burkholderia rhizoxinica HKI 454 plasmid pBRH01, complete sequence	578784	691899	NC([*])C(=O)NC(C(C)C)C(=O)NC(C(O)C)C(=O)NC([*])C(=O)NCC(=O)NC(C(C)C)C(=O)NC(CO)C(=O)O	602281	608236	O=P(O)(O)CCN	phosphonate	both methods
GCA_000198775.1_ASM19877v1_genomic.fna	FR687360.1 Burkholderia rhizoxinica HKI 454 plasmid pBRH01, complete sequence	578784	691899	NC([*])C(=O)NC(C(C)C)C(=O)NC(C(O)C)C(=O)NC([*])C(=O)NCC(=O)NC(C(C)C)C(=O)NC(CO)C(=O)O	641903	683733	O=C(NC1C(=O)N(C)CC(=O)N(C)C(C(=O)NC(C(=O)OC1)CCCNC(=N)N)C(C)C)C(NC(=O)C(NC(=O)C(C(C)C)N(C(=O)c2cccc(O)c2(O))C)C(C)C)C(O)C	nonribosomal peptide	both methods
GCA_000203835.1_ASM20383v1_genomic.fna	AL645882.2 Streptomyces coelicolor A3(2) complete genome	494259	544087	NC(CCCN)C(=O)NC(C(O)C)C(=O)NC(CCCN)C(=O)O	513988	533448	[H]C(=O)NC(C(=O)NC(C(=O)NC(C(=O)O)CCCN(O)C(=O)C)C(O)C)CCCN	nonribosomal peptide	both methods
GCA_000203835.1_ASM20383v1_genomic.fna	AL645882.2 Streptomyces coelicolor A3(2) complete genome	3524827	3603907	NC(CO)C(=O)NC(C(O)C)C(=O)NC(CC1=CNc2c1cccc2)C(=O)NC(CC(=O)O)C(=O)NC(CC(=O)O)C(=O)NC(c1ccc(O)cc1)C(=O)NC(CC(=O)O)C(=O)NCC(=O)NC(CC(=O)N)C(=O)NC(C(C)CC(=O))C(=O)NC(CC1=CNc2c1cccc2)C(=O)O	3513615	3585724	O=C(O)C(=O)CC=1C=CC(O)=CC=1.O=C(O)C(OC1C=C(C=CC1(N))C(=O)O)=C.O=C(O)CC2NC(=O)C(NC(=O)C(NC(=O)C(NC(=O)C(NC(=O)C(NC(=O)C(NC(=O)C1OC1(CCC))CO)C(OC(=O)C(NC(=O)C(NC(=O)C(NC(=O)CNC2(=O))CC(=O)N)CC(=O)N)Cc4c[nH]c3ccccc34)C)Cc6c[nH]c5ccccc56)CC(=O)O)CC(=O)O)c7ccc(O)cc7	nonribosomal peptide	both methods
GCA_000203835.1_ASM20383v1_genomic.fna	AL645882.2 Streptomyces coelicolor A3(2) complete genome	6881334	6951537	CC(=O)C=CC=CC=CC=CC=CC(=O)O	6890527	6952430	O=CC=CC=CC=CC=CC=CC	butyrolactone|type 1 polyketide	both methods
GCA_000203835.1_ASM20383v1_genomic.fna	AL645882.2 Streptomyces coelicolor A3(2) complete genome	7088517	7135153	NC([*])C(=O)NC(CS)C(=O)O	7108263	7122447	O=C(O)CCC(N)C1=NC(C(=O)O)CS1	nonribosomal peptide	both methods
GCA_000203835.1_ASM20383v1_genomic.fna	AL645882.2 Streptomyces coelicolor A3(2) complete genome	8475101	8548352	NC(CCCNC(N)=N)C(=O)NC(CS)C(=O)NC(CS)C(=O)O	8504460	8529581	O=C(O)C4(N=C(C3N=C(C2N=C(c1ccccc1(O))SC2)SC3)SC4)(C)	nonribosomal peptide	both methods
GCA_000203855.3_ASM20385v3_genomic.fna	AL935263.2 Lactobacillus plantarum WCFS1 complete genome	516023	575707	NC([*])C(=O)NC([*])C(=O)NC([*])C(=O)NC(CO)C(=O)NCC(=O)NC([*])C(=O)O	526760	565004	O=C(O)C(NC(=O)C(NC(=O)C(NC(=O)C(NC(=O)C(NC(=O)C(N)CS)CS)Cc1ccccc1)CO)CS)C(C)C	nonribosomal peptide	both methods
GCA_000203895.1_ASM20389v1_genomic.fna	CP000489.1 Paracoccus denitrificans PD1222 chromosome 1, complete sequence	794574	846001	C=CNC([*])C(=O)O	814574	826473	[H]C(=O)NC(C=CC(=O)O)CO	nonribosomal peptide|type 1 polyketide	both methods
GCA_000203895.1_ASM20389v1_genomic.fna	CP000489.1 Paracoccus denitrificans PD1222 chromosome 1, complete sequence	2553772	2597630	NC(CO)C(=O)O	2567139	2584895	O=C(O)C(NC(=O)c1cccc(O)c1(O))CO	nonribosomal peptide	both methods
GCA_000203895.1_ASM20389v1_genomic.fna	CP000490.1 Paracoccus denitrificans PD1222 chromosome 2, complete sequence	160895	213665	NC(C(O)C)C(=O)O	180895	194019	O=C(O)C(NC(=O)c1ccccc1(O))C(O)C	nonribosomal peptide	both methods
GCA_000203915.1_ASM20391v1_genomic.fna	CP000440.1 Burkholderia ambifaria AMMD chromosome 1, complete sequence	1672875	1723128	NC([*])C(=O)NC(CC(=O)O)C(=O)NC(CO)C(=O)NC([*])C(=O)O	1690033	1710390	O=C(O)CC(NC(=O)C(N)CCCNO)C(=O)NC(C(=O)NC(C(=O)O)CCCNO)CO	nonribosomal peptide	both methods
GCA_000203915.1_ASM20391v1_genomic.fna	CP000442.1 Burkholderia ambifaria AMMD chromosome 3, complete sequence	382537	473466	CC(O)C=CC(=O)O	394799	464973	Cl.O=C(N)OC(=O)C1CC(OC(=O)CC(O)C=CC)C(O)CC1.C.C	type 1 polyketide	both methods
GCA_000203915.1_ASM20391v1_genomic.fna	CP000442.1 Burkholderia ambifaria AMMD chromosome 3, complete sequence	1086641	1172205	CC(=O)NC(CO)C(=O)NC([*])C(=O)NC([*])C(=O)NC(Cc1ccccc1)C(=O)NC(CC(=O)N)C(=O)NC(CO)C(=O)O	1106641	1156670	N.O=C(N)CC1NC(=O)C(NC(=O)C(NC(=O)C(NC(=O)CC(=O)CCCCCCCCC)COC(=O)C(NC(=O)C(NC1(=O))CO)Cc2ccccc2)CN)CN	nonribosomal peptide|type 1 polyketide	both methods
GCA_000203955.1_ASM20395v1_genomic.fna	CP000458.1 Burkholderia cenocepacia HI2424 chromosome 1, complete sequence	1788238	1842896	NC([*])C(=O)NC(CC(=O)O)C(=O)NC(CO)C(=O)NC([*])C(=O)O	1808238	1828540	O=C(O)CC1NC(=O)C(NC(=O)C(NC(=O)C(NC1(=O))CO)CCCNO)CCCNO	nonribosomal peptide	both methods
GCA_000203955.1_ASM20395v1_genomic.fna	CP000459.1 Burkholderia cenocepacia HI2424 chromosome 2, complete sequence	219	46641	NC(CC(C)C)C(=O)O	15238	34427	O=CC(NC(=O)c1cccc(O)c1(O))Cc3c[nH]c2ccccc23	nonribosomal peptide	both methods
GCA_000203955.1_ASM20395v1_genomic.fna	CP000459.1 Burkholderia cenocepacia HI2424 chromosome 2, complete sequence	1988578	2041361	NC(CS)C(=O)NC(CS)C(=O)O	2008578	2026138	O=C(O)C3(N=C(C2N=C(c1ccccc1(O))SC2)SC3)(C)	nonribosomal peptide	both methods
GCA_000204075.1_ASM20407v1_genomic.fna	CP000117.1 Anabaena variabilis ATCC 29413, complete genome	1969171	2038550	NC(C(C)CC)C(=O)NC(CO)C(=O)N1C(CCC1)C(=O)NC(Cc1ccccc1)C(=O)CC(=O)N1C(CCC1)C(=O)NC(CC(=O)N)C(=O)O	1987528	2028585	O=C(O)C(NC(=O)C%10NC(=O)C7NC(=O)C(NC(=O)C5NC(=O)C(NC(=O)C9N(C(=O)C(NC(=O)C(NC(=O)C(NC(=O)C(NC(=O)C(NC(=O)C2N(C(=O)C(N)Cc1ccccc1)CCC2)Cc4c[nH]c3ccccc34)C(OC(=O)C5)C)Cc6ccccc6)CCCCNC(=O)CC7)Cc8ccc(O)cc8)CCC9)COC(=O)C%10)CC(C)C)CCC(=O)N.O=C(N)CC2NC(=O)C5N(C(=O)C(C(=O)C(NC(=O)C3N(C(=O)C(NC(=O)C(NC(=O)Cc1ccccc1)C(C)CC)COC2(=O))CC(C)C3)Cc4ccc(O)cc4)C)CC(C)C5	RiPP|nonribosomal peptide|type 1 polyketide	both methods
GCA_000204075.1_ASM20407v1_genomic.fna	CP000117.1 Anabaena variabilis ATCC 29413, complete genome	4917895	4977011	NC([*])C(=O)C=CCC(O)C(=O)O	4933157	4963244	O=C(O)C(N)C(C(O)CC=CC(=O)NC(C(=O)O)C(C(=O)O)C)C	nonribosomal peptide|type 1 polyketide	both methods
GCA_000204075.1_ASM20407v1_genomic.fna	CP000117.1 Anabaena variabilis ATCC 29413, complete genome	5072929	5142101	NC([*])C(=O)NC(CC(=O)N)C(=O)NC([*])C(=O)O	5084750	5122989	N.O=C(O)C(NC(=O)C(NC(=O)C(NC(=O)CC(=O)CCCCC)Cc1ccc(O)cc1)CCCNC(=N)N)CC(=O)N	nonribosomal peptide|type 1 polyketide	both methods
GCA_000204075.1_ASM20407v1_genomic.fna	CP000117.1 Anabaena variabilis ATCC 29413, complete genome	5928452	5995018	CC(=O)CC(=O)C(=O)O	5947323	5975236	O=C(O)CC(=O)CC(=O)CC	nonribosomal peptide|type 1 polyketide	both methods
GCA_000204075.1_ASM20407v1_genomic.fna	CP000117.1 Anabaena variabilis ATCC 29413, complete genome	6054193	6110887	NC(C(C)C)C(=O)CC(=O)NC(C(C)C)C(=O)NC([*])C(=O)O	6069340	6090887	N.O=C1NC(C(=O)NC(C(=O)NC(C(=O)C1)C(C)C)CC(C)C)C(C)C	nonribosomal peptide|type 1 polyketide	both methods
GCA_000204075.1_ASM20407v1_genomic.fna	CP000121.1 Anabaena variabilis ATCC 29413 plasmid C, complete sequence	0	46724	NC(CO)C(=O)NC(C(O)C)C(=O)NC([*])C(=O)O	1717	26724	O=C(O)C(C)N(C(=O)C(NC(=O)C1N(C(=O)C(NC(=O)C(NC(=O)CCCCC)CO)C)CC(C)C1)C(O)C)C	nonribosomal peptide	both methods
GCA_000204155.1_ASM20415v1_genomic.fna	CP002638.1 Verrucosispora maris AB-18-032, complete genome	490023	581354	NC(CS)C(=O)NC(CS)C(=O)NC(CS)C(=O)NC(CS)C(=O)O	500174	567036	O=C(O)C4N=C(C3N=C(C2(N=C(C1N=C(C(C)C(NC(=O)CCCCCCCCC)C(=O)O)SC1)SC2)(C))SC3)SC4	nonribosomal peptide	both methods
GCA_000204155.1_ASM20415v1_genomic.fna	CP002638.1 Verrucosispora maris AB-18-032, complete genome	2555517	2625920	CC(=O)C=CC=CC=CC(C)=CC(C)CCC(=O)C(=O)O	2574962	2613594	O=C(O)CC(=O)C(CC(=CC=CC=CC=CC)C)C.O=C(O)CC(O)CCCCCCCCC.O=C(O)C(O)CO	type 1 polyketide	both methods
GCA_000204155.1_ASM20415v1_genomic.fna	CP002638.1 Verrucosispora maris AB-18-032, complete genome	2712081	2778470	CC(=O)C=CC=CC=CCC(=O)C=CC(=O)O	2714448	2771208	O=CC=CCC(=O)C=CC=CC=CC	type 1 polyketide	both methods
GCA_000204155.1_ASM20415v1_genomic.fna	CP002638.1 Verrucosispora maris AB-18-032, complete genome	2950466	3098928	NC([*])C(=O)CC(O)NC([*])C(=O)O	2948611	2987502	C.O=C(C)CC2=CC=3C=CC1=C(O)C=4C(=O)C5=C(O)C=C(OC)C(=C5(C(=O)C=4(C=C1C=3(C(O)=C2(C(=O)N)))))C.N	type 2 polyketide	both methods
GCA_000204155.1_ASM20415v1_genomic.fna	CP002638.1 Verrucosispora maris AB-18-032, complete genome	2950466	3098928	NC([*])C(=O)CC(O)NC([*])C(=O)O	3036730	3080015	O=C(O)C1N(C(=O)CC(=O)C(NC(=O)CCCCCCCCC)CO)CCC1	nonribosomal peptide|type 1 polyketide	both methods
GCA_000204155.1_ASM20415v1_genomic.fna	CP002638.1 Verrucosispora maris AB-18-032, complete genome	3194655	3246920	NC([*])C(=O)NCC(=O)O	3214385	3227731	O=C(O)C(N)C(C(=O)NCC(=O)NC(C(=O)O)Cc1ccccc1)C	nonribosomal peptide	both methods
GCA_000204155.1_ASM20415v1_genomic.fna	CP002638.1 Verrucosispora maris AB-18-032, complete genome	3894172	3991157	NC([*])C(=O)NC([*])C(=O)NC(Cc1ccccc1)C(=O)NC([*])C(=O)NC(CO)C(=O)O	3914105	3948719	O=C(O)C(NC(=O)C(N)CN)Cc1ccccc1	nonribosomal peptide	both methods
GCA_000204155.1_ASM20415v1_genomic.fna	CP002638.1 Verrucosispora maris AB-18-032, complete genome	3894172	3991157	NC([*])C(=O)NC([*])C(=O)NC(Cc1ccccc1)C(=O)NC([*])C(=O)NC(CO)C(=O)O	3957483	3972199	O=C(O)C(NC(=O)C(N)Cc1ccccc1)CO	nonribosomal peptide	both methods
GCA_000204295.1_ASM20429v1_genomic.fna	CP002620.1 Pseudomonas mendocina NK-01, complete genome	1922763	1988409	NC(CC(=O)N)C(=O)NC([*])C(=O)NC(CO)C(=O)NC([*])C(=O)NC(CO)C(=O)NC([*])C(=O)O	1942763	1969820	O=C(O)CC(NC(=O)CCCCCCCCC)C(=O)NC(C(=O)NC(C(=O)NC(C(=O)NC(C(=O)NC(C(=O)O)CCCNO)CO)CCCNO)CO)CCN	nonribosomal peptide	both methods
GCA_000209655.1_ASM20965v1_genomic.fna	CP002663.1 Pusillimonas sp. T7-7, complete genome	1023414	1077939	NC(CO)C(=O)O	1043368	1068056	O=C(O)C(NC(=O)c1cc(O)cc(N)c1)CO	nonribosomal peptide	both methods
GCA_000209655.1_ASM20965v1_genomic.fna	CP002663.1 Pusillimonas sp. T7-7, complete genome	3514004	3580778	NC(C(C)C)C(=O)NC([*])C(=O)CC(=O)NC([*])C(=O)O	3533250	3560778	N.O=C(O)CC(NC(=O)CC(=O)CCCCCCCCC)C(=O)NC(C(=O)NC(C(=O)O)C(C)C)Cc2c[nH]c1ccccc12	nonribosomal peptide|type 1 polyketide	both methods
GCA_000214155.1_ASM21415v1_genomic.fna	CP002329.1 Mycobacterium sinense strain JDM601, complete genome	476708	529028	C(C)C(O)NC(CO)C(=O)O	487043	509203	O=C(O)C(NC(=O)C(C(O)CCCCCCCCC)C)CO	nonribosomal peptide|type 1 polyketide	both methods
GCA_000214155.1_ASM21415v1_genomic.fna	CP002329.1 Mycobacterium sinense strain JDM601, complete genome	1627657	1704357	C([*])C(-O)NC(C([*])O)C(=O)C(C)C(O)NC(CCCCN)C(=O)NC([*])C(=O)NC(CCCCN)C(=O)O	1639367	1689467	O=C2OC(C(=Cc1ccccc1(O))C)C(C(=O)NC(C(=O)NC(C(=O)NC(C3=NC2CS3)CCCCN)c4ccc(O)cc4)CCCCN)C	nonribosomal peptide|type 1 polyketide	both methods
GCA_000214155.1_ASM21415v1_genomic.fna	CP002329.1 Mycobacterium sinense strain JDM601, complete genome	2365721	2429102	C(C)=CC(C)C(O)C(C)=CC(C)=CCC(=O)C(=O)O	2372660	2413561	O=C(O)CC(=O)C(=CC(C(O)CC)C)C	type 1 polyketide	both methods
GCA_000214155.1_ASM21415v1_genomic.fna	CP002329.1 Mycobacterium sinense strain JDM601, complete genome	4371295	4416644	C(C)C(=O)C(=O)O	4391295	4398582	O=C(O)C(C(=O)CCCCCCCCC)C	nonribosomal peptide|type 1 polyketide	both methods
GCA_000214175.1_ASM21417v1_genomic.fna	CP002786.1 Hoyosella subflava DQS3-9A1 chromosome, complete genome	89267	179044	CC(=O)NC([*])C(=O)NC([*])C(=O)NC([*])C(=O)O	107357	126390	O=C(O)C(C(=O)CCCCCCCCC)C	nonribosomal peptide|type 1 polyketide	both methods
GCA_000214175.1_ASM21417v1_genomic.fna	CP002786.1 Hoyosella subflava DQS3-9A1 chromosome, complete genome	89267	179044	CC(=O)NC([*])C(=O)NC([*])C(=O)NC([*])C(=O)O	131135	160016	O=C(O)C(NC(=O)C(NC(=O)C(NC(=O)c1cccc(O)c1(O))CCCN)CCCCN)CCCCN	nonribosomal peptide	both methods
GCA_000214175.1_ASM21417v1_genomic.fna	CP002786.1 Hoyosella subflava DQS3-9A1 chromosome, complete genome	444928	521726	NC([*])C(=O)NC([*])C(=O)NC(CO)C(=O)NC([*])C(=O)NC([*])C(=O)NC(C(C)C)C(=O)NC(CO)C(=O)NC(C(C)C)C(=O)NC(C(O)C)C(=O)NC(CO)C(=O)O	464594	511464	O=C(NC(C(=O)NC(C(=O)NC(C(=O)NC(C(=O)NC1C(=O)NC(C(=O)NC(C(=O)NC(C(=O)NC(C(=O)NC(C(=O)OC1)CO)C(O)C)Cc3c[nH]c2ccccc23)CO)Cc5c[nH]c4ccccc45)Cc7c[nH]c6ccccc67)CO)Cc8ccccc8)Cc9ccccc9)c%10cccc(O)c%10(O)	nonribosomal peptide	both methods
GCA_000214175.1_ASM21417v1_genomic.fna	CP002786.1 Hoyosella subflava DQS3-9A1 chromosome, complete genome	4125696	4178994	NC([*])C(=O)NC(CO)C(=O)NC([*])C(=O)NC(C(O)C)C(=O)NC([*])C(=O)NC([*])C(=O)O	4132496	4165548	O=C(NC(C(=O)NC1C(=O)NC(C(=O)NC(C(=O)NC(C(=O)NC(C(=O)OC1)Cc3c[nH]c2ccccc23)Cc5c[nH]c4ccccc45)C(O)C)Cc7c[nH]c6ccccc67)Cc8ccccc8)c9cccc(O)c9(O)	nonribosomal peptide	both methods
GCA_000214175.1_ASM21417v1_genomic.fna	CP002786.1 Hoyosella subflava DQS3-9A1 chromosome, complete genome	4533350	4595796	NC([*])C(=O)NC(C(C)C)C(=O)NC(CC(C)C)C(=O)NC([*])C(=O)NC([*])C(=O)NC(CO)C(=O)O	4553350	4575796	O=C(O)C(NC(=O)C(NC(=O)C(NC(=O)C(NC(=O)C(NC(=O)C(NC(=O)c1cccc(O)c1(O))Cc3c[nH]c2ccccc23)Cc5c[nH]c4ccccc45)Cc7c[nH]c6ccccc67)Cc9c[nH]c8ccccc89)Cc%11c[nH]c%10ccccc%10%11)CO	nonribosomal peptide	both methods
GCA_000214235.1_ASM21423v1_genomic.fna	CP002773.1 Serratia plymuthica AS9, complete genome	571354	621194	NC(CO)C(=O)O	583333	612583	O=CC(CO)N(C(=O)CCCCCCCCC)C	nonribosomal peptide	both methods
GCA_000214235.1_ASM21423v1_genomic.fna	CP002773.1 Serratia plymuthica AS9, complete genome	3324511	3392907	NC([*])C(=O)NC([*])C(=O)NC(CS)C(=O)O	3353278	3382736	O=C(O)C(NC(=O)C(NC(=O)C(N)Cc1ccccc1)CS)CS	nonribosomal peptide	both methods
GCA_000214235.1_ASM21423v1_genomic.fna	CP002773.1 Serratia plymuthica AS9, complete genome	3833753	3884398	NC(CO)C(=O)O	3851304	3864665	O=C(O)C(NC(=O)c1cccc(O)c1(O))CO	nonribosomal peptide	both methods
GCA_000214235.1_ASM21423v1_genomic.fna	CP002773.1 Serratia plymuthica AS9, complete genome	4544245	4634183	CC(=O)NC([*])C(=O)NC(Cc1ccccc1)C(=O)NC(CC(=O)N)C(=O)NC(CC(=O)N)C(=O)NC(C(O)C)C(=O)NC(C(C)C)C(=O)CC(O)C(=O)O	4562497	4633399	O=CCC(O)C(NC(=O)C(NC(=O)C(NC(=O)C(NC(=O)C(NC(=O)C1N(C(=O)C)C(CC1)Cl)Cc2ccccc2)CC(=O)N)CC(=O)N)C(O)C)C(C)C.Cl	nonribosomal peptide|type 1 polyketide	both methods
GCA_000214235.1_ASM21423v1_genomic.fna	CP002773.1 Serratia plymuthica AS9, complete genome	4874557	4918499	NC(CO)C(=O)O	4885134	4898499	O=C(O)C(NC(=O)CC(O)CCCCCCC)CO	nonribosomal peptide	both methods
GCA_000214665.1_ASM21466v1_genomic.fna	CP002738.1 Methylomonas methanica MC09, complete genome	3865801	3930631	NC([*])C(=O)NC([*])C(=O)NC(C(O)C)C(=O)NC(CO)C(=O)NC(CO)C(=O)NC([*])C(=O)O	3885801	3910631	O=CC(NC(=O)C(NC(=O)C(NC(=O)C(NC(=O)C(NCC(N)C(=O)N)C)Cc1ccccc1)C(O)C)CO)CO	nonribosomal peptide	both methods
GCA_000215705.1_ASM21570v1_genomic.fna	CP000245.1 Ramlibacter tataouinensis TTB310, complete genome	3218053	3268962	NC([*])C(=O)C=CC(=O)O	3227973	3248962	[H]C(=O)NC(C=CC(=O)O)C	nonribosomal peptide|type 1 polyketide	both methods
GCA_000215745.1_ASM21574v1_genomic.fna	CP002824.1 Enterobacter aerogenes KCTC 2190, complete genome	2907355	2961825	NC(CO)C(=O)O	2922419	2942690	O=C(O)C(NC(=O)c1cccc(O)c1(O))CO	nonribosomal peptide	both methods
GCA_000217675.1_ASM21767v1_genomic.fna	CP002284.1 Vibrio anguillarum 775 chromosome I, complete sequence	2203346	2257669	NC(CO)C(=O)O	2220064	2242424	O=C(O)C(NC(=O)C(NC(=O)c1cccc(O)c1(O))CCCCN)CO	nonribosomal peptide	both methods
GCA_000219535.3_ASM21953v3_genomic.fna	CP007806.1 Brevibacillus laterosporus LMG 15441, complete genome	918405	1011871	NC(C(O)C)C(=O)NC(C(C)CC)C(=O)NC([*])C(=O)NC(C(C)CC)C(=O)NC(C(C)CC)C(=O)NC(C(C)CC)C(=O)NC([*])C(=O)NC(C(C)CC)C(=O)NC(CC(C)C)C(=O)NC([*])C(=O)NC([*])C(=O)NC(CC(C)C)C(=O)NC(C(C)CC)C(=O)NC([*])C(=O)O	937972	993742	O=CC(NC(=O)C(NC(=O)C(NC(=O)C(NC(=O)C(NC(=O)C(NC(=O)C(NC(=O)C(NC(=O)C(NC(=O)C(NC(=O)C(NC(=O)C(NC(=O)C(NC(=O)C(O)C(C)C)C(O)C(C)CC=CC)CCCCN)Cc1ccccc1)C(C)C)CC(C)C)C(C)C)CCCCN)C(C)CC)C(C)C)C(C)C)CCCCN)CC(C)C)C(C)C	nonribosomal peptide	both methods
GCA_000219535.3_ASM21953v3_genomic.fna	CP007806.1 Brevibacillus laterosporus LMG 15441, complete genome	1905520	1956186	NC(CC(=O)N)C(=O)NC(CC(=O)O)C(=O)NC([*])C(=O)O	1925454	1936566	O=C(O)CC1NC(=O)C(NC(=O)CC(OC(=O)C(NC1(=O))C)CCCCCCCCCC(C)C)CC(=O)N	nonribosomal peptide	both methods
GCA_000219535.3_ASM21953v3_genomic.fna	CP007806.1 Brevibacillus laterosporus LMG 15441, complete genome	2123928	2189887	CC(O)CC(O)C(=O)O	2136294	2181946	N.O=C(N)CC(=O)CC(O)CC(O)C(C(O)CC)C	type 1 polyketide	both methods
GCA_000219535.3_ASM21953v3_genomic.fna	CP007806.1 Brevibacillus laterosporus LMG 15441, complete genome	2468232	2673756	NC(C(C)C)C(=O)NC(CCCCN)C(=O)NC([*])C(=O)NCC(=O)NC(CC(=O)N)C(=O)NC(C(O)C)C(=O)NC(CCC(=O)O)C(=O)O	2482353	2507383	O=C(O)C(NC(=O)CC(=O)C(NC(=O)CC(O)CCCCCCCCCC(C)C)Cc1ccccc1)Cc2ccccc2	nonribosomal peptide|type 1 polyketide	both methods
GCA_000219535.3_ASM21953v3_genomic.fna	CP007806.1 Brevibacillus laterosporus LMG 15441, complete genome	2468232	2673756	NC(C(C)C)C(=O)NC(CCCCN)C(=O)NC([*])C(=O)NCC(=O)NC(CC(=O)N)C(=O)NC(C(O)C)C(=O)NC(CCC(=O)O)C(=O)O	2515504	2545521	O=C1NC(C(=O)NC(C(=O)NC(C(=O)NC(C(=O)NC(C(=O)OC(C1)CCCCCCCCCC(C)C)Cc2ccccc2)Cc3ccccc3)CC(C)C)CO)Cc4ccccc4	nonribosomal peptide	both methods
GCA_000219535.3_ASM21953v3_genomic.fna	CP007806.1 Brevibacillus laterosporus LMG 15441, complete genome	2468232	2673756	NC(C(C)C)C(=O)NC(CCCCN)C(=O)NC([*])C(=O)NCC(=O)NC(CC(=O)N)C(=O)NC(C(O)C)C(=O)NC(CCC(=O)O)C(=O)O	2545511	2581073	O=C(O)CC1NC(=O)C(NC(=O)C(NC(=O)C(NC(=O)C3N(C(=O)C(NC(=O)C(NC(=O)C(NC(=O)C(NC(=O)C(NC1(=O))CC(C)C)C(C)C)CCCN)CC(C)C)Cc2ccccc2)CCC3)Cc4ccccc4)Cc5ccccc5)CC(=O)N	nonribosomal peptide	both methods
GCA_000219535.3_ASM21953v3_genomic.fna	CP007806.1 Brevibacillus laterosporus LMG 15441, complete genome	2468232	2673756	NC(C(C)C)C(=O)NC(CCCCN)C(=O)NC([*])C(=O)NCC(=O)NC(CC(=O)N)C(=O)NC(C(O)C)C(=O)NC(CCC(=O)O)C(=O)O	2622818	2654454	O=C(O)CCC1NC(=O)C(NC(=O)C(NC(=O)CNC(=O)CC(OC1(=O))C(NC(=O)C(NC(=O)C(N)C(C)C)CC(C)C)CC(C)C)CC(=O)N)C(O)C	nonribosomal peptide|type 1 polyketide	both methods
GCA_000219535.3_ASM21953v3_genomic.fna	CP007806.1 Brevibacillus laterosporus LMG 15441, complete genome	2684500	2783742	OC(C(O)CC(C)C)C(=O)N1C(CCC1)C(=O)NC(CC(C)C)C(=O)N1C(CCC1)C(=O)NC(CC(C)C)C(=O)NC(C(C)CC)C(=O)NC(CC(C)C)C(=O)NC([*])C(=O)NC(CC(C)C)C(=O)NC(C(C)CC)C(=O)NC(C(O)C)C(=O)O	2703661	2745269	O=C1OC(C(=O)N4CCCC4(C(=O)NC(C(=O)N3CCCC3(C(=O)NC(C(=O)NC(C(=O)NC(C(=O)NC(C(=O)NC(C(=O)NC(C(=O)NC1C(O)C)C(C)CC)CC(C)C)Cc2ccc(O)cc2)CC(C)C)C(C)CC)CC(C)C))CC(C)C))C(C)C	nonribosomal peptide	both methods
GCA_000219535.3_ASM21953v3_genomic.fna	CP007806.1 Brevibacillus laterosporus LMG 15441, complete genome	2818181	2905910	NC(CO)C(=O)NC(Cc1ccccc1)C(=O)NC(Cc1ccc(O)cc1)C(=O)NC(CCCN)C(=O)NC(CCCN)C(=O)NCC(=O)NC(CCCN)C(=O)NC(Cc1ccc(O)cc1)C(=O)NC(C(O)C)C(=O)NC(C(C)CC)C(=O)NC(CC(=O)N)C(=O)NCC(=O)NCC(=O)O	2835470	2890522	O=C(N)CC1NC(=O)C(NC(=O)C(NC(=O)C(NC(=O)C(NC(=O)C(NC(=O)C(NC(=O)C(NC(=O)C(NC(=O)C(NC(=O)C(NC(=O)CC(O)CCC(C)CC)COC(=O)CNC(=O)CNC1(=O))Cc2ccccc2)Cc3ccc(O)cc3)CCCN)CCCN)CC(C)C)CCCN)Cc4ccc(O)cc4)C(O)C)C(C)CC	nonribosomal peptide	both methods
GCA_000219535.3_ASM21953v3_genomic.fna	CP007806.1 Brevibacillus laterosporus LMG 15441, complete genome	2939443	3050117	NCC(=O)NC(C(C)CC)C(=O)NC([*])C(=O)NC(CC(C)C)C(=O)NCC(=O)CC(=O)NC([*])C(=O)NCC(=O)NC([*])C(=O)NC([*])C(=O)O	2959294	3043294	N.O=C(O)C(OC1C=C(C=CC1(N))C(=O)O)=C.O=C(O)CCC1NC(=O)CNC(=O)C(NC(=O)C(NC(=O)CC(=O)CN(C(=O)C(NC(=O)C(NC(=O)C(NC(=O)C=CCNC1(=O))C(C)CC)CN)CC(C)C)C)CN)C	nonribosomal peptide|type 1 polyketide	both methods
GCA_000219535.3_ASM21953v3_genomic.fna	CP007806.1 Brevibacillus laterosporus LMG 15441, complete genome	3393861	3439043	NC(CO)C(=O)NC(CC(C)C)C(=O)O	3405524	3419480	O=C(O)C(NC(=O)C(NC(=O)CC(O)CCC(C)CC)CO)CC(C)C	nonribosomal peptide	both methods
GCA_000219535.3_ASM21953v3_genomic.fna	CP007806.1 Brevibacillus laterosporus LMG 15441, complete genome	4013982	4110241	NC(CO)C(=O)NC(CCCN)C(=O)NC(C(O)C)C(=O)O	4024077	4051717	O=C(O)C(NC(=O)C(NC(=O)CC(O)CCCCCCCCCC(C)C)CO)CCCN	nonribosomal peptide	both methods
GCA_000219535.3_ASM21953v3_genomic.fna	CP007806.1 Brevibacillus laterosporus LMG 15441, complete genome	4013982	4110241	NC(CO)C(=O)NC(CCCN)C(=O)NC(C(O)C)C(=O)O	4070525	4093144	O=C(O)C2(N=C(C1(N=C(C(N)(C)CS)SC1)(C))SC2)(C).C	nonribosomal peptide	both methods
GCA_000219535.3_ASM21953v3_genomic.fna	CP007806.1 Brevibacillus laterosporus LMG 15441, complete genome	4131480	4179115	NC(Cc1ccccc1)C(=O)NC(Cc1ccc(O)cc1)C(=O)O	4151480	4159115	O=C1NC(C=NC1Cc2ccccc2)C(C)CC	nonribosomal peptide	both methods
GCA_000220705.2_ASM22070v2_genomic.fna	CP023202.1 Streptomyces xinghaiensis S187 chromosome, complete genome	504416	584993	NC(c1ccc(O)cc1)C(=O)NC(CC1=CNc2c1cccc2)C(=O)NC(c1ccc(O)cc1)C(=O)NC(c1ccc(O)cc1)C(=O)NC(c1ccc(O)cc1)C(=O)NC(Cc1ccc(O)cc1)C(=O)NC(c1ccc(O)cc1)C(=O)O	517936	574622	O=C(O)C(=O)CC=1C=CC(O)=CC=1.O=C(NC(C(=O)NC(C(=O)NC6C(=O)NC(C(=O)NC(C(=O)NC2C(=O)NC(C(=O)Oc1ccc(cc1)C2(O))c3ccc(O)c(c3)Cl)c4ccc(cc4)Oc5cc6(ccc5(O)))c7ccc(O)cc7)Cc9c[nH]c8ccccc89)c%10ccc(O)cc%10)c%11cccc(O)c%11(O)	nonribosomal peptide	both methods
GCA_000220705.2_ASM22070v2_genomic.fna	CP023202.1 Streptomyces xinghaiensis S187 chromosome, complete genome	4631827	4717102	N1C(CCCC1)C(=O)O	4642534	4684856	O=C(O)C1N(C(=O)CCCCCCCCC)CCC1.O=C(O)CC1=CC=2C(=O)C3=CC(O)=CC(O)=C3(C(=O)C=2(C(O)=C1(C(=O)CC(=O)CCC)))	type 2 polyketide	both methods
GCA_000223885.1_ASM22388v1_genomic.fna	CP002986.1 Stenotrophomonas maltophilia JV3, complete genome	2541767	2588196	NC(CO)C(=O)O	2561767	2577268	O=C(O)C(NC(=O)c1cccc(O)c1(O))CO	nonribosomal peptide	both methods
GCA_000224005.3_ASM22400v3_genomic.fna	CP007031.1 Marichromatium purpuratum 984, complete genome	631017	683755	NC(CS)C(=O)NC(CS)C(=O)NC(CS)C(=O)O	650152	669255	O=CC2N=C(C1N=C(C(N)CS)SC1)SC2	nonribosomal peptide	both methods
GCA_000227465.1_ASM22746v1_genomic.fna	CP002905.1 Bacillus subtilis subsp. spizizenii TU-B-10, complete genome	473510	536536	NC(CCC(=O)O)C(=O)NC(CC(C)C)C(=O)NC(CC(C)C)C(=O)NC(C(C)C)C(=O)NC(CC(=O)O)C(=O)NC(CC(C)C)C(=O)NC(CC(C)C)C(=O)O	490795	531127	O=C(O)CC(NC(=O)C(NC(=O)C(NC(=O)C(NC(=O)C(NC(=O)CC(O)CCCCCCCCCC(C)C)CC)CC(C)C)CC(C)C)C(C)C)C(=O)NC(C(=O)NC(C(=O)O)CC(C)C)CC(C)C	nonribosomal peptide	both methods
GCA_000227465.1_ASM22746v1_genomic.fna	CP002905.1 Bacillus subtilis subsp. spizizenii TU-B-10, complete genome	1868311	1981959	NCC(=O)C=CCC(O)C=CCC(=O)CC(O)C=CCC(O)CC(=O)NC([*])C(=O)C=CC=CCC(=O)CC(=O)C(=O)O	1885742	1962455	O=C(NCC=CC=CC=CC(C)=CC(O)CC=C(C1OC(=O)C(C(O)C=CC=CC(NC(=O)C1)C)C)C)C(=O)C(C)C	nonribosomal peptide|type 1 polyketide	both methods
GCA_000227465.1_ASM22746v1_genomic.fna	CP002905.1 Bacillus subtilis subsp. spizizenii TU-B-10, complete genome	2034479	2117528	CC(=O)NC(CC(=O)N)C(=O)NC(Cc1ccc(O)cc1)C(=O)NC(CC(=O)N)C(=O)NC(CCC(=O)N)C(=O)N1C(CCC1)C(=O)NC(CO)C(=O)NC(CC(=O)N)C(=O)O	2052902	2107636	N.O=C(O)C(NC(=O)C(NC(=O)C2N(C(=O)C(NC(=O)C(NC(=O)C(NC(=O)C(NC(=O)CC(=O)CCCCCCCCCCCCC)CC(=O)N)Cc1ccc(O)cc1)CC(=O)N)CCC(=O)N)CCC2)CO)CC(=O)N	nonribosomal peptide|type 1 polyketide	both methods
GCA_000227465.1_ASM22746v1_genomic.fna	CP002905.1 Bacillus subtilis subsp. spizizenii TU-B-10, complete genome	3202526	3252273	NCC(=O)NC(C(O)C)C(=O)O	3220332	3233498	O=C(O)C(NC(=O)CNC(=O)c1cccc(O)c1(O))C(O)C	nonribosomal peptide	both methods
GCA_000230895.3_ASM23089v3_genomic.fna	CP003169.1 Mycobacterium rhodesiae NBB3, complete genome	249921	327885	NC(Cc1ccccc1)C(=O)NC(C(O)C)C(=O)NC(C)C(=O)NC(C)COCC(=O)C(=O)O	258456	272619	O=C(O)CC(=O)CCCCCCCCC	nonribosomal peptide|type 1 polyketide	both methods
GCA_000230895.3_ASM23089v3_genomic.fna	CP003169.1 Mycobacterium rhodesiae NBB3, complete genome	249921	327885	NC(Cc1ccccc1)C(=O)NC(C(O)C)C(=O)NC(C)C(=O)NC(C)COCC(=O)C(=O)O	283961	324528	O=C5NC(=Nc1c5(ncn1C4OC(COP(=O)(O)OP(=O)(O)OC3OC(C)C(O)C(OC2OC(CO)C(O)C(O)C2(O))C3(O))C(O)C4(O)))N.O=CC(NC(=O)C(NC(=O)C(NC(=O)C(NC(=O)CCc1cccc(C=CC)c1)Cc2ccccc2)C(O)C)C)C(O)C	nonribosomal peptide	both methods
GCA_000230895.3_ASM23089v3_genomic.fna	CP003169.1 Mycobacterium rhodesiae NBB3, complete genome	1952504	1995968	C(C)C(=O)C(=O)O	1969685	1977159	O=C(O)C(C(=O)CCCCCCCCC)C	nonribosomal peptide|type 1 polyketide	both methods
GCA_000230895.3_ASM23089v3_genomic.fna	CP003169.1 Mycobacterium rhodesiae NBB3, complete genome	4300695	4361375	C([*])C(-O)NC([*])C(=O)NC(CCCCN)C(=O)NC(CCCCN)C(=O)C(C)C(O)C(=O)O	4315350	4357846	O=C(O)C(C(O)C(NC(=O)C2N=C(C(C(=O)C(NC(=O)c1ccccc1(O))CCCCN)(C)C)SC2)CCCCN)C	nonribosomal peptide|type 1 polyketide	both methods
GCA_000230895.3_ASM23089v3_genomic.fna	CP003169.1 Mycobacterium rhodesiae NBB3, complete genome	4720136	4815039	NC(C)C(=O)NC(C(O)C)C(=O)NC(C(O)C)C(=O)NC(C(O)C)C(=O)NC([*])C(=O)NC([*])C(=O)NC(C(O)C)C(=O)NC(C(O)C)C(=O)NC([*])C(=O)NC(C)C(=O)NC([*])C(=O)NC(C(O)C)C(=O)O	4739611	4779700	O=C(NC(C(=O)NC(C(=O)NC1C(=O)NC(C(=O)NC(C(=O)NC(C(=O)NC(C(=O)NC(C(=O)NC(C(=O)NC(C(=O)NC(C(=O)NC(C(=O)OC1(C))C(O)C)C(O)C)C(O)C)C)C(O)C)C(O)C)C(O)C)Cc2ccccc2)C(O)C)C(O)C)Cc3ccccc3)C	nonribosomal peptide	both methods
GCA_000230895.3_ASM23089v3_genomic.fna	CP003169.1 Mycobacterium rhodesiae NBB3, complete genome	5038726	5113037	NC(C(O)C)C(=O)NC(C(C)CC)C(=O)NC([*])C(=O)NC([*])C(=O)O	5072942	5093037	O=C(NC1C(=O)NC(C(=O)NC(C(=O)NC(C(=O)OC1(C))C(C)C)CC(C)C)CC(C)C)CCc2cccc(C=CC)c2	nonribosomal peptide	both methods
GCA_000231215.1_ASM23121v1_genomic.fna	CP003084.1 Propionibacterium acnes ATCC 11828, complete genome	1708394	1753453	NC([*])C(=O)NC([*])C(=O)O	1725380	1734163	O=C(O)CCNC(=O)C(N)CN	nonribosomal peptide	both methods
GCA_000235585.1_ASM23558v1_genomic.fna	CP003107.1 Paenibacillus terrae HPL-003, complete genome	1242409	1302423	NC(C(C)CC)C(=O)NC([*])C(=O)NC([*])C(=O)NC(CO)C(=O)NC(C(O)C)C(=O)NC(Cc1ccccc1)C(=O)O	1261437	1283692	O=C(O)C(NC(=O)C(NC(=O)C(NC(=O)C(NC(=O)C(NC(=O)C(N)C(C)CC)Cc1ccccc1)CCCCN)CO)C(O)C)Cc2ccccc2	nonribosomal peptide	both methods
GCA_000235585.1_ASM23558v1_genomic.fna	CP003107.1 Paenibacillus terrae HPL-003, complete genome	4209443	4290238	NC(C(C)C)C(=O)NC(CCN)C(=O)NCC(=O)NC(CO)C(=O)NC([*])C(=O)NC(CO)C(=O)N1C(CCC1)C(=O)NC(CCC(=O)N)C(=O)N1C(CCC1)C(=O)O	4223009	4276020	O=C(O)CCC(NC(=O)C(NC(=O)C(NC(=O)C(NC(=O)C(NC(=O)CNC(=O)C(NC(=O)C(NC(=O)CC(O)CCC(C)CC)Cc1ccccc1)CCN)CO)Cc2ccccc2)CO)Cc3ccccc3)C(=O)NC(C(=O)O)Cc4ccccc4	nonribosomal peptide	both methods
GCA_000235585.1_ASM23558v1_genomic.fna	CP003107.1 Paenibacillus terrae HPL-003, complete genome	4453730	4505370	NC(C(C)CC)C(=O)NC([*])C(=O)NC(C(C)C)C(=O)O	4463730	4498705	O=C(O)C(NC(=O)C(NC(=O)C(N)C(C)CC)Cc1ccccc1)C(C)C	nonribosomal peptide	both methods
GCA_000235585.1_ASM23558v1_genomic.fna	CP003107.1 Paenibacillus terrae HPL-003, complete genome	4787867	4854299	CC(=O)NCC(=O)NC([*])C(=O)NC(C(C)C)C(=O)O	4806657	4834299	N.O=C(O)C(NC(=O)C(NC(=O)CNC(=O)CC(=O)CCCCCCCCCCCCC)CCCN)C(C)C	nonribosomal peptide|type 1 polyketide	both methods
GCA_000235585.1_ASM23558v1_genomic.fna	CP003107.1 Paenibacillus terrae HPL-003, complete genome	4922841	5010269	NC(CCCN)C(=O)NCC(=O)NC([*])C(=O)NC([*])C(=O)NC(CO)C(=O)NC(CCN)C(=O)NC(CCN)C(=O)NC(Cc1ccccc1)C(=O)NC(CCC(=O)O)C(=O)NC(C(C)C)C(=O)NC(C(C)CC)C(=O)NC(C(C)C)C(=O)O	4934147	4994595	O=C(O)CCC1NC(=O)C(NC(=O)C(NC(=O)C(NC(=O)C(NC(=O)C(NC(=O)C(NC(=O)C(NC(=O)CNC(=O)C(NC(=O)C(NC(=O)C(NC(=O)C(NC1(=O))C(C)C)C(C)C)C(C)C)CCCN)Cc2ccccc2)Cc3ccccc3)CO)CCN)CCN)CC(C)C)Cc4ccccc4	nonribosomal peptide	both methods
GCA_000235605.1_ASM23560v1_genomic.fna	CP003108.1 Desulfosporosinus orientis DSM 765, complete genome	3809552	3885085	NC([*])C(=O)NC(CCCCN)C(=O)O	3820865	3836320	O=C(O)C(NC(=O)C(NC(=O)CC(O)CCCCCCCCCC(C)C)CC(C)C)Cc1ccccc1	nonribosomal peptide	both methods
GCA_000235605.1_ASM23560v1_genomic.fna	CP003108.1 Desulfosporosinus orientis DSM 765, complete genome	3809552	3885085	NC([*])C(=O)NC(CCCCN)C(=O)O	3859092	3859377	O=C(O)CCC2NC(=O)CNC(=O)C1NC(=O)C(NC(=O)C(NC(=O)C(NC(=O)C(N)CS)C(O)SC1)C(O)SCC(NC(=O)C(NC2(=O))C(C)C)C(=O)NCC(=O)NC(C(=O)NC(C(=O)NC(C(=O)NCC(=O)NC(C(=O)NC(C(=O)NC(C(=O)NCC(=O)NC(C(=O)NC(C(=O)O)CCC(=O)N)CCCNC(=N)N)CCSC)Cc4c[nH]c3ccccc34)Cc5cnc[nH]5)CC(C)C)Cc6ccccc6)CCSC)C(C)C	RiPP	both methods
GCA_000236065.1_ASM23606v1_genomic.fna	CP003088.1 Burkholderia sp. YI23 chromosome 2, complete sequence	87365	144010	NC(Cc1ccccc1)C(=O)NC(C)C(=O)NC(CO)C(=O)NC(CC(C)C)C(=O)O	107365	132035	O=C1NC(C(=O)N(C)C(C(=O)NC(C(=O)NC1Cc2ccccc2)CC(C)C)CO)C	nonribosomal peptide	both methods
GCA_000236065.1_ASM23606v1_genomic.fna	CP003089.1 Burkholderia sp. YI23 chromosome 3, complete sequence	221988	283812	NC([*])C(=O)NC(C(O)C)C(=O)NCCC(=O)NC(C(C)C)C(=O)NC(Cc1ccc(O)cc1)C(=O)NCC(=O)O	239554	270710	O=C(NC(C(=O)NC1C(=O)NCCC(=O)NC(C(=O)NC(C(=O)NCC(=O)OC1(C))Cc2ccccc2)c3ccc(O)cc3)Cc4ccccc4)c5cccc(O)c5(O)	nonribosomal peptide	both methods
GCA_000236065.1_ASM23606v1_genomic.fna	CP003089.1 Burkholderia sp. YI23 chromosome 3, complete sequence	965644	1034316	NC(CCC(=O)N)C(=O)NC(C(O)C)C(=O)NC([*])C(=O)NC([*])C(=O)NC(CC(=O)O)C(=O)NCC(=O)O	985644	1016105	O=C(O)CC1NC(=O)C(NC(=O)C(NC(=O)C(NC(=O)C(NC(=O)C(C)C(NC(=O)CNC1(=O))C(=O)O)CCCNC(=N)N)C(O)C)C)CC(=O)O	nonribosomal peptide	both methods
GCA_000236065.1_ASM23606v1_genomic.fna	CP003090.1 Burkholderia sp. YI23 plasmid byi_1p, complete sequence	1044756	1099212	NC([*])C(=O)NC(CC(=O)O)C(=O)NC(CO)C(=O)NC([*])C(=O)O	1060285	1083955	O=C(O)CC1NC(=O)C(NC(=O)C(NC(=O)C(NC1(=O))CO)CCCNO)CCCNO	nonribosomal peptide	both methods
GCA_000236215.4_ASM23621v4_genomic.fna	HG938370.1 Burkholderia cenocepacia H111 chromosome 1 complete genome	1712440	1767140	NC([*])C(=O)NC(CC(=O)O)C(=O)NC(CO)C(=O)NC([*])C(=O)O	1732440	1752791	O=C(O)CC(NC(=O)C(N)CCCNO)C(=O)NC(C(=O)NC(C(=O)O)CCCNO)CO	nonribosomal peptide	both methods
GCA_000236215.4_ASM23621v4_genomic.fna	HG938371.2 Burkholderia cenocepacia H111 chromosome 2, complete genome	204242	248509	NC(CC(C)C)C(=O)O	218830	238015	O=CC(NC(=O)c1cccc(O)c1(O))Cc2ccccc2	nonribosomal peptide	both methods
GCA_000236215.4_ASM23621v4_genomic.fna	HG938371.2 Burkholderia cenocepacia H111 chromosome 2, complete genome	2384779	2437568	NC(CS)C(=O)NC(CS)C(=O)O	2404779	2422346	O=C(O)C3(N=C(C2N=C(c1ccccc1(O))SC2)SC3)(C)	nonribosomal peptide	both methods
GCA_000236925.1_ASM23692v1_genomic.fna	FR821777.2 Staphylococcus argenteus MSHR1132 complete genome sequence	154387	201749	NC(C(C)C)C(=O)NC([*])C(=O)O	174387	187720	O=C1NC(C=NC1C(C)C)Cc2ccccc2	nonribosomal peptide	both methods
GCA_000237065.1_ASM23706v1_genomic.fna	CP003150.1 Pseudomonas fluorescens F113, complete genome	2008469	2061000	NC(CCC(=O)O)C(=O)NC([*])C(=O)NC([*])C(=O)O	2017449	2049409	O=C(O)CCC1NC(=O)CC(OC(=O)C(NC(=O)C(NC1(=O))CCCNC(=N)N)CCN)C	nonribosomal peptide	both methods
GCA_000237065.1_ASM23706v1_genomic.fna	CP003150.1 Pseudomonas fluorescens F113, complete genome	2108708	2185688	NC([*])C(=O)NC([*])C(=O)NC(C)C(=O)NCC(=O)NC(C)C(=O)NC([*])C(=O)NC(C(O)C)C(=O)O	2127666	2169803	O=C(O)CC(NC(=O)C(N)C)C(=O)NCC(=O)NC1C(=O)NC(C(=O)NC(C(=O)NC(C(=O)NC(C(=O)OC1)C(O)C)C)CCCNO)CCCN	nonribosomal peptide	both methods
GCA_000237065.1_ASM23706v1_genomic.fna	CP003150.1 Pseudomonas fluorescens F113, complete genome	4284686	4328868	C=CCC(=O)C(=O)O	4296492	4329098	O=C1CC(O)CC(O)C(=CC(C(C)C)N(O)C(=O)C1)C	nonribosomal peptide|type 1 polyketide	both methods
GCA_000237145.1_ASM23714v1_genomic.fna	CP003170.1 Actinoplanes sp. SE50/110, complete genome	995236	1073702	NC([*])C(=O)NC(CC(=O)N)C(=O)NC(C(O)C)C(=O)NC(C(O)C)C(=O)NC(C(O)C)C(=O)NC(CC(=O)N)C(=O)NC(C(O)C)C(=O)NC(CC(=O)N)C(=O)NC(CO)C(=O)NC(C(C)C)C(=O)O	1000712	1054978	O=C(O)CCC(NC(=O)C(NC(=O)C(NC(=O)C(NC(=O)C(NC(=O)C(NC(=O)C(NC(=O)C(NC(=O)CN)CO)CC(C)C)Cc1ccccc1)C(O)C)CO)CS)CCCNC(=N)N)C(=O)NC(C(=O)NC(C(=O)NC(C(=O)NC(C(=O)NC(C(=O)NC(C(=O)N2CCCC2(C(=O)NC(C(=O)NC(C(=O)NC(C(=O)NC(C(=O)NC(C(=O)O)CC(=O)N)CS)C(C)C)C)CCCCN))CCCCN)CCC(=O)N)C(O)C)C(C)C)Cc3ccccc3)CO.O=C(O)CCC(NC(=O)C(NC(=O)C(NC(=O)C(NC(=O)C(NC(=O)C(NC(=O)C(NC(=O)C(NC(=O)c1cccc(O)c1(O))C(C)C)C(O)C)C(O)C)C(…	RiPP|nonribosomal peptide	both methods
GCA_000237145.1_ASM23714v1_genomic.fna	CP003170.1 Actinoplanes sp. SE50/110, complete genome	3372745	3428378	NC([*])C(=O)NC(Cc1ccccc1)C(=O)NC([*])C(=O)NC(C(C)C)C(=O)NC(Cc1ccccc1)C(=O)O	3392725	3416195	O=CC(NC(=O)C(NC(=O)C(NC(=O)C(NC(=O)c1cccc(O)c1(O))Cc2ccccc2)Cc3ccccc3)Cc4ccccc4)C(C)C	nonribosomal peptide	both methods
GCA_000237145.1_ASM23714v1_genomic.fna	CP003170.1 Actinoplanes sp. SE50/110, complete genome	4503868	4577879	NC(CO)C(=O)NC(Cc1ccccc1)C(=O)NC(Cc1ccccc1)C(=O)NC([*])C(=O)O	4523754	4564763	O.O=C1NC(C(=O)NC(C(=O)NC(C(=O)OCC1(N))Cc2ccccc2)CO)CCCNC(=N)N	RiPP|nonribosomal peptide	both methods
GCA_000237145.1_ASM23714v1_genomic.fna	CP003170.1 Actinoplanes sp. SE50/110, complete genome	6551222	6677691	C=CC=CC=CC(=O)O	6570916	6627197	O=C(O)C=CC=CC=CC=CC=CC=CC=CCC(=O)C(=CC)C	type 1 polyketide	both methods
GCA_000237145.1_ASM23714v1_genomic.fna	CP003170.1 Actinoplanes sp. SE50/110, complete genome	6551222	6677691	C=CC=CC=CC(=O)O	6641484	6666760	O=C1NC(C)CC=CC=CC=C1	nonribosomal peptide|type 1 polyketide	both methods
GCA_000237145.1_ASM23714v1_genomic.fna	CP003170.1 Actinoplanes sp. SE50/110, complete genome	6708357	6793508	NC(CS)C(=O)C(C)CC=CC(=O)O	6727871	6778856	O=C(O)C3(N=C(C(CC=CC2N=C(c1cc(ccc1(O))Cl)SC2)C)SC3)(C).Cl	nonribosomal peptide|type 1 polyketide	both methods
GCA_000237145.1_ASM23714v1_genomic.fna	CP003170.1 Actinoplanes sp. SE50/110, complete genome	6796198	6842458	NC(C(O)C)C(=O)NC(C(C)CC)C(=O)O	6814257	6825440	O=C(O)C(NC(=O)C(N)C(O)C)C(C)C	nonribosomal peptide	both methods
GCA_000237305.1_ASM23730v1_genomic.fna	FQ859184.1 Streptomyces cattleya NRRL 8057 plasmid pSCAT, complete genome	0	61614	NC(CC(C)C)C(=O)O	33861	43104	O=C(O)C(N)CC(C)C	nonribosomal peptide	both methods
GCA_000237305.1_ASM23730v1_genomic.fna	FQ859184.1 Streptomyces cattleya NRRL 8057 plasmid pSCAT, complete genome	163896	220264	NC([*])C(=O)NC(CO)C(=O)NC(C(O)C)C(=O)O	189190	221185	O=C(O)C(NC(=O)C(NC(=O)C(N)CCCCN)CO)C(O)C	nonribosomal peptide	both methods
GCA_000237305.1_ASM23730v1_genomic.fna	FQ859184.1 Streptomyces cattleya NRRL 8057 plasmid pSCAT, complete genome	288239	395413	C(CC)C(=O)C(C)CCC(O)C=CCCC=CCC(O)C=CC=CC(C)CC(=O)O	307279	377134	O=C1OC(CC(O)C(CC=CC=CC)C)CC(=O)C(CC(C(O)CC=C1)C)C	type 1 polyketide	both methods
GCA_000237305.1_ASM23730v1_genomic.fna	FQ859184.1 Streptomyces cattleya NRRL 8057 plasmid pSCAT, complete genome	656584	753616	NC([*])C(=O)NC(C(C)C)C(=O)NC([*])C(=O)NC(CO)C(=O)NC([*])C(=O)O	671934	717414	O=C(O)C1NC(=O)C(NC(=O)C(CO)N(C(=O)C(NC(=O)C(NC(=O)C1(C))C(C)C)C(O)C)C)CO	nonribosomal peptide	both methods
GCA_000237305.1_ASM23730v1_genomic.fna	FQ859184.1 Streptomyces cattleya NRRL 8057 plasmid pSCAT, complete genome	1233447	1286565	NC(C(C)CC)C(=O)N1C(CCC1)C(=O)NC([*])C(=O)O	1253447	1275650	O=C(O)C2N(C(=O)C(NC(=O)C(N)Cc1ccccc1)C(C)C)CCCC2(O)	nonribosomal peptide	both methods
GCA_000237305.1_ASM23730v1_genomic.fna	FQ859184.1 Streptomyces cattleya NRRL 8057 plasmid pSCAT, complete genome	1540908	1614463	CC(=O)C([*])C(-O)C=CC=CC=CCC(=O)C(=O)O	1552537	1594949	O=C(O)CC(=O)C=CC=CC=CC(=CC)C.O=C(O)C(O)CO	type 1 polyketide	both methods
GCA_000237305.1_ASM23730v1_genomic.fna	FQ859185.1 Streptomyces cattleya str. NRRL 8057 main chromosome, complete genome	33408	89728	C(C)C(=O)C(=O)O	52795	58875	O=C(O)C(C(=O)CCCCCCCCC)C	nonribosomal peptide|type 1 polyketide	both methods
GCA_000237305.1_ASM23730v1_genomic.fna	FQ859185.1 Streptomyces cattleya str. NRRL 8057 main chromosome, complete genome	33408	89728	C(C)C(=O)C(=O)O	77018	95484	O=C(O)CC(NC(=O)C(NC(=O)C(NC(=O)C(NC(=O)CNC(=O)C(NC(=O)C(NC(=O)CNC(=O)C(NC(=O)C(NC(=O)C(NC(=O)C1NC(=O)C(NC(=O)C(NC(=O)C(NC(=O)CNC(=O)C(NC(=O)C(NC(=O)C(NC(=O)C(NC(=O)C1)CO)Cc2ccc(O)cc2)Cc3cnc[nH]3)Cc5c[nH]c4ccccc45)CC(=O)O)Cc6ccc(O)cc6)Cc7cnc[nH]7)Cc9c[nH]c8ccccc89)Cc%10cnc[nH]%10)Cc%11cnc[nH]%11)Cc%13c[nH]c%12ccccc%12%13)Cc%14ccc(O)cc%14)Cc%16c[nH]c%15ccccc%15%16)Cc%18c[nH]c%17ccccc%17%18)CC(=O)O)…	RiPP	both methods
GCA_000237305.1_ASM23730v1_genomic.fna	FQ859185.1 Streptomyces cattleya str. NRRL 8057 main chromosome, complete genome	130877	266535	CC(=O)C(C)=CC=CCC(O)CC(=O)C=CC(C)C(O)CCC(C)=CCC(=O)C(=O)O	147410	200927	O=C1OC(CCCC=C(C(=O)C1)C)C=CC(=CCC(=O)C(C(O)C=CC)C)C	type 1 polyketide	both methods
GCA_000237305.1_ASM23730v1_genomic.fna	FQ859185.1 Streptomyces cattleya str. NRRL 8057 main chromosome, complete genome	130877	266535	CC(=O)C(C)=CC=CCC(O)CC(=O)C=CC(C)C(O)CCC(C)=CCC(=O)C(=O)O	255938	256592	O=C1NC(C(=O)NC1Cc3c[nH]c2ccccc23)Cc5c[nH]c4ccccc45	cyclodipeptide	both methods
GCA_000237305.1_ASM23730v1_genomic.fna	FQ859185.1 Streptomyces cattleya str. NRRL 8057 main chromosome, complete genome	2784744	2855777	NC([*])C(=O)NC([*])C(=O)NC(CC(=O)N)C(=O)NC([*])C(=O)NC(Cc1ccccc1)C(=O)NC([*])C(=O)NC([*])C(=O)O	2802397	2839893	O=C(O)CC1NC(=O)C(NC(=O)C(NC(=O)C(NC(=O)C(NC(=O)C(NC(=O)C(NC1(=O))CC(=O)N)Cc3c[nH]c2ccccc23)Cc4ccccc4)Cc5ccccc5)CN)Cc7c[nH]c6ccccc67	nonribosomal peptide	both methods
GCA_000237305.1_ASM23730v1_genomic.fna	FQ859185.1 Streptomyces cattleya str. NRRL 8057 main chromosome, complete genome	3784856	3887784	C=CCC(O)C=CCC(=O)NCC(=O)C=CCC(=O)CC(O)CC(O)CC(=O)C(=O)O	3790739	3872439	O=C1OC(CC(=O)CC(=O)NCC=CC=C(C(=O)CC(O)CC(O)CC(=O)CC(=O)CC=CC(=O)C1)C)C(C(O)CC(=O)C)C	nonribosomal peptide|type 1 polyketide	both methods
GCA_000237305.1_ASM23730v1_genomic.fna	FQ859185.1 Streptomyces cattleya str. NRRL 8057 main chromosome, complete genome	6074190	6141165	NC(CCCC(=O)O)C(=O)NC(CS)C(=O)NC(C(C)C)C(=O)CC(=O)C(=O)O	6084695	6128800	O=C(C)NC(C(=O)O)CCCC(=O)NC2(O)(C(=O)N1C(C(=O)OC)=C(COC(=O)N)CSC12)	beta-lactam|nonribosomal peptide|type 1 polyketide	both methods
GCA_000237325.1_ASM23732v1_genomic.fna	HE577054.1 Paenibacillus polymyxa M1 main chromosome, complete genome	62609	130655	NC(C(O)C)C(=O)NC(C(C)C)C(=O)NC(Cc1ccc(O)cc1)C(=O)NC(C(O)C)C(=O)NC(CC(=O)N)C(=O)NC(C)C(=O)O	85874	112506	O=C(N)CC1NC(=O)C(NC(=O)C(NC(=O)C(NC(=O)C(NC(=O)CC(OC(=O)C(NC1(=O))C)CCC(C)CC)C(O)C)C(C)C)Cc2ccccc2)C(O)C	nonribosomal peptide	both methods
GCA_000237325.1_ASM23732v1_genomic.fna	HE577054.1 Paenibacillus polymyxa M1 main chromosome, complete genome	1069725	1145737	CC(=O)NC(Cc1ccc(O)cc1)C(=O)NC([*])C(=O)NC(CO)C(=O)NC(CO)C(=O)NC(CO)C(=O)NC(C(C)CC)C(=O)NC(CO)C(=O)O	1078780	1126361	N.O=C(NC(C(=O)NC(C(=O)NC1C(=O)NC(C(=O)NC(C(=O)NC(C(=O)NC(C(=O)OC1)CO)C(C)CC)CO)CO)CO)Cc2ccc(O)cc2)CC(=O)CCCCCCCCCCCCC	nonribosomal peptide|type 1 polyketide	both methods
GCA_000237325.1_ASM23732v1_genomic.fna	HE577054.1 Paenibacillus polymyxa M1 main chromosome, complete genome	2489874	2541998	NC(C(C)CC)C(=O)NC(C(C)CC)C(=O)NC(CO)C(=O)O	2508312	2530674	O=C(O)C(NC(=O)C(NC(=O)C(N)C(C)C)C(C)C)CO	nonribosomal peptide	both methods
GCA_000237325.1_ASM23732v1_genomic.fna	HE577054.1 Paenibacillus polymyxa M1 main chromosome, complete genome	2715449	2837883	NCC(=O)NC(CCN)C(=O)NCC(=O)NC(CO)C(=O)NC([*])C(=O)NC(CO)C(=O)NC(CCN)C(=O)NC(CCN)C(=O)NC(C(C)CC)C(=O)NC(CCC(=O)O)C(=O)CC(=O)NCC(=O)NC(CCCN)C(=O)NC(C(C)CC)C(=O)O	2734929	2777181	O=C(N)CCC2NC(=O)C(NC(=O)C(NC(=O)C(NC(=O)C(NC(=O)C(NC(=O)C(NC(=O)CNC(=O)C(NC(=O)CNC(=O)CC(O)CCC(C)CC)CCN)CO)Cc1ccccc1)COC2(=O))CCN)CCN)C(C)C	nonribosomal peptide	both methods
GCA_000237325.1_ASM23732v1_genomic.fna	HE577054.1 Paenibacillus polymyxa M1 main chromosome, complete genome	2715449	2837883	NCC(=O)NC(CCN)C(=O)NCC(=O)NC(CO)C(=O)NC([*])C(=O)NC(CO)C(=O)NC(CCN)C(=O)NC(CCN)C(=O)NC(C(C)CC)C(=O)NC(CCC(=O)O)C(=O)CC(=O)NCC(=O)NC(CCCN)C(=O)NC(C(C)CC)C(=O)O	2795251	2826764	N.O=C(O)C(NC(=O)C(NC(=O)C(NC(=O)CC(=O)CCCCCCCCCCCCC)C)CCCN)C(C)C	nonribosomal peptide|type 1 polyketide	both methods
GCA_000237325.1_ASM23732v1_genomic.fna	HE577054.1 Paenibacillus polymyxa M1 main chromosome, complete genome	2939995	2991303	NC(C(C)CC)C(=O)NC([*])C(=O)NC(C(C)C)C(=O)O	2944296	2981303	O=C(O)C(NC(=O)C(NC(=O)C(N)C(C)CC)Cc1ccccc1)C(C)C	nonribosomal peptide	both methods
GCA_000237325.1_ASM23732v1_genomic.fna	HE577054.1 Paenibacillus polymyxa M1 main chromosome, complete genome	3682946	3784839	NCC(=O)CC(O)CC(O)CC(=O)C=CC=CCC(=O)C=CC=CC=CC(=O)O	3702946	3770101	O=C1OC(CC(C)=CC=CC=CC(C)=CC=CC=C(C(O)CC(O)C1)C)C(C(=O)CC(O)CNC(=O)c2ccc(O)cc2)C	nonribosomal peptide|type 1 polyketide	both methods
GCA_000237325.1_ASM23732v1_genomic.fna	HE577054.1 Paenibacillus polymyxa M1 main chromosome, complete genome	5046971	5128149	NC(Cc1ccccc1)C(=O)NC(C(O)C)C(=O)NC(CCN)C(=O)NC(CCN)C(=O)NC(C(O)C)C(=O)NC(CCN)C(=O)NC(C(O)C)C(=O)NC(CCN)C(=O)NC(CCN)C(=O)NC(CCN)C(=O)O	5066971	5119368	O=C(NC(C(=O)NC(C(=O)NC(C(=O)NC(C(=O)NC(C(=O)NC(C(=O)NC1C(=O)NC(C(=O)NC(C(=O)OC1(C))CCN)CCN)Cc2ccccc2)CCN)CCN)CCN)C(O)C)CCN)CCCCC(C)CC	nonribosomal peptide	both methods
GCA_000237325.1_ASM23732v1_genomic.fna	HE577055.1 Paenibacillus polymyxa M1 plasmid pPPM1a, complete replicon	32298	110344	CC(=O)NC(C(O)C)C(=O)NC(CO)C(=O)NC(CS)C(=O)NC(CC(=O)O)C(=O)CC(=O)NCCC(=O)CC(O)NC(C(O)C)C(=O)O	50665	90344	O=C(O)C(C(O)C)N(C(=O)CC(=O)CCNC(=O)CC(=O)C(NC(=O)C=1N=C(C(NC(=O)C(C(O)C)N(C(=O)CC(=O)CCCCC)C)CO)SC=1)CCCCN)C	nonribosomal peptide|type 1 polyketide	both methods
GCA_000240165.1_ASM24016v1_genomic.fna	CP003219.1 Streptomyces cattleya DSM 46488, complete genome	33409	89729	C(C)C(=O)C(=O)O	52796	58876	O=C(O)C(C(=O)CCCCCCCCC)C	nonribosomal peptide|type 1 polyketide	both methods
GCA_000240165.1_ASM24016v1_genomic.fna	CP003219.1 Streptomyces cattleya DSM 46488, complete genome	33409	89729	C(C)C(=O)C(=O)O	77019	95485	O=C(O)CC(NC(=O)C(NC(=O)C(NC(=O)C(NC(=O)CNC(=O)C(NC(=O)C(NC(=O)CNC(=O)C(NC(=O)C(NC(=O)C(NC(=O)C1NC(=O)C(NC(=O)C(NC(=O)C(NC(=O)CNC(=O)C(NC(=O)C(NC(=O)C(NC(=O)C(NC(=O)C1)CO)Cc2ccc(O)cc2)Cc3cnc[nH]3)Cc5c[nH]c4ccccc45)CC(=O)O)Cc6ccc(O)cc6)Cc7cnc[nH]7)Cc9c[nH]c8ccccc89)Cc%10cnc[nH]%10)Cc%11cnc[nH]%11)Cc%13c[nH]c%12ccccc%12%13)Cc%14ccc(O)cc%14)Cc%16c[nH]c%15ccccc%15%16)Cc%18c[nH]c%17ccccc%17%18)CC(=O)O)…	RiPP	both methods
GCA_000240165.1_ASM24016v1_genomic.fna	CP003219.1 Streptomyces cattleya DSM 46488, complete genome	130878	266535	CC(=O)C(C)=CC=CCC(O)CC(=O)C=CC(C)C(O)CCCCC(C)=CCC(=O)C(=O)O	147411	200928	O=C1OC(CCCC=C(C(=O)C1)C)C=CC(=CCC(=O)C(C(O)C=CC)C)C	type 1 polyketide	both methods
GCA_000240165.1_ASM24016v1_genomic.fna	CP003219.1 Streptomyces cattleya DSM 46488, complete genome	130878	266535	CC(=O)C(C)=CC=CCC(O)CC(=O)C=CC(C)C(O)CCCCC(C)=CCC(=O)C(=O)O	255938	256592	O=C1NC(C(=O)NC1Cc3c[nH]c2ccccc23)Cc5c[nH]c4ccccc45	cyclodipeptide	both methods
GCA_000240165.1_ASM24016v1_genomic.fna	CP003219.1 Streptomyces cattleya DSM 46488, complete genome	2784554	2855630	NC([*])C(=O)NC([*])C(=O)NC(CC(=O)N)C(=O)NC([*])C(=O)NC(Cc1ccccc1)C(=O)NC([*])C(=O)NC([*])C(=O)O	2802207	2839704	O=C(O)CC(N)C(=O)NC(C(=O)NC(C(=O)NC(C(=O)NC(C(=O)NC(C(=O)NC(C(=O)O)Cc2c[nH]c1ccccc12)CN)Cc3ccccc3)Cc4ccccc4)Cc6c[nH]c5ccccc56)CC(=O)N	nonribosomal peptide	both methods
GCA_000240165.1_ASM24016v1_genomic.fna	CP003219.1 Streptomyces cattleya DSM 46488, complete genome	3784663	3887592	C=CCC(O)C=CCC(=O)NCC(=O)C=CCC(=O)CC(O)CC(O)CC(=O)C(=O)O	3790546	3872250	O=C1OC(CC(=O)C)C(C(O)CC(=O)CC(=O)NCC=CC=C(C(=O)CC(O)CC(O)CC(=O)CC(=O)CC=CC(=O)C1)C)C	nonribosomal peptide|type 1 polyketide	both methods
GCA_000240165.1_ASM24016v1_genomic.fna	CP003219.1 Streptomyces cattleya DSM 46488, complete genome	6074209	6140761	NC(CCCC(=O)O)C(=O)NC(CS)C(=O)NC(C(C)C)C(=O)CC(=O)C(=O)O	6084714	6128819	O=C(C)NC(C(=O)OC)CCCC(=O)NC2(OC(=O)N)(C(=O)N1C(C(=O)O)=C(CO)CSC12)	beta-lactam|nonribosomal peptide|type 1 polyketide	both methods
GCA_000240165.1_ASM24016v1_genomic.fna	CP003229.1 Streptomyces cattleya DSM 46488 plasmid pSCATT, complete genome	198828	272383	CC(=O)C([*])C(-O)C=CC=CC=CCC(=O)C(=O)O	218342	260754	O=C(O)CC(=O)C=CC=CC=CC(=CC)C.O=C(O)C(O)CO	type 1 polyketide	both methods
GCA_000240165.1_ASM24016v1_genomic.fna	CP003229.1 Streptomyces cattleya DSM 46488 plasmid pSCATT, complete genome	527461	579813	NC(C(C)CC)C(=O)N1C(CCC1)C(=O)NC([*])C(=O)O	537914	570363	O=C(O)C2N(C(=O)C(NC(=O)C(N)Cc1ccccc1)C(C)C)CCCC2(O)	nonribosomal peptide	both methods
GCA_000240165.1_ASM24016v1_genomic.fna	CP003229.1 Streptomyces cattleya DSM 46488 plasmid pSCATT, complete genome	1059485	1156517	NC([*])C(=O)NC(C(C)C)C(=O)NC([*])C(=O)NC(CO)C(=O)NC([*])C(=O)O	1095687	1141167	O=C(O)C1NC(=O)C(CO)N(C(=O)C(NC(=O)C(NC(=O)C(NC(=O)C1(C))C(C)C)C(O)C)CO)C	nonribosomal peptide	both methods
GCA_000240165.1_ASM24016v1_genomic.fna	CP003229.1 Streptomyces cattleya DSM 46488 plasmid pSCATT, complete genome	1415963	1525817	C(CC)C(=O)C(C)CCC(O)C=CCCC=CC=CC=CCC(O)C(C)CC(=O)O	1435963	1505817	O=C1OC(CC(O)C(CC=CC=CC)C)CC(=O)C(CC(C(O)CC=C1)C)C	type 1 polyketide	both methods
GCA_000240165.1_ASM24016v1_genomic.fna	CP003229.1 Streptomyces cattleya DSM 46488 plasmid pSCATT, complete genome	1592883	1649251	NC([*])C(=O)NC(CO)C(=O)NC(C(O)C)C(=O)O	1601895	1623957	O=C(O)C(NC(=O)C(NC(=O)C(N)CCCCN)CO)C(O)C	nonribosomal peptide	both methods
GCA_000240165.1_ASM24016v1_genomic.fna	CP003229.1 Streptomyces cattleya DSM 46488 plasmid pSCATT, complete genome	1750430	1812548	NC(CC(C)C)C(=O)O	1770042	1779285	O=C(O)C(N)CC(C)C	nonribosomal peptide	both methods
GCA_000240185.2_ASM24018v2_genomic.fna	CP003200.1 Klebsiella pneumoniae subsp. pneumoniae HS11286, complete genome	1473536	1524767	NC(CO)C(=O)O	1487516	1506285	O=C(O)C(NC(=O)c1cccc(O)c1(O))CO	nonribosomal peptide	both methods
GCA_000240185.2_ASM24018v2_genomic.fna	CP003200.1 Klebsiella pneumoniae subsp. pneumoniae HS11286, complete genome	3422685	3481850	NC(CS)C(=O)CC(O)C(=O)O	3435172	3461850	O=C(O)C(C(O)C2N=C(c1ccccc1(O))SC2)(C)C	nonribosomal peptide|type 1 polyketide	both methods
GCA_000240325.1_ASM24032v1_genomic.fna	CP003218.1 Klebsiella michiganensis strain KCTC 1686, complete genome	2991625	3045757	NC(CO)C(=O)O	3005302	3026946	O=C(O)C(NC(=O)c1cccc(O)c1(O))CO	nonribosomal peptide	both methods
GCA_000240325.1_ASM24032v1_genomic.fna	CP003218.1 Klebsiella michiganensis strain KCTC 1686, complete genome	4438861	4497999	NC(CS)C(=O)O	4451349	4477999	O=C(O)C2N=C(c1ccccc1(O))SC2.C.C	nonribosomal peptide	both methods
GCA_000242455.3_ASM24245v3_genomic.fna	CP003364.1 Singulisphaera acidiphila DSM 18658, complete genome	2534421	2583328	C([*])C(-O)NC([*])C(=O)O	2554170	2565027	O=C(CC)NC(C(=O)O)C	nonribosomal peptide|type 1 polyketide	both methods
GCA_000242455.3_ASM24245v3_genomic.fna	CP003364.1 Singulisphaera acidiphila DSM 18658, complete genome	8901552	8962238	C([*])C(-O)NC([*])C(=O)NCC(=O)NCC(=O)NC(CCCN)C(=O)O	8921552	8951000	O=C1OC(CCCCCCCCC)C(C(=O)NC(C(=O)NCC(=O)NCC(=O)NC1CCCN)Cc2ccccc2)C	nonribosomal peptide|type 1 polyketide	both methods
GCA_000243115.3_ASM24311v3_genomic.fna	CP007035.1 Niabella soli DSM 19437, complete genome	209570	257270	CC(=O)NCC(=O)O	229570	238714	O=C(C)NCC(=O)O	nonribosomal peptide|type 1 polyketide	both methods
GCA_000244875.1_ASM24487v1_genomic.fna	CP003259.1 Clostridium sp. BNL1100, complete genome	487857	578589	NC(Cc1ccccc1)C(=O)NC(Cc1ccccc1)C(=O)O	507545	558867	O=C(O)C(NC(=O)C(NC(=O)C(NC(=O)C(NC(=O)C(NC(=O)C(NC(=O)C(NC(=O)C(NC(=O)C(NC(=O)C=CC)Cc1ccccc1)Cc2ccccc2)CC(C)C)CC(=O)N)Cc3ccccc3)C(C)C)C(C)C)C(C)C)CC(C)C	nonribosomal peptide|type 1 polyketide	both methods
GCA_000244875.1_ASM24487v1_genomic.fna	CP003259.1 Clostridium sp. BNL1100, complete genome	1488998	1563502	NC(CO)C(=O)NC(C(C)CC)C(=O)NC(CO)C(=O)NC(CO)C(=O)NC(CC(=O)O)C(=O)NC(CS)C(=O)O	1499492	1544282	O=C(O)CC(NC(=O)C(Cc1ccccc1)N(C(=O)C(NC(=O)C(NC(=O)C(NC(=O)C(NC(=O)CCCCCCCCCCCCC)CO)C(C)CC)CO)CO)C)C(=O)N(C)C(C(=O)O)CS	nonribosomal peptide	both methods
GCA_000244875.1_ASM24487v1_genomic.fna	CP003259.1 Clostridium sp. BNL1100, complete genome	2199034	2250291	NC([*])C(=O)NC([*])C(=O)NC(CS)C(=O)O	2218969	2230633	O=C(O)C(NC(=O)C(NC(=O)C(NC(=O)CC(O)CCCCCCCCCC(C)C)CO)Cc1ccccc1)CS	nonribosomal peptide	both methods
GCA_000244875.1_ASM24487v1_genomic.fna	CP003259.1 Clostridium sp. BNL1100, complete genome	2950933	3024911	NC(C(C)CC)C(=O)NC([*])C(=O)NC(C(C)C)C(=O)CC(O)CC(O)NC(CC(C)C)C(=O)O	2983348	3016898	O=C1NC(C(=O)NC(C(=O)NC(C(=O)NC(C(O)CC(O)C1)C(C)C)Cc2ccccc2)C(C)CC)CC(C)C	nonribosomal peptide|type 1 polyketide	both methods
GCA_000244875.1_ASM24487v1_genomic.fna	CP003259.1 Clostridium sp. BNL1100, complete genome	3716228	3761312	NC(CS)C(=O)O	3735304	3742276	O=CC(N)CS	nonribosomal peptide	both methods
GCA_000245355.1_ASM24535v1_genomic.fna	CP003275.1 Streptomyces hygroscopicus subsp. jinggangensis 5008, complete genome	725898	784025	NCC(=O)NC([*])C(=O)NC([*])C(=O)O	756726	765737	O=C(O)CNC(=O)C(NC(=O)C(N)Cc2c[nH]c1ccccc12)CO	nonribosomal peptide	both methods
GCA_000245355.1_ASM24535v1_genomic.fna	CP003275.1 Streptomyces hygroscopicus subsp. jinggangensis 5008, complete genome	1335198	1388344	NC([*])C(=O)N1C(CCC1)C(=O)NC(C(C)C)C(=O)O	1354697	1377710	O=C(O)C2N(C(=O)C(NC(=O)C(N)CCCNC(=N)N)c1ccc(O)cc1)CCC2	nonribosomal peptide	both methods
GCA_000245355.1_ASM24535v1_genomic.fna	CP003275.1 Streptomyces hygroscopicus subsp. jinggangensis 5008, complete genome	1490585	1547148	NC(C(O)C)C(=O)CC(=O)C(=O)O	1492258	1527401	O=CNc1cccc(C(=O)NC(C(=O)OC(C(=O)CC(=O)O)C)C(O)C)c1(O)	nonribosomal peptide|type 1 polyketide	both methods
GCA_000245355.1_ASM24535v1_genomic.fna	CP003275.1 Streptomyces hygroscopicus subsp. jinggangensis 5008, complete genome	1622345	1694645	NC(C(O)C)C(=O)NC(CO)C(=O)NC([*])C(=O)NC(CC(=O)N)C(=O)NC(CC(=O)N)C(=O)NC(C(C)C)C(=O)NC([*])C(=O)O	1642282	1681211	O=C(N)CC1NC(=O)C(NC(=O)C(NC(=O)C(NC(=O)CCCCCCCCC)CO)C(OC(=O)C(NC(=O)C(NC(=O)C(NC1(=O))CC(=O)N)C(C)C)CO)C)CO	nonribosomal peptide	both methods
GCA_000245355.1_ASM24535v1_genomic.fna	CP003275.1 Streptomyces hygroscopicus subsp. jinggangensis 5008, complete genome	1981958	2054303	NC([*])C(=O)NC(CO)C(=O)NC(CC(=O)N)C(=O)NC(CC(=O)N)C(=O)NC(CC(=O)N)C(=O)NC(CC(=O)N)C(=O)NC(CC(C)C)C(=O)NC(CC(C)C)C(=O)O	1986041	2034240	O=C(N)CC1NC(=O)C(NC(=O)C(CO)N(C(=O)C(N)CN)C(=O)C(NC(=O)C(NC(=O)C(NC(=O)C(NC(=O)C(NC1(=O))CC(C)C)CC(C)C)CC(=O)N)CC(=O)N)CC(=O)N)CO.O	RiPP|nonribosomal peptide	both methods
GCA_000245355.1_ASM24535v1_genomic.fna	CP003275.1 Streptomyces hygroscopicus subsp. jinggangensis 5008, complete genome	2206113	2260517	NC(C(C)C)C(=O)NC([*])C(=O)CC(=O)NC([*])C(=O)O	2224303	2244770	O=C(O)C(N)(C)CO.O=C(O)C(NC(=O)C(NC(=O)C(N)Cc1cnc[nH]1)CCN)C(C)C	nonribosomal peptide	both methods
GCA_000245355.1_ASM24535v1_genomic.fna	CP003275.1 Streptomyces hygroscopicus subsp. jinggangensis 5008, complete genome	2293647	2404726	C=CCC(O)C=CC(C)=CC=CCC(=O)C=CC=CC(C)=CC=CC(=O)O	2306631	2384726	OCC1OC(O)C(O)C(O)C1(O).O=C1NCC(C(O)CC=CC=C(C=CC=CC=CC=C(C=CC=CC(=O)C1)C)C)C	nonribosomal peptide|type 1 polyketide	both methods
GCA_000245355.1_ASM24535v1_genomic.fna	CP003275.1 Streptomyces hygroscopicus subsp. jinggangensis 5008, complete genome	6727978	6795282	NCC(=O)NC([*])C(=O)NC([*])C(=O)NC([*])C(=O)NC(C(O)C)C(=O)NC(C(C)CC)C(=O)O	6733332	6779924	O=C(O)C(NC(=O)CNC(=O)C(NC(=O)C(NC(=O)C(NC(=O)C(NC(=O)c1cccc(O)c1(O))CCN)CCN)C(O)C)Cc2ccccc2)Cc4c[nH]c3ccccc34	nonribosomal peptide	both methods
GCA_000245355.1_ASM24535v1_genomic.fna	CP003275.1 Streptomyces hygroscopicus subsp. jinggangensis 5008, complete genome	9261963	9340733	NC([*])C(=O)NC(C)C(=O)NC(C(C)C)C(=O)NC(C)C(=O)NC([*])C(=O)NC([*])C(=O)NC(C(O)C)C(=O)NC([*])C(=O)NC(C(C)C)C(=O)NC([*])C(=O)O	9281963	9327287	O=C(O)C(NC(=O)C(NC(=O)C(NC(=O)C(NC(=O)C(NC(=O)C(NC(=O)C(NC(=O)C(NC(=O)C(NC(=O)C(N)Cc2c[nH]c1ccccc12)C)c3ccc(O)cc3)C)Cc5c[nH]c4ccccc45)CCCN)C(O)C)CCCCN)C(C)C)Cc7c[nH]c6ccccc67	nonribosomal peptide	both methods
GCA_000246855.1_ASM24685v1_genomic.fna	CP003178.1 Niastella koreensis GR20-10, complete genome	2790996	2890069	NC(CO)C(=O)NC([*])C(=O)NC(CC(=O)O)C(=O)NC(C(C)C)C(=O)NC(Cc1ccccc1)C(=O)NC(CO)C(=O)NC(CO)C(=O)NC([*])C(=O)NC(C(O)c1ccc(O)cc1)C(=O)NC(CO)C(=O)NC(CO)C(=O)NC(C(C)C)C(=O)NC(C(C)C)C(=O)NC(C(C)C)C(=O)NC(CC(=O)O)C(=O)NC(CC(=O)N)C(=O)NC(CC(=O)O)C(=O)O	2801442	2871123	O=C(O)CC3NC(=O)C(NC(=O)C(NC(=O)C(NC(=O)C(NC(=O)C(NC(=O)C(NC(=O)C(NC(=O)C(NC(=O)C(NC(=O)C(NC(=O)C(NC(=O)C(NC(=O)C(NC(=O)CCCCCCCCC)CO)CO)Cc1ccccc1)Cc2ccccc2)CO)COC(=O)C(NC(=O)C(NC(=O)C(NC3(=O))CC(=O)O)C(C)CC)Cc4ccccc4)C(C)C)C(C)C)C(C)C)CC(=O)O)CO)CCN)CC(=O)N	nonribosomal peptide	both methods
GCA_000247605.1_ASM24760v1_genomic.fna	CP002987.1 Acetobacterium woodii DSM 1030, complete genome	2205688	2250357	NC(CC(C)C)C(=O)NC([*])C(=O)O	2224280	2239206	O=C1NC(C=NC1CC(C)C)CCCCN	nonribosomal peptide	both methods
GCA_000247715.1_ASM24771v1_genomic.fna	CP003119.1 Gordonia polyisoprenivorans VH2, complete genome	716524	777930	NC(CCCN)C(=O)NC(C(O)C)C(=O)NC(CCCN)C(=O)NC([*])C(=O)O	735206	758176	[H]C(=O)NCCCC(NC(=O)C(NC(=O)C(N)CCCN)C(O)C)C(=O)O	nonribosomal peptide	both methods
GCA_000247715.1_ASM24771v1_genomic.fna	CP003119.1 Gordonia polyisoprenivorans VH2, complete genome	1273618	1332343	NC(C(O)C)C(=O)NC([*])C(=O)NC(C(C)CC)C(=O)O	1293172	1309366	O=C(NC(C(=O)NC1C(=O)NC(C(=O)NC(C(=O)OC1(C))Cc2ccccc2)Cc4c[nH]c3ccccc34)Cc6c[nH]c5ccccc56)CCCCCCCCC(C)C	nonribosomal peptide	both methods
GCA_000247715.1_ASM24771v1_genomic.fna	CP003119.1 Gordonia polyisoprenivorans VH2, complete genome	2648948	2714201	NC(CCCN)C(=O)NC([*])C(=O)NC([*])C(=O)NCCC(=O)NC(C(O)C)C(=O)NCC(=O)O	2668078	2698575	Cl.O=C(O)C(NC(=O)C(NC(=O)C(NC(=O)C(NC(=O)CCNC(=O)CNC(=O)c1cccc(O)c1(O))C(O)C)CCCN(O)C(=O)C)CO)CCCN	nonribosomal peptide	both methods
GCA_000247715.1_ASM24771v1_genomic.fna	CP003119.1 Gordonia polyisoprenivorans VH2, complete genome	3993609	4119698	NC(C(O)C)C(=O)NC(CO)C(=O)NC(C(O)C)C(=O)NC([*])C(=O)NC([*])C(=O)NC(C(O)C)C(=O)NC(CO)C(=O)NC(CO)C(=O)NC(CO)C(=O)NC(CO)C(=O)NC([*])C(=O)NC(CO)C(=O)NC([*])C(=O)NC(CO)C(=O)NC(CC(C)C)C(=O)NC([*])C(=O)NC([*])C(=O)NC(CO)C(=O)NC([*])C(=O)NC(CC(C)C)C(=O)NC([*])C(=O)O	4012391	4026248	O=C(O)C(NC(=O)C(NC(=O)C(NC(=O)C(NC(=O)C)CO)Cc2c[nH]c1ccccc12)Cc4c[nH]c3ccccc34)Cc5ccccc5	nonribosomal peptide	both methods
GCA_000247715.1_ASM24771v1_genomic.fna	CP003119.1 Gordonia polyisoprenivorans VH2, complete genome	3993609	4119698	NC(C(O)C)C(=O)NC(CO)C(=O)NC(C(O)C)C(=O)NC([*])C(=O)NC([*])C(=O)NC(C(O)C)C(=O)NC(CO)C(=O)NC(CO)C(=O)NC(CO)C(=O)NC(CO)C(=O)NC([*])C(=O)NC(CO)C(=O)NC([*])C(=O)NC(CO)C(=O)NC(CC(C)C)C(=O)NC([*])C(=O)NC([*])C(=O)NC(CO)C(=O)NC([*])C(=O)NC(CC(C)C)C(=O)NC([*])C(=O)O	4038301	4100639	O=C(NC(C(=O)NC(C(=O)NC(C(=O)NC(C(=O)NC(C(=O)NC(C(=O)NC(C(=O)NC(C(=O)NC(C(=O)NC(C(=O)NC(C(=O)NC(C(=O)NC(C(=O)NC(C(=O)NC(C(=O)NC1C(=O)NC(C(=O)OC1)Cc2ccccc2)Cc3ccccc3)CO)Cc5c[nH]c4ccccc45)CO)Cc7c[nH]c6ccccc67)CO)CO)CO)CO)C(O)C)Cc9c[nH]c8ccccc89)CO)C(O)C)CO)C(O)C)c%10cccc(O)c%10(O)	nonribosomal peptide	both methods
GCA_000250655.1_ASM25065v1_genomic.fna	CP003235.1 Paenibacillus mucilaginosus 3016, complete genome	2418317	2499895	CC(O)C=CCC(=O)CC(O)CC(=O)C=CCC(=O)C(=O)O	2437541	2479895	O=C1OC(CC(=O)CC(O)CC(=O)CC=C1)C(C(=O)C)C	type 1 polyketide	both methods
GCA_000250655.1_ASM25065v1_genomic.fna	CP003235.1 Paenibacillus mucilaginosus 3016, complete genome	3680083	3765131	NC(CO)C(=O)NC(C(O)C)C(=O)NC(CCN)C(=O)NC(CC(=O)O)C(=O)NC(CC(=O)N)C(=O)NC(CC(=O)O)C(=O)NCC(=O)NC([*])C(=O)NC(C(C)C)C(=O)NC(CCN)C(=O)NC(Cc1ccccc1)C(=O)O	3699658	3745907	O=C(O)CC1NC(=O)C(NC(=O)CNC(=O)C(NC(=O)C(NC(=O)C(NC(=O)C(NC(=O)CC(O)CCC(C)CC)COC(=O)C(NC(=O)C(NC(=O)C(NC(=O)C(NC(=O)CNC1(=O))Cc2ccc(O)cc2)C(C)C)CCN)Cc3ccccc3)C(O)C)CCN)CC(=O)O)CC(=O)N	nonribosomal peptide	both methods
GCA_000250655.1_ASM25065v1_genomic.fna	CP003235.1 Paenibacillus mucilaginosus 3016, complete genome	4199043	4268640	NC(CCCN)C(=O)NC(Cc1ccc(O)cc1)C(=O)NC(C(C)C)C(=O)N1C(CCC1)C(=O)NC(Cc1ccc(O)cc1)C(=O)NCC(=O)NC(C(C)CC)C(=O)NC(CC(=O)O)C(=O)O	4218073	4248990	O=C(O)CC1NC(=O)C(NC(=O)CNC(=O)C(NC(=O)CNC(=O)C3N(C(=O)C(NC(=O)C(NC(=O)C(NC(=O)CC(OC1(=O))CCCCCCCCCCCCC)CCCN)Cc2ccc(O)cc2)C(C)C)CCC3)Cc4ccc(O)cc4)C(C)C	nonribosomal peptide	both methods
GCA_000250655.1_ASM25065v1_genomic.fna	CP003235.1 Paenibacillus mucilaginosus 3016, complete genome	4457013	4605041	NC(C(O)C)C(=O)NC(C(C)C)C(=O)NC(C(C)C)C(=O)NC(C(C)C)C(=O)NC(CS)C(=O)NC(C(O)C)C(=O)NC([*])C(=O)N1C(CCC1)C(=O)NC(CO)C(=O)NC(CO)C(=O)NC(CC(C)C)C(=O)NC(CS)C(=O)NC(CS)C(=O)NC(C(O)C)C(=O)NCC(=O)NC(C(C)C)C(=O)NC(CO)C(=O)NC(CO)C(=O)NC(C(C)C)C(=O)NC(CS)C(=O)C([*])C(-O)NC([*])C(=O)NC([*])C(=O)NC(CS)C(=O)O	4475805	4586301	O=C2NC(C(=O)NC(C(=O)N(C)C(C(=O)NC(C(=O)OCC(NC(=O)C(=CC(NC(=O)C(CC(C)C)N(C(=O)C(NC(=O)C(NC(=O)CCCCCCCCCCCCC)CS)Cc1ccccc1)C)CS)C)C(=O)NC(C(=O)NC(C(=O)NC(C(=O)NC(C(=O)NC(C(=O)NC(C(=O)NC(C(=O)NC(C(=O)NC(C(=O)NC(C(=O)N3CCCC3(C(=O)NC(C(=O)NC(C(=O)NC(C(=O)NC2)C(O)C)CO)CO))Cc4ccc(O)cc4)C(O)C)CS)Cc5ccccc5)CS)C(C)C)CO)CO)CS)C)C(C)C)C(C)C)C(O)C)C(C)C	nonribosomal peptide|type 1 polyketide	both methods
GCA_000250655.1_ASM25065v1_genomic.fna	CP003235.1 Paenibacillus mucilaginosus 3016, complete genome	4670134	4752570	NC(Cc1ccccc1)C(=O)NC(CCCN)C(=O)NC(C(C)C)C(=O)NC(C(C)CC)C(=O)NC([*])C(=O)NC([*])C(=O)NC(Cc1ccccc1)C(=O)NC([*])C(=O)NCC(=O)NC([*])C(=O)O	4688085	4732753	O=C1NC(C(=O)NC(C(=O)NC(C(=O)NC(C(=O)NC(C(=O)NC(C(=O)NC(C(=O)OC(CC(=O)NC(C(=O)NC(C(=O)NC1)CN)Cc2ccccc2)CCC(C)CC)Cc3ccccc3)Cc4ccccc4)Cc5ccccc5)C(C)CC)C(C)C)CCCN)CC(C)C	nonribosomal peptide	both methods
GCA_000250655.1_ASM25065v1_genomic.fna	CP003235.1 Paenibacillus mucilaginosus 3016, complete genome	5041388	5096470	NC([*])C(=O)CC(O)NC([*])C(=O)NC([*])C(=O)O	5058638	5087620	O=C(O)C(NC(=O)C(NC(=O)CC(O)C(NC(=O)CC(O)CCCCCCCCCC(C)C)Cc1ccccc1)Cc2ccccc2)Cc3ccc(O)cc3	nonribosomal peptide|type 1 polyketide	both methods
GCA_000250655.1_ASM25065v1_genomic.fna	CP003235.1 Paenibacillus mucilaginosus 3016, complete genome	5278004	5363133	NC([*])C(=O)NC(C(C)CC)C(=O)NC(Cc1ccccc1)C(=O)NC([*])C(=O)NC([*])C(=O)NC([*])C(=O)NC(CS)C(=O)NC(C(C)CC)C(=O)NC(CS)C(=O)NC([*])C(=O)O	5297614	5352106	O=C(O)C(NC(=O)C(NC(=O)C(NC(=O)C(NC(=O)C(NC(=O)C(NC(=O)C(NC(=O)C(NC(=O)C(NC(=O)C(NC(=O)C(NC(=O)CC(O)CCCCCCCCCC(C)C)CN)CS)C(C)CC)Cc1ccccc1)CN)Cc2ccccc2)CN)CS)CC(C)C)CS)CCCN	nonribosomal peptide	both methods
GCA_000250655.1_ASM25065v1_genomic.fna	CP003235.1 Paenibacillus mucilaginosus 3016, complete genome	5389462	5475037	NC(Cc1ccccc1)C(=O)NC(CCN)C(=O)NC(C(C)CC)C(=O)NC([*])C(=O)NC(CO)C(=O)NC(CCN)C(=O)NC([*])C(=O)NC(CO)C(=O)NC(C(C)C)C(=O)NC(C(C)CC)C(=O)NC(CCN)C(=O)O	5407567	5461964	O=C(NC(C(=O)NC(C(=O)NC(C(=O)NC(C(=O)NC(C(=O)NC1C(=O)NC(C(=O)NC(C(=O)NC(C(=O)NC(C(=O)NC(C(=O)NC(C(=O)OC1)CCN)C(C)CC)C(C)C)CO)Cc2ccccc2)CCN)Cc3ccccc3)CO)C(C)CC)CCN)Cc4ccccc4)CC(O)CCC(C)CC	nonribosomal peptide	both methods
GCA_000250655.1_ASM25065v1_genomic.fna	CP003235.1 Paenibacillus mucilaginosus 3016, complete genome	5478004	5551777	NC([*])C(=O)NC([*])C(=O)NC([*])C(=O)NC([*])C(=O)O	5486698	5543024	O=C(O)C(NC(=O)CC(=O)C1N(C(=O)C(NC(=O)C(NC(=O)CCCCCCCCC)CO)CO)CCC1)CCCNC(=N)N	nonribosomal peptide|type 1 polyketide	both methods
GCA_000250675.3_ASM25067v3_genomic.fna	CP003876.1 Nocardia brasiliensis ATCC 700358, complete genome	508536	557380	NC(CO)C(=O)N1C(CCC1)C(=O)O	528180	540512	O=C(NC=1N2CCCC2(C(=O)C=1))CC(O)CCCCCCCCCCC	nonribosomal peptide	both methods
GCA_000250675.3_ASM25067v3_genomic.fna	CP003876.1 Nocardia brasiliensis ATCC 700358, complete genome	880817	964121	N1C(CCC1)C(=O)NC(C(O)C)C(=O)NC([*])C(=O)NC([*])C(=O)NC([*])C(=O)NC(C(O)C)C(=O)NC([*])C(=O)NC([*])C(=O)NC([*])C(=O)NC([*])C(=O)NC(CO)C(=O)O	889715	956395	O=CC(NC(=O)C(NC(=O)C(NC(=O)C(NC(=O)C(NC(=O)C(NC(=O)C(NC(=O)C(NC(=O)C(NC(=O)C(NC(=O)C(NC(=O)C1CCC(O)C(O)C1)Cc3c[nH]c2ccccc23)C(O)C)Cc5c[nH]c4ccccc45)CO)CO)C(O)C)Cc7c[nH]c6ccccc67)CO)COC)Cc9c[nH]c8ccccc89)CO	nonribosomal peptide	both methods
GCA_000250675.3_ASM25067v3_genomic.fna	CP003876.1 Nocardia brasiliensis ATCC 700358, complete genome	966950	1026269	NC([*])C(=O)NC([*])C(=O)NC(CS)C(=O)NC([*])C(=O)C(C)C(O)C(=O)O	978453	1012035	[H]C(=O)N1C(=O)C(NC(=O)C(NC(=O)C2N=C(C(C(O)C1(CO))C)SC2)CCCCN)CCCCN	nonribosomal peptide|type 1 polyketide	both methods
GCA_000250675.3_ASM25067v3_genomic.fna	CP003876.1 Nocardia brasiliensis ATCC 700358, complete genome	1655352	1739619	NC(C(O)C)C(=O)NC([*])C(=O)O	1674805	1714525	OC=4C=CC=C5C(=O)C3=C(C=CC=2CC(OC1OC(C)C(O)C(N)C1)(CC)CC(=O)C=23)C(=O)C=45.c1ccc2c(c1)[nH]cc2C=C[N+]#[C-].O=CC(N)C(O)C	isonitrile alkaloid|nonribosomal peptide|type 2 polyketide	both methods
GCA_000250675.3_ASM25067v3_genomic.fna	CP003876.1 Nocardia brasiliensis ATCC 700358, complete genome	3779627	3846127	C([*])C(-O)NC([*])C(=O)CC(=O)NC(C(O)C)C(=O)O	3799303	3820935	O=C(O)CC(=O)C(C(=O)C(NC)CCC(=O)O)C	nonribosomal peptide|type 1 polyketide	both methods
GCA_000250675.3_ASM25067v3_genomic.fna	CP003876.1 Nocardia brasiliensis ATCC 700358, complete genome	4143514	4296483	CC(O)NC([*])C(=O)O	4207476	4228882	Cl.Cl.O=C(O)C(C)C	type 1 polyketide	both methods
GCA_000250675.3_ASM25067v3_genomic.fna	CP003876.1 Nocardia brasiliensis ATCC 700358, complete genome	4143514	4296483	CC(O)NC([*])C(=O)O	4247948	4276700	O=CCC(O)CCCCCCCCC	nonribosomal peptide|type 1 polyketide	both methods
GCA_000250675.3_ASM25067v3_genomic.fna	CP003876.1 Nocardia brasiliensis ATCC 700358, complete genome	4302616	4349950	C(C)C(=O)C(C)=CC(=O)O	4319431	4344216	N.O=CC(=CCC)C	type 1 polyketide	both methods
GCA_000250675.3_ASM25067v3_genomic.fna	CP003876.1 Nocardia brasiliensis ATCC 700358, complete genome	4742187	4895257	NC(C(O)C)C(=O)NC([*])C(=O)NC(CC(C)C)C(=O)NC([*])C(=O)NC([*])C(=O)NC([*])C(=O)NC(CC(C)C)C(=O)NC(C(C)C)C(=O)NC(CC(C)C)C(=O)NC([*])C(=O)NC([*])C(=O)O	4765796	4803891	O=C(O)C1NC=C(C=CC(=O)N)C1.O=CC(N)CC(=O)c1ccc(C)c(O)c1(N)	lincoside|other	both methods
GCA_000250675.3_ASM25067v3_genomic.fna	CP003876.1 Nocardia brasiliensis ATCC 700358, complete genome	4742187	4895257	NC(C(O)C)C(=O)NC([*])C(=O)NC(CC(C)C)C(=O)NC([*])C(=O)NC([*])C(=O)NC([*])C(=O)NC(CC(C)C)C(=O)NC(C(C)C)C(=O)NC(CC(C)C)C(=O)NC([*])C(=O)NC([*])C(=O)O	4821048	4876941	O=P(O)(O)C(=O)O.O=C(NC2C(=O)NC(C(=O)N(C)C(C(=O)N(C)C(C(=O)NC(C(=O)NC(C(=O)NC(C(=O)NC(c1ccc(O)cc1)C(=O)N(C)C(C(=O)OC2(C))CO)C)Cc3ccccc3)CO)Cc4ccccc4)CO)Cc5ccccc5)c6ccc(c(O)c6(N))C	phosphonate|nonribosomal peptide	both methods
GCA_000250675.3_ASM25067v3_genomic.fna	CP003876.1 Nocardia brasiliensis ATCC 700358, complete genome	5061765	5119180	CC(=O)CCC(C)CC(=O)O	5081385	5104308	O=C(O)CCC(CCC(=O)c1cc(O)cc(N)c1)C	butyrolactone|nonribosomal peptide|type 1 polyketide	both methods
GCA_000250675.3_ASM25067v3_genomic.fna	CP003876.1 Nocardia brasiliensis ATCC 700358, complete genome	5135992	5254778	NC([*])C(=O)CC(=O)NC([*])C(=O)NC(C(O)C)C(=O)NC(C(O)C)C(=O)NC([*])C(=O)NC([*])C(=O)NC([*])C(=O)NC(CC(C)C)C(=O)NC(CC(C)C)C(=O)NC([*])C(=O)NC([*])C(=O)NC([*])C(=O)O	5148513	5193408	O=C(O)C(NC(=O)C(NC(=O)C(NC(=O)C(NC(=O)C(Cc1ccccc1)N(C(=O)C(NC(=O)C(NC(=O)CCCCCCCCC)Cc3c[nH]c2ccccc23)Cc4ccccc4)C)Cc6c[nH]c5ccccc56)Cc8c[nH]c7ccccc78)Cc%10c[nH]c9ccccc9%10)Cc%12c[nH]c%11ccccc%11%12	nonribosomal peptide	both methods
GCA_000250675.3_ASM25067v3_genomic.fna	CP003876.1 Nocardia brasiliensis ATCC 700358, complete genome	5135992	5254778	NC([*])C(=O)CC(=O)NC([*])C(=O)NC(C(O)C)C(=O)NC(C(O)C)C(=O)NC([*])C(=O)NC([*])C(=O)NC([*])C(=O)NC(CC(C)C)C(=O)NC(CC(C)C)C(=O)NC([*])C(=O)NC([*])C(=O)NC([*])C(=O)O	5210018	5238332	O=C(NC(C(=O)NC1C(=O)NC(C(=O)NC(C(=O)NC(C(=O)OC1(C))Cc2cnc[nH]2)C(C)C)C(O)C)CO)CCc3cccc(C=CC)c3	nonribosomal peptide	both methods
GCA_000250675.3_ASM25067v3_genomic.fna	CP003876.1 Nocardia brasiliensis ATCC 700358, complete genome	5737030	5788973	NC([*])C(=O)NC(C(O)C)C(=O)O	5756165	5777030	O=C(O)C(NC(=O)C(N)CO)C(O)C	nonribosomal peptide	both methods
GCA_000250675.3_ASM25067v3_genomic.fna	CP003876.1 Nocardia brasiliensis ATCC 700358, complete genome	6019437	6071567	NC(CO)C(=O)NC([*])C(=O)NC([*])C(=O)NC([*])C(=O)O	6038829	6052578	O=C(NC1C(=O)NC(C(=O)NC(C(=O)NC(C(=O)OC1)Cc3c[nH]c2ccccc23)Cc5c[nH]c4ccccc45)Cc7c[nH]c6ccccc67)CCc8cccc(C=CC)c8	nonribosomal peptide	both methods
GCA_000250675.3_ASM25067v3_genomic.fna	CP003876.1 Nocardia brasiliensis ATCC 700358, complete genome	7250361	7303455	NC([*])C(=O)NC([*])C(=O)NC([*])C(=O)O	7269976	7283329	O=C(O)C(NC(=O)C(NC(=O)C(NC(=O)CCc1cccc(C=CC)c1)Cc3c[nH]c2ccccc23)Cc5c[nH]c4ccccc45)Cc6ccccc6	nonribosomal peptide	both methods
GCA_000250675.3_ASM25067v3_genomic.fna	CP003876.1 Nocardia brasiliensis ATCC 700358, complete genome	7448250	7505127	NC([*])C(=O)NCC(=O)NC([*])C(=O)O	7466020	7485246	O=C(O)C(NC(=O)CNC(=O)C(NC(=O)c1cccc(O)c1(O))CCCN)CCCN(O)C(=O)C	nonribosomal peptide	both methods
GCA_000250675.3_ASM25067v3_genomic.fna	CP003876.1 Nocardia brasiliensis ATCC 700358, complete genome	8472101	8575358	NC([*])C(=O)NC([*])C(=O)NC(CO)C(=O)NC(CO)C(=O)NC(C(O)C)C(=O)NC([*])C(=O)NC(CO)C(=O)NC([*])C(=O)NC(CO)C(=O)NC([*])C(=O)NC([*])C(=O)NC(CC(C)C)C(=O)O	8467512	8537781	O=C(N)C(NC(=O)C(NC(=O)C(NC(=O)C(NC(=O)C(NC(=O)C(NC(=O)C(NC(=O)C(NC(=O)C(NC(=O)C(NC(=O)C(NC(=O)C(NC(=O)CCc1cccc(C=CC)c1)CO)CO)CO)CO)C(O)C)Cc3c[nH]c2ccccc23)CO)CO)CO)CO)CO)Cc5c[nH]c4ccccc45	nonribosomal peptide|bacteriocin	both methods
GCA_000252995.1_ASM25299v1_genomic.fna	FR877557.1 Salmonella bongori NCTC 12419, culture collection SGSC SARC11, complete genome	540109	593698	NC(CO)C(=O)O	551665	582575	O=C(O)C(NC(=O)c1cccc(O)c1(O))CO	nonribosomal peptide	both methods
GCA_000253035.1_ASM25303v1_genomic.fna	FR872580.1 Parachlamydia acanthamoebae UV-7, complete genome	3028968	3072383	NC(CC(=O)O)C(=O)NC([*])C(=O)NCC(=O)NCC(=O)O	3048968	3063985	O=CCNC(=O)CNC(=O)C(NC(=O)C(N)C(C)C)CN	nonribosomal peptide	both methods
GCA_000255295.1_ASM25529v1_genomic.fna	CP003389.1 Corallococcus coralloides DSM 2259, complete genome	1032293	1095941	NC(Cc1ccccc1)C(=O)NC([*])C(=O)CC(=O)C(=O)O	1051859	1065782	O=C(O)CC(=O)C(NC(=O)C(N)C(C)CC)C	nonribosomal peptide|type 1 polyketide	both methods
GCA_000255295.1_ASM25529v1_genomic.fna	CP003389.1 Corallococcus coralloides DSM 2259, complete genome	2428409	2482711	NC(C(C)C)C(=O)N1C(CCC1)C(=O)N1C(CCC1)C(=O)NC([*])C(=O)CC(=O)C(=O)O	2447466	2476783	O=C1NC(C(=O)CC(=O)OC4CCC(C(=O)NC(C(=O)N3CCCC3(C(=O)N2CCCC12))C(C)C)CC4(OS(=O)(=O)O))CC(C)C	nonribosomal peptide|type 1 polyketide	both methods
GCA_000255295.1_ASM25529v1_genomic.fna	CP003389.1 Corallococcus coralloides DSM 2259, complete genome	2816734	2882770	NC([*])C(=O)NC(C(C)C)C(=O)NC(C(C)C)C(=O)NC(C)C(=O)NC(CCC(=O)N)C(=O)NC(C)C(=O)NC(C)C(=O)NC(C(C)C)C(=O)O	2836662	2862831	O=C1NC(C(=O)NC(C(=O)NC(C(=O)NC(C(=O)NC(C(=O)NC1C)C(C)C)C(C)C)C(C)C)C)CCCNC(=N)N	nonribosomal peptide	both methods
GCA_000255295.1_ASM25529v1_genomic.fna	CP003389.1 Corallococcus coralloides DSM 2259, complete genome	3103724	3257110	CC(O)CC(=O)NC(CS)C(=O)NC([*])C(=O)NC(CCC(=O)N)C(=O)NC(C(C)C)C(=O)NC(C)C(=O)NC([*])C(=O)NC(CCC(=O)O)C(=O)NC(C)C(=O)NC(C)C(=O)NC(C(C)C)C(=O)NC([*])C(=O)NC(CCC(=O)N)C(=O)NC(C(C)C)C(=O)NC(C(C)C)C(=O)NC(C)C(=O)NC(C)C(=O)NC(C)C(=O)NCC(=O)NC([*])C(=O)NC(CC(C)C)C(=O)NC(CCC(=O)O)C(=O)NC(C)C(=O)NC(C)C(=O)NC(CCC(=O)O)C(=O)NC(C(C)C)C(=O)O	3113707	3147910	N.O=C(O)C(OC1C=C(C=CC1(N))C(=O)O)=C.O=C1OC(C(O)CC(=O)CC2=NC1CS2)C(C)C	nonribosomal peptide|type 1 polyketide	both methods
GCA_000255295.1_ASM25529v1_genomic.fna	CP003389.1 Corallococcus coralloides DSM 2259, complete genome	3103724	3257110	CC(O)CC(=O)NC(CS)C(=O)NC([*])C(=O)NC(CCC(=O)N)C(=O)NC(C(C)C)C(=O)NC(C)C(=O)NC([*])C(=O)NC(CCC(=O)O)C(=O)NC(C)C(=O)NC(C)C(=O)NC(C(C)C)C(=O)NC([*])C(=O)NC(CCC(=O)N)C(=O)NC(C(C)C)C(=O)NC(C(C)C)C(=O)NC(C)C(=O)NC(C)C(=O)NC(C)C(=O)NCC(=O)NC([*])C(=O)NC(CC(C)C)C(=O)NC(CCC(=O)O)C(=O)NC(C)C(=O)NC(C)C(=O)NC(CCC(=O)O)C(=O)NC(C(C)C)C(=O)O	3158298	3237657	O=C1NC(C(=O)NC(C(=O)NC(C(=O)NC(C(=O)NC(C(=O)NC(C(=O)NC(C(=O)NC(C(=O)NC(C(=O)NC(C(=O)NC(C(=O)NC(C(=O)NC(C(=O)NC(C(=O)NC(C(=O)NC(C(=O)NC(C(=O)NC(C(=O)NC(C(=O)NC(C(=O)NC(C(=O)NC(C(=O)NC(C(=O)NC1)C(C)C)C)C)CCCNC(=N)N)C(C)C)C)C(C)C)CCCNC(=N)N)Cc2ccccc2)C)C)C)C(C)C)C(C)C)CCCNC(=N)N)Cc3ccccc3)C(C)C)CCCNC(=N)N)C)C)CCCNC(=N)N)CC(C)C)Cc4ccccc4	nonribosomal peptide	both methods
GCA_000255295.1_ASM25529v1_genomic.fna	CP003389.1 Corallococcus coralloides DSM 2259, complete genome	3442274	3494934	N1C(CCC1)C(=O)CC(=O)NCC(=O)NCC(=O)O	3455041	3475162	N.O=C(O)CNC(=O)CNC(=O)CC(=O)C1NCCC1	nonribosomal peptide|type 1 polyketide	both methods
GCA_000255295.1_ASM25529v1_genomic.fna	CP003389.1 Corallococcus coralloides DSM 2259, complete genome	4186912	4241185	NC(CS)C(=O)CC(O)CC(O)C(=O)O	4204671	4226297	O=C(O)CC(O)CC(O)C(N)CS	nonribosomal peptide|type 1 polyketide	both methods
GCA_000255295.1_ASM25529v1_genomic.fna	CP003389.1 Corallococcus coralloides DSM 2259, complete genome	4412962	4485151	NC(CO)C(=O)NC(C(C)C)C(=O)NC(Cc1ccccc1)C(=O)NC(C(C)C)C(=O)CC(=O)NC(CO)C(=O)NC(C(C)C)C(=O)NC(CCC(=O)O)C(=O)O	4432823	4474085	O=C(O)C(NC(=O)C(NC(=O)C(NC(=O)CC(=O)C(NC(=O)C(NC(=O)C(NC(=O)C(N)CO)C(C)C)C(C)CC)C(C)C)CO)C(C)C)CCCN	nonribosomal peptide|type 1 polyketide	both methods
GCA_000255295.1_ASM25529v1_genomic.fna	CP003389.1 Corallococcus coralloides DSM 2259, complete genome	4857414	4924895	NC(C)C(=O)NC(C)C(=O)NC(Cc1ccccc1)C(=O)NC(C(C)C)C(=O)NC(CC(=O)O)C(=O)NC(Cc1ccccc1)C(=O)NC(Cc1ccc(O)cc1)C(=O)NC(CC(=O)N)C(=O)NC(C(O)C)C(=O)O	4875501	4907016	O=C(O)CC(NC(=O)C(NC(=O)C(NC(=O)C(NC(=O)C(NC(=O)CCCCC)C)C)Cc1ccccc1)C(C)C)C(=O)NC(C(=O)NC(C(=O)O)Cc2ccccc2)Cc3ccccc3	nonribosomal peptide	both methods
GCA_000255295.1_ASM25529v1_genomic.fna	CP003389.1 Corallococcus coralloides DSM 2259, complete genome	5209354	5345413	NC(CC(C)C)C(=O)NC([*])C(=O)CC(=O)NC([*])C(=O)CC(=O)NC([*])C(=O)NC([*])C(=O)NC([*])C(=O)NC(C(C)C)C(=O)NC([*])C(=O)NC([*])C(=O)NCC(=O)NC(CO)C(=O)NC([*])C(=O)CC(=O)NC(CO)C(=O)NC([*])C(=O)NC(C(C)C)C(=O)NC([*])C(=O)NC([*])C(=O)O	5218706	5307683	O=C2NC(C(=O)NC(C(=O)NC(C(=O)NC(C(=O)NC(C(=O)OCC(NC(=O)C(NC(=O)C(NC(=O)C(NC(=O)C(NC(=O)C(NC(=O)C(NC(=O)C(NC(=O)CC(=O)C(NC(=O)CCCCC)Cc1ccccc1)C(C)C)CCCCN)CCCCN)C(C)C)CCCN)CCCCN)CO)C(=O)NC(C(=O)C2)Cc3ccccc3)CCCCN)CCCN)C(C)C)CCCCN)CO	nonribosomal peptide|type 1 polyketide	both methods
GCA_000255295.1_ASM25529v1_genomic.fna	CP003389.1 Corallococcus coralloides DSM 2259, complete genome	5209354	5345413	NC(CC(C)C)C(=O)NC([*])C(=O)CC(=O)NC([*])C(=O)CC(=O)NC([*])C(=O)NC([*])C(=O)NC([*])C(=O)NC(C(C)C)C(=O)NC([*])C(=O)NC([*])C(=O)NCC(=O)NC(CO)C(=O)NC([*])C(=O)CC(=O)NC(CO)C(=O)NC([*])C(=O)NC(C(C)C)C(=O)NC([*])C(=O)NC([*])C(=O)O	5317491	5326258	O=C(O)CC(=O)C(NC(=O)C(N)Cc1ccccc1)Cc2ccccc2	nonribosomal peptide|type 1 polyketide	both methods
GCA_000255295.1_ASM25529v1_genomic.fna	CP003389.1 Corallococcus coralloides DSM 2259, complete genome	5479077	5577500	NC(CC(=O)O)C(=O)NC(Cc1ccc(O)cc1)C(=O)NC(C(C)C)C(=O)NC(Cc1ccccc1)C(=O)CC(O)NC(Cc1ccccc1)C(=O)NC(Cc1ccccc1)C(=O)O	5495044	5506871	N.O=CC(NC(=O)c1cccc(O)c1(O))CCCCN	nonribosomal peptide	both methods
GCA_000255295.1_ASM25529v1_genomic.fna	CP003389.1 Corallococcus coralloides DSM 2259, complete genome	5479077	5577500	NC(CC(=O)O)C(=O)NC(Cc1ccc(O)cc1)C(=O)NC(C(C)C)C(=O)NC(Cc1ccccc1)C(=O)CC(O)NC(Cc1ccccc1)C(=O)NC(Cc1ccccc1)C(=O)O	5529480	5557986	O=C(O)CC(NC(=O)CCCCC)C(=O)NC(C(=O)NC(C(=O)NC(C(O)CC(=O)NC(C(=O)NC(C(=O)O)Cc1ccccc1)Cc2ccccc2)Cc3ccccc3)C(C)C)Cc4ccccc4	nonribosomal peptide|type 1 polyketide	both methods
GCA_000255295.1_ASM25529v1_genomic.fna	CP003389.1 Corallococcus coralloides DSM 2259, complete genome	5625042	5674634	NC([*])C(=O)NC(C(C)CC)C(=O)NC(C(C)CC)C(=O)NC(C(C)CC)C(=O)O	5642888	5654972	O=C1NC(C(=O)NC(C(=O)NC(C(=O)NC1C(C)C)C(C)CC)C(C)CC)C(C)CC	nonribosomal peptide	both methods
GCA_000255295.1_ASM25529v1_genomic.fna	CP003389.1 Corallococcus coralloides DSM 2259, complete genome	7184801	7246797	NC([*])C(=O)CC(O)CC(O)NC(CO)C(=O)CC(O)C(=O)O	7202780	7226797	O=C1OC(CC(O)CC(=O)NC(C(O)C1)COS(=O)(=O)O)C(NC(=O)CCCCC)Cc2ccccc2	nonribosomal peptide|type 1 polyketide	both methods
GCA_000255295.1_ASM25529v1_genomic.fna	CP003389.1 Corallococcus coralloides DSM 2259, complete genome	7341186	7422939	N1C(CCC1)C(=O)NC([*])C(=O)N1C(CCC1)C(=O)O	7361186	7371572	O=C(O)C2N(C(=O)C(NC(=O)C1NCCC1)C(C)C)CCC2	nonribosomal peptide	both methods
GCA_000257545.3_ASM25754v3_genomic.fna	CP005960.1 Pseudomonas mandelii JR-1, complete genome	1579045	1641236	NC(C)C(=O)NC([*])C(=O)NC(C(O)C)C(=O)NC(CO)C(=O)NC([*])C(=O)NC([*])C(=O)O	1590442	1622345	O=C(O)C(NC(=O)C(NC(=O)C(NC(=O)C(NC(=O)C(NC(=O)C(N)C)CCCCN)C(O)C)CO)CCCNO)CCCNO	nonribosomal peptide	both methods
GCA_000257545.3_ASM25754v3_genomic.fna	CP005960.1 Pseudomonas mandelii JR-1, complete genome	1667929	1720913	NC(CCC(=O)O)C(=O)NC([*])C(=O)NC([*])C(=O)O	1678173	1700913	O=C(O)CCC1NC(=O)CC(OC(=O)C(NC(=O)C(NC1(=O))CCCNC(=N)N)CCN)C	nonribosomal peptide	both methods
GCA_000258405.1_ASM25840v1_genomic.fna	CP003418.1 Ignavibacterium album JCM 16511, complete genome	2810390	2868287	N1C(CCC1)C(=O)CC(=O)NCC(=O)O	2826585	2845707	N.O=C(N)CC(=O)C1NCCC1	nonribosomal peptide|type 1 polyketide	both methods
GCA_000258535.2_ASM25853v2_genomic.fna	CP003422.2 Paenibacillus mucilaginosus K02, complete genome	2488524	2570115	C=CCC(O)C=CCC(=O)CC(O)CC(=O)C=CCC(=O)C(=O)O	2507716	2550115	O=C(O)C=CCC(=O)CC(O)CC(=O)CC(O)C(C(=O)C=CC)C	type 1 polyketide	both methods
GCA_000258535.2_ASM25853v2_genomic.fna	CP003422.2 Paenibacillus mucilaginosus K02, complete genome	3781825	3866935	NC(CO)C(=O)NC(C(O)C)C(=O)NC(CCN)C(=O)NC(CC(=O)O)C(=O)NCC(=O)NC(CC(=O)N)C(=O)NC(CC(=O)O)C(=O)NCC(=O)NC([*])C(=O)NC(C(C)C)C(=O)NC(CCN)C(=O)NC(Cc1ccccc1)C(=O)O	3801536	3847786	O=C(O)CC(NC(=O)C(NC(=O)CNC(=O)C(NC(=O)C(NC(=O)C(NC(=O)C(NC(=O)CC(O)CCC(C)CC)CO)C(O)C)CCN)CC(=O)O)CC(=O)N)C(=O)NCC(=O)NC(C(=O)NC(C(=O)NC(C(=O)NC(C(=O)O)Cc1ccccc1)CCN)C(C)C)Cc2ccc(O)cc2	nonribosomal peptide	both methods
GCA_000258535.2_ASM25853v2_genomic.fna	CP003422.2 Paenibacillus mucilaginosus K02, complete genome	4304199	4415326	NC(CCCN)C(=O)NC(Cc1ccc(O)cc1)C(=O)NC(C(C)C)C(=O)N1C(CCC1)C(=O)NCC(=O)NC(C(O)C)C(=O)NC(C(C)CC)C(=O)NCC(=O)NC(Cc1ccc(O)cc1)C(=O)NCC(=O)NC(C(C)CC)C(=O)NC(CC(=O)O)C(=O)NC(CO)C(=O)N1C(CCC1)C(=O)NC(CO)C(=O)NC(CS)C(=O)NC(CO)C(=O)NC(CO)C(=O)NC(CS)C(=O)NCC(=O)O	4324013	4395956	O=C(O)CC4NC(=O)C(NC(=O)CNC(=O)C(NC(=O)C(NC(=O)C5N(C(=O)C(NC(=O)CNC(=O)C(NC(=O)C(NC(=O)C(NC(=O)C(NC(=O)CNC(=O)C(NC(=O)C(NC(=O)CNC(=O)C2N(C(=O)C(NC(=O)C(NC(=O)C(NC(=O)CC(O)CCCCCCCCCCCCC)CCCN)Cc1ccc(O)cc1)C(C)C)CCC2)C(O)C)C(C)CC)Cc3ccc(O)cc3)COC4(=O))CO)CS)CO)CCC5)CO)CS)C(C)C	nonribosomal peptide	both methods
GCA_000258535.2_ASM25853v2_genomic.fna	CP003422.2 Paenibacillus mucilaginosus K02, complete genome	4615642	4763637	NC(C(O)C)C(=O)NC(C(C)C)C(=O)NC(C(C)C)C(=O)NC(C(C)C)C(=O)NC(CS)C(=O)NC(C(O)C)C(=O)NC([*])C(=O)N1C(CCC1)C(=O)NC(CO)C(=O)NC(CO)C(=O)NC(CC(C)C)C(=O)NC(CS)C(=O)NC(CS)C(=O)NC(C(O)C)C(=O)NCC(=O)NC(C(C)C)C(=O)NC(CO)C(=O)NC(CO)C(=O)NC(C(C)C)C(=O)NC(CS)C(=O)C([*])C(-O)NC([*])C(=O)NC([*])C(=O)NC(CS)C(=O)O	4634434	4744897	O=C2NC(C(=O)NC(C(=O)NC(C(=O)NC(C(=O)NC(C(=O)NC(C(=O)OCC(NC(=O)C(NC(=O)C(CC(C)C)N(C(=O)C(NC(=O)C(NC(=O)C(C(C)C)N(C(=O)C(NC(=O)C(NC(=O)CCCCCCCCCCCCC)CS)C(O)C)C)C(C)C)Cc1ccccc1)C)CS)C(=O)NC(C(=O)NC(C(=O)NC(C(=O)NC(C(=O)NC(C(=O)N3CCCC3(C(=O)NC(C(=O)NC(C=C(C(=O)NC(C(=O)NC2)C(O)C)C)CO)CO))Cc4ccc(O)cc4)C(O)C)CS)C(C)C)CO)CS)Cc5ccccc5)CS)CO)CO)C(C)C	nonribosomal peptide|type 1 polyketide	both methods
GCA_000258535.2_ASM25853v2_genomic.fna	CP003422.2 Paenibacillus mucilaginosus K02, complete genome	4828707	4910868	NC([*])C(=O)NC([*])C(=O)NCC(=O)NC(Cc1ccccc1)C(=O)NC(CCCN)C(=O)NC(C(C)C)C(=O)NC(C(C)CC)C(=O)NC([*])C(=O)NC([*])C(=O)NC(Cc1ccccc1)C(=O)O	4846660	4891328	O=C(O)C(NC(=O)C(NC(=O)C(NC(=O)C(NC(=O)C(NC(=O)C(NC(=O)C(NC(=O)CNC(=O)C(NC(=O)C(NC(=O)C(NC(=O)C(NC(=O)C(NC(=O)C(NC(=O)C(NC(=O)C(NC(=O)C(NC(=O)CC(O)CCC(C)CC)Cc1ccccc1)CCCN)C(C)C)C(C)CC)Cc2ccccc2)Cc3ccccc3)Cc4ccccc4)CC(C)C)CN)Cc5ccccc5)CCCN)C(C)C)C(C)CC)Cc6ccccc6)Cc7ccccc7)Cc8ccccc8	nonribosomal peptide	both methods
GCA_000258535.2_ASM25853v2_genomic.fna	CP003422.2 Paenibacillus mucilaginosus K02, complete genome	5201375	5256467	NC([*])C(=O)CC(O)NC([*])C(=O)NC([*])C(=O)O	5218634	5247619	O=C(O)C(NC(=O)C(NC(=O)CC(O)C(NC(=O)CC(O)CCCCCCCCCC(C)C)Cc1ccccc1)Cc2ccccc2)Cc3ccc(O)cc3	nonribosomal peptide|type 1 polyketide	both methods
GCA_000258535.2_ASM25853v2_genomic.fna	CP003422.2 Paenibacillus mucilaginosus K02, complete genome	5438678	5516012	NC([*])C(=O)NC(CS)C(=O)NC(C(C)CC)C(=O)NC(Cc1ccccc1)C(=O)NC([*])C(=O)NC([*])C(=O)NC([*])C(=O)NC(CS)C(=O)NC([*])C(=O)O	5458290	5504987	O=C(O)C(NC(=O)C(NC(=O)C(NC(=O)C(NC(=O)C(NC(=O)C(NC(=O)C(NC(=O)C(NC(=O)C(NC(=O)CC(O)CCCCCCCCCC(C)C)CN)CS)C(C)CC)Cc1ccccc1)CN)Cc2ccccc2)CN)CS)CCCN	nonribosomal peptide	both methods
GCA_000258535.2_ASM25853v2_genomic.fna	CP003422.2 Paenibacillus mucilaginosus K02, complete genome	5542347	5632628	NC(Cc1ccccc1)C(=O)NC(CCN)C(=O)NC(C(C)CC)C(=O)NC(CO)C(=O)NC([*])C(=O)NC(CO)C(=O)NC(CO)C(=O)NC(CCN)C(=O)NC([*])C(=O)NC(CO)C(=O)NC(C(C)C)C(=O)NC(C(C)CC)C(=O)NC(CCN)C(=O)O	5560451	5619431	O=C(O)C(NC(=O)C(NC(=O)C(NC(=O)C(NC(=O)C(NC(=O)C(NC(=O)C(NC(=O)C(NC(=O)C(NC(=O)C(NC(=O)C(NC(=O)C(NC(=O)C(NC(=O)CC(O)CCC(C)CC)Cc1ccccc1)CCN)C(C)CC)CO)Cc2ccccc2)CO)CO)CCN)Cc3ccccc3)CO)C(C)C)C(C)CC)CCN	nonribosomal peptide	both methods
GCA_000258535.2_ASM25853v2_genomic.fna	CP003422.2 Paenibacillus mucilaginosus K02, complete genome	5645904	5712973	NC([*])C(=O)NC([*])C(=O)NC([*])C(=O)NC([*])C(=O)C=CNC([*])C(=O)O	5665153	5704212	O=C1NC(C(=O)OCC(NC(=O)C(NC(=O)CCCCCCCCC)CO)C(=O)NC(C(=O)N2CCCC2(C(=O)C1))CO)CCCCN	nonribosomal peptide|type 1 polyketide	both methods
GCA_000259365.1_ASM25936v1_genomic.fna	CP003492.1 Bacillus sp. JS, complete genome	354731	417375	NC(CCC(=O)O)C(=O)NC(CC(C)C)C(=O)NC(CC(C)C)C(=O)NC(C(C)C)C(=O)NC(CC(=O)O)C(=O)NC(CC(C)C)C(=O)NC(CC(C)C)C(=O)O	371007	410210	O=C(O)CCC(NC(=O)CC(O)CCCCCCCCCC(C)C)C(=O)NC(C(=O)NC(C(=O)NC(C(=O)NC(C(=O)NC(C(=O)NCCC(C)C)CC(C)C)CC(=O)O)C(C)C)CC(C)C)CC(C)C	nonribosomal peptide	both methods
GCA_000259365.1_ASM25936v1_genomic.fna	CP003492.1 Bacillus sp. JS, complete genome	734034	814643	NC(CC(=O)N)C(=O)NC(CC(=O)N)C(=O)CC(O)NC(CCC(=O)O)C(=O)CC(O)CC(=O)CC(O)CC(=O)C(=O)O	753290	807277	O=C(O)CCC1NC(=O)CC(O)C(NC(=O)C(NC(=O)CC(OC(=O)CC(=O)CC(O)CC1(O))CCC(C)CC)CC(=O)N)CC(=O)N	nonribosomal peptide|type 1 polyketide	both methods
GCA_000259365.1_ASM25936v1_genomic.fna	CP003492.1 Bacillus sp. JS, complete genome	1812836	1927531	NCC(=O)C=CCC(O)C=CCC(=O)CC(O)C=CCC(O)CC(=O)NC([*])C(=O)C=CC=CCC(=O)CC(=O)C(=O)O	1830979	1907531	O=C1NC(C=CC=CC(O)C(C(=O)NCC=CC(O)CC=CC(C)=CC(O)CC=C(C(O)C1)C)C)C	nonribosomal peptide|type 1 polyketide	both methods
GCA_000259365.1_ASM25936v1_genomic.fna	CP003492.1 Bacillus sp. JS, complete genome	1987590	2070087	NC(CCC(=O)O)C(=O)NC(CCCN)C(=O)NC(Cc1ccc(O)cc1)C(=O)NC(C(O)C)C(=O)NC(CCC(=O)O)C(=O)NC(C(C)C)C(=O)N1C(CCC1)C(=O)NC(CCC(=O)O)C(=O)NC(Cc1ccc(O)cc1)C(=O)NC(C(C)CC)C(=O)O	2005661	2059825	O=C(O)CCC1NC(=O)CC(OC(=O)C(NC(=O)C(NC(=O)C(NC(=O)C3N(C(=O)C(NC(=O)C(NC(=O)C(NC(=O)C(NC(=O)C(NC1(=O))CCCN)Cc2ccc(O)cc2)C(O)C)CCC(=O)O)C(C)C)CCC3)CCC(=O)O)Cc4ccc(O)cc4)C(C)CC)CCCCCCCCCCCCC	nonribosomal peptide	both methods
GCA_000259365.1_ASM25936v1_genomic.fna	CP003492.1 Bacillus sp. JS, complete genome	3125210	3174952	NCC(=O)NC(C(O)C)C(=O)O	3143017	3156177	O=C(O)C(NC(=O)CNC(=O)c1cccc(O)c1(O))C(O)C	nonribosomal peptide	both methods
GCA_000260925.1_ASM26092v1_genomic.fna	CP003415.1 Pectobacterium parmentieri strain SCC3193 chromosome, complete genome	4148547	4197115	NC([*])C(=O)NC(CO)C(=O)O	4168547	4182340	O=C(O)C(NC(=O)C(N)CCCN)CO	nonribosomal peptide	both methods
GCA_000260965.1_ASM26096v1_genomic.fna	CP003380.1 Methylophaga frappieri strain JAM7, complete genome	365620	423024	NC(CS)C(=O)NC(CS)C(=O)NC(CS)C(=O)NC(CS)C(=O)O	373403	422478	C1=NC(C4=NC(C3=NC(C2=NC1CS2)CS3)CS4)CS	nonribosomal peptide	both methods
GCA_000261345.2_ASM26134v2_genomic.fna	CP013738.1 Streptomyces globisporus C-1027, complete genome	286741	383233	NC(CCCN)C(=O)NC(C(O)C)C(=O)NC(CCCN)C(=O)NC([*])C(=O)NC(C(O)C)C(=O)O	304685	325424	O=C(O)C(NC(=O)C(NC(=O)c1cccc(O)c1(O))CCCNC(=N)N)C(O)C	nonribosomal peptide	both methods
GCA_000261345.2_ASM26134v2_genomic.fna	CP013738.1 Streptomyces globisporus C-1027, complete genome	286741	383233	NC(CCCN)C(=O)NC(C(O)C)C(=O)NC(CCCN)C(=O)NC([*])C(=O)NC(C(O)C)C(=O)O	353121	364083	O=C(O)C(NC(=O)C(NC(=O)C(N)CCCN)C(O)C)CCCN(O)C(=O)C	nonribosomal peptide	both methods
GCA_000261345.2_ASM26134v2_genomic.fna	CP013738.1 Streptomyces globisporus C-1027, complete genome	384282	450220	NC([*])C(=O)NC(CC(C)C)C(=O)NC([*])C(=O)O	420993	431409	O=C(O)C(NC(=O)C(NC(=O)C(NC(=O)c1cccc(O)c1(O))CCCCN)CCCNC(=N)N)CCCN	nonribosomal peptide	both methods
GCA_000261345.2_ASM26134v2_genomic.fna	CP013738.1 Streptomyces globisporus C-1027, complete genome	3335799	3400008	NC([*])C(=O)NC(CO)C(=O)NCC(=O)O	3357182	3401312	O=C(NCCO)CNC(=O)C(N)Cc1ccccc1	nonribosomal peptide	both methods
GCA_000261345.2_ASM26134v2_genomic.fna	CP013738.1 Streptomyces globisporus C-1027, complete genome	5169454	5222476	CC(=O)NC(C(O)C)C(=O)O	5179323	5210657	N.O=C(C)NC(C(=O)O)C(O)C	nonribosomal peptide|type 1 polyketide	both methods
GCA_000261345.2_ASM26134v2_genomic.fna	CP013738.1 Streptomyces globisporus C-1027, complete genome	7040957	7089202	C([*])C(-O)NC(CCCN)C(=O)O	7057833	7070005	O=C(O)C(NC(=O)CC)CCCN	nonribosomal peptide|type 1 polyketide	both methods
GCA_000261345.2_ASM26134v2_genomic.fna	CP013738.1 Streptomyces globisporus C-1027, complete genome	7483758	7536082	CC(O)NC([*])C(=O)O	7503758	7519964	O=C(O)C(NC(=O)CC(O)CCCCCCCCC)CO	nonribosomal peptide|type 1 polyketide	both methods
GCA_000262305.1_ASM26230v1_genomic.fna	CP001560.1 Shimwellia blattae DSM 4481 = NBRC 105725, complete genome	1419405	1472568	NC(CO)C(=O)O	1439405	1458505	O=C(O)C(NC(=O)c1cccc(O)c1(O))CO	nonribosomal peptide	both methods
GCA_000262325.2_ASM26232v2_genomic.fna	CP003041.1 Pseudomonas fluorescens A506, complete genome	3048617	3084920	Oc1c(O)cccc1C(=O)O	3068110	3080850	O=C(O)C(NC(=O)c1cccc(O)c1(O))C(O)C	nonribosomal peptide	both methods
GCA_000262325.2_ASM26232v2_genomic.fna	CP003041.1 Pseudomonas fluorescens A506, complete genome	3435771	3498738	NC(CO)C(=O)NC([*])C(=O)NCC(=O)NC([*])C(=O)NC([*])C(=O)NC([*])C(=O)NC(CO)C(=O)O	3447020	3483181	O=C1NC(C(=O)NC(C(=O)NC(C(=O)NC(C(=O)OCC(N)C(=O)NC(C(=O)NC1)CCCCN)CO)CCCNO)CCCCN)CCCNO	nonribosomal peptide	both methods
GCA_000262325.2_ASM26232v2_genomic.fna	CP003041.1 Pseudomonas fluorescens A506, complete genome	4070498	4123395	NC(CCC(=O)O)C(=O)NC([*])C(=O)NC([*])C(=O)O	4079527	4115508	O=C(O)CCC(NC(=O)CC(O)C)C(=O)NC(C(=O)NC(C(=O)O)CCN)CCCNC(=N)N	nonribosomal peptide	both methods
GCA_000263215.1_ASM26321v1_genomic.fna	CP003312.1 Cronobacter sakazakii ES15, complete genome	2987605	3031574	NC(CO)C(=O)O	3004201	3016243	O=C(O)C(N)CO	nonribosomal peptide	both methods
GCA_000263795.2_Hint_PBC_genomic.fna	CP017311.1 Hydrogenophaga sp. PBC, complete genome	1550329	1672228	C(C)C(O)CCCC(=O)CCC=CCCNCC(=O)CC(O)NCC(=O)N1C(CCC1)C(=O)CC(=O)NCC(=O)O	1583704	1652228	N.O=C1NCC(=O)C(C(O)CC=C(C(O)C(C(=O)N2CCCC2(C(=O)CC(=O)NCCCCC(C(=O)NCCC1)C))C)C)C	nonribosomal peptide|type 1 polyketide	both methods
GCA_000264455.2_ASM26445v2_genomic.fna	CP003236.1 Tistrella mobilis KA081020-065, complete genome	643780	692127	NC(CO)C(=O)O	663780	670077	O=C(O)C(Cl)Cl.O=C(O)C(N)CO	nonribosomal peptide	both methods
GCA_000264455.2_ASM26445v2_genomic.fna	CP003237.2 Tistrella mobilis KA081020-065 plasmid pTM1, complete sequence	656764	692456	NC(C(C)C)C(=O)NC(CO)C(=O)CC(O)C(=O)O	676764	692412	O=C(O)C(NC(=O)C(N)C(C)C)CO	nonribosomal peptide	both methods
GCA_000264455.2_ASM26445v2_genomic.fna	CP003238.1 Tistrella mobilis KA081020-065 plasmid pTM2, complete sequence	328428	427744	NC(CC(C)C)C(=O)NC(CO)C(=O)NC([*])C(=O)NC([*])C(=O)NC(CC(=O)O)C(=O)NC(CC(=O)N)C(=O)NC(CCC(=O)O)C(=O)O	337425	381584	O=C(O)CC1NC(=O)C(NC(=O)C(NC(=O)C(NC(=O)C(N)CCCCN)C(O)C)COC(=O)C(NC(=O)C(NC1(=O))CC(=O)N)CCCCN)CCCCN	nonribosomal peptide	both methods
GCA_000264455.2_ASM26445v2_genomic.fna	CP003239.1 Tistrella mobilis KA081020-065 plasmid pTM3, complete sequence	654940	749400	NC(CCC(=O)N)C(=O)NC(CCC(=O)N)C(=O)N1C(CCC1)C(=O)NC(CC(C)C)C(=O)NC(C(O)C)C(=O)NC(C(C)CC)C(=O)NC(CC(C)C)C(=O)N1C(CCC1)C(=O)NC(Cc1ccc(O)cc1)C(=O)O	655169	729400	O=C1NC(C(=O)N4CCCC4(C(=O)N(C)C(C(=O)OCC(NC(=O)C(N)CO)C(=O)OC(C(=O)N2CCCC2(C(=O)N(C)C(C(=O)NC(C(=O)NC(C(=O)OC1C(C)C)C(C)CC)C(O)C)CC(C)C))C(C)C)Cc3ccccc3))CC(C)C.C	nonribosomal peptide	both methods
GCA_000265295.1_ASM26529v1_genomic.fna	CP003333.1 Sulfurospirillum barnesii SES-3, complete genome	698974	745580	NC(Cc1ccc(O)cc1)C(=O)NC([*])C(=O)C=CC(=O)O	718974	731788	O=C(O)C(NC(=O)C(NC(=O)CC(O)CCCCCCC)Cc1ccccc1)CN	nonribosomal peptide	both methods
GCA_000266905.1_ASM26690v1_genomic.fna	CP003053.1 Mycobacterium chubuense NBB4, complete genome	213644	270486	CC(O)CCC(=O)O	233442	250925	O=C(O)CCCC(O)CCCCCCCCC	nonribosomal peptide|type 1 polyketide	both methods
GCA_000266905.1_ASM26690v1_genomic.fna	CP003053.1 Mycobacterium chubuense NBB4, complete genome	2838980	2905048	C(C)=CC(C)C(O)C(C)=CC(C)=CCC(=O)C(=O)O	2854719	2892136	O=C(O)C(C(O)C(=CCCCCCCCCC)C)C	nonribosomal peptide|type 1 polyketide	both methods
GCA_000266905.1_ASM26690v1_genomic.fna	CP003053.1 Mycobacterium chubuense NBB4, complete genome	3659237	3730463	NC([*])C(=O)NC(C(O)C)C(=O)NC(C)C(=O)NC(Cc1ccccc1)C(=O)NC([*])C(=O)NC(C(O)C)C(=O)NC([*])C(=O)NC(C(O)C)C(=O)O	3679237	3721081	O=C(NC1C(=O)NC(C(=O)NC(C(=O)NC(C(=O)NC(C(=O)NC(C(=O)NC(C(=O)N(C)C(C(=O)OC1(C))C(O)C)C(O)C)Cc2ccccc2)C(O)C)Cc3ccccc3)C(O)C)Cc4ccccc4)CCc5cccc(C=CC)c5	nonribosomal peptide	both methods
GCA_000266905.1_ASM26690v1_genomic.fna	CP003053.1 Mycobacterium chubuense NBB4, complete genome	5216613	5262085	C(C)C(=O)C(=O)O	5236613	5244052	O=C(O)C(C(=O)CCCCCCCCC)C	nonribosomal peptide|type 1 polyketide	both methods
GCA_000269985.1_ASM26998v1_genomic.fna	AP010968.1 Kitasatospora setae KM-6054 DNA, complete genome	6478225	6565765	NC(CC(=O)N)C(=O)NCC(=O)NC(CC(C)C)C(=O)NC([*])C(=O)NC(C(O)C)C(=O)NC(C(C)C)C(=O)O	6497302	6536453	O=C(N)CC(NC(=O)C(NC(=O)C(NC(=O)CCCCCCCCC)CCCCN)CCCCN)C(=O)NCC(=O)NC1C(=O)NC(C(=O)OC1(C))Cc2ccccc2	nonribosomal peptide	both methods
GCA_000269985.1_ASM26998v1_genomic.fna	AP010968.1 Kitasatospora setae KM-6054 DNA, complete genome	7294632	7408183	CC(=O)C(C)=CC([*])C(-O)CC(=O)CC(O)C(=O)O	7351590	7396785	O=C1OC(CC=C(C(=O)C(C(=O)C1)C)C)CC(=O)CCCCCCCCC	nonribosomal peptide|type 1 polyketide	both methods
GCA_000269985.1_ASM26998v1_genomic.fna	AP010968.1 Kitasatospora setae KM-6054 DNA, complete genome	7944923	8060556	C=CCC(=O)CC(O)CC(O)C=CC(C)=CCC(=O)C(=O)O	7962448	8049364	O=C1OC(CC(O)CC(=O)CC(=O)CC=C(C(=O)C1)C)CC(=O)C(=CC=CCNC(=O)CC(=O)CC(=O)C(C(O)CC(=O)CC(O)C(N)Cc2ccccc2)C)C	nonribosomal peptide|type 1 polyketide	both methods
GCA_000269985.1_ASM26998v1_genomic.fna	AP010968.1 Kitasatospora setae KM-6054 DNA, complete genome	8320356	8418605	C(C)C(=O)C(C)C(O)CC(O)C(C)C(=O)C(C)C(O)C(CC)C(O)C=CC([*])C(-O)C(C)CC([*])C(-O)C(C)=CC(C)=CC(=O)O	8326176	8406059	O=C(O)C1NC(=O)C(=CC=CC(OC)C(O)C(C(O)C(CC(=CC(C(=O)CC(O)C(C(O)C(C(=O)C(=CC(C(O)C1(C))C)C)C)C)C)C)C)C)C	nonribosomal peptide|type 1 polyketide	both methods
GCA_000269985.1_ASM26998v1_genomic.fna	AP010968.1 Kitasatospora setae KM-6054 DNA, complete genome	8587121	8649626	NC(C(C)CC)C(=O)NC(CCC(=O)N)C(=O)NC(C(C)CC)C(=O)NC(CCC(=O)N)C(=O)NC(C(C)CC)C(=O)NC(Cc1ccccc1)C(=O)O	8607121	8635763	O=CC(NC(=O)C(NC(=O)C(NC(=O)C(NC(=O)C(NC(=O)C(NC(=O)c1cccc(O)c1(O))c2ccc(O)cc2)CO)c3ccc(O)cc3)CO)c4ccc(O)cc4)Cc6c[nH]c5ccccc56	nonribosomal peptide	both methods
GCA_000270245.1_ASM27024v1_genomic.fna	AP012204.1 Microlunatus phosphovorus NM-1 DNA, complete genome	255916	312098	NC([*])C(=O)CC(=O)NC([*])C(=O)NC([*])C(=O)O	247909	292098	O=C(O)C(NC(=O)C(NC(=O)CC(=O)C(N)CO)CC(C)C)CC(C)C	nonribosomal peptide|type 1 polyketide	both methods
GCA_000270245.1_ASM27024v1_genomic.fna	AP012204.1 Microlunatus phosphovorus NM-1 DNA, complete genome	2895305	2982539	NC([*])C(=O)NC(CO)C(=O)O	2954705	2975017	O=C(O)C(NC(=O)c1ccccc1(O))CO	nonribosomal peptide	both methods
GCA_000270285.1_ASM27028v1_genomic.fna	AP012211.1 Eggerthella sp. YY7918 DNA, complete genome	11803	74594	NC(CS)C(=O)NC(CS)C(=O)NC(CS)C(=O)O	28658	57243	O=C(O)C4(N=C(C3N=C(C2N=C(c1ccccc1(O))SC2)SC3)SC4)(C)	nonribosomal peptide	both methods
GCA_000270285.1_ASM27028v1_genomic.fna	AP012211.1 Eggerthella sp. YY7918 DNA, complete genome	3021133	3071555	NC(CS)C(=O)NC(CS)C(=O)O	3031968	3055750	O=C(O)C3(N=C(C2N=C(c1ccccc1(O))SC2)SC3)(C)	nonribosomal peptide	both methods
GCA_000270465.1_ASM27046v1_genomic.fna	FR870271.1 Staphylococcus lugdunensis N920143 complete genome	36308	91572	NC(C(C)C)C(=O)NC([*])C(=O)O	64676	72481	O=CC(N)C(C)CC	nonribosomal peptide	both methods
GCA_000270465.1_ASM27046v1_genomic.fna	FR870271.1 Staphylococcus lugdunensis N920143 complete genome	836242	898319	NC(C(C)C)C(=O)NC([*])C(=O)NC(C(C)C)C(=O)NC(C(C)C)C(=O)NC(CS)C(=O)O	856039	879325	O=CC(NC(=O)C(NC(=O)C(NC(=O)C(NC(=O)C(N)C(C)C)C(C)C)C(C)C)CS)C(C)C	nonribosomal peptide	both methods
GCA_000270465.1_ASM27046v1_genomic.fna	FR870271.1 Staphylococcus lugdunensis N920143 complete genome	2009027	2071056	NC(CS)C(=O)O	2021676	2051056	O=C(O)C2N=C(c1ccccc1(O))SC2.C	nonribosomal peptide	both methods
GCA_000271325.1_ASM27132v1_genomic.fna	AP012157.1 Solibacillus silvestris StLB046 DNA, complete genome	1010961	1059804	NCC(=O)NC(C(O)C)C(=O)O	1025363	1039804	O=C(O)C(NC(=O)CNC(=O)c1cccc(O)c1(O))C(O)C	nonribosomal peptide	both methods
GCA_000271665.2_ASM27166v2_genomic.fna	CP010978.1 Pelosinus fermentans JBW45, complete genome	41148	135319	C=CC=CC=CC=CC=CCC(O)CC(=O)NC(CS)C(=O)O	60897	125226	O=C(O)C(NC(=O)CC(O)C=CC=CC=CC=CCC(=O)C=CC=CC=CC)CS	nonribosomal peptide|type 1 polyketide	both methods
GCA_000271665.2_ASM27166v2_genomic.fna	CP010978.1 Pelosinus fermentans JBW45, complete genome	369137	416149	C([*])C(-O)NC(CCCN)C(=O)O	386314	396688	O=C(O)C(NC(=O)CC)CCCN	nonribosomal peptide|type 1 polyketide	both methods
GCA_000271665.2_ASM27166v2_genomic.fna	CP010978.1 Pelosinus fermentans JBW45, complete genome	994100	1087019	NCC(=O)C=CCC(=O)CC(=O)NCC(=O)CC(=O)NCC(=O)C=CCC(=O)C=CCC(=O)C(=O)O	1013434	1068779	[H]C(=O)NCC=CC(=O)CC=CC(=O)NCC(=O)NCC=CC(=O)CC=CC=O	nonribosomal peptide|type 1 polyketide	both methods
GCA_000271665.2_ASM27166v2_genomic.fna	CP010978.1 Pelosinus fermentans JBW45, complete genome	1944043	1991452	NCC(=O)NC(C(O)C)C(=O)O	1952038	1975968	O=C(O)C(NC(=O)CNC(=O)c1cccc(O)c1(O))C(O)C	nonribosomal peptide	both methods
GCA_000271665.2_ASM27166v2_genomic.fna	CP010978.1 Pelosinus fermentans JBW45, complete genome	4001116	4061780	NC(CS)C(=O)NC(CS)C(=O)NC(CS)C(=O)O	4019327	4042389	O=C(O)C2N=C(C1N=C(CC(=O)C(NC(=O)C(N)CS)C)SC1)SC2.C	nonribosomal peptide|type 1 polyketide	both methods
GCA_000271665.2_ASM27166v2_genomic.fna	CP010978.1 Pelosinus fermentans JBW45, complete genome	4809045	4873683	CC(=O)C=CC(=O)O	4827700	4853683	O=C(O)CC(C=CC=CC)=CC(=O)O	type 1 polyketide	both methods
GCA_000271665.2_ASM27166v2_genomic.fna	CP010978.1 Pelosinus fermentans JBW45, complete genome	5178767	5277077	C([*])C(-O)NC(C(C)CC)C(=O)NC(CCC(=O)O)C(=O)NC(C(C)CC)C(=O)NC(CC(C)C)C(=O)NC(CO)C(=O)NC(CC(C)C)C(=O)NC([*])C(=O)NC(C(C)CC)C(=O)NC([*])C(=O)NC(CC(C)C)C(=O)O	5210198	5262374	O=CC(NC(=O)C(NC(=O)C(NC(=O)C(NC(=O)C(NC(=O)C(NC(=O)C(NC(=O)C(NC(=O)C(NC(=O)C(NC(=O)C(C(O)CCCCC)C)C(C)CC)CCC(=O)N)C(C)CC)CC(C)C)CO)CC(C)C)CCC(=O)O)C(C)CC)Cc1ccccc1)CC(C)C	nonribosomal peptide|type 1 polyketide	both methods
GCA_000276825.1_ASM27682v1_genomic.fna	CP003324.1 Mycobacterium intracellulare MOTT-64, complete genome	1116315	1158715	NC(C(O)C)C(=O)O	1136148	1139430	O=C(O)C(N)C(O)C	nonribosomal peptide	both methods
GCA_000276825.1_ASM27682v1_genomic.fna	CP003324.1 Mycobacterium intracellulare MOTT-64, complete genome	1625951	1683734	CC(O)CCC(=O)O	1645197	1664030	O=C(O)CCCC(O)CCCCCCCCC	nonribosomal peptide|type 1 polyketide	both methods
GCA_000276825.1_ASM27682v1_genomic.fna	CP003324.1 Mycobacterium intracellulare MOTT-64, complete genome	1913330	1985408	NC([*])C(=O)C(C)C(O)NC(CCCCN)C(=O)NC([*])C(=O)NC(CCCCN)C(=O)O	1944443	1965844	O=C(O)C(C(O)C2N=C(C(NC(=O)C(NC(=O)C(NC(=O)c1ccccc1(O))CCCCN)CCCCN)CCCCN)SC2)C	nonribosomal peptide|type 1 polyketide	both methods
GCA_000276825.1_ASM27682v1_genomic.fna	CP003324.1 Mycobacterium intracellulare MOTT-64, complete genome	2313255	2381929	C(C)CNC(Cc1ccccc1)C(=O)NC(C(O)C)C(=O)NC([*])C(=O)NC(Cc1ccccc1)C(=O)NC(C)C(=O)O	2332502	2371167	O=C(NC1C(=O)NC(C(=O)N(C)C(C(=O)NC(C(=O)NC(C(=O)OC1(C))C(O)C)C(O)C)Cc3c[nH]c2ccccc23)C(O)C)CCCCCCCCC	nonribosomal peptide	both methods
GCA_000276825.1_ASM27682v1_genomic.fna	CP003324.1 Mycobacterium intracellulare MOTT-64, complete genome	2418886	2470057	C(C)CCCC(=O)O	2437975	2457036	O=C(O)CCCC	type 1 polyketide	both methods
GCA_000276825.1_ASM27682v1_genomic.fna	CP003324.1 Mycobacterium intracellulare MOTT-64, complete genome	2878163	2948753	NC(Cc1ccccc1)C(=O)NC([*])C(=O)NC(C)C(=O)NC(Cc1ccccc1)C(=O)NC(C)C(=O)NC([*])C(=O)NC(C)C(=O)NC(Cc1ccccc1)C(=O)O	2896010	2935766	O=C(N)C(NC(=O)C(NC(=O)C(NC(=O)C(NC(=O)C(NC(=O)C(NC(=O)C(Cc2c[nH]c1ccccc12)N(C(=O)C(NC(=O)CCc3cccc(C=CC)c3)C(O)C)C)C(O)C)Cc4ccccc4)C(O)C)C(O)C)C(O)C)Cc5ccccc5	nonribosomal peptide	both methods
GCA_000276825.1_ASM27682v1_genomic.fna	CP003324.1 Mycobacterium intracellulare MOTT-64, complete genome	3158077	3216360	C(C)CCCCC(=O)C(=O)O	3178077	3204876	O=P(O)(O)O.O=C(O)CCC(CC)C	type 1 polyketide	both methods
GCA_000276825.1_ASM27682v1_genomic.fna	CP003324.1 Mycobacterium intracellulare MOTT-64, complete genome	3307264	3411025	NC(Cc1ccccc1)C(=O)NC(C(O)C)C(=O)NC(C)C(=O)NC(C)C(=O)NC(C)C(=O)NC(C(O)C)C(=O)NC(C(O)C)C(=O)NC(C(O)C)C(=O)NC([*])C(=O)NC(C(O)C)C(=O)NC(C)C(=O)O	3340378	3392110	O=CC(NC(=O)C(NC(=O)C(NC(=O)C(NC(=O)C(NC(=O)C(NC(=O)C(NC(=O)C(NC(=O)C(NC(=O)C(NC(=O)C(NC(=O)CCc1cccc(C=CC)c1)C(O)C)C(O)C)C)C)C(O)C)C(O)C)C(O)C)C(O)C)C(O)C)C(O)C)C(O)C	nonribosomal peptide	both methods
GCA_000276825.1_ASM27682v1_genomic.fna	CP003324.1 Mycobacterium intracellulare MOTT-64, complete genome	3424131	3473021	NC(Cc1ccccc1)C(=O)NC(C(O)C)C(=O)O	3440345	3453568	O=C(O)C(NC(=O)C(NC(=O)CCc1cccc(C=CC)c1)Cc2ccccc2)C(O)C	nonribosomal peptide	both methods
GCA_000277125.1_ASM27712v1_genomic.fna	CP003322.1 Mycobacterium intracellulare ATCC 13950, complete genome	1107424	1149925	NC(C(O)C)C(=O)O	1127363	1130645	O=C(O)C(N)C(O)C	nonribosomal peptide	both methods
GCA_000277125.1_ASM27712v1_genomic.fna	CP003322.1 Mycobacterium intracellulare ATCC 13950, complete genome	1874701	1932483	CC(O)CCC(=O)O	1893946	1912779	O=C(O)CCCC(O)CCCCCCCCC	nonribosomal peptide|type 1 polyketide	both methods
GCA_000277125.1_ASM27712v1_genomic.fna	CP003322.1 Mycobacterium intracellulare ATCC 13950, complete genome	2039254	2111231	NC([*])C(=O)C(C)C(O)NC(CCCCN)C(=O)NC([*])C(=O)NC(CCCCN)C(=O)O	2070335	2091736	O=C(O)C(NC(=O)C(NC(=O)C2N=C(C(C(O)C(NC(=O)c1ccccc1(O))CCCCN)C)SC2)CCCCN)CCCCN	nonribosomal peptide|type 1 polyketide	both methods
GCA_000277125.1_ASM27712v1_genomic.fna	CP003322.1 Mycobacterium intracellulare ATCC 13950, complete genome	2437720	2507113	C(C)CNC(Cc1ccccc1)C(=O)NC(C(O)C)C(=O)NC([*])C(=O)NC(Cc1ccccc1)C(=O)NC(C)C(=O)O	2457687	2496352	O=C(NC(C(=O)NC(C(=O)N(C)C(C(=O)NC1C(=O)NC(C(=O)OC1(C))C(O)C)Cc3c[nH]c2ccccc23)C(O)C)C(O)C)CCCCCCCCC	nonribosomal peptide	both methods
GCA_000277125.1_ASM27712v1_genomic.fna	CP003322.1 Mycobacterium intracellulare ATCC 13950, complete genome	2540356	2591467	C(C)CCCC(=O)O	2559390	2578445	O=C(O)CCCC	type 1 polyketide	both methods
GCA_000277125.1_ASM27712v1_genomic.fna	CP003322.1 Mycobacterium intracellulare ATCC 13950, complete genome	2997122	3067842	NC(Cc1ccccc1)C(=O)NC([*])C(=O)NC(C)C(=O)NC(Cc1ccccc1)C(=O)NC(C)C(=O)NC([*])C(=O)NC(C)C(=O)NC(Cc1ccccc1)C(=O)O	3014813	3054600	O=C(N)C(NC(=O)C(NC(=O)C(NC(=O)C(NC(=O)C(NC(=O)C(NC(=O)C(Cc2c[nH]c1ccccc12)N(C(=O)C(NC(=O)CCc3cccc(C=CC)c3)C(O)C)C)C(O)C)Cc4ccccc4)C(O)C)C(O)C)C(O)C)Cc5ccccc5	nonribosomal peptide	both methods
GCA_000277125.1_ASM27712v1_genomic.fna	CP003322.1 Mycobacterium intracellulare ATCC 13950, complete genome	3082074	3140357	C(C)CCCCC(=O)C(=O)O	3102074	3128924	O=P(O)(O)O.O=C(O)C(CCCC)C	type 1 polyketide	both methods
GCA_000277125.1_ASM27712v1_genomic.fna	CP003322.1 Mycobacterium intracellulare ATCC 13950, complete genome	3231340	3336131	NC(Cc1ccccc1)C(=O)NC(C(O)C)C(=O)NC(C)C(=O)NC(C)C(=O)NC(C)C(=O)NC(C(O)C)C(=O)NC(C(O)C)C(=O)NC(C(O)C)C(=O)NC([*])C(=O)NC(C(O)C)C(=O)NC(C)C(=O)O	3264439	3316183	O=CC(NC(=O)C(NC(=O)C(NC(=O)C(NC(=O)C(NC(=O)C(NC(=O)C(NC(=O)C(NC(=O)C(NC(=O)C(NC(=O)C(NC(=O)CCc1cccc(C=CC)c1)C(O)C)C(O)C)C)C)C(O)C)C(O)C)C(O)C)C(O)C)C(O)C)C(O)C)C(O)C	nonribosomal peptide	both methods
GCA_000277125.1_ASM27712v1_genomic.fna	CP003322.1 Mycobacterium intracellulare ATCC 13950, complete genome	3348161	3396940	NC(Cc1ccccc1)C(=O)NC(C(O)C)C(=O)O	3364370	3377502	O=C(O)C(NC(=O)C(NC(=O)CCc1cccc(C=CC)c1)Cc2ccccc2)C(O)C	nonribosomal peptide	both methods
GCA_000277715.1_ASM27771v1_genomic.fna	CP002734.1 Pseudopropionibacterium propionicum F0230a chromosome, complete genome	1082075	1172837	CC(=O)C=CCC(=O)CC(=O)CC(=O)CC(=O)C=CC=CCC(=O)CC(=O)C(=O)O	1101809	1169126	O=C(O)CC(=O)CC(=O)CC(=O)CC(=O)C=CC=CC=C(C)CC(=O)CC(=O)CC(=O)C=CCC(=O)CC(=O)C	nonribosomal peptide|type 1 polyketide	both methods
GCA_000277715.1_ASM27771v1_genomic.fna	CP002734.1 Pseudopropionibacterium propionicum F0230a chromosome, complete genome	3017080	3089583	NC(CS)C(=O)NC(CS)C(=O)NC(CS)C(=O)O	3037080	3087740	O=C(O)C5N=C(C4N=C(C3N=C(C2N=C(c1ccccc1(O))SC2)SC3)SC4)SC5	nonribosomal peptide	both methods
GCA_000279165.1_ASM27916v1_genomic.fna	CP003725.1 Pseudomonas stutzeri DSM 10701, complete genome	2117652	2170090	NC([*])C(=O)NC([*])C(=O)O	2137652	2151259	O=C(O)C(NC(=O)C(NC(=O)c1cccc(O)c1(O))CCCCN)CC(C)C	nonribosomal peptide	both methods
GCA_000280495.2_ASM28049v2_genomic.fna	CP018016.1 Kosakonia radicincitans DSM 16656, complete genome	4068507	4120772	NC(CO)C(=O)O	4087645	4115224	O=C(O)C(NC(=O)c1cccc(O)c1(O))CO	nonribosomal peptide	both methods
GCA_000280925.3_ASM28092v3_genomic.fna	CP012109.1 Myxococcus hansupus strain mixupus, complete genome	2771593	2900385	NC(C)C(=O)C(C)CC([*])C(-O)C([*])C(-O)C=CC(C)=CC(C)=CCC(=O)CC(O)NC([*])C(=O)CC(O)NC(Cc1ccc(O)cc1)C(=O)NC(CCC(=O)N)C(=O)NC(C(C)C)C(=O)NC(CCC(=O)N)C(=O)NC(C)C(=O)NC(C)C(=O)NC(CCC(=O)N)C(=O)O	2791374	2892594	OC1OC(C)C(OC)C(N)C1.O=CCNC(=O)C(=CCC(=O)C(CC(NC(=O)CC(O)C(NC(=O)C(NC(=O)C(NC(=O)C(NC(=O)C(NC(=O)C(NC(=O)C(NC(=O)CC(O)C(=CC(=CC=CC(C(O)C(=CCNC(=O)CCCCC)C)C)C)C)Cc1ccccc1)CCCNC(=N)N)C(C)C)CCCNC(=N)N)C)C)CC(=O)O)C)C)C	nonribosomal peptide|type 1 polyketide	both methods
GCA_000280925.3_ASM28092v3_genomic.fna	CP012109.1 Myxococcus hansupus strain mixupus, complete genome	3002655	3075144	CC(=O)NC([*])C(=O)NCC(=O)NC(C(O)C)C(=O)NC(CC(=O)N)C(=O)NC(Cc1ccccc1)C(=O)NC(CCCN)C(=O)NC(CCCN)C(=O)O	3022151	3055411	N.O=C(O)C(NC(=O)CNC(=O)C(NC(=O)CC(=O)C(NC(=O)C(NC(=O)C(NC(=O)C(NC(=O)CCCCC)C(O)C)CC(=O)N)Cc1ccccc1)CCCN)CCCNC(=N)N)CCCN	nonribosomal peptide|type 1 polyketide	both methods
GCA_000280925.3_ASM28092v3_genomic.fna	CP012109.1 Myxococcus hansupus strain mixupus, complete genome	3131737	3215521	NC(C(O)C)C(=O)C=CC=CC=CNC(CC(=O)N)C(=O)C=CC(=O)O	3149769	3197204	O=C(O)C(NC(=O)C=CC=CC=CC=CC(N)CS)CC(=O)N	nonribosomal peptide|type 1 polyketide	both methods
GCA_000280925.3_ASM28092v3_genomic.fna	CP012109.1 Myxococcus hansupus strain mixupus, complete genome	3295474	3365483	CC(=O)C=CCC(=O)CC(=O)CC(O)C(=O)O	3313728	3346636	O=CCC(=O)CC(=O)C(C(=O)CC(=O)CC(O)CC(=O)CC(=O)C)C	type 1 polyketide	both methods
GCA_000280925.3_ASM28092v3_genomic.fna	CP012109.1 Myxococcus hansupus strain mixupus, complete genome	3447612	3511463	C([*])C(-O)NC(C(O)C)C(=O)N1C(CCC1)C(=O)NC(CC(C)C)C(=O)N1C(CCC1)C(=O)NC([*])C(=O)O	3466608	3492502	O=C(CC)N(C)C1C(=O)NC(C(=O)NC(C(=O)N2CCCC2(C(=O)NC(C(=O)OC1(C))CO))CC(C)C)CC(C)C	nonribosomal peptide|type 1 polyketide	both methods
GCA_000280925.3_ASM28092v3_genomic.fna	CP012109.1 Myxococcus hansupus strain mixupus, complete genome	3576247	3643778	NC([*])C(=O)CC(=O)NC([*])C(=O)NC(C(C)C)C(=O)NC(CO)C(=O)O	3594878	3623934	O=C(O)CC(NC(=O)C(NC(=O)C(NC(=O)C(NC(=O)CC(=O)C(NC(=O)CCCCC)Cc2c[nH]c1ccccc12)Cc3cnc[nH]3)C(C)C)CC(=O)O)C(=O)NC(C(=O)O)CO	nonribosomal peptide|type 1 polyketide	both methods
GCA_000280925.3_ASM28092v3_genomic.fna	CP012109.1 Myxococcus hansupus strain mixupus, complete genome	3929948	4013150	NC(CO)C(=O)NC([*])C(=O)NC([*])C(=O)NC(C(C)C)C(=O)NC(CO)C(=O)NC([*])C(=O)CC(=O)NC(CO)C(=O)NC(C(C)C)C(=O)NC([*])C(=O)NC([*])C(=O)O	3949722	3999887	O=C(O)CC1NC(=O)C(COC(=O)C(NC(=O)C(NC(=O)C(NC(=O)C(NC(=O)CC(=O)C(NC(=O)C(NC(=O)C(NC1(=O))C(C)C)CO)C(C)C)CO)C(C)C)Cc2ccccc2)CCCCN)N(C(=O)CCCCC)C	nonribosomal peptide|type 1 polyketide	both methods
GCA_000280925.3_ASM28092v3_genomic.fna	CP012109.1 Myxococcus hansupus strain mixupus, complete genome	4135905	4237856	NC([*])C(=O)NC(CO)C(=O)NC(C(C)CC)C(=O)NC(C(C)C)C(=O)CC(=O)NC(Cc1ccccc1)C(=O)NC([*])C(=O)NC(C(C)C)C(=O)NC(C(C)C)C(=O)NC(C(C)C)C(=O)NC(CC(=O)O)C(=O)NC(C(C)C)C(=O)NC(C(C)C)C(=O)NC(C(C)C)C(=O)NC(C)C(=O)O	4155120	4217928	O=C(O)CC1NC(=O)C(NC(=O)C(NC(=O)C(NC(=O)C(NC(=O)C(NC(=O)CC(=O)C(NC(=O)C(NC(=O)C(NC(=O)C(NC(=O)CCCCC)CO)COC(=O)C(NC(=O)C(NC(=O)C(NC(=O)C(NC(=O)C(NC(=O)C(NC1(=O))C(C)C)C(C)C)C(C)C)C(C)CC)C(C)C)C)C(C)CC)C(C)C)Cc2ccccc2)CCCCN)C(C)C)C(C)C)C(C)C	nonribosomal peptide|type 1 polyketide	both methods
GCA_000280925.3_ASM28092v3_genomic.fna	CP012109.1 Myxococcus hansupus strain mixupus, complete genome	5262754	5335366	NC([*])C(=O)C=CC(=O)O	5282754	5304237	[H]C(=O)NCC=CC(=O)O	nonribosomal peptide|type 1 polyketide	both methods
GCA_000280925.3_ASM28092v3_genomic.fna	CP012109.1 Myxococcus hansupus strain mixupus, complete genome	5262754	5335366	NC([*])C(=O)C=CC(=O)O	5304807	5322832	O=C(O)C(N)C(C)CC	nonribosomal peptide	both methods
GCA_000280925.3_ASM28092v3_genomic.fna	CP012109.1 Myxococcus hansupus strain mixupus, complete genome	6674225	6732669	NC(C(C)C)C(=O)NC(CC(C)C)C(=O)NC([*])C(=O)NC([*])C(=O)NC([*])C(=O)NC([*])C(=O)O	6694225	6712669	O=C(O)C(NC(=O)C(NC(=O)C(NC(=O)C(NC(=O)C(NC(=O)C(N)C(C)C)Cc1ccccc1)Cc2ccccc2)Cc3ccccc3)Cc4ccccc4)CCCNC(=N)N	nonribosomal peptide	both methods
GCA_000283475.1_ASM28347v1_genomic.fna	FP885891.2 Ralstonia solanacearum PSI07 megaplasmid mpPSI07, complete sequence	107695	156674	NC([*])C(=O)NC(C(O)C)C(=O)NC([*])C(=O)O	125258	138244	O=C(O)C(NC(=O)C(NC(=O)C(N)Cc1ccccc1)C(OS(=O)(=O)O)C)CCCNC(=N)N	nonribosomal peptide	both methods
GCA_000283475.1_ASM28347v1_genomic.fna	FP885891.2 Ralstonia solanacearum PSI07 megaplasmid mpPSI07, complete sequence	435758	565264	CC(O)C=CCC(O)C=CC=CCC(O)C=CCC(=O)CC(=O)C=CCC(=O)C(=O)O	460056	545264	O=C2OC(CC(O)C(C(O)C(=CC=CC(=CC=1N=C(OC=1)CC(=O)C)C)C)C)C(C=CC=C(C(O)CC=CC=C2)C)C	nonribosomal peptide|type 1 polyketide	both methods
GCA_000283475.1_ASM28347v1_genomic.fna	FP885906.2 Ralstonia solanacearum str. PSI07 chromosome, complete genome	1889756	1962466	CC(O)NC(CS)C(=O)NC(CS)C(=O)O	1909756	1951145	O=C(O)C2(N=C(C1(N=C(CC(O)C(N)C)SC1)(C))SC2)(C).C	nonribosomal peptide|type 1 polyketide	both methods
GCA_000283535.1_ASM28353v1_genomic.fna	AP012224.1 Pseudogulbenkiania sp. NH8B DNA, complete genome	2840919	2884918	NC(CS)C(=O)O	2854184	2864918	O=C(O)C(N)CS	nonribosomal peptide	both methods
GCA_000283655.1_ASM28365v1_genomic.fna	FQ311870.1 Azospirillum lipoferum 4B plasmid AZO_p2 complete genome	120189	170783	NC(CS)C(=O)NC(CS)C(=O)O	140189	162210	O=C(O)C3(N=C(C2N=C(c1ccccc1(O))SC2)SC3)(C)	nonribosomal peptide	both methods
GCA_000284035.1_ASM28403v1_genomic.fna	FO082843.1 Nocardia cyriacigeorgica GUH-2 chromosome complete genome	776755	917098	NC([*])C(=O)NC([*])C(=O)NC(CS)C(=O)NC([*])C(=O)C(C)C(O)C(=O)O	796536	839732	O=C(NC(C(=O)NC(C(=O)NC(C(=O)NC1C(=O)NC(C(=O)NC(C(=O)NC(C(=O)OC1)CO)Cc3c[nH]c2ccccc23)CO)Cc5c[nH]c4ccccc45)C(O)C)CO)C(NC(=O)C(NC(=O)C(NC(=O)C(NC(=O)C6CCC(O)C(O)C6)Cc8c[nH]c7ccccc78)C(O)C)Cc%10c[nH]c9ccccc9%10)CO	nonribosomal peptide	both methods
GCA_000284035.1_ASM28403v1_genomic.fna	FO082843.1 Nocardia cyriacigeorgica GUH-2 chromosome complete genome	776755	917098	NC([*])C(=O)NC([*])C(=O)NC(CS)C(=O)NC([*])C(=O)C(C)C(O)C(=O)O	864504	906913	[H]C(=O)N1C(=O)C(NC(=O)C2N=C(C(NC(=O)C(C(O)C1(CCCCN))C)CCCCN)SC2)CO	nonribosomal peptide|type 1 polyketide	both methods
GCA_000284035.1_ASM28403v1_genomic.fna	FO082843.1 Nocardia cyriacigeorgica GUH-2 chromosome complete genome	1869379	1918048	NC(CO)C(=O)N1C(CCC1)C(=O)O	1883965	1898414	OC1OC(C)C(O)C(O)C1(O).O=C(NC=1N2CCCC2(C(=O)C=1))C	nonribosomal peptide	both methods
GCA_000284035.1_ASM28403v1_genomic.fna	FO082843.1 Nocardia cyriacigeorgica GUH-2 chromosome complete genome	2842969	2896069	NC([*])C(=O)NC(CS)C(=O)NC(CS)C(=O)NC(CS)C(=O)O	2854277	2885918	C.O=C(O)C3(N=C(C2N=C(C1N=C(C(N)CS)SC1)SC2)SC3)(C)	nonribosomal peptide	both methods
GCA_000284035.1_ASM28403v1_genomic.fna	FO082843.1 Nocardia cyriacigeorgica GUH-2 chromosome complete genome	3616734	3669828	NC(CO)C(=O)NC(CC(C)C)C(=O)NC([*])C(=O)NC([*])C(=O)O	3636199	3649837	O=C(NC1C(=O)NC(C(=O)NC(C(=O)NC(C(=O)OC1)Cc3c[nH]c2ccccc23)Cc5c[nH]c4ccccc45)Cc7c[nH]c6ccccc67)CCc8cccc(C=CC)c8	nonribosomal peptide	both methods
GCA_000284035.1_ASM28403v1_genomic.fna	FO082843.1 Nocardia cyriacigeorgica GUH-2 chromosome complete genome	4455248	4550059	NC([*])C(=O)NC([*])C(=O)NC([*])C(=O)O	4475432	4488572	O=C(O)C(NC(=O)C(NC(=O)C(NC(=O)CCc1cccc(C=CC)c1)Cc3c[nH]c2ccccc23)Cc5c[nH]c4ccccc45)Cc6ccccc6	nonribosomal peptide	both methods
GCA_000284035.1_ASM28403v1_genomic.fna	FO082843.1 Nocardia cyriacigeorgica GUH-2 chromosome complete genome	4455248	4550059	NC([*])C(=O)NC([*])C(=O)NC([*])C(=O)O	4524592	4537863	O=CC(NC(=O)c1cccc(O)c1(O))Cc3c[nH]c2ccccc23	nonribosomal peptide	both methods
GCA_000284035.1_ASM28403v1_genomic.fna	FO082843.1 Nocardia cyriacigeorgica GUH-2 chromosome complete genome	5275203	5451250	NC(CO)C(=O)NC([*])C(=O)NC(CO)C(=O)NC(C(O)C)C(=O)NC([*])C(=O)NC(CO)C(=O)NC([*])C(=O)NC(CO)C(=O)NC([*])C(=O)NC(CO)C(=O)NC([*])C(=O)NC([*])C(=O)NC([*])C(=O)O	5284030	5338808	O=C(C=CC=CCCCCC(C)C)NC(C(=O)NC(C(=O)NC(C(=O)NC(C(=O)NC(C(=O)NC(C(=O)NC(C(=O)NC(C(=O)NC(C(=O)NC(C(=O)NC1C(=O)NC(C(=O)OC1)Cc2ccccc2)CO)CO)CO)CO)Cc4c[nH]c3ccccc34)C(O)C)CO)CO)CO)CO	nonribosomal peptide|bacteriocin	both methods
GCA_000284035.1_ASM28403v1_genomic.fna	FO082843.1 Nocardia cyriacigeorgica GUH-2 chromosome complete genome	5275203	5451250	NC(CO)C(=O)NC([*])C(=O)NC(CO)C(=O)NC(C(O)C)C(=O)NC([*])C(=O)NC(CO)C(=O)NC([*])C(=O)NC(CO)C(=O)NC([*])C(=O)NC(CO)C(=O)NC([*])C(=O)NC([*])C(=O)NC([*])C(=O)O	5387634	5431250	O=C(NC(C(=O)NC(C(=O)NC(C(=O)NC(C(=O)NC1C(=O)NC(C(=O)NC(C(=O)NC(C(=O)NC(C(=O)NC(C(=O)NC(C(=O)NC(C(=O)NC(C(=O)OC1)CO)Cc3c[nH]c2ccccc23)CO)CO)CO)CO)CO)CO)C(O)C)CO)CO)CO)c4cccc(O)c4(O)	nonribosomal peptide	both methods
GCA_000284275.1_ASM28427v1_genomic.fna	AP012279.1 Bradyrhizobium sp. S23321 DNA, complete genome	5793623	5844480	C=CNC([*])C(=O)O	5809847	5828708	O=C(O)C=CC(NC)C	nonribosomal peptide|type 1 polyketide	both methods
GCA_000284275.1_ASM28427v1_genomic.fna	AP012279.1 Bradyrhizobium sp. S23321 DNA, complete genome	5960199	6003139	NC([*])C(=O)NC([*])C(=O)O	5978966	5986672	O=C(O)C(N)C(C(=O)NC(C(=O)O)CCN)C	nonribosomal peptide	both methods
GCA_000284275.1_ASM28427v1_genomic.fna	AP012279.1 Bradyrhizobium sp. S23321 DNA, complete genome	6468463	6548113	NC(C(O)C)C(=O)CC(=O)NC(C(O)C)C(=O)O	6486936	6504434	N.O=C(C)NC(C(=O)NC(C(=O)O)C(O)C)C(O)C	nonribosomal peptide|type 1 polyketide	both methods
GCA_000284275.1_ASM28427v1_genomic.fna	AP012279.1 Bradyrhizobium sp. S23321 DNA, complete genome	6468463	6548113	NC(C(O)C)C(=O)CC(=O)NC(C(O)C)C(=O)O	6521651	6537382	O=C(C=CC=CCCCCCCC)NC(C(=O)NCC(=O)O)CO	nonribosomal peptide	both methods
GCA_000284295.1_ASM28429v1_genomic.fna	AP012319.1 Actinoplanes missouriensis 431 DNA, complete genome	3374292	3438471	NC([*])C(=O)NC(C)C(=O)NCC(=O)NC([*])C(=O)NC(Cc1ccc(O)cc1)C(=O)O	3374292	3420606	Cl.O=C(O)CN(C(=O)C(=O)C)C.O.O	nonribosomal peptide	both methods
GCA_000284295.1_ASM28429v1_genomic.fna	AP012319.1 Actinoplanes missouriensis 431 DNA, complete genome	5221830	5289258	NC(C(C)C)C(=O)NC(CC(=O)N)C(=O)NC([*])C(=O)NC([*])C(=O)NC([*])C(=O)O	5239383	5271410	O=C(O)C(NC(=O)C(NC(=O)C(NC(=O)C(NC(=O)C(NC(=O)CCCCCCCCC)C(C)C)CC(=O)N)CCN)CN)CO	nonribosomal peptide	both methods
GCA_000284295.1_ASM28429v1_genomic.fna	AP012319.1 Actinoplanes missouriensis 431 DNA, complete genome	6273192	6331688	CC(O)NC([*])C(=O)O	6287220	6304091	O=C(NC(C(=O)O)C(O)C)C(=O)C(C)C	nonribosomal peptide	both methods
GCA_000284375.1_ASM28437v1_genomic.fna	AP012206.1 Bradyrhizobium japonicum USDA 6 DNA, complete genome	7836602	7881451	NC([*])C(=O)NC([*])C(=O)O	7856274	7863997	O=C(O)C(NC(=O)C1CCC(O)C(O)C1)CCN	nonribosomal peptide	both methods
GCA_000284375.1_ASM28437v1_genomic.fna	AP012206.1 Bradyrhizobium japonicum USDA 6 DNA, complete genome	7973712	8022942	NC([*])C(=O)NC(CO)C(=O)NC(Cc1ccccc1)C(=O)O	7993712	8013801	O=C(O)C(NC(=O)C(NC(=O)C1NCCC1)CO)Cc2ccccc2	ectoine|nonribosomal peptide	both methods
GCA_000284595.1_ASM28459v1_genomic.fna	HE798556.1 Stenotrophomonas maltophilia D457 complete genome	2724603	2771032	NC(CO)C(=O)O	2744603	2760228	O=C(O)C(NC(=O)c1cccc(O)c1(O))CO	nonribosomal peptide	both methods
GCA_000287215.3_ASM28721v3_genomic.fna	CP007567.1 Aeromonas media WS, complete genome	1247816	1304774	NC([*])C(=O)NC([*])C(=O)O	1266597	1286712	O=C(O)C(NC(=O)C(NC(=O)c1cccc(O)c1(O))CCCCN)CC(C)C	nonribosomal peptide	both methods
GCA_000292915.1_ASM29291v1_genomic.fna	CP003774.1 Burkholderia cepacia GG4 chromosome 1, complete sequence	1898733	1953427	NC([*])C(=O)NC(CC(=O)O)C(=O)NC(CO)C(=O)NC([*])C(=O)O	1913061	1933427	O=C(O)CC(NC(=O)C(N)CCCNO)C(=O)NC1C(=O)NC(C(=O)OC1)CCCNO	nonribosomal peptide	both methods
GCA_000293885.3_ASM29388v3_genomic.fna	CP010945.1 Pseudomonas fluorescens NCIMB 11764, complete genome	5961965	6025670	NC(CO)C(=O)NC([*])C(=O)NC([*])C(=O)NC(C(O)C)C(=O)NC(CO)C(=O)NC([*])C(=O)O	5981153	6007396	O=C(O)C(NC(=O)C(NC(=O)C(NC(=O)C(NC(=O)C(NC(=O)C(N)CO)CCCCN)Cc1ccccc1)C(O)C)CO)CCCNO	nonribosomal peptide	both methods
GCA_000293885.3_ASM29388v3_genomic.fna	CP010945.1 Pseudomonas fluorescens NCIMB 11764, complete genome	6059699	6112698	NC(CCC(=O)O)C(=O)NC([*])C(=O)NC([*])C(=O)O	6070996	6092698	O=C(O)CCC(NC(=O)CC(O)C)C(=O)NC(C(=O)NC(C(=O)O)CCN)CCCNC(=N)N	nonribosomal peptide	both methods
GCA_000294515.1_ASM29451v1_genomic.fna	CP003788.1 Nocardiopsis alba ATCC BAA-2165, complete genome	1661697	1743639	NC([*])C(=O)NC(CCC(=O)N)C(=O)NC([*])C(=O)NC([*])C(=O)O	1679710	1703142	O=C(O)C(NC(=O)C(NC(=O)C(NC(=O)C(NC(=O)C(NC(=O)c1cccc(O)c1(O))CO)C(C)C)CCCCN)C(C)C)Cc2ccccc2	nonribosomal peptide	both methods
GCA_000294515.1_ASM29451v1_genomic.fna	CP003788.1 Nocardiopsis alba ATCC BAA-2165, complete genome	2094037	2169136	C(C)C(=O)CC(=O)NCC(=O)C=CC=CCC(=O)NC(C(C)CC)C(=O)NC([*])C(=O)CC(=O)C(=O)O	2101113	2161330	N.O=C(O)CC(=O)C(NC(=O)C(NC(=O)CC(=O)C=CC=CCNC(=O)CC(=O)CC)C(C)CC)C(C)C	nonribosomal peptide|type 1 polyketide	both methods
GCA_000294515.1_ASM29451v1_genomic.fna	CP003788.1 Nocardiopsis alba ATCC BAA-2165, complete genome	3481583	3537422	C(C)CCC(=O)C(CC)=CC(=O)O	3501583	3517422	O=C(O)C(=CCC(=O)CC)C	type 1 polyketide	both methods
GCA_000294515.1_ASM29451v1_genomic.fna	CP003788.1 Nocardiopsis alba ATCC BAA-2165, complete genome	4467870	4546632	NC([*])C(=O)NC(CO)C(=O)NC([*])C(=O)O	4486504	4509790	O=C(NC(C(=O)NCC(=O)NCC(=O)NCC(=O)NCC(=O)NC1C(=O)NC(C(=O)OC1)CCCN(O)C(=O)C)CCCN)c2cccc(O)c2(O)	nonribosomal peptide	both methods
GCA_000294515.1_ASM29451v1_genomic.fna	CP003788.1 Nocardiopsis alba ATCC BAA-2165, complete genome	4467870	4546632	NC([*])C(=O)NC(CO)C(=O)NC([*])C(=O)O	4520711	4527660	O=C(O)C1N=C(N)C(=C1)C2OC(CO)C(O)C2(O)	nucleoside	both methods
GCA_000294515.1_ASM29451v1_genomic.fna	CP003788.1 Nocardiopsis alba ATCC BAA-2165, complete genome	5252886	5297077	NC(CC(=O)O)C(=O)O	5272886	5288224	O=CC(N)CCC(O)C(N)CO	nonribosomal peptide	both methods
GCA_000294535.1_ASM29453v1_genomic.fna	CP003776.1 Pectobacterium carotovorum subsp. carotovorum PCC21, complete genome	529098	583151	NC([*])C(=O)NC([*])C(=O)O	542959	576396	O=CCP(=O)(O)O.O=C(O)C(NC(=O)C(NC(=O)c1cccc(O)c1(O))CCCCN)Cc2ccccc2	phosphonate|nonribosomal peptide	both methods
GCA_000294535.1_ASM29453v1_genomic.fna	CP003776.1 Pectobacterium carotovorum subsp. carotovorum PCC21, complete genome	645770	701917	NC([*])C(=O)C=CNC(CC(=O)O)C(=O)O	661916	681917	O=C(O)CC1NC(=O)CC(O)CC(=O)C(NC1(=O))Cc2cnc[nH]2	nonribosomal peptide|type 1 polyketide	both methods
GCA_000296215.2_ASM29621v2_genomic.fna	CP013949.1 Bradyrhizobium sp. CCGE-LA001, complete genome	1624689	1668086	NC([*])C(=O)NC([*])C(=O)O	1641449	1660350	O=C(O)C(NC(=O)c1cc(O)cc(N)c1)CCN	nonribosomal peptide	both methods
GCA_000296215.2_ASM29621v2_genomic.fna	CP013949.1 Bradyrhizobium sp. CCGE-LA001, complete genome	3235513	3307035	NC(CC(=O)O)C(=O)NC([*])C(=O)NC(Cc1ccccc1)C(=O)NCC(=O)NC([*])C(=O)NC(CCC(=O)O)C(=O)NCC(=O)NC([*])C(=O)O	3253046	3287457	O=C(O)CC1NC(=O)CC(OC(=O)C(NC(=O)CNC(=O)C(NC(=O)C(NC(=O)CNC(=O)C(NC(=O)C(NC1(=O))CCCNC(=N)N)Cc2ccccc2)CCCNO)CO)CCCNO)C	nonribosomal peptide	both methods
GCA_000296215.2_ASM29621v2_genomic.fna	CP013949.1 Bradyrhizobium sp. CCGE-LA001, complete genome	6739855	6793640	NC([*])C(=O)NC([*])C(=O)NC(CO)C(=O)NC(Cc1ccccc1)C(=O)O	6759855	6776287	[H]C(=O)N2CCCC2(C(=O)NC(C(=O)NC(C(=O)NC(C(=O)O)Cc1ccccc1)CO)C(C)C)	ectoine|nonribosomal peptide	both methods
GCA_000296715.2_ASM29671v2_genomic.fna	CP023474.1 Brevibacillus brevis X23 chromosome, complete genome	3094559	3166877	N1C(CCC1)C(=O)NC([*])C(=O)NC(Cc1ccccc1)C(=O)NC(CC(=O)N)C(=O)NC(CCC(=O)N)C(=O)NC(Cc1ccc(O)cc1)C(=O)NC(C(C)C)C(=O)NC(CCCN)C(=O)NC(CC(C)C)C(=O)O	3113988	3163074	O=C(O)C(NC(=O)C(NC(=O)C(NC(=O)C(NC(=O)C(NC(=O)C(NC(=O)C(NC(=O)C(NC(=O)C1NCCC1)Cc2ccc(O)cc2)Cc3ccccc3)CC(=O)N)CCC(=O)N)Cc4ccc(O)cc4)C(C)C)CCCN)CC(C)C	nonribosomal peptide	both methods
GCA_000296715.2_ASM29671v2_genomic.fna	CP023474.1 Brevibacillus brevis X23 chromosome, complete genome	3624560	3700395	NC(CC(=O)N)C(=O)NC([*])C(=O)NC([*])C(=O)NC([*])C(=O)NC([*])C(=O)CC(O)NCC(=O)O	3635727	3690862	O=C(N)CC1NC(=O)CC(OC(=O)CC(=O)C(NC(=O)C(C(O)C(NC(=O)C(NC(=O)C(NC(=O)C(NC1(=O))Cc2ccccc2)CO)CN)CO)C)Cc3ccccc3)CCCCCCCCCC(C)C	nonribosomal peptide|type 1 polyketide	both methods
GCA_000296715.2_ASM29671v2_genomic.fna	CP023474.1 Brevibacillus brevis X23 chromosome, complete genome	3719369	3778626	CC(=O)NC(CCCN)C(=O)NC([*])C(=O)NC(Cc1ccccc1)C(=O)O	3732648	3760988	N.O=C(NC(C(=O)NC1C(=O)NC(C(=O)OC1)Cc2ccccc2)CCCN)CCCCCCCCCCCCC	nonribosomal peptide	both methods
GCA_000296715.2_ASM29671v2_genomic.fna	CP023474.1 Brevibacillus brevis X23 chromosome, complete genome	4349325	4463801	CC(=O)CC(=O)C=CCC(=O)NC([*])C(=O)CC(O)C=CC=CCC(O)CC(=O)C=CCC(=O)CC(=O)NC(CO)C(=O)O	4369174	4448909	N.O=C(NC(C(OC)CC=CC=CC(O)CC(=O)CC=C(C(=O)CC(=O)N(C)C(C(=O)N)CO)C)C)C=CCC(=O)C(=CCC)C	nonribosomal peptide|type 1 polyketide	both methods
GCA_000296715.2_ASM29671v2_genomic.fna	CP023474.1 Brevibacillus brevis X23 chromosome, complete genome	4898894	4955853	NC(CS)C(=O)NC(CS)C(=O)NC(CS)C(=O)O	4907765	4940326	O=C(O)C2N=C(C1(N=C(C(N)(C)CS)SC1)(C))SC2.C	nonribosomal peptide	both methods
GCA_000296715.2_ASM29671v2_genomic.fna	CP023474.1 Brevibacillus brevis X23 chromosome, complete genome	5790139	5857714	NC(CCC(=O)O)C(=O)NC(CO)C(=O)NC(C(C)C)C(=O)NC(C(C)C)C(=O)NC([*])C(=O)NC(Cc1ccccc1)C(=O)NC(CCCN)C(=O)O	5802944	5837714	O=C(NC1C(=O)NC(C(=O)NC(C(=O)NC(C(=O)NC(C(=O)NC(C(=O)OC1)CCCN)CN)CO)C(C)C)C(C)C)C(N)CO	nonribosomal peptide	both methods
GCA_000299335.2_ASM29933v2_genomic.fna	CP004387.1 Alcanivorax pacificus W11-5, complete genome	1139601	1215745	NC(CO)C(=O)C=CNC(CC(=O)O)C(=O)NC([*])C(=O)NC(CC(=O)N)C(=O)NC(CO)C(=O)NC([*])C(=O)NC([*])C(=O)O	1157202	1193755	O=C(O)CC(NC(=O)CC(O)C(N)CO)C(=O)NC(C(=O)NC(C(=O)NC(C(=O)NC(C(=O)NC(C(=O)O)CCCNO)CCCNO)CO)CC(=O)O)CCCNC(=N)N	nonribosomal peptide|type 1 polyketide	both methods
GCA_000299455.1_ASM29945v1_genomic.fna	CP003289.1 Escherichia coli O104:H4 str. 2011C-3493, complete genome	2006369	2063901	NC(CS)C(=O)CC(O)C(=O)O	2025624	2052302	O=C(O)C(C(O)C2N=C(c1ccccc1(O))SC2)(C)C	nonribosomal peptide|type 1 polyketide	both methods
GCA_000299455.1_ASM29945v1_genomic.fna	CP003289.1 Escherichia coli O104:H4 str. 2011C-3493, complete genome	3778431	3831955	NC(CO)C(=O)O	3789543	3829225	O=C(O)C(NC(=O)c1cccc(O)c1(O))CO	nonribosomal peptide	both methods
GCA_000300005.1_ASM30000v1_genomic.fna	CP003466.1 Alcanivorax dieselolei B5, complete genome	2741291	2805983	NC(CS)C(=O)NC(CS)C(=O)NC(CS)C(=O)O	2758826	2797035	O=C(O)C4(N=C(C3N=C(C2N=C(c1ccccc1(O))SC2)SC3)SC4)(C).C.C	nonribosomal peptide	both methods
GCA_000300095.1_ASM30009v1_genomic.fna	CP003863.1 Paraburkholderia phenoliruptrix BR3459a chromosome 1, complete sequence	1367990	1433869	NC(CC(=O)O)C(=O)NC(C(O)C)C(=O)NC(C(O)C)C(=O)NC([*])C(=O)NCC(=O)NC([*])C(=O)O	1380606	1413869	O=C(O)CC(NC(=O)CCCCCCCCC)C(=O)NC(C(=O)NC1C(=O)NC(C(=O)NCC(=O)NC(C(=O)OC1(C))CCCNC(=N)N)CCCNC(=N)N)C(O)C	nonribosomal peptide	both methods
GCA_000300235.2_ASM30023v2_genomic.fna	CP004388.1 Thalassospira xiamenensis M-5 = DSM 17429, complete genome	2980104	3078542	NC(CC(C)C)C(=O)CC(=O)NC(C(C)C)C(=O)NC(CO)C(=O)NC(C(C)C)C(=O)NC([*])C(=O)O	3000104	3036664	O=C(O)C(NC(=O)C(NC(=O)C(NC(=O)CC(=O)C(NC(=O)C=CCCCCCCC)Cc1cnc[nH]1)C(C)C)CO)C(C)C	nonribosomal peptide|type 1 polyketide	both methods
GCA_000300235.2_ASM30023v2_genomic.fna	CP004388.1 Thalassospira xiamenensis M-5 = DSM 17429, complete genome	2980104	3078542	NC(CC(C)C)C(=O)CC(=O)NC(C(C)C)C(=O)NC(CO)C(=O)NC(C(C)C)C(=O)NC([*])C(=O)O	3040127	3077929	O=C1C(O)C(O)C(O)C(O)C1(O).Cl	other	both methods
GCA_000300455.4_ASM30045v4_genomic.fna	CP007215.3 Kosakonia sacchari SP1 chromosome, complete genome	709851	753575	NC(C(O)C)C(=O)NC([*])C(=O)O	727016	736595	O=C(O)C(NC(=O)C(NC(=O)CC(O)CCCCCCCCC)C(O)C)CCCNC(=N)N	nonribosomal peptide	both methods
GCA_000300455.4_ASM30045v4_genomic.fna	CP007215.3 Kosakonia sacchari SP1 chromosome, complete genome	3515112	3567240	NC(CO)C(=O)O	3534250	3555552	O=C(O)C(NC(=O)c1cccc(O)c1(O))CO	nonribosomal peptide	both methods
GCA_000300475.1_ASM30047v1_genomic.fna	CP003687.1 Bacillus thuringiensis MC28, complete genome	1506933	1556659	NCC(=O)NC(C(O)C)C(=O)O	1525721	1539130	O=C(O)C(NC(=O)CNC(=O)c1cccc(O)c1(O))C(O)C	nonribosomal peptide	both methods
GCA_000304315.1_Msp_SC2_genomic.fna	HE956757.1 Methylocystis sp. SC2 complete genome	2768721	2820207	NC([*])C(=O)NC(CO)C(=O)O	2779342	2801113	O=C(O)C(NC(=O)C(NC(=O)c1cccc(O)c1(O))CO)CO	nonribosomal peptide	both methods
GCA_000306805.1_ASM30680v1_genomic.fna	AP010969.1 Streptococcus intermedius JTH08 DNA, complete genome	1627792	1675926	NC([*])C(=O)NC(CO)C(=O)O	1639011	1658147	O=C(O)C(NC(=O)C(NC(=O)CC(O)CCCCCCCCCCCCC)CO)C(C)C	nonribosomal peptide	both methods
GCA_000307105.1_ASM30710v1_genomic.fna	FO203503.1 Desulfobacula toluolica Tol2 complete genome	4279868	4327068	NC([*])C(=O)NC([*])C(=O)O	4299868	4307068	O=C(O)C(NC(=O)C(N)CC(C)C)CCCCN	nonribosomal peptide	both methods
GCA_000312705.1_ASM31270v1_genomic.fna	CP003284.1 Anabaena sp. 90 chromosome chANA01, complete sequence	1027706	1181718	CC(=O)NC(CCC(=O)O)C(=O)C=CCC(O)NC(CO)C(=O)NC(C)C(=O)NC(CO)C(=O)NC([*])C(=O)NC(CO)C(=O)NC([*])C(=O)NC([*])C(=O)NC(Cc1ccc(O)cc1)C(=O)NC([*])C(=O)NC(C(C)C)C(=O)NC([*])C(=O)NC(C)C(=O)NC(Cc1ccccc1)C(=O)O	1046370	1098091	N.O=C(O)CCC1NC(=O)C(C(=O)C(C(OC(=O)C(NC(=O)C(NC(=O)C(COC)N(C(=O)C=CC(=CC(NC(=O)C(NC1(=O))CC(C)C)C(C(=O)O)C)C)C)C)CC(C)C)Cc2ccccc2)C)C	nonribosomal peptide|type 1 polyketide	both methods
GCA_000312705.1_ASM31270v1_genomic.fna	CP003284.1 Anabaena sp. 90 chromosome chANA01, complete sequence	1027706	1181718	CC(=O)NC(CCC(=O)O)C(=O)C=CCC(O)NC(CO)C(=O)NC(C)C(=O)NC(CO)C(=O)NC([*])C(=O)NC(CO)C(=O)NC([*])C(=O)NC([*])C(=O)NC(Cc1ccc(O)cc1)C(=O)NC([*])C(=O)NC(C(C)C)C(=O)NC([*])C(=O)NC(C)C(=O)NC(Cc1ccccc1)C(=O)O	1128966	1169389	O=C(O)C(NC(=O)C(C)N(C(=O)C(NC(=O)C(NC(=O)C(NC(=O)C(NC(=O)C(NC(=O)C(N)CCCNC(=N)N)CCCNC(=N)N)Cc1ccc(O)cc1)CC(C)C)C(C)C)CCc2ccc(O)cc2)C)CCc3ccc(O)cc3	nonribosomal peptide	both methods
GCA_000312705.1_ASM31270v1_genomic.fna	CP003284.1 Anabaena sp. 90 chromosome chANA01, complete sequence	1628668	1672869	NC([*])C(=O)NC(CC(C)C)C(=O)O	1645863	1654713	O=C(O)C(NC(=O)C(N)CO)CC(C)C	nonribosomal peptide	both methods
GCA_000312705.1_ASM31270v1_genomic.fna	CP003284.1 Anabaena sp. 90 chromosome chANA01, complete sequence	1949746	2015498	NC(CCC(=O)N)C(=O)NC(C(O)C)C(=O)NC([*])C(=O)NC([*])C(=O)NC(C(O)C)C(=O)NC(Cc1ccc(O)cc1)C(=O)NC(C(C)CC)C(=O)O	1956227	1996024	[H]C(=O)NC(C(=O)NC(C(=O)NC(C(=O)NC1C(=O)N(C(OC)CC1)C2C(=O)N(C)C(C(=O)NC(C(=O)OC2(C))C(C)CC)Cc3ccc(O)c(c3)Cl)CCc4ccc(O)cc4)C(O)C)CCC(=O)N.C	nonribosomal peptide	both methods
GCA_000312705.1_ASM31270v1_genomic.fna	CP003284.1 Anabaena sp. 90 chromosome chANA01, complete sequence	3412633	3502117	NC(C(O)C)C(=O)NC(Cc1ccc(O)cc1)C(=O)NC(C(O)C)C(=O)NC(CCC(=O)N)C(=O)NCC(=O)NC(C(O)C)C(=O)NC(C(O)C)C(=O)NC(C(O)C)C(=O)NC([*])C(=O)O	3439938	3486091	O=C1NC(C(=O)NC(C(=O)N(C)C(C(=O)NC(C(=O)OC(C)C(NC(=O)C(O)C(O)CCCCCCCCCCC)C(=O)NC(C(=O)NC(C(=O)NC(C(=O)NC1)CO)C(O)C)C(O)C)CC(C)C)C(O)C)Cc2ccccc2)C(O)C	nonribosomal peptide	both methods
GCA_000316175.1_ASM31617v1_genomic.fna	CP003880.1 Pseudomonas sp. UW4, complete genome	1698395	1750784	NC(CCC(=O)O)C(=O)NC([*])C(=O)NC([*])C(=O)O	1717917	1730916	O=C(O)CCC1NC(=O)CC(OC(=O)C(NC(=O)C(NC1(=O))CCCNC(=N)N)CCN)C	nonribosomal peptide	both methods
GCA_000316175.1_ASM31617v1_genomic.fna	CP003880.1 Pseudomonas sp. UW4, complete genome	1779470	1844741	NC(CO)C(=O)NC([*])C(=O)NC([*])C(=O)NC(C(O)C)C(=O)NC(CO)C(=O)NC([*])C(=O)O	1798492	1824741	O=C(O)C(NC(=O)C(NC(=O)C(NC(=O)C(NC(=O)C(NC(=O)C(N)CO)CCCCN)CO)C(O)C)CO)CCCNO	nonribosomal peptide	both methods
GCA_000316625.1_ASM31662v1_genomic.fna	CP003548.1 Nostoc sp. PCC 7107, complete genome	4003674	4091762	NC(C)C(=O)CC(O)NC([*])C(=O)NC(C(O)C)C(=O)CC(=O)NC([*])C(=O)CC(O)CC(O)NCCC(=O)O	4023674	4071762	O=C(O)C(NC(=O)CC(=O)CC(O)C(CCCNC(=N)N)N(C(=O)CC(=O)C(NC(=O)C(NC(=O)CC(O)C(NC(=O)CCCCC)C)CN)C(O)C)C)CO	nonribosomal peptide|type 1 polyketide	both methods
GCA_000316645.1_ASM31664v1_genomic.fna	CP003552.1 Nostoc sp. PCC 7524, complete genome	1636650	1688177	CC(=O)NC([*])C(=O)NC(Cc1ccccc1)C(=O)O	1638079	1668177	O=C(O)C(NC(=O)CC(=O)CCCCC)Cc1ccc(O)cc1	nonribosomal peptide|type 1 polyketide	both methods
GCA_000316665.1_ASM31666v1_genomic.fna	CP003549.1 Rivularia sp. PCC 7116, complete genome	7757037	7838092	CC(=O)CC(O)C([*])C(-O)NC(CS)C(=O)NCC(=O)NCC(=O)NC([*])C(=O)NCC(=O)NC([*])C(=O)O	7774831	7819129	O=CC(NC(=O)CNC(=O)C(NC(=O)CNC(=O)CNC(=O)C1N=C(CC(=O)CC(O)CC(=O)CCCCC)SC1)CC(=O)O)CC(=O)O	nonribosomal peptide|type 1 polyketide	both methods
GCA_000317085.1_ASM31708v1_genomic.fna	CP003594.1 Synechococcus sp. PCC 7502, complete genome	2915326	2970793	NC([*])C(=O)NC([*])C(=O)NC(C(C)C)C(=O)O	2930884	2950793	O=C(O)CCC(N)C(=O)NCC(=O)NC(C(=O)O)C(C)C	nonribosomal peptide	both methods
GCA_000317105.1_ASM31710v1_genomic.fna	CP003607.1 Oscillatoria acuminata PCC 6304, complete genome	441834	494172	NC(C(C)CC)C(=O)NC(CC(C)C)C(=O)NC(Cc1ccccc1)C(=O)O	452926	475379	O=C(O)C(NC(=O)C(CC(C)C)N(C(=O)C(N)C(C)CC)C)Cc1ccc(O)cc1	nonribosomal peptide	both methods
GCA_000317105.1_ASM31710v1_genomic.fna	CP003607.1 Oscillatoria acuminata PCC 6304, complete genome	648677	692839	NC(CS)C(=O)NC(Cc1ccccc1)C(=O)CC(=O)C(=O)O	662474	675601	O=C(O)C(C(=O)C(NC(=O)C(N)CS)Cc1ccc(O)cc1)C	nonribosomal peptide|type 1 polyketide	both methods
GCA_000317105.1_ASM31710v1_genomic.fna	CP003607.1 Oscillatoria acuminata PCC 6304, complete genome	3963011	4040701	NC([*])C(=O)NCC(=O)NC(CC(=O)O)C(=O)NC(CO)C(=O)NCCC(=O)CC(=O)NC(CS)C(=O)NC([*])C(=O)O	3980560	4020701	N.O=C(O)CC(NC(=O)CNC(=O)C(NC(=O)CCCCC)CCCNC(=N)N)C(=O)NC(C(=O)NC(C(=O)CC1=NC(C(=O)N(C)C(C(=O)O)CCCNC(=N)N)CS1)CO)CO	nonribosomal peptide|type 1 polyketide	both methods
GCA_000317125.1_ASM31712v1_genomic.fna	CP003597.1 Chroococcidiopsis thermalis PCC 7203, complete genome	65366	117184	NC(CS)C(=O)O	74249	75636	O=C(O)CC5NC(=O)C(NC(=O)C2NC(=O)C(NC(=O)C4N(C(=O)C(NC(=O)C(NC(=O)C(NC(=O)C(NC(=O)C(NC(=O)C(NC(=O)C(N)Cc1ccc(O)cc1)C)C(OC(=O)C2)C)C(O)C)CC(C)C)C)Cc3ccc(O)cc3)CCC4)COC(=O)CC(NC(=O)C(NC5(=O))C(C)C)C(=O)O)C(C)C	RiPP	both methods
GCA_000317125.1_ASM31712v1_genomic.fna	CP003597.1 Chroococcidiopsis thermalis PCC 7203, complete genome	65366	117184	NC(CS)C(=O)O	90616	97285	O=C(O)C(N)CS	nonribosomal peptide	both methods
GCA_000317125.1_ASM31712v1_genomic.fna	CP003597.1 Chroococcidiopsis thermalis PCC 7203, complete genome	2126775	2180109	NC([*])C(=O)NC(CS)C(=O)O	2146490	2161711	[H]C(=O)NC(C1=NC(C(=O)NC(C(=O)O)C)=CS1)C	nonribosomal peptide	both methods
GCA_000317125.1_ASM31712v1_genomic.fna	CP003597.1 Chroococcidiopsis thermalis PCC 7203, complete genome	2848112	2901140	NC(C(C)CC)C(=O)NC([*])C(=O)O	2867287	2883744	O=C(O)C(NC(=O)C(Cc1ccc(O)cc1)N(C(=O)C(N)C(C)CC)C)Cc3c[nH]c2ccccc23	nonribosomal peptide	both methods
GCA_000317125.1_ASM31712v1_genomic.fna	CP003597.1 Chroococcidiopsis thermalis PCC 7203, complete genome	4071279	4149709	NC(CS)C(=O)NC(CS)C(=O)NC(CS)C(=O)CC(O)NC(CS)C(=O)O	4081070	4136134	Cl.O=C(O)C1NC(=O)C5N=C(CC(O)C4(N=C(C=3N=C(C2N=C(C1(C))SC2)SC=3)SC4)(C))SC5.C	nonribosomal peptide|type 1 polyketide	both methods
GCA_000317125.1_ASM31712v1_genomic.fna	CP003597.1 Chroococcidiopsis thermalis PCC 7203, complete genome	4167348	4254812	NC(CO)C(=O)CC(O)NC(CC(=O)N)C(=O)NC([*])C(=O)NC(CCCN)C(=O)NC(C(O)C)C(=O)NC(C)C(=O)NC(CC(=O)N)C(=O)NC([*])C(=O)O	4187348	4236246	N.O=CC(NC(=O)C(NC(=O)C(NC(=O)C(NC(=O)C(NC(=O)C(NC(=O)C(NC(=O)CC(O)C(NC(=O)CCCCC)CO)CC(=O)N)CC(=O)O)CCCN)C(O)C)C)CC(=O)N)CCCNC(=N)N	nonribosomal peptide|type 1 polyketide	both methods
GCA_000317305.3_ASM31730v3_genomic.fna	CP006936.2 Mycobacterium neoaurum VKM Ac-1815D, complete genome	633884	691461	CC(O)CCC(=O)O	651520	681001	O=C(O)CCCC(O)CCCCCCCCC	nonribosomal peptide|type 1 polyketide	both methods
GCA_000317305.3_ASM31730v3_genomic.fna	CP006936.2 Mycobacterium neoaurum VKM Ac-1815D, complete genome	3914448	3977701	C([*])C(-O)NC(CS)C(=O)C(C)C(O)NC(CCCCN)C(=O)O	3932924	3962251	O=C2OC(c1ccccc1(O))C(C(=O)NC(C=C(C(=O)NC(C3=NC2CS3)CCCCN)C)CCCCN)C	nonribosomal peptide|type 1 polyketide	both methods
GCA_000317305.3_ASM31730v3_genomic.fna	CP006936.2 Mycobacterium neoaurum VKM Ac-1815D, complete genome	4752137	4825687	NC([*])C(=O)NCCC(=O)NC(CCCN)C(=O)NC(CO)C(=O)NC([*])C(=O)O	4788329	4805744	O=C(NC(C(=O)N(C)C(C(=O)NC1C(=O)NC(C(=O)OC1)CCCN)CCCN)CCCCN)CCN	nonribosomal peptide	both methods
GCA_000317305.3_ASM31730v3_genomic.fna	CP006936.2 Mycobacterium neoaurum VKM Ac-1815D, complete genome	5088176	5139101	CC(=O)NC([*])C(=O)NC([*])C(=O)O	5099219	5121042	N.O=C(C)NC(C(=O)NC(C(=O)O)C(O)C)C(O)C	nonribosomal peptide|type 1 polyketide	both methods
GCA_000317435.1_ASM31743v1_genomic.fna	CP003610.1 Calothrix sp. PCC 6303, complete genome	2067515	2110921	NC(CS)C(=O)O	2087506	2091631	O=C(O)C(N)CS	nonribosomal peptide	both methods
GCA_000317435.1_ASM31743v1_genomic.fna	CP003610.1 Calothrix sp. PCC 6303, complete genome	3045910	3131378	NC(CO)C(=O)CC(O)NC([*])C(=O)NC(CO)C(=O)NC([*])C(=O)NC(CCCN)C(=O)NC([*])C(=O)NCC(=O)NC([*])C(=O)O	3065910	3112111	O=CC(NC(=O)CNC(=O)C(NC(=O)C(CCCN)N(C(=O)C(CC(C)C)N(C(=O)C(NC(=O)C(NC(=O)CC(O)C(NC(=O)CCCCC)CO)CN)CO)C)C)CC(=O)O)CC(=O)O	nonribosomal peptide|type 1 polyketide	both methods
GCA_000317495.1_ASM31749v1_genomic.fna	CP003620.1 Crinalium epipsammum PCC 9333, complete genome	316482	391366	NC([*])C(=O)NC(CS)C(=O)NC(CO)C(=O)NC(CCCN)C(=O)NCC(=O)NC(CC(=O)O)C(=O)NC([*])C(=O)NC([*])C(=O)O	336235	372488	O=CC(NC(=O)C(NC(=O)C(NC(=O)CNC(=O)C(NC(=O)C(NC(=O)C1N=C(C(NC(=O)CCCCC)CC(C)C)SC1)CO)CCCN)CC(=O)O)C(O)C)CC(=O)O	nonribosomal peptide	both methods
GCA_000317495.1_ASM31749v1_genomic.fna	CP003620.1 Crinalium epipsammum PCC 9333, complete genome	1784573	1839719	NC([*])C(=O)NCC(=O)NC([*])C(=O)N1C(CCC1)C(=O)NC([*])C(=O)O	1802721	1820535	O=C(O)C(NC(=O)C1N(C(=O)C(NC(=O)CNC(=O)C(NC)CC(C)C)C)CC(C)C1)Cc2ccc(O)cc2	nonribosomal peptide	both methods
GCA_000317495.1_ASM31749v1_genomic.fna	CP003620.1 Crinalium epipsammum PCC 9333, complete genome	3529944	3587547	NC(CC(C)C)C(=O)NC(Cc1ccccc1)C(=O)O	3549944	3567547	O=C1NC(C(=O)NC(C(=O)N(C)C(C(=O)NC1Cc2ccc(O)cc2)CC(C)C)C(C)CC)C(C)CC	nonribosomal peptide	both methods
GCA_000317515.1_ASM31751v1_genomic.fna	CP003630.1 Microcoleus sp. PCC 7113, complete genome	1983341	2058908	NC(CS)C(=O)CC(O)NC(CS)C(=O)NC(CO)C(=O)NCCC(=O)CC(O)NCCC(=O)O	1999018	2043648	O=C(O)C(N)C(C(O)CC2=NC(C(=O)NC(C1=NC(C(=O)NC(C(=O)CC(=O)NC(C(=O)O)CO)CO)CS1)CO)CS2)C	nonribosomal peptide|type 1 polyketide	both methods
GCA_000317515.1_ASM31751v1_genomic.fna	CP003630.1 Microcoleus sp. PCC 7113, complete genome	2401175	2474818	NC(C(C)CC)C(=O)NC(CC(C)C)C(=O)NC([*])C(=O)O	2420979	2433171	O=C(O)C(CC(C)C)N(C(=O)C(N)C(C)CC)C	nonribosomal peptide	both methods
GCA_000317515.1_ASM31751v1_genomic.fna	CP003630.1 Microcoleus sp. PCC 7113, complete genome	2401175	2474818	NC(C(C)CC)C(=O)NC(CC(C)C)C(=O)NC([*])C(=O)O	2445616	2451303	O=C(O)C(N)Cc1ccccc1	nonribosomal peptide	both methods
GCA_000317555.1_ASM31755v1_genomic.fna	CP003646.1 Gloeocapsa sp. PCC 7428, complete genome	1953026	2039905	NC(CO)C(=O)CC(O)NC(CC(=O)N)C(=O)NC([*])C(=O)NC(CCCN)C(=O)NC(C(O)C)C(=O)NC(C)C(=O)NC(CC(=O)N)C(=O)NC([*])C(=O)O	1972781	2021786	N.O=CC(NC(=O)C(NC(=O)C(NC(=O)C(NC(=O)C(NC(=O)C(NC(=O)C(NC(=O)CC(O)C(NC(=O)CCCCC)CO)CC(=O)N)CC(=O)O)CCCN)C(O)C)C)CC(=O)N)CCCNC(=N)N	nonribosomal peptide|type 1 polyketide	both methods
GCA_000317555.1_ASM31755v1_genomic.fna	CP003646.1 Gloeocapsa sp. PCC 7428, complete genome	5075332	5124157	NC(C(C)CC)C(=O)NC(C(C)C)C(=O)O	5095332	5104157	O=C(O)C(Cc1ccccc1)N(C(=O)C(N)C(C)CC)C	nonribosomal peptide	both methods
GCA_000317555.1_ASM31755v1_genomic.fna	CP003647.1 Gloeocapsa sp. PCC 7428 plasmid pGLO7428.01, complete sequence	0	71296	CC(O)NC(C)C(=O)NC(CS)C(=O)NCC(=O)NC(C)C(=O)NC(CO)C(=O)NC(Cc1ccc(O)cc1)C(=O)NCC(=O)O	30	35341	N.N.O=CC(NC(=O)C(NC(=O)C(NC(=O)CNC(=O)C=1N=C(C(NC(=O)C)C)SC=1)C)CO)Cc2ccc(O)cc2	nonribosomal peptide|type 1 polyketide	both methods
GCA_000317555.1_ASM31755v1_genomic.fna	CP003647.1 Gloeocapsa sp. PCC 7428 plasmid pGLO7428.01, complete sequence	143236	204466	CCCCCC(O)NC(CC(=O)N)C(=O)NC([*])C(=O)NC(C(C)C)C(=O)O	162288	199349	O=C1OC(CC(=O)NC(C(=O)NC(C(=O)NC1C(C)C)Cc2ccccc2)CC(=O)N)C(CC(=CCCCCC)C)C	nonribosomal peptide|type 1 polyketide	both methods
GCA_000317575.1_ASM31757v1_genomic.fna	CP003653.1 Stanieria cyanosphaera PCC 7437, complete genome	204163	251405	NC([*])C(=O)CCC(=O)O	213760	243711	O=C(O)CCCc1ccccc1	nonribosomal peptide|type 1 polyketide	both methods
GCA_000317575.1_ASM31757v1_genomic.fna	CP003653.1 Stanieria cyanosphaera PCC 7437, complete genome	2986432	3060692	NC(CCCN)C(=O)CC(O)NC(CO)C(=O)NC(CC(=O)N)C(=O)NC([*])C(=O)NC(CCCN)C(=O)NC([*])C(=O)O	3003181	3040692	N.O=CC(NC(=O)C(NC(=O)C(NC(=O)C(NC(=O)C(NC(=O)CC(O)C(NC(=O)CCCCC)CC(C)C)CO)Cc1ccccc1)CN)CC(C)C)C	nonribosomal peptide|type 1 polyketide	both methods
GCA_000319385.1_ASM31938v1_genomic.fna	CP003539.1 Candidatus Endolissoclinum faulkneri L2, complete genome	483644	534342	NC(CS)C(=O)O	496681	514342	O=C(O)C(N)CS.C	nonribosomal peptide	both methods
GCA_000325705.1_ASM32570v1_genomic.fna	CP003346.1 Echinicola vietnamensis DSM 17526, complete genome	2704074	2754755	N1C(CCC1)C(=O)CC(=O)NC([*])C(=O)O	2722841	2734755	N.O=C(O)CNC(=O)CC(=O)C1NCCC1	nonribosomal peptide|type 1 polyketide	both methods
GCA_000328565.1_ASM32856v1_genomic.fna	CP003078.1 Mycobacterium sp. JS623, complete genome	196567	252524	CC(O)CCC(=O)O	214897	244024	O=C(O)CCCC(O)CCCCCCCCC	nonribosomal peptide|type 1 polyketide	both methods
GCA_000328565.1_ASM32856v1_genomic.fna	CP003078.1 Mycobacterium sp. JS623, complete genome	349784	404806	NC(Cc1ccccc1)C(=O)NC(C(O)C)C(=O)NC(C)C(=O)NC([*])C(=O)O	344739	391480	O=CC(NC(=O)C(NC(=O)C(NC(=O)C(NC(=O)CCc1cccc(C=CC)c1)Cc2ccccc2)C(OC4OC(CO)C(O)C(OC3OC(C)C(O)C(O)C3(O))C4(NC(=O)C))C)C)C(O)C	nonribosomal peptide	both methods
GCA_000328565.1_ASM32856v1_genomic.fna	CP003078.1 Mycobacterium sp. JS623, complete genome	5452887	5504534	C(C)CNC(CO)C(=O)N1C(CCC1)C(=O)O	5470598	5485010	O=C(CC)NC=1N2CCCC2(C(=O)C=1)	nonribosomal peptide|type 1 polyketide	both methods
GCA_000328565.1_ASM32856v1_genomic.fna	CP003078.1 Mycobacterium sp. JS623, complete genome	5785276	5866506	C(C)C(O)C(C)=CC(C)=CCC(=O)C(=O)O	5805276	5848428	O=C(O)CC(=O)C1CCC(O)C(O)C1	nonribosomal peptide|type 1 polyketide	both methods
GCA_000328565.1_ASM32856v1_genomic.fna	CP003078.1 Mycobacterium sp. JS623, complete genome	6130225	6175661	C(C)C(=O)C(=O)O	6150225	6157615	O=C(O)C(C(=O)CCCCCCCCC)C	nonribosomal peptide|type 1 polyketide	both methods
GCA_000328705.1_ASM32870v1_genomic.fna	HE804045.1 Saccharothrix espanaensis DSM 44229 complete genome	2816359	2884738	NC(CO)C(=O)NC([*])C(=O)NC([*])C(=O)NC([*])C(=O)NC(CCCN(O)C(=O)C)C(=O)O	2835305	2865923	O=C(NC(C(=O)NC1C(=O)NC(C(=O)NC(C(=O)NC(C(=O)NC(C(=O)OC1)Cc3c[nH]c2ccccc23)CCCCN)CCCN)CCCCN)CCCCN)c4cccc(O)c4(O)	nonribosomal peptide	both methods
GCA_000328705.1_ASM32870v1_genomic.fna	HE804045.1 Saccharothrix espanaensis DSM 44229 complete genome	3409970	3541086	NC([*])C(=O)NC([*])C(=O)NC([*])C(=O)NC([*])C(=O)NC([*])C(=O)NC([*])C(=O)NC([*])C(=O)NC(C(O)C)C(=O)NC([*])C(=O)NC(C(C)C)C(=O)NC(C(O)C)C(=O)O	3446028	3503597	O=C(O)C(NC(=O)C(NC(=O)C(NC(=O)C(NC(=O)C(NC(=O)C(NC(=O)C(NC(=O)C(NC(=O)C(NC(=O)C(NC(=O)C(NC(=O)C(NC(=O)C(NC(=O)CCc1cccc(C=CC)c1)CCN)Cc2ccccc2)CCN)CCCCNC(=O)C(N)CN)CCCN)CCCCN)C(O)C)Cc3ccccc3)Cc4ccccc4)C(O)C)CCN)Cc5ccccc5)CCN.Cl	nonribosomal peptide	both methods
GCA_000328705.1_ASM32870v1_genomic.fna	HE804045.1 Saccharothrix espanaensis DSM 44229 complete genome	3588233	3668938	C(C)CCC(=O)C([*])C(-O)	3629150	3651122	O=C(O)CC(=O)C(C)C	type 1 polyketide	both methods
GCA_000328705.1_ASM32870v1_genomic.fna	HE804045.1 Saccharothrix espanaensis DSM 44229 complete genome	3819387	3894833	NC([*])C(=O)NCC(=O)NC([*])C(=O)NC(C(C)C)C(=O)O	3855836	3880415	O=C1NCC(=O)NC(C=NC(C(=O)NC1)C(C)C)Cc2ccccc2	nonribosomal peptide	both methods
GCA_000328705.1_ASM32870v1_genomic.fna	HE804045.1 Saccharothrix espanaensis DSM 44229 complete genome	4239056	4316412	C([*])C(-O)NC([*])C(=O)O	4256373	4277541	O=C(CC)NC(C(=O)O)c1ccc(O)cc1	nonribosomal peptide|type 1 polyketide	both methods
GCA_000328705.1_ASM32870v1_genomic.fna	HE804045.1 Saccharothrix espanaensis DSM 44229 complete genome	4956839	5110155	NC(C(C)C)C(=O)NC(C(C)C)C(=O)O	4974454	4980718	O=C1NC(C=NC1C(C)C)c2ccc(O)cc2	nonribosomal peptide	both methods
GCA_000328705.1_ASM32870v1_genomic.fna	HE804045.1 Saccharothrix espanaensis DSM 44229 complete genome	4956839	5110155	NC(C(C)C)C(=O)NC(C(C)C)C(=O)O	5008349	5021521	O=C(C)OC1OC(C)C(OC)C(N)C1	type 1 polyketide	both methods
GCA_000328705.1_ASM32870v1_genomic.fna	HE804045.1 Saccharothrix espanaensis DSM 44229 complete genome	4956839	5110155	NC(C(C)C)C(=O)NC(C(C)C)C(=O)O	5032479	5090155	Cl.O=C1NC(C2=NC(C(O)CC(=O)CC(C)=CC=C(C=CC(=O)C1)C)=CS2)C(O)C	nonribosomal peptide|type 1 polyketide	both methods
GCA_000328705.1_ASM32870v1_genomic.fna	HE804045.1 Saccharothrix espanaensis DSM 44229 complete genome	5177163	5416938	C(C)C(=O)C=CCC(O)C=CC=CC=CCC(O)CC(O)C=CC=CC(C)C(=O)C(=O)O	5196386	5225276	O=CCC(O)C=CC=CC=CC	type 1 polyketide	both methods
GCA_000328705.1_ASM32870v1_genomic.fna	HE804045.1 Saccharothrix espanaensis DSM 44229 complete genome	5177163	5416938	C(C)C(=O)C=CCC(O)C=CC=CC=CCC(O)CC(O)C=CC=CC(C)C(=O)C(=O)O	5235791	5262840	O=C(O)C=CC(C(=O)C=CCC(O)C)C	type 1 polyketide	both methods
GCA_000328705.1_ASM32870v1_genomic.fna	HE804045.1 Saccharothrix espanaensis DSM 44229 complete genome	5177163	5416938	C(C)C(=O)C=CCC(O)C=CC=CC=CCC(O)CC(O)C=CC=CC(C)C(=O)C(=O)O	5283254	5300064	O=C(O)C2N(C(=O)C(N)COC1OC(C)C(OC)C(N)C1)CCC2	nonribosomal peptide	both methods
GCA_000328705.1_ASM32870v1_genomic.fna	HE804045.1 Saccharothrix espanaensis DSM 44229 complete genome	5177163	5416938	C(C)C(=O)C=CCC(O)C=CC=CC=CCC(O)CC(O)C=CC=CC(C)C(=O)C(=O)O	5312759	5334828	O=C(O)CNC(=O)C(NC(=O)CC(O)C(N)C(O)C(=O)O)C(O)C	nonribosomal peptide|type 1 polyketide	both methods
GCA_000328705.1_ASM32870v1_genomic.fna	HE804045.1 Saccharothrix espanaensis DSM 44229 complete genome	5177163	5416938	C(C)C(=O)C=CCC(O)C=CC=CC=CCC(O)CC(O)C=CC=CC(C)C(=O)C(=O)O	5369900	5424891	O.O=CC(=CCC(=O)C=CC=CC=CCC=1C(=O)CCC=1(O))C	nonribosomal peptide|type 1 polyketide	both methods
GCA_000328705.1_ASM32870v1_genomic.fna	HE804045.1 Saccharothrix espanaensis DSM 44229 complete genome	5717083	5765079	NC(C(C)C)C(=O)NC(C)C(=O)O	5725477	5745634	O=C(O)C(NC(=O)C(N)C(C)C)C	nonribosomal peptide	both methods
GCA_000328705.1_ASM32870v1_genomic.fna	HE804045.1 Saccharothrix espanaensis DSM 44229 complete genome	6102781	6188938	C(C)=CNC(CS)C(=O)O	6114313	6173803	C.O=C(O)CC(NC(=O)C(NC(=O)C(NC(=O)CNC(=O)C(NC(=O)C(NC(=O)C(NC(=O)C(NC(=O)CN)CO)CO)CO)CO)CC(=O)N)C)C(=O)NC(C(=O)NC(C(=O)NC(C(=O)NC(C(=O)NC(C(=O)NC(C(=O)NC(C(=O)O)Cc2c[nH]c1ccccc12)Cc3ccc(O)cc3)Cc4ccc(O)cc4)CCC(=O)N)CO)CC(=O)N)C.O=C(O)C1N=C(C(=CCCCCCCCCC)C)SC1.OC=3C=CC=C4C(=O)C2=C(C=CC=1CC(O)(C)CC(=O)C=12)C(=O)C=34.O	RiPP|terpene|nonribosomal peptide|type 1 polyketide|type 2 polyketide	both methods
GCA_000328705.1_ASM32870v1_genomic.fna	HE804045.1 Saccharothrix espanaensis DSM 44229 complete genome	6286110	6385448	NC(CS)C(=O)NC([*])C(=O)NC([*])C(=O)NC([*])C(=O)NC([*])C(=O)CC(O)NC([*])C(=O)O	6317787	6365448	O=C(NC1C(O)CC(=O)NC(C(=O)OC(CC1)C(N)CO)CO)CNC(=O)C(NC(=O)C(N)CS)=CCC(O)C(N)CO	nonribosomal peptide|type 1 polyketide	both methods
GCA_000330845.1_ASM33084v1_genomic.fna	CP003938.1 Enterobacteriaceae bacterium strain FGI 57, complete genome	3307792	3362713	NC(CO)C(=O)O	3317967	3347362	O=C(O)C(NC(=O)c1cccc(O)c1(O))CO	nonribosomal peptide	both methods
GCA_000330865.1_ASM33086v1_genomic.fna	CP003942.1 Serratia sp. FGI94 chromosome, complete genome	302119	352376	NC(C)C(=O)NC(CC(C)C)C(=O)NC([*])C(=O)NC(C)C(=O)O	309938	334694	O=C1NC(C(=O)NC(C(=O)NC(C(=O)NC1CN)C(C)C)CCC(O)C(N)CO)CN	nonribosomal peptide	both methods
GCA_000330865.1_ASM33086v1_genomic.fna	CP003942.1 Serratia sp. FGI94 chromosome, complete genome	2096997	2141686	NC([*])C(=O)NC(CO)C(=O)O	2116868	2135510	O=C(O)C(NC(=O)C(N)CCCN)CO	nonribosomal peptide	both methods
GCA_000330865.1_ASM33086v1_genomic.fna	CP003942.1 Serratia sp. FGI94 chromosome, complete genome	3351444	3403872	NC(CO)C(=O)O	3370574	3383872	O=C(O)C(NC(=O)c1cccc(O)c1(O))CO	nonribosomal peptide	both methods
GCA_000331735.1_ASM33173v1_genomic.fna	CP004025.1 Myxococcus stipitatus DSM 14675, complete genome	1681062	1736506	N1C(CCC1)C(=O)NC([*])C(=O)NC([*])C(=O)CC(=O)C(=O)O	1692041	1720555	O=C1NC(C(=O)CC(=O)OC3CC(C(=O)N2CCCC2(C(=O)NC1C(C)C))CCC3(O))Cc4ccccc4	nonribosomal peptide|type 1 polyketide	both methods
[truncated: 6,632 more rows]

## Sheet: b. MAGs
Genome	Contig	Start (antiSMASH)	End (antiSMASH)	SMILES (antiSMASH)	Start (PRISM)	End (PRISM)	SMILES (PRISM)	Type	Category
[truncated: 2,753 more rows]
