# Supplementary material for: Comprehensive prediction of secondary metabolite structure and biological activity from microbial genome sequences
Source: Nat Commun. 2020 Nov 27;11:6058. doi: 10.1038/s41467-020-19986-1 (PMC7699628; doi:10.1038/s41467-020-19986-1)
Supplement: Supplementary file 8 — Source Data [file 41467_2020_19986_MOESM8_ESM.xlsx]

## Sheet: Figure 1b- domains and reaction
Search	Full name	Abbreviation	Reaction
other	Acyl homoserine lactone synthase	LasI
aminocoumarin	Tyrosine monooxygenase	NovI	NovI
aminocoumarin	Beta-hydroxytyrosine oxidase	NovJ	NovJ
aminocoumarin	Beta-hydroxytyrosine oxidase	NovK
aminocoumarin	Beta-hydroxytyrosine oxidase	RubC3	RubC3
aminocoumarin	Aminocoumarin halogenase	Cl	CloHal
aminocoumarin	Proline dehydrogenase	CloN3
aminocoumarin	Pyrrole C5-methyltransferase	CloN6	CloN6
aminocoumarin	Aminocoumarin O-methylnoviose methylpyrrole-transferase	CloN7	CloN7
aminocoumarin	Oxaloactetate-threonine ligase	CouR1	CouR1
aminocoumarin	Pyrrole biosynthesis decarboxylase-cyclase	CouR2	CouR2
aminocoumarin	Pyrrole biosynthesis threonine kinase	CouR3	CouR3
aminocoumarin	Dicarboxymethylpyrrole dehydrogenase	CouR4	CouR4
aminocoumarin	Prephenate dehydrogenase	NovF	NovF
aminocoumarin	Aminocoumarin ligase	NovL	NovL
aminocoumarin	Aminocoumarin O-methylnoviose carbamoyltransferase	NovN	NovN
aminocoumarin	Aminocoumarin C-methyltransferase	NovO	NovO
aminocoumarin	Aminocoumarin noviose O-methyltransferase	NovP	NovP
aminocoumarin	4-hydroxyphenylpyruvate 3-dimethylallyltransferase	NovQ	NovQ
aminocoumarin	Prenylhydroxybenzoate decarboxylase	NovR	NovR
aminoglycoside	LGln 2DOI aminotransferase	DOI AmT
aminoglycoside	2DOIA dehydrogenase	DOIA DH
aminoglycoside	2-N-acetylparomamine deacetylase	2NAPd
aminoglycoside	KasQ 2-epimerase	KasQ
aminoglycoside	SpcB-family dehydrogenase	SpcB
aminoglycoside	StrI-family dehydrogenase	StrI
aminoglycoside	Inositol phosphate monophosphatase	IPM	Ag1
aminoglycoside	AprH-family glycosyltransferase	AprH
aminoglycoside	BtrG-family &gamma;-L-glutamyl butirosin &gamma;-glutamyl cyclotransferase	BtrG
aminoglycoside	ForX-family carboxymuconolactone decarboxylase	ForX
aminoglycoside	GenD1-family radical SAM protein	GenD1
aminoglycoside	ImrA-family 16s rRNA methyltransferase	ImrA
aminoglycoside	KanE-family glycosyltransferase	KanE
aminoglycoside	LivW-family Fe-S oxidoreductase	LivW
aminoglycoside	NeoF-family ribostamycin GlcNAc transferase	NeoF
aminoglycoside	ParK-family extracellular phosphate phosphatase	ParK
aminoglycoside	TobZ-family carbamoyltransferase	TobZ
aminoglycoside	2DOI synthase	s2DOI	Ag3
aminoglycoside	2DOI dehydrogenase	d2DOI
aminoglycoside	N-acetylglucosaminyl transferase	NGTr
aminoglycoside	Deacetylase	DeAc
aminoglycoside	Paromamine C6 dehydrogenase	DH
aminoglycoside	Paromamine C6 aminotransferase	AmT
aminoglycoside	Phosphoribosyl transferase	RTr
aminoglycoside	Phosphomutase	PhM
aminoglycoside	Neamine C3 oxidoreductase	Ox
aminoglycoside	Neamine C3 dehydrogenase	DH
aminoglycoside	StrB1 amidinotranserase	AmdTr
aminoglycoside	StsB oxidoreductase	OxR1
aminoglycoside	ForO O-methyltransferase	OMT
aminoglycoside	ForN N-methyltransferase	NMT
aminoglycoside	ForE dehydrogenase	DH
aminoglycoside	GtmE xylosyltransferase	XTr
aminoglycoside	StrN phosphtransferase	PT
aminoglycoside	StrQ cytidylyl transferase	CyTr
aminoglycoside	StrP oxidoreductase	OxR2
aminoglycoside	StrS aminotransferase	AmT
aminoglycoside	StsG N-methyltransferase	NMT
aminoglycoside	Hyg25 phosphatase	Pht1
aminoglycoside	KasF acetyltransferase	AcT
aminoglycoside	KasD 4,6 dehydratase	4,6DH	Ag2
aminoglycoside	KasR dehydratase	DH
aminoglycoside	KasP reductase	Red
aminoglycoside	KasC aminotransferase	AmT
aminoglycoside	KasN glycine oxidase	Ox
aminoglycoside	KasA inositol transferase	ITr
aminoglycoside	SpcA phosphatase	Pht2
aminoglycoside	SpcB dehydrogenase	DH
aminoglycoside	SpcS2 aminotransferase	AmT
aminoglycoside	SpcM N-methyltransferase	NMT
aminoglycoside	ForQ dehydrogenase	ForQ
aminoglycoside	ForB 6' aminotransferase	AmT
aminoglycoside	ForK C-methyltransferase	CMT
aminoglycoside	hydrofucofuranos 26	hyg26
aminoglycoside	Aminoglycoside phosphotransferase	StrN
aminoglycoside	dTDP 4-keto-6-deoxy-D-glucose 3,5-epimerase	StrM
aminoglycoside	dTDP-L-rhamnose synthase	StrL
aminoglycoside	dTDP-D-glucose 4,6-dehydratase	StrE
aminoglycoside	dTDP-D-glucose synthase	StrD
aminoglycoside	Scyllo-inosose aminotransferase	StsC
aminoglycoside	KanC dehydrogenase	KanC
aminoglycoside	KanD aminotransferase	KanD
aminoglycoside	BtrN SAM dehydrogenase	SAMd
other	Aryl polyene-associated acyltransferase	AT
antimetabolite	5-guanidino-2-oxo-pentanoate C-methyltransferase	MrsA	MrsA
antimetabolite	5-guanidino-3-methyl-2-oxo-pentanoate transaminase	MrsB	MrsB
antimetabolite	Prephenate decarboxylase	BacA	BacA
antimetabolite	&delta;-(8)-7R-dihydro-hydroxyphenylpyruvate isomerase	BacB	BacB
antimetabolite	Dihydroanticapsin 7-dehydrogenase	BacC	BacC
antimetabolite	Alanine-anticapsin ligase	BacD	BacD
antimetabolite	Anticapsin transaminase	BacF	BacF
antimetabolite	Anticapsin NADPH-dependent reductase	BacG	BacG
antimetabolite	Arginine N-omega-monooxygenase	DcsA	DcsA
antimetabolite	N-omega-hydroxy-L-arginine amidinohydrolase	DcsB	DcsB
antimetabolite	O-ureido-L-serine epimerase	DcsC
antimetabolite	O-ureido-L-serine synthase	DcsD	DcsD
antimetabolite	L-serine O-acetyltransferase	DcsE
antimetabolite	O-ureido-D-serine cyclo-ligase	DcsG	DcsG
antimetabolite	PLP-dependent cysteine synthase involved in diaminopropionate biosynthesis	DdaA	DdaA
antimetabolite	Ornithine cyclodeaminase involved in diaminopropionate biosynthesis	DdaB
antimetabolite	N-fumarate-diaminopropionate epoxidase	DdaC	DdaC
antimetabolite	Thioesterase	DdaE
antimetabolite	ATP-grasp amino acid ligase	DdaF
antimetabolite	Fumarate-diaminopropionate ligase	DdaG	DdaG
antimetabolite	Fumarate transaminase	DdaH	DdaH
antimetabolite	Tryptophan ketoacid beta-C-methyltransferase	Ind1	Ind1
antimetabolite	&beta;-methyl tryptophan ketoacid ketoreductase	Ind2	Ind2
antimetabolite	4-indole-3-methyl-2-hydroxy-propanoic acid adenylation domain	Ind3	Ind3
antimetabolite	PLP-dependent arginine oxidase	Ind4	Ind4
antimetabolite	Indolmycin C-N lyase	Ind6	Ind6B
antimetabolite	Indolmycin C-N lyase	Ind6	Ind6A
antimetabolite	Indolmycin N-methyltransferase	Ind7	Ind7
beta-lactam	Isopenicillin N acyltransferase	IAT	IAT
beta-lactam	Isopenicillin N synthase	IPNS	IPNS
beta-lactam	Isopenicillin N epimerase	CefD
beta-lactam	Isopenicillin N epimerase	CefDE
beta-lactam	Deacetoxycephalosporin synthase/hydroxylase	CefEF	CefEF_1
beta-lactam	Deacetoxycephalosporin synthase/hydroxylase	CefEF	CefEF_2
beta-lactam	Deacetylcephalosporin C acetyltransferase	CefG	CefG
beta-lactam	Deacetylcephalosporin C O-carbamoyltransferase	CmcH	CmcH
beta-lactam	Cephem C-7 methyltransferase	CmcI	CmcI
beta-lactam	Cephem C-7 hydroxylase	CmcJ	CmcJ
beta-lactam	Carbapenem &beta;-lactam synthase	CarA	CarA
beta-lactam	Carbapenem t-CMP crotonase	CarB	CarB
beta-lactam	Carbapenem synthase	CarC	CarC
beta-lactam	Proline dehydrogenase	CarD	CarD
beta-lactam	2Fe-2S ferredoxin	CarE
beta-lactam	Carbapenem oxidoreductase	ThnA
beta-lactam	Carbapenem N-acetyltransferase	ThnF	ThnF
beta-lactam	Carbapenem 2OG oxygenase (C-2 side chain oxidase)	ThnG	ThnG
beta-lactam	Carbapenem methyltransferase	ThnK	ThnK
beta-lactam	Carbapenam carboxylate reductase (1)	ThnN
beta-lactam	Carbapenam carboxylate reductase (2)	ThnO
beta-lactam	Carbapenem 2OG oxygenase (C-6 side chain hydroxylase)	ThnQ	ThnQ
beta-lactam	Carbapenem pantetheine hydrolase	ThnT	ThnT
beta-lactam	Proclavaminate amidino hydrolase	PAH	PAH
beta-lactam	Glycylclavaminic acid synthase	GCAS	GCAS
beta-lactam	Clavam aldo/keto reductase	Cvm1
beta-lactam	Carboxyethylarginine synthase	CEAS	CEAS
beta-lactam	Clavaminate synthase	CAS	CAS
beta-lactam	Clavaldehyde dehydrogenase	CAD	CAD
beta-lactam	&beta;-lactam synthase	BLS	BLS
beta-lactam	Nocardicin C-9' epimerase	NocJ
beta-lactam	Monobactam thioesterase	TE	SulfTE
beta-lactam	Monobactam sulfotransferase	ST	SulfST
beta-lactam	Adenylyl-sulfate kinase	APSK
beta-lactam	2,3-diaminopropionate biosynthesis protein SbnA	SbnA
beta-lactam	2,3-diaminopropionate biosynthesis protein SbnB	SbnB
beta-lactam	Clavaminic acid synthetase-like domain	CAS	CAS_1
beta-lactam	Clavaminic acid synthetase-like domain	CAS	CAS_2
beta-lactam	SAM-dependent methyltransferase	SulP	SulP
beta-lactam	Tabtoxin &beta;-lactam synthase	TblS
bisindole	Indolotryptoline maleimide N-methyltransferase	AbeM1	AbeM1
bisindole	Indolotryptoline indole N-methyltransferase	AbeM2	AbeM2
bisindole	Indolotryptoline hydroxyindole O-methyltransferase	AbeM3	AbeM3
bisindole	Maleimide indolocarbazole N-methyltransferase	AtM1	AtM1
bisindole	Tryptophan 6'-halogenase	BorH	BorH
bisindole	Indolotryptoline O-methyltransferase	BorM2	BorM2
bisindole	Indolotryptoline O-methyltransferase	BorM3	BorM3
bisindole	Indolotryptoline C-monooxygenase	BorX3	BorX3
bisindole	Tryptophan 5'-halogenase	ClaH	ClaH
bisindole	Maleimide indolocarbazole epoxidase (indolotryptoline synthase)	ClaX1	ClaX1
bisindole	Indolotryptoline indole-inversion monooxygenase	ClaX2	ClaX2
bisindole	Carboxy indolocarbazole synthase, O-methyltransferase	EspM	EspM
bisindole	Carboxy indolocarbazole tryptophan 6'-monooxygenase	EspX	EspX
bisindole	Pyrrolinone indolocarbazole monooxygenase	HysX	HysX
bisindole	Arcyriarubin-specific dioxygenase	MarC	MarC
bisindole	Arcyriarubin maleimide N-methyltransferase	MarM	MarM
bisindole	Maleimide indolocarbazole monooxygenase	RebC	RebC
bisindole	Chromopyrrolic acid synthase	RebD	RebD
bisindole	Tryptophan 7'-halogenase	RebH	RebH
bisindole	Tryptophan amine oxidase	RebO	RebO
bisindole	Indolocarbazole synthase (P450)	RebP	RebP
bisindole	Reductasporine-specific reductase	RedE	RedE
bisindole	Reductasporine-specific N-dimethyltransferase	RedM	RedM
bisindole	Pyrrolinone indolocarbazole monooxygenase	StaC	StaC
bisindole	Violacein-specific monooxygenase	VioC	VioC
bisindole	Violacein-specific indole monooxygenase	VioD	VioD
bisindole	Violacein-specific scaffold forming monooxygenase	VioE	VioE
other	A-factor biosynthesis enzyme	AfsA
cyclodipeptide	Cyclodipeptide synthase	CDPS
cyclodipeptide	Cyclic dipeptide oxidase, subunit A	CDO<sub>A</sub>	AlbA
cyclodipeptide	Cyclic dipeptide oxidase, subunit B	CDO<sub>B</sub>
cyclodipeptide	Amide N-methyltransferase	NMT	Amir4628
cyclodipeptide	Diketopiperazine ring oxidase	P450	CypX
cyclodipeptide	Aryl C-C bond forming oxidase	P450	CYP121
cyclodipeptide	Amide O-/N-methyltransferase	MT	Ndas1145
cyclodipeptide	Side chain O-methyltransferase	OMT	Ndas1149
deoxysugar	4,6-dehydratase	4,6DH
deoxysugar	2,3-dehydratase	2,3DH
deoxysugar	3,4-dehydratase	3,4DH
deoxysugar	3-ketoreductase	3KR
deoxysugar	4-ketoreductase	4KR
deoxysugar	Epimerase	E
deoxysugar	3,4-isomerase	3,4IM
deoxysugar	3-aminotransferase	3-AmT
deoxysugar	4-aminotransferase	4-AmT
deoxysugar	C-methyltransferase	CMT
deoxysugar	N-methyltransferase	NMT
deoxysugar	N,N-dimethyltransferase	N,N-MT
deoxysugar	O-methyltransferase	OMT
deoxysugar	N-ethyltransferase	N-ET
deoxysugar	Acetyltransferase	AcT
deoxysugar	Oxidoreductase	Ox
deoxysugar	Oxidative deaminase	OxDA
deoxysugar	Thiosugar synthase	ThiS
deoxysugar	UDP-sugar decarboxylase	UDP-DC
deoxysugar	UDP-sugar dehydrogenase	UDP-DH
deoxysugar	dTDP-glucose 4,6-dehydratase	NovT
deoxysugar	Glucose-1-phosphate thymidylyltransferase	SibI
deoxysugar	dTDP-4-dehydrorhamnose 3,5-epimerase	SibJ
deoxysugar	dTDP-4-dehydrorhamnose 3-C-methyltransferase	SibM
deoxysugar	4-keto-3-methylrhamnose transaminase	SibN
deoxysugar	4-amino-3-methylrhamnose N-methyltransferase	SibO
other	Ectoine synthase	ES
other	Methylenomycin furan monooxygenase	MmyO
isonitrile	Isonitrile synthase	IsnA	IsnA
isonitrile	Isonitrile acrylate synthase	IsnB	IsnB
isonitrile	Tyrosine isonitrile glycosyltransferase	IsnGT	IsnGT
isonitrile	12-epi-Hapalindole U cyclase	FamC1	FamC1
isonitrile	Hapalindole H cyclase (heterodimer with FamC3)	FamC2	FamC2
isonitrile	Hapalindole H cyclase (heterodimer with FamC2)	FamC3	FamC3
isonitrile	12-epi-Fischerindole U cyclase	FamC5	FamC5
isonitrile	Isonitrile geranyltranferase	FamD2	FamD2
isonitrile	Hapalindole halogenase	AmbO5	AmbO5
isonitrile	Hapalindole isoprenyltransferase	AmbP3	AmbP3
isonitrile	Fischerindole-specific LuxR transcriptional regulator	AmbR1
isonitrile	Pyoverdin chromophore-forming monooxygenase	PvcC	PvcC
other	Ladderane-forming SAM-dependent enzyme	LadMT
other	Ladderane acyl desaturase	LadDS
lincoside	Lincomycin pyrrole &gamma;-glutamyltransferase and hydrolase	LmbA	LmbA
lincoside	L-DOPA glyoxalase	LmbB1	LmbB1
lincoside	Tyrosine ortho-hydroxylase	LmbB2	LmbB2
lincoside	Proline-lincosamine condensation protein	LmbD	LmbD
lincoside	Lincomycin mycothiol glycosidase	LmbE	LmbE
lincoside	N-acetyl-cysteinyl lincomycin PLP-dependent hydrolase	LmbF	LmbF
lincoside	Demethyl-lincomycin S-methyltransferase	LmbG	LmbG
lincoside	N-acetyl-cysteinyl lincomycin N-methyltransferase	LmbJ	LmbJ
lincoside	Octose-1,8-diphosphate phosphatase	LmbK	LmbK
lincoside	Octulose 8-phosphate isomerase	LmbN	LmbN
lincoside	Octose 1-phosphate guanylyltransferase	LmbO	LmbO
lincoside	Octose 8-phosphate kinase	LmbP	LmbP
lincoside	Pentose-5-phosphate transaldolase	LmbR	LmbR
lincoside	Ergothioneine lincosamine glycosyltransferase	LmbT	LmbT
lincoside	Ergothioneine-lincomycin mycothiol transferase	LmbV	LmbV
lincoside	4-vinyl-2,3-dihydro-1H-pyrrole-2-carboxylic acid tautomerase and C-methyltransferase	LmbW	LmbW
lincoside	Di-dehydro-propyl-pyrrolic acid tautomerase	LmbX	LmbX
lincoside	Di-dehydro-propyl-pyrrolic acid tautomerase	SibS	SibS
lincoside	Di-dehydro-propyl-pyrrolic acid tautomerase	TomK	TomK
lincoside	Di-dehydro-propyl-pyrrolic acid tautomerase	Por16	Por16
lincoside	Di-dehydro-propyl-pyrrolic acid direductase	LmbY	LmbY
lincoside	Celesticetin salicylic acid transferase	Ccb1	Ccb1
lincoside	Celesticetin salicylic acid transferase	Ccb2	Ccb2
lincoside	Celesticetin O-methyltransferase	Ccb4	Ccb4
lincoside	Celesticetin ethylaldehyde reductase	Ccb5	Ccb5
lincoside	Cysteinyl-celesticetin decarboxylase and transaminase	CcbF	CcbF
lincoside	Di-dehydro-propyl-pyrrolic acid reductase	HrmD	HrmD
lincoside	Di-dehydro-propylate-pyrrolate transaminase	ORF1	ORF1
lincoside	Di-dehydro-propyl-pyrrolate aldehyde oxidase	ORF2	ORF2
lincoside	Hydroxy-di-dehydro-propyl-pyrrolic acid dehydrogenase	ORF3	ORF3
lincoside	Di-dehydro-propyl-pyrrolic acid monooxygenase	ORF4	ORF4
lincoside	Porothramycin precursor aldehyde oxidase	Por23	Por23
lincoside	Porothramycin precursor di-N-methyltransferase	Por25	Por25
lincoside	Porothramycin precursor alcohol dehydrogenase	Por27	Por27
lincoside	Di-dehydro-propyl-pyrrolic acid reductase	SibT	SibT
lincoside	Dehydro-propyl-pyrrolic acid oxidoreductase	SibW	SibW
lincoside	Di-dehydro-ethyl-pyrrolic acid reductase	TomJ	TomJ
lincoside	4-vinyl-2,3-dihydro-1H-pyrrole-2-carboxylic acid tautomerase	TomN	TomN
lincoside	4-vinyl-2,3-dihydro-1H-pyrrole-2-carboxylic acid tautomerase	Lim13	Lim13
other	Melanin tyrosinase cofactor	MelC1
other	Melanin tyrosinase	MelC2
other	Type A NIS synthase	NISa
other	Type B NIS synthase	NISb
other	Type C NIS synthase	NISc
nucleoside	Amicetin cytosine PABA N-transferase	AmiF	AmiF
nucleoside	Amicetin cytosine-amicetose amosamine glycosyltransferase	AmiG	AmiG
nucleoside	Amicetin cytosine amicetose glycosyltransferase	AmiJ	AmiJ
nucleoside	&alpha;-methylserine-ACP transferase	AmiR	AmiR
nucleoside	&alpha;-methyl serine synthase	AmiS	AmiS
nucleoside	Transient demethylarginine-cytosinine leucine ligase required for arginine N-methylation	ArgJ
nucleoside	Cytosinine amino acid ligase	ArgK	ArgK
nucleoside	Blasticidin/arginomycin arginine guanidino-N-methyltransferase	ArgL	ArgL
nucleoside	Arginine (and methylarginine) transaminase	ArgM
nucleoside	Keto-arginine C-methyltransferase	ArgN	ArgN
nucleoside	Cystoylglucoronate synthase	BlsD	BlsD
nucleoside	Arginine 2,3-aminomutase	BlsG	BlsG
nucleoside	Cytosyl-keto-glucoronate transaminase	BlsH	BlsH
nucleoside	Cytosyl-keto-glucoronate transaminase	MilD	MilD
nucleoside	Cytidine/hydroxymethyl-cytidine monophosphate hydrolase	BlsM
nucleoside	Glycyluridine 2'O-carbamoyltransferase	CapB	CapB
nucleoside	Capuramycin &alpha;-D-mannopyranuronate transferase	CapG	CapG
nucleoside	Glycyluridine 3'O-methyltransferase	CapK	CapK
nucleoside	&alpha;-D-mannopyranuronate-glycyluridine carboxy-O-methyltransferase	CapS	CapS
nucleoside	Capuramycin caprolactam C-methyltransferase	CapT	CapT
nucleoside	O-methyl-carboxyl N-transacylase	CapW	CapW
nucleoside	Cytosylglucoronate oxidase	GouA	GouA
nucleoside	Cytosyl-keto-glucoronate transaminase	GouH	GouH
nucleoside	4-amino-cytosylglucoronate serine ligase	GouJ	GouJ
nucleoside	Serine- and glycine-CoA ligase involved in gougerotin biosynthesis	GouK
nucleoside	Glycl-CoA N-methyltransferase	GouN	GouN
nucleoside	Uracil reductase	Jaw1	Jaw1
nucleoside	Polyketide-ACP nucleotidyltransferase and chain release enzyme	Jaw2	Jaw2
nucleoside	Iterative cyclopropyl-forming radical SAM enzyme	Jaw5
nucleoside	A-90289 Glycyluridine 2'-O-sulfotransferase	LipB	LipB
nucleoside	Glycyluridine diaminobutyrate &beta;-hydroxylase	LipG	LipG
nucleoside	Uridine-5'-aldehyde transaldolase	LipK	LipK
nucleoside	Uridine-5'-monophosphate dioxygenase	LipL	LipL
nucleoside	5'-Amino-5'-deoxy-&alpha;-D-ribose-1-phosphate nucleotidylyltransferase	LipM	LipM
nucleoside	1-NDP-5'-amino-5'-deoxy-&alpha;-D-ribose glycosyltransferase	LipN	LipN
nucleoside	Uridine-5'-aldehyde aminotransferase	LipO	LipO
nucleoside	5'-Amino-5'-deoxyuridine phosphorylase	LipP	LipP
nucleoside	3-hydroxy-fatty acid 3-methylglutaryl transferase	LipR	LipR
nucleoside	Hydroxy-diazepanone 3-hydroxy-fatty acid acyltransferase	LipT	LipT
nucleoside	N-methyltransferase and diazepanone-forming enzyme	LipW	LipW
nucleoside	Aminoribose 2'-O-sulfotransferase involved in liposidomycin biosynthesis	LpmB	LpmB
nucleoside	Cytidine monophosphate hydroxymethylase	MilA	MilA
nucleoside	Cytosylaminoglucuronate dehydratase	MilG	MilG
nucleoside	Cytosinine-amino acid ligase	MilH	MilH
nucleoside	Arginine transaminase	MilM
nucleoside	&alpha;-keto-arginine nucleotidylyltransferase	MilN	MilN
nucleoside	Muraymycin glycyluridine diaminobutyrate decarboxylase	Mur23	Mur23
nucleoside	Aminoribose-glycyluridine SAM-transferase	Mur24	Mur24
nucleoside	Glycyluridine diaminopropane N-transacylating condensation domain	Mur30	Mur30
nucleoside	Picolinate-CoA hydrolase	NikA	NikA
nucleoside	4-hydroxy-2-oxovalerate aldolase	NikB	NikB
nucleoside	Lysine transaminase	NikC	NikC
nucleoside	Picolinic acid cyclase	NikD	NikD
nucleoside	Histidine-ACP &beta;-hydroxylase	NikQ	NikQ
nucleoside	Putative imidazolone-forming enzyme	NikR	NikR
nucleoside	4-pyridyl-4-hydroxy-2-oxoisovalerate transaminase	NikT	NikT
nucleoside	PLP-dependent aldo-uridine transaminase	Pac5	Pac5
nucleoside	Pacidamycin peptide releasing condensation domain and nucleotidylyltransferase	Pac9	Pac9
nucleoside	Uridine oxidoreductase	Pac11	Pac11
nucleoside	Aldo-uridine dehydratase	Pac13	Pac13
nucleoside	UMP-enolpyruvyltransferase	PolA	PolA
nucleoside	Octsyl acid oxygenase	PolCDK	PolCDK
nucleoside	Putative beta-lactam forming polyoxin enzyme	PolE	PolE
nucleoside	Polyoxin molybdopterin oxidoreductase	PolF	PolF
nucleoside	Polyoxin nucleotidylyltransferase	PolG	PolG
nucleoside	Phospho-octosyl acid synthase	PolH	PolH
nucleoside	Polyoxyin nucleoside transaminase	PolI	PolI
nucleoside	Phospho-octosyl acid phosphatase	PolJ	PolJ
nucleoside	Phospho-octosyl acid phosphatase	PolJx	PolJx
nucleoside	&alpha;-amino-d-carbamoylhydroxyvalerate dioxygenase	PolL	PolL
nucleoside	N-acetyl-phosphoglutamate dehydrogenase	PolM	PolM
nucleoside	Glutamate N-acetyltransferase	PolN
nucleoside	&alpha;-amino-d-hydroxyvalerate carbamoyltransferase	PolO	PolO
nucleoside	N-acetyl-glutamate kinase	PolP	PolP
nucleoside	Chloro-sulfonoadenosine alanine ligase	AcmE	AcmE
nucleoside	Putative adenosine sulfotransferase	AcmG	AcmG
nucleoside	Putative adenosine sulfotransferase	AcmI	AcmI
nucleoside	Putative adenosine sulfotransferase	AcmK	AcmK
nucleoside	Sulfoadenosine aminotransferase	AcmN	AcmN
nucleoside	Putative sulfonoadenosine chlorinase	AcmX	AcmX
nucleoside	Putative sulfonoadenosine chlorinase	AcmY	AcmY
nucleoside	GTP cyclohydrolase	GCHI	GCHI
nucleoside	O-demethylpuromycin tyrosine O-methyltransferase	DmpM	DmpM
nucleoside	N-acetylpuromycin N-acetylhydrolase	NapH	NapH
nucleoside	Puromycin N-acetyltransferase	Pac	Pac
nucleoside	Phosphoaminoadenosine mono-phosphatase	Pur3	Pur3
nucleoside	Adenosine triphosphate aminotransferase	Pur4	Pur4
nucleoside	Puromycin adenosine N,N-dimethyltransferase	Pur5	Pur5
nucleoside	Puromycin tyrosine ligase	Pur6	Pur6
nucleoside	Aminoadenosine triphosphate pyrophosphohydrolase	Pur7	Pur7
nucleoside	Adenosine triphosphate oxidoreductase	Pur10	Pur10
nucleoside	7-cyano-7-deazaguanine synthase	QueC	QueC
nucleoside	6-carboxy-5,6,7,8-tetrahydropterin synthase	QueD	QueD
nucleoside	7-carboxy-7-deazaguanine synthase	QueE	QueE
nucleoside	NADPH-dependent 7-cyano-7-deazaguanine reductase	QueF	QueF
nucleoside	C-glycosynthase	SdmA	SdmA
nucleoside	Phosphatase involved in C-glycosylation	SdmB
nucleoside	Showdomycin ectoine synthase homologue	SdmE	SdmE
nucleoside	ACP-5-amino-1,5-dehydroproline transaminase	SdmF	SdmF
nucleoside	Showdomycin putative acyl release enzyme	SdmG
nucleoside	SdmM	SdmM
nucleoside	Triphosphoribose 7-cyano-7-deazaguanine deaminase	ToyE	ToyE
nucleoside	Triphosphoribose 7-cyano-7-deazaguanine adenylosuccinate lyase	ToyF	ToyF
nucleoside	Triphosphoribose 7-cyano-7-deazaguanine adenylosuccinate synthase	ToyG	ToyG
nucleoside	7-cyano-7-deazaguanine phosphoribosyl transferase	ToyH	ToyH
nucleoside	Toyocamycin phosphatase	ToyI	ToyI
nucleoside	Sangivamycin nitrile hydratase, &alpha; subunit	ToyJ	ToyJ
nucleoside	Sangivamycin nitrile hydratase &gamma; subunit	ToyK	ToyK
nucleoside	Sangivamycin nitrile hydratase &beta; subunit	ToyL	ToyL
nucleoside	Uridine activating radical SAM enzyme	TunB	TunM
nucleoside	SAM-dependent methyltransferase	TunM
nucleoside	UDP-N-acetylglucosamine epimerase	TunF	TunF
nucleoside	UDP-N-acetylglucosamine dehydratase	TunA	TunA
nucleoside	UDP-N-acetyl-tunicamine phosphodiesterase	TunH	TunH
nucleoside	Tunicamycin N-acetylglucosamine glycosyltransferase	TunD	TunD
nucleoside	Tunicamycin N-deacetylase	TunE	TunE
nucleoside	Tunicamycin acyltransferase	TunC	TunC
nucleoside	Parahydroxybenzoic acid CoA monooxygenase	Hyg2	Hyg2
nucleoside	Amino-inositol O-methyltransferase	Hyg6	Hyg6
nucleoside	Amino-inositol acetal synthase	Hyg7	Hyg7
nucleoside	Keto-inositol transaminase	Hyg8	Hyg8
nucleoside	Parahydroxybenzoic acid/methylmalonyl ketosynthase	Hyg10
nucleoside	Parahydroxybenzoic acid CoA-ligase	Hyg12	Hyg12
nucleoside	Parahydroxybenzoic acid/methylmalonyl dehydratase	Hyg14	Hyg14
nucleoside	Parahydroxybenzoic acid/methylmalonyl ketoreductase	Hyg15	Hyg15
nucleoside	Inositol dehydrogenase	Hyg17	Hyg17
nucleoside	Parahydroxybenzoic acid/methylmalonyl acyltransferase	Hyg22	Hyg22
nucleoside	Fucofuranose-GDP dehydrogenase	Hyg26	Hyg26
nucleoside	Furanose glycosyltransferase	MtdG1	MtdG1
nucleoside	A-201A rhamnosyltransferase	MtdG2	MtdG2
nucleoside	GDP-D-mannose-4,6-dehydratase	MtdH	MtdH
nucleoside	O-GDP-&alpha;-D-rhamnose synthase	MtdJ	MtdJ
nucleoside	Galactopyranose transglycosylase	MtdL	MtdL
nucleoside	Galactopyranose isomerase	MtdM	MtdM
nucleoside	A-201A rhamnose O-methyltransferase	MtdM2	MtdM2
nucleoside	A-201A rhamnose O-methyltransferase	MtdM3	MtdM3
nucleoside	M4 GDP-&alpha;-L-galactofuranose O-methyltransferase	MtdM4	MtdM4
nucleoside	O-methyl GDP-&alpha;-L-galactofuranose oxidoreductase	MtdW	MtdW
nucleoside	Liponucleoside rhamnose O-2-methyltransferase	LipA1	LipA1
nucleoside	Liponucleoside rhamnosyltransferase	LipB1	LipB1
nucleoside	Liponucleoside rhamnose O-3-methyltransferase	LipY	LipY
nucleoside	Liponucleoside rhamnose O-4-methyltransferase	LipZ	LipZ
nucleoside	Muraminomicin rhamnose C-6-methyltransferase	Mra3	Mra3
nucleoside	Muraminomicin rhamnose O-3-succinyltransferase	Mra4	Mra4
nucleoside	Hypothetical protein AcmO	AcmO
nucleoside	Uridine-5'-carboxamide forming PLP-dependent monooxygenase	Cap15	Cap15
nucleoside	Cytochrome P450 pyridylhomothreonine monooxygenase	NikF	NikF
nucleoside	7-carboxy-7-deazaguanine phosphoribosylpyrophosphate transferase	TubE	TubE
nucleoside	7-carboxy-7-deazaguanine phosphoribosylpyrophosphate decarboxylase	TubF	TubF
nucleoside	Tubercidin phosphatase	TubG	TubG
other	Phenazine biosynthesis protein A/B	PhzA/B	PhzAB
other	Phenazine biosynthesis isochorismatase	PhzD	PhzD
other	Phenazine-specific anthranilate synthase component	PhzE	PhzE
other	Phenazine biosynthesis trans-2,3-dihydro-3-hydroxyanthranilate isomerase	PhzF
other	Phenazine biosynthesis pyridoxamine 5'-phosphate oxidase	PhzG	PhzG
other	Moenomycin heptaprenylglyceryl phosphate synthase	MoeO5
phosphonate	2-aminoethylphosphonate aminotransferase	AMT	AEP_AMT
phosphonate	ATP-grasp domain valine-transferase	Arg1	Arg1
phosphonate	Aminomethylphosphonate peptidyltransferase	Arg4	Arg4
phosphonate	Aminomethylphosphonate synthase	Arg10	Arg10
phosphonate	N-acetylphosphinothricin deacetylase	DEA	DEA
phosphonate	2-hydroxyethylphosphonate dioxygenase	DhpA	DhpA
phosphonate	Dihydroxyethylphosphonate kinase	DhpB	DhpB
phosphonate	1-hydroxy-2-phosphorylethylphosphonate dehydrogenase	DhpC	DhpC
phosphonate	Acetylphosphonate transaminase	DhpD	DhpD
phosphonate	Phosphonopyruvate decarboxylase	DhpF	DhpF
phosphonate	PLP-dependent acetylphosphonate synthase	DhpH<sub>N</sub>	DhpH_NTD
phosphonate	1-amino-isoethylphosphonate leucine transferase	DhpH<sub>C</sub>	DhpH_CTD
phosphonate	Phosphonomethyltransferase	DhpI	DhpI
phosphonate	Phosphonoalanine dehydratase	DhpJ	DhpJ
phosphonate	Leucine-dehydroalaninylphosphonate glycine transferase	DhpK	DhpK
phosphonate	2-aldoethylphosphonate reductase	FomC	FomC
phosphonate	2-hydroxyethylphosphonate C-methyltransferase	Fom3	Fom3
phosphonate	Fosfomycin epoxidase	Fom4	Fom4
phosphonate	Phosphonomethylmalate isomerase	FrbA	FrbA
phosphonate	Isophosphonomethylmalate dehydrogenase	FrbB
phosphonate	Phosphonopyruvate C-acetyltransferase	FrbC	FrbC
phosphonate	Isophosphonomethylmalate dehydrogenase	FrbE	FrbEB
phosphonate	CMP-5' -N-hydroxy-3-aminopropylphosphonate N-monooxygenase	FrbF	FrbF
phosphonate	CMP-5'-3-aminopropylphosphonate N-monooxygenase	FrbG	FrbG
phosphonate	2-amino-4-phosphonobutyrate cytidylyltransferase/decarboxylase	FrbH	FrbH
phosphonate	CMP-5'-3-aminopropylphosphonate NUDIX hydrolase	FrbI	FrbI
phosphonate	FR-900098 monooxygenase	FrbJ	FrbJ
phosphonate	Asparagine synthase homologue - Acetylhydrazine transferase	FzmA	FzmA
phosphonate	Phosphonoacetate O-methyltranferase	FzmB	FzmB
phosphonate	ATP-grasp enzyme related to carbamoyl-phosphate synthase	FzmF	FzmF
phosphonate	Dual acting phosphonate dioxygenase	FzmG	FzmG
phosphonate	Hydrazine N-methyltranferase	FzmH	FzmH
phosphonate	Valine-specific amino acid ligase	FzmI	FzmI
phosphonate	Nitrosuccinate lyase	FzmL	FzmL
phosphonate	Nitrosuccinate synthase	FzmM	FzmM
phosphonate	Glutamine synthetase homologue - Acetylhydrazine transferase	FzmN
phosphonate	Acetylhydrazinearginine deacetylase	FzmO	FzmO
phosphonate	Hydrazinosuccinate N-acetyltransferase	FzmQ	FzmQ
phosphonate	Acetylhydrazinosuccinate lyase	FzmR	FzmR
phosphonate	2-aminoethylphosphonate dioxygenase	NitA	NitA
phosphonate	1-hydroxy-2-amino-ethylphosphonate N-acetyltransferase	NitB	NitB
phosphonate	N-acetyl-1-hydroxy-2-amino-ethylphosphonate N-monooxygenase	NitC	NitC
phosphonate	Mycothioltransferase	NitD	NitDE
phosphonate	Mycothiol peptidase	NitE
phosphonate	ATP-grasp N-acetyltransferase	PamC	PamC
phosphonate	Demethylphosphinothricin N-acetyltransferase	PAT	PAT
phosphonate	Phosphoenolpyruvate mutase	PEPM
phosphonate	2-hydroxyethylphosphonate dioxygenase	PhpD	PhpD
phosphonate	Hydroxymethylphosphonate dehydrogenase	PhpE	PhpE
phosphonate	Phosphonoformate cytidylyltransferase	PhpF
phosphonate	Phosphonoformate-CMP mutase	PhpG	PhpG
phosphonate	Carboxyphosphoenolpyruvate synthase	PhpH	PhpH
phosphonate	Carboxyphosphoenolpyruvate mutase	PhpI	PhpI
phosphonate	Phosphonoformaldehyde monooxygenase	PhpJ	PhpJ
phosphonate	Phosphinate methyltransferase	PhpK	PhpK
phosphonate	Phosphinomethylmalate isomerase	PMI	PMI
phosphonate	Phosphinomethylmalate synthase	PMS	PMS
phosphonate	ATP-grasp amino acid ligase (Val/Leu/Ile)	RhiC	RhiC
phosphonate	Two component phosphonopyruvate decarboxylase (functions with RhiF)	RhiE	RhiE
phosphonate	Two component phosphonopyruvate decarboxylase (functions with RhiE)	RhiF
phosphonate	2-keto-4-hydroxy-5-phosphonopentanoic acid aldolase	RhiG	RhiG
phosphonate	APPA dehydratase	RhiI	RhiI
phosphonate	APPA aminotransferase	RhiJ	RhiJ
phosphonate	ATP-grasp amino acid ligase (Arg)	RhiM	RhiM
phosphonate	Phosphonopyruvate reductase	VlpB	VlpB
phosphonate	2-hydroxy-3-oxo-3-phosphoxypropylphosphonic hydrolase	VlpC	VlpC
phosphonate	2-hydroxy-3-phosphonopropanoic acid kinase	VlpD
phosphonate	2-hydroxy-3-oxopropylphosphonic reductase	VlpE	VlpE
phosphonate	ATP-grasp amino acid ligase (Val)	VlpF	VlpF
phosphonate	ATP-grasp N-acetyltransferase	VlpG	VlpG
rare monomer biosynthesis	3-hydroxyacyl-CoA dehydrogenase (methoxymalonate biosynthesis)	HADH
rare monomer biosynthesis	Acyl-CoA dehydrogenase (methoxymalonate biosynthesis)	ADH
rare monomer biosynthesis	O-methyltransferase (methoxymalonate biosynthesis)	OMT
rare monomer biosynthesis	L-arginine hydroxylase	CmnC
rare monomer biosynthesis	Capreomycidine synthase	CmnD
rare monomer biosynthesis	2,3-diaminopropionate synthase	CmnB
rare monomer biosynthesis	Cyclodeaminase (pipecolic acid biosynthesis)	GetD
rare monomer biosynthesis	Hydroxylase (pipecolic acid biosynthesis)	GetF
rare monomer biosynthesis	Piperazic acid synthase	KtzT
rare monomer biosynthesis	Tryptophan dioxygenase	SibP
rare monomer biosynthesis	Aryl formamidase	SibK
rare monomer biosynthesis	Transaminase	Vzb9
rare monomer biosynthesis	LysW carrier protein	Vzb22
rare monomer biosynthesis	LysX, LysW-ligase	Vzb23
rare monomer biosynthesis	LysW-glutamyl-phosphate reductase	Vzb24
rare monomer biosynthesis	LysW-Glutamate Kinase	Vzb25
rare monomer biosynthesis	LysK peptidase	Vzb26
rare monomer biosynthesis	Transketolase	Vzb27
rare monomer biosynthesis	Transketolase	Vzb28
regulatory	Sensory kinase of S. coelicolor. Coexpressed with AbrC2. Have negative affect on antibiotic production. Might have phosphatase activity.	AbrC1
regulatory	Sensory kinase of S. coelicolor. Coexpressed with AbrC1	AbrC2
regulatory	Response regulator of S. coelicolor. Positive regulator of RED, CDA, ACT and morphological change.	AbrC3
regulatory	Sensor kinase. Global negative regulation of Streptomyces coelicolor antibiotic synthesis	AbsA1
regulatory	Response regulator. Global negative regulation of Streptomyces coelicolor antibiotic synthesis	AbsA2
regulatory	Regpressor of pyochelin biosynthesis in Streptomyces scabies 87-22	AcrR
regulatory	Pathway specific activator of actinorhodin biosynthesis in Streptomyces coelicolor	ActII-orf4
regulatory	TetR-like protein that represses the adjacent actA operon, encoding the ACT export system (Actinorhodin)	ActR
regulatory	Global activator of Strp production in S. griseus (activates StrR))	AdpA
regulatory	A-factor biosynthesis enzyme	AfsA
regulatory	Response regulator for S. coelicolor. Positive regulator of RED, ACT, CDA and yCPK	AfsQ1
regulatory	Histidine kinase in S. coelicolor	AfsQ2
regulatory	Regulator of aclacinomycin in Streptomyces galilaeus	AknO
regulatory	DNA transcription regulator - SARP	AlpU
regulatory	DNA transcription regulator - SARP	AlpV
regulatory	Repressor of Alp production in S. ambofaciens, Located in the alpomycin biosynthesis cluster and involved in the regulation of kinamycin biosynthesis; similar to gamma-butyrolactone receptors	AlpW
regulatory	GBL receptor type regulator. Repressor in Strp production of S. griseus, Involved in the regulation of antibiotic production and sporulation	ArpA
regulatory	DNA transcription regulator - LysR-type	AsfR
regulatory	Activator of asukamycin in Streptomyces nodosus subsp. asukaensis	AsuR5
regulatory	Activator of aureothin biosynthesis in Streptomyces thioluteus	AurD
regulatory	LAL-type regulator. Involved in avermectin synth. in S. avermectillis	AveR
regulatory	Activator of bafilomycin biosynthesis in Streptomyces lohii	BafG
regulatory	TetR-type regulator. Repressor of virginiamycin synth in S. virginiae	BarA
regulatory	GBL-receptor regulator. Possitive regulator of virginiamycin biosynthesis in S. virginiae.	BarX
regulatory	Global regulator of coronafacic acid like comound biosynthesis in Streptomyces scabies 87-22	BldD
regulatory	Activator of cephamycin & clavulanic acid biosynth. in S. clavuligerus	CcaR
regulatory	Activator of cinnamycin biosynthesis in Streptomyces cinnamoneus	CinR1
regulatory	Hydrolase	CmmR
regulatory	Activator of pristinamycin biosynth. in S. pristinaespiralis	Cpp1
regulatory	DNA transcription regulator - cAMP Kinase in ACT, RED and CDA biosynthesis in S. coelicolor	Crp
regulatory	Two-component <br> Response regulator. neg. reg. of ACT production in S. lividans & coelicolor. Alters copper metabolism	CutR
regulatory	Two-component <br> Sensor kinase in S. lividans & coelicolor	CutS
regulatory	DNA transcription regulator (+) - BTAD-type	Cvm7P
regulatory	Two-component <br> Histidine kinase of S. coelicolor.	DraK
regulatory	Two-component <br> Response regulator in S. coelicolor. Positive regulator of ACT, negative of RED and yCPK: DraK	DraR(CheY)
regulatory	Two-component <br> Sensory kinase in S. coelicolor.	EcrA1
regulatory	Two-component <br> Response regulator in S. coelicolor. Positive reg. in RED production.	EcrA2
regulatory	Two-component <br> Response regulator. Positive reg. in RED prod. in S. coelicolor	EcrE2
regulatory	GBL receptor <br> Autoregulator in S. lavendulae showdomycin production	FarA
regulatory	Activator of frenolicin biosynthesis in Streptomyces roseofulvus	FrnG
regulatory	Response regulator- LuxR-type	FscRII
regulatory	Response regulator- LuxR-type	FscRIII
regulatory	Response regulator- LuxR-type	FscRIV
regulatory	Activator of mithramycin biosynthesis in Streptomyces argillaceus	MtmR
regulatory	Activator of nanchangmycin biosynthesis in Streptomyces nangchangensis	NanR2
regulatory	Activator of nosiheptide in Streptomyces actuosus	NosP
regulatory	DNA transcription regulator (+) - BTAD-type	OzmU
regulatory	Activator of pristinamycin biosynth in S. pristinaespiralis	PapR2
regulatory	Activator of pristinamycin biosynth in S. pristinaespiralis	PapR4
regulatory	Two-component <br> Response regulator in pristinamycin biosynth. in S. pristinaespiralis	PapR6
regulatory	Activator of piericidin biosynthesis in Streptomyces piemogenus	PieR
regulatory	Activator of pimaricin biosynthesis in S. natalensis	PimM
regulatory	LAL-type regulator. Activates PimE in S. natalensis (regulates pimaricin biosynthesis)	PimR
regulatory	Putative regulator in Streptomyces sp. strain Tu6071	PlaR
regulatory	Activator of polyoxin biosynthesis in Streptomyces cacaoi subsp. asoensis	PolR
regulatory	Two-component <br> Response regulator in S. coelicolor. Positive regulator in ACT and yCPK biosynthesis	RapA1
regulatory	Two-component <br> Sensory kinase in S. coelicolor.	RapA2
regulatory	Activator of undecylprodigiosin in Streptomyces coelicolor	RedD
regulatory	Regulator of undecylprodigiosin in Streptomyces coelicolor	RedZ
regulatory	DNA transcription regulator - TetR	Rkl
regulatory	Activator of prodigiosin biosynthesis in Streptomyces griseoviridis	RphD
regulatory	Activator of rubromycin biosynthesis in Streptomyces collinus	RubS
regulatory	Response regulator- LuxR-type (CheY superfamily)	SamR0468
regulatory	Activator of A-74528 biosynthesis in Streptomyces sp. SANK 61196	SanR1
regulatory	A-factor biosynthesis enzyme	ScbA
regulatory	Regulator in RED prod. in S. coelicolor, SCB1	ScbR
regulatory	Histidine kinase	Sco5784
regulatory	Response regulator- LuxR-type (CheY superfamily)	Sco5785
regulatory	Activator of skyllamycin production in Streptomyces sp. strain Acta 2987	Sky44
regulatory	GBL-receptor regulator. Regulator of thaxtomin A biosynthesis in Streptomyces scabies NBRC 12914	SscR
regulatory	Pathway specific regulator of streptomycin biosynth. in S. griseus	StrR
regulatory	GBL-receptor regulator. Negative regulator of nikkomycin production in S. tendae	TarA
regulatory	Lys-R regulator. Regulator of thienamycin production in S. cattleya	ThnI
regulatory	Activator of cephamycin c prod. in S. cattleya	ThnU
regulatory	DNA transcription regulator (-) - GBL receptor	Tyl-type_Regulator
regulatory	Pathway specific regulator of virginiamycin production in S. virginiae	VmsT
regulatory	TetR-type regulator <br> Located in the abyssomicin biosynthesis cluster; predicted to regulate abyD encoding a MFS export pump; mutation decreases abyssomicin synthesis of Verrucosispora maris AB-18-032:	AbyC
regulatory	TetR-type regulator <br> Located in the actinomycin D biosynthesis cluster of Streptomyces chrysomallus ATCC 11523	AcmP
regulatory	TetR-type regulator <br> Located in the actinomycin D biosynthesis cluster of Streptomyces chrysomallus ATCC 11523	AcmU
regulatory	TetR-type regulator <br> Regulates the aconitase (acn) gene inf Corynebacterium glutamicum	AcnR
regulatory	TetR-type regulator <br> Regulator of the AcrAB multidrug efflux pump of E. coli: Rhodamine 6G, ethidium, proflavine	AcrRe
regulatory	TetR-type regulator <br> Putative repressor for genes involved in dimethylsulfoniopropionate and acrylate catabolism in Alcaligenes faecalis	AcuR
regulatory	TetR-type regulator <br> Regulates expression of AcuI and DddL involved in dimethylsulfoniopropionate and acrylate catabolism in Rhodobacter sphaeroides: Acrylate	AcuRs
regulatory	TetR-type regulator <br> Regulator of the AdeIJK efflux pump of Acinetobacter baumannii	AdeN
regulatory	TetR-type regulator <br> Regulates AHL production and is required for plant colonization of Pseudomonas syringae	AefR
regulatory	TetR-type regulator <br> Regulates AguBA required for agmatine utilization of Pseudomonas aeruginosa PAO1: Agmatine	AguR
regulatory	TetR-type regulator <br> Regulates the tripartite RND exporter AmeABC of Agrobacterium tumefaciens	AmeR
regulatory	TetR-type regulator <br> Located in the amicetin biosynthesis cluster of Streptomyces vinaceus-drappus	AmiP
regulatory	TetR-type regulator <br> Global regulator of nitrogen control metabolism of Corynebacterium glutamicum: GlnK	AmtR
regulatory	TetR-type regulator <br> Regulates the ArpABC efflux pump involved in the export of multiple antibiotics of Pseudomonas putida S12	ArpR
regulatory	TetR-type regulator <br> Located in the ansamitocin biosynthesis cluster and involved in the regulation of ansamitocin biosynthesis of Actinosynnema pretiosum	Asm2
regulatory	TetR-type regulator <br> Located in the ansamitocin biosynthesis cluster and involved in the regulation of ansamitocin biosynthesis of Actinosynnema pretiosum:	Asm29
regulatory	TetR-type regulator <br> Regulates genes required for acyclic terpene utilization of Pseudomonas aeruginosa	AtuR
regulatory	TetR-type regulator <br> Located in the auricin biosynthesis cluster of Streptomyces aureofaciens CCM 3239	Aur1B
regulatory	TetR-type regulator <br> Located in the auricin biosynthesis cluster; similar to gamma-butyrolactone receptors of Streptomyces aureofaciens CCM 3239	Aur1R
regulatory	TetR-type regulator <br> Regulator of avermectin biosynthesis; similar to gamma-butyrolactone receptors of Streptomyces avermitilis: Avenolide	AvaR1
regulatory	TetR-type regulator <br> Similar to gamma-butyrolactone receptors of Streptomyces avermitilis	AvaR2
regulatory	TetR-type regulator <br> Located adjacent to the azinomycin B biosynthetic gene cluster; thought to be beyond the boundaries of the cluster of Streptomyces sahachiroi	Azi42
regulatory	TetR-type regulator <br> Located in the virginiamycin biosynthesis cluster; similar to gamma-butyrolactone-binding proteins of Streptomyces virginiae	BarZ
regulatory	TetR-type regulator <br> Regulator of BdcA expression of E. coli K12	BdcR
regulatory	TetR-type regulator <br> Located in the biosynthesis cluster for macrolactam BE-14106 biosynthesis of Streptomyces sp. strain DSM 21069	BecM
regulatory	TetR-type regulator <br> Regulator of the BepDE efflux pump of Brucella suis: Deoxycholate	BepR
regulatory	TetR-type regulator <br> Regulates expression of BetT, BetA, and BetB required for the synthesis of glycine betaine from choline of E. coli K12: Choline	BetI
regulatory	TetR-type regulator <br> Regulates biotin biosynthesis and import of Corynebacterium resistens strain DSM 45100	BioQ
regulatory	TetR-type regulator <br> Regulates the BpeAB-OprB multidrug efflux pump of Burkholderia pseudomallei	BpeR
regulatory	TetR-type regulator <br> Regulates the BreAB efflux pump in response to bile of Vibrio cholerae: Deoxycholate	BreR
regulatory	TetR-type regulator <br> Gamma-butyrolactone receptor involved in the regulation of clavulanic acid and cephamycin C biosynthesis of Streptomyces clavuligerus	Brp
regulatory	TetR-type regulator <br> Regulator of the MdrT efflux pump of Listeria monocytogenes: Cholate	BrtA
regulatory	TetR-type regulator <br> Involved in regulating type III secretion systems of Burkholderia pseudomallei	BspR
regulatory	TetR-type regulator <br> Located in the butirosin biosynthesis cluster and involved in regulation of Bacillus circulans	BtrR1
regulatory	TetR-type regulator <br> Located in the calicheamicin biosynthesis cluster of Micromonospora echinospora	CalR1
regulatory	TetR-type regulator <br> Divergent to camK (6-oxocamphor hydrolase) of Rhodococcus sp. strain NCIMB 9784	CampR
regulatory	TetR-type regulator <br> Regulator of camphor degradation of Pseudomonas putida	CamR
regulatory	TetR-type regulator <br> Regulator of CasA required for colonization and infection of the host of Rhizobium etli	CasR
regulatory	TetR-type regulator <br> Multidrug resistance-related transcription factor of Corynebacterium glutamicum: Ethidium bromide, malachite green	CgmR
regulatory	TetR-type regulator <br> Located in the chlorothricin biosynthetic gene cluster of Streptomyces antibioticus	ChlF1
regulatory	TetR-type regulator <br> Located in the chrysomycin biosynthesis cluster; a homolog is not present in the cluster for the related molecule ravidomycin of Streptomyces albaduncus	ChryX5
regulatory	TetR-type regulator <br> Regulator of the Cif toxin of Pseudomonas aeruginosa: Epibromohydrin	CifR
regulatory	TetR-type regulator <br> Regulator of the CmeABC efflux pump of Campylobacter jejuni: Taurocholate, cholate, salicylate	CmeR
regulatory	TetR-type regulator <br> Putative regulator of operons required for p-cymene/p-cumate degradation of Pseudomonas putida	CmtI
regulatory	TetR-type regulator <br> Putative regulator of operons required for p-cymene/p-cumate degradation of Pseudomonas putida	CmtR
regulatory	TetR-type regulator <br> Regulator of ComC involved in copper permeability of E. coli K12: Copper	ComR
regulatory	TetR-type regulator <br> First cyclic-di-AMP-responsive transcription factor to be identified in bacteria of Mycobacterium smegmatis: Cyclic-di-AMP	DarR
regulatory	TetR-type regulator <br> Putative regulator of genes required for dimethylsulfoniopropionate and acrylate catabolism of Halomonas sp. strain HTNK1	DddH
regulatory	TetR-type regulator <br> Regulates the expression of the DesCB acyl-CoA desaturase operon of Pseudomonas aeruginosaj: Oleate (corepressor), stearate (inducer)	DesT
regulatory	TetR-type regulator <br> Regulator of haloalkane dehalogenase (DhaA) of Rhodococcus rhodochrous	DhaR
regulatory	TetR-type regulator <br> Regulator of the dha operon; functions as a transcriptional activator of Lactococcus lactis: DhaQ-dihydroxyacetone complex	DhaS
regulatory	TetR-type regulator <br> Located in the echinomycin biosynthesis cluster of Streptomyces lasaliensis	Ecm10
regulatory	TetR-type regulator <br> Regulates the EmhABC efflux pump that influences production of 2,4-diacetylphloroglucinol and is required for phenanthrene, anthracene, and fluoranthene efflux of Pseudomonas fluorescens	EmhR
regulatory	TetR-type regulator <br> Located in the enterocin biosynthesis gene cluster of Streptomyces maritimus	EncS
regulatory	TetR-type regulator <br> Divergent to the AcrEF efflux pump; may function as a switch for the alternative expression of AcrAB and AcrEF efflux pumps of E. coli	EnvR
regulatory	TetR-type regulator <br> Located in the esmeraldin biosynthesis cluster of Streptomyces antibioticus Tu 2706	EsmT4
regulatory	TetR-type regulator <br> Regulator of ethA encoding a monooxygenase required for the activation of ethionamide of Mycobacterium tuberculosis: Hexadecyl octanoate	EthR
regulatory	TetR-type regulator <br> Regulator of genes required for unsaturated fatty acid synthesis of Escherichia coli: Unsaturated thioesters	FabR
regulatory	TetR-type regulator <br> Regulator of Fad35 acyl-CoA synthetase of Mycobacterium tuberculosis: Palmitoyl-CoA	Fad35R
regulatory	TetR-type regulator <br> Regulates fad genes required for fatty acid degradation of Pseudonocardia autotrophica	FadRP
regulatory	TetR-type regulator <br> Regulator of genes required for fatty acid degradation of Thermus thermophilus: Medium to long (C10 to C18) straight-chain fatty acyl-CoAs	FadRT
regulatory	TetR-type regulator <br> Regulator of accD1 and fasA expression required for lipid synthesis of Corynebacterium diphtheriae	FasR
regulatory	TetR-type regulator <br> Regulator of the FreABC efflux pump of Bradyrhizobium japonicum	FrrA
regulatory	TetR-type regulator <br> Master quorum-sensing regulator of Vibrio cholerae	HapR
regulatory	TetR-type regulator <br> Possible regulator of hem gene expression required for the conversion of glutamate to protoheme of Propionibacterium freudenreichii	HemR
regulatory	TetR-type regulator <br> Regulator of hemolysin II expression of Bacillus cereus	HlyIIR
regulatory	TetR-type regulator <br> Repressor of 6-hydroxy-d-nicotine oxidase of Arthrobacter nicotinovorans: 6-Hydroxy-d- and 6-hydroxy-l-nicotine	HnoR
regulatory	TetR-type regulator <br> Regulator of the HrtB-HtrA transporter of Lactococcus lactis: Heme	HrtR
regulatory	TetR-type regulator <br> Regulator of the ica operon required for biofilm formation of Staphylococcus epidermidis	IcaR
regulatory	TetR-type regulator <br> Regulator of the IfeAB efflux pump of Agrobacterium tumefaciens	IfeR
regulatory	TetR-type regulator <br> Located in the jadomycin biosynthesis cluster of Streptomyces venezuelae	JadR
regulatory	TetR-type regulator <br> Located near the kanamycin biosynthesis cluster but probably beyond cluster boundaries of Streptomyces kanamyceticus	KanG
regulatory	TetR-type regulator <br> Located in the kijanimicin biosynthesis cluster of Actinomadura kijaniata: Kijanimicin	KijA8
regulatory	TetR-type regulator <br> Located in the kijanimicin biosynthesis cluster of Actinomadura kijaniata	KijC5
regulatory	TetR-type regulator <br> Regulator of KijX expression and kijanimicin resistance of Streptomyces coelicolor: Kijanimicin, saccharocarcins A and B	KijR
regulatory	TetR-type regulator <br> Located in the kinamycin biosynthesis cluster of Streptomyces murayamaensis	KinR
regulatory	TetR-type regulator <br> Located in the kirromycin biosynthesis cluster of Streptomyces collinus	KirRII
regulatory	TetR-type regulator <br> Gamma-butyrolactone receptor protein; involved in regulating bafilomycin biosynthesis of Kitasatospora setae: GBLs	KsbA
regulatory	TetR-type regulator <br> Regulator of lipid metabolism of Mycobacterium tuberculosis	KstR
regulatory	TetR-type regulator <br> Regulator of cholesterol metabolism of Mycobacterium tuberculosis	KstR2
regulatory	TetR-type regulator <br> Located in the landomycin biosynthetic pathway of Streptomyces cyanogenus: Landomycin A and intermediates	LanK
regulatory	TetR-type regulator <br> Putative gamma-butyrolactone receptor protein; located in the lactonamycin biosynthesis cluster of Streptomyces rishiriensis	Lct13
regulatory	TetR-type regulator <br> Putative gamma-butyrolactone receptor protein; located in the lactonamycin biosynthesis cluster of Streptomyces rishiriensis	Lct14
regulatory	TetR-type regulator <br> Regulator of LfrA multidrug efflux pump of Mycobacterium smegmatis: Proflavine	LfrR
regulatory	TetR-type regulator <br> Involved in regulating luminescence and symbiotic light organ colonization of Vibrio fischeri	LitR
regulatory	TetR-type regulator <br> Regulator of branched-chain amino acid degradation of Burkholderia ambifaria AMMD	LiuQ
regulatory	TetR-type regulator <br> Regulator of the LmrB efflux pump of Bacillus subtilis: Flavonoids (quercetin, fisetin, galangin, catechin, coumestrol, genistein)	LmrA
regulatory	TetR-type regulator <br> Regulator of l-pantoyl lactone dehydrogenase gene expression of Rhodococcus erythropolis	LplR
regulatory	TetR-type regulator <br> Global regulator of Vibrio harveyi	LuxR
regulatory	TetR-type regulator <br> Global regulator of Vibrio harveyi	LuxT
regulatory	TetR-type regulator <br> Global regulator of l-methionine and l-cysteine biosynthesis of Corynebacterium glutamicum: S-Adenosylhomocysteine	McbR
regulatory	TetR-type regulator <br> Putative regulator of lipid metabolism of Mycobacterium tuberculosis	Mce3R
regulatory	TetR-type regulator <br> Regulator of genes required for methanol oxidation of Mycobacterium sp. strain JC1	MdoR
regulatory	TetR-type regulator <br> Located in the medermycin biosynthesis cluster of Streptomyces sp. strain AM-7161	MedORF28
regulatory	TetR-type regulator <br> Regulates efflux pump involved in toluene resistance of Pseudomonas putida	MepR
regulatory	TetR-type regulator <br> Located in the meridamycin biosynthesis cluster of Streptomyces sp. strain NRRL 30748	MerO
regulatory	TetR-type regulator <br> Regulates the MexXY (AmrAB) exporter involved in aminoglycoside resistance of Pseudomonas aeruginosa	MexZ
regulatory	TetR-type regulator <br> Located in the biosynthetic gene cluster for the macrocyclic lactam ML-449 of Streptomyces sp. strain MP39-85	MlaM
regulatory	TetR-type regulator <br> Represses methylenomycin through inhibition of mmyB in S. coelicolor: (+) riggered by either of two environmental signals: alanine growth-rate-limiting conditions and/or an acidic pH shock.	MmyR
regulatory	TetR-type regulator <br> Putative regulator of mnb operon required for 3-nitrobenzoate oxidation of Comamonas sp. strain JS46	MnbR
regulatory	TetR-type regulator <br> Located in the monensin biosynthesis locus of Streptomyces cinnamonensis	MonRII
regulatory	TetR-type regulator <br> Regulator of macrolide resistance of E. coli: 14-membered macrolides (erythromycin, oleandomycin)	MphR
regulatory	TetR-type regulator <br> Global regulator of DNA repair genes of Mycobacterium smegmatis	MSMEG_6564
regulatory	TetR-type regulator <br> Regulator of the mtr efflux pump of Neisseria gonorrhoeae	MtrR
regulatory	TetR-type regulator <br> Indirect regulator of the MexAB-OprM efflux pump through regulation of ArmR expression of Pseudomonas aeruginosa	NalC
regulatory	TetR-type regulator <br> Regulator of the MexAB-OprM efflux pump of Pseudomonas aeruginosa	NalD
regulatory	TetR-type regulator <br> Located in the napyradiomycin biosynthesis cluster of Streptomyces aculeolatus	NapR3
regulatory	TetR-type regulator <br> Located in the napyradiomycin biosynthesis cluster of Streptomyces aculeolatus	NapR7
regulatory	TetR-type regulator <br> Regulator of N-ethylmaleimide reductase of E. coli: N-Ethylmaleimide and other Cys modification reagents	NemR
regulatory	TetR-type regulator <br> Regulator of the MexCD-OprJ efflux pump of Pseudomonas aeruginosa	NfxB
regulatory	TetR-type regulator <br> Regulator of genes required for nicotinic acid degradation of Pseudomonas putida: Nicotinic acid and hydroxynicotinic acid	NicS
regulatory	TetR-type regulator <br> Located near the nonactin biosynthesis cluster but probably beyond cluster boundaries of Streptomyces griseus	NonG
regulatory	TetR-type regulator <br> Global regulator of Vibrio parahaemolyticus	OpaR
regulatory	TetR-type regulator <br> Located in the oviedomycin biosynthesis cluster of Streptomyces antibioticus	OvmY
regulatory	TetR-type regulator <br> Regulator of genes required for phenyl acetic acid degradation of Deinococcus maricopensis	PaaR
regulatory	TetR-type regulator <br> Expressed in response to NO stress of Porphyromonas gingivalis	PG1181
regulatory	TetR-type regulator <br> Located in the pga angucyclinone biosynthesis cluster of Streptomyces sp. strain PGA64	PgaY
regulatory	TetR-type regulator <br> Regulator of genes required for polyhydroxyalkanoate metabolism of Pseudomonas putida	PhaD
regulatory	TetR-type regulator <br> Located in the 2,4-diacetylphloroglucinol biosynthesis cluster of Pseudomonas fluorescens: 2,4-Diacetylphloroglucinol (inducer), salicylate (corepressor)	PhlF
regulatory	TetR-type regulator <br> Located in the 2,4-diacetylphloroglucinol biosynthesis cluster of Pseudomonas fluorescens	PhlH
regulatory	TetR-type regulator <br> Regulator of the ZrpADBC efflux pump of Serratia sp. strain ATCC 39006	PigZ
regulatory	TetR-type regulator <br> Located in the bacillaene biosynthesis cluster of Bacillus subtilis	PksA
regulatory	TetR-type regulator <br> Located in the phenalinolactone biosynthesis cluster of Streptomyces sp. strain Tu6071	PlaR2
regulatory	TetR-type regulator <br> Located in the pyoluteorin biosynthesis cluster of Pseudomonas sp. strain M18	PltZ
regulatory	TetR-type regulator <br> Regulator of MexAB-OprM of Pseudomonas syringae: Flavonoids	PmeR
regulatory	TetR-type regulator <br> Regulator of p-cumate catabolism of Rhodopseudomonas palustris: p-Cumate	PsbI
regulatory	TetR-type regulator <br> Regulator of the &beta;-oxidation operon of Pseudomonas aeruginosa: Long-chain fatty acids	PsrA
regulatory	TetR-type regulator <br> Located in the pyrrolomycin biosynthesis cluster of Actinosporangium vitaminophilum	Pyr27
regulatory	TetR-type regulator <br> Located in the pyrrolomycin biosynthesis cluster of Actinosporangium vitaminophilum	Pyr3
regulatory	TetR-type regulator <br> Located in the pyridomycin biosynthesis cluster; similar to gamma-butyrolactone receptors of Streptomyces pyridomyceticus	PyrO
regulatory	TetR-type regulator <br> Regulator of the QacA efflux pump of Staphylococcus aureus: Rhodamine 6G, dequalinium, crystal violet, berberine, DiOC3, methyl green, benzalkonium, tetraphenylarsonium, nitidine, palmatine	QacR
regulatory	TetR-type regulator <br> Regulator of quercetin dioxygenase QdoI (YxaG) of Bacillus subtilis: Flavonoids (quercetin, fisetin, tamarixetin, galangin, genistein, coumestrol)	QdoR
regulatory	TetR-type regulator <br> Regulator of the RamA efflux pump; mutations in the RamR binding site result in a multidrug resistance phenotype of Salmonella enterica serovar Typhimurium	RamR
regulatory	TetR-type regulator <br> Involved in the switch from medial to polar cell division of Bacillus subtilis	RefZ
regulatory	TetR-type regulator <br> Located in (or adjacent to) the friulimicin biosynthesis cluster of Actinoplanes friuliensis	RegE
regulatory	TetR-type regulator <br> Located in the resistomycin biosynthesis cluster of Streptomyces resistomycificus	RemM
regulatory	TetR-type regulator <br> Located in the resistomycin biosynthesis cluster of Streptomyces resistomycificus	RemQ
regulatory	TetR-type regulator <br> Located in the rifamycin biosynthesis cluster of Amycolatopsis mediterranei	RifQ
regulatory	TetR-type regulator <br> Regulator of NodTch of Rhizobium etli	RmiR
regulatory	TetR-type regulator <br> Regulator of the RmrAB efflux pump of Rhizobium etli	RmrR
regulatory	TetR-type regulator <br> Regulator of resorcinol degradation of Corynebacterium glutamicum: Resorcinol	RolR
regulatory	TetR-type regulator <br> Located in the prodigiosin biosynthesis cluster of Streptomyces griseoviridis	RphA3
regulatory	TetR-type regulator <br> Regulator of pyrimidine synthesis of E. coli: Uracil	RutR
regulatory	TetR-type regulator <br> Regulator of Mmr multidrug efflux pump of Mycobacterium tuberculosis: Ethidium	Rv3066
regulatory	TetR-type regulator <br> Regulator of morphological differentiation of Saccharopolyspora erythraea	SACE_7040
regulatory	TetR-type regulator <br> Located in the saquayamycin Z biosynthesis cluster of Micromonospora sp. strain Tu 6368	SaqK
regulatory	TetR-type regulator <br> Global upregulator of antibiotic production in Streptomyces species of Streptomyces avermitilis	SAV3818
regulatory	TetR-type regulator <br> Contains an intermolecular disulfide bridge that may be involved in ligand affinity of Thermus thermophilus HB8	SbtR
regulatory	TetR-type regulator <br> Located in the pyochelin biosynthesis cluster of Streptomyces scabies	SCAB1401
regulatory	TetR-type regulator <br> Located in the biosynthesis cluster for the angucyclinones Sch 47554 and Sch 47555 of Streptomyces sp. strain SCC-2136	SchA21
regulatory	TetR-type regulator <br> Located in the biosynthesis cluster for the angucyclinones Sch 47554 and Sch 47555 of Streptomyces sp. strain SCC-2136	SchA4
regulatory	TetR-type regulator <br> Located in the biosynthesis cluster for calcimycin of Streptomyces chartreusis	SchR3
regulatory	TetR-type regulator <br> Regulator of SCO0252 of Streptomyces coelicolor: Tetracycline	SCO0253
regulatory	TetR-type regulator <br> Regulator of SCO0330 of Streptomyces coelicolor	SCO0332
regulatory	TetR-type regulator <br> Regulator of antibiotic production of Streptomyces coelicolor	SCO1712
regulatory	TetR-type regulator <br> Regulator of antibiotic production of Streptomyces coelicolor	SCO3201
regulatory	TetR-type regulator <br> Regulator of metal ion homeostasis of Streptococcus pneumoniae: Zn2+	SczA
regulatory	TetR-type regulator <br> Located in the saframycin A biosynthesis cluster of Streptomyces lavendulae	SfmR1
regulatory	TetR-type regulator <br> Located in the streptolydigin biosynthesis cluster of Streptomyces lydicus	SlgR1
regulatory	TetR-type regulator <br> Nucleoid occlusion factor of E. coli: FtsZ	SlmA
regulatory	TetR-type regulator <br> Global regulator of Vibrio vulnificus	SmcR
regulatory	TetR-type regulator <br> Regulator of the SmeDEF efflux pump of Stenotrophomonas maltophilia: Triclosan	SmeT
regulatory	TetR-type regulator <br> Regulator of the TnSmu2 operon, which contains a secondary metabolite biosynthesis gene cluster of Streptococcus mutans	SMU_1349
regulatory	TetR-type regulator <br> Negative regulator of natamycin production in S. natalensis, Gamma-butyrolactone receptor protein involved in regulating natamycin biosynthesis and sporulation: (+) propanol, glucose (20g/L), potassium dihydrogen phosphate (0.05 g/L), mixture of beef extract and yeast extract (8 g/l and 2 g/l, respectively), 25 ml or 50 ml medium per flask, 250 rpm agitated culture, spore…	SngR
regulatory	TetR-type regulator <br> Involved in regulating morphological development of Myxococcus xanthus	SocA3
regulatory	TetR-type regulator <br> Regulator of the SrpABC efflux pump of Pseudomonas putida: SrpS	SrpR
regulatory	TetR-type regulator <br> Involved in the regulation of lankacidin and lankamycin biosynthesis along with SSRB, and C in S. rochei, Gamma-butyrolactone receptor protein involved in regulating lankacidin and lankamycin biosynthesis and sporulation	SrrA
regulatory	TetR-type regulator <br> Involved in the regulation of lankacidin and lankamycin biosynthesis along with SSRA, and C in S. rochei	SrrB
regulatory	TetR-type regulator <br> Involved in the regulation of lankacidin and lankamycin biosynthesis along with SSRA, and B in S. rochei	SrrC
regulatory	TetR-type regulator <br> Located in the biosynthesis cluster for the polyketide SF2575 of Streptomyces sp. strain SF2575	SsfT2
regulatory	TetR-type regulator <br> Located in the salinilactam biosynthesis cluster of Salinispora tropica	Strop_2766
regulatory	TetR-type regulator <br> Located in the tirandamycin biosynthesis cluster of Streptomyces sp. strain 307-9	TamK
regulatory	TetR-type regulator <br> Located in the tetracenomycin C biosynthesis cluster of Streptomyces glaucescens	TcmR
regulatory	TetR-type regulator <br> Located in the teicoplanin biosynthesis cluster of Actinoplanes teichomyceticus	Tei8
regulatory	TetR-type regulator <br> Located in the tetronomycin biosynthesis cluster of Streptomyces sp. strain NRRL 11266	Tmn21
regulatory	TetR-type regulator <br> Putative regulator of macrolide resistance of Mycobacterium peregrinum	TR
regulatory	TetR-type regulator <br> Negative regulator of tirandamycin biosynthesis in Streptomyces spp. (SCS1O1666): (+)glucose 10.0g, corn starch 10.0g, glycerol 10.0g, corn steep 2.5g, peptone 5.0g, yeast extract 2.0g, NaCl 1.0 g and CaCO3 3.0 g in 1 l distilled water, pH 7.2.	TrdK
regulatory	TetR-type regulator <br> Located in the tetronasin biosynthesis cluster of Streptomyces longisporoflavus	Tsn22
regulatory	TetR-type regulator <br> Regulator of the TtgABC efflux pump of Pseudomonas putida: Phloretin, naringenin, chloramphenicol, tetracycline, quercetin, luteolin	TtgR
regulatory	TetR-type regulator <br> Divergent to the TtgGHI efflux pump but does not play a major role in regulation of Pseudomonas putida	TtgW
regulatory	TetR-type regulator <br> Required for pathogenesis of Pseudomonas syringae	TvrR
regulatory	TetR-type regulator <br> Regulator of the d-glucuronidase UidA of E. coli	UidR
regulatory	TetR-type regulator <br> Located in the urdamycin biosynthesis cluster of Streptomyces fradiae	UrdK
regulatory	TetR-type regulator <br> Global regulator of Vibrio (Listonella) anguillarum	VanT
regulatory	TetR-type regulator <br> regulator of viriginiamycin biosynth in S. virginiae: (+) shot addition of 300 mug/L of VB-C; start the cultivation at 450 rpm and to continue until the DO concentration reached 80%. After reaching 80%, the DO concentration was maintained at this level by changing the agitation speed, up to a maximum of 800 rpm	VarR
regulatory	TetR-type regulator <br> Global regulator of virulence factors of Vibrio tubiashii	VtpR
regulatory	TetR-type regulator <br> Regulator of xanthine dehydrogenase of Streptomyces coelicolor	XdhR
regulatory	TetR-type regulator <br> Regulator of fatty acid catabolism of Bacillus subtilis: Long-chain acyl-CoAs	YsiA
regulatory	TetR-type regulator <br> Regulator of the cym and cmt operons required for p-cymene and p-cumate degradation of Pseudomonas putida: p-Cumate	CymR
regulatory	Two-component <br> Sensor kinase in S. coelicolor: Iron	AbrA1
regulatory	Two-component <br> Response regulator of S. coelicolor. Negative regulator of RED, ACT and CDA: AbrA1	AbrA2
regulatory	Pathway-specific <br> CDA production in S. coelicolor	CdaR
regulatory	Two-component <br> Histidine kinase for chemotaxis of E. coli: ATP	CheA
regulatory	Two-component <br> Response regulator in E.coli chemotaxis: CheA	CheB
regulatory	Two-component <br> Response regulator in Bacillus subtilis. Chemotaxis related: CheA	CheV
regulatory	Two-component <br> Response regulator in Bacillus subtilis. Chemotaxis related: CheA	CheW
regulatory	Two-component <br> Response regulator of E. coli. Involved in the transmission of sensory signals from the chemoreceptors to the flagellar motors. In its active (phosphorylated or acetylated) form, CheY exhibits enhanced binding to a switch component, FliM, at the flagellar motor which induces a change from counterclockwise to clockwise flagellar rotation. Overexpression of CheY in association wi…	CheY
regulatory	Two-component <br> Carbon storage response regulator of E. coli.	CsrA
regulatory	Two-component <br> Response regulator that is an adenylate cyclase in Arthrospira platensis	CyC-C
regulatory	Two-component <br> Senory kinase of S. coelicolor: (+) co-cultivation with Corallococcus coralloides, or in inculum of 2.5% (v/v) B. subtilis	EcrE1
regulatory	Two-component <br> Osmolarity sensor kinase of E. coli: Salt (HCl or others), ATP	EnvZ
regulatory	Two-component <br> Sensor histidine kinase of Myxococcus xanthus. Involved in a sensory transduction pathway that controls the frequency at which cells reverse their gliding direction. FrzE seems to be capable of autophosphorylating itself on a histidine residue and then to transfer that group to an aspartate residue in the C-terminal part of the protein: Aspartate, ATP	FrzE
regulatory	Two-component <br> Response regulator of Myxococcus xanthus. Targets cell polarity axis: FrzE	FrzZ
regulatory	Two-component <br> Sensor histidine kinase of Bacillus subtilis. Member of the two-component regulatory system GlnK/GlnL that positively regulates the expression of the glsA-glnT operon in response to glutamine. Probably activates GlnL by phosphorylation: Glutamine, ATP	GlnK
regulatory	Two-component <br> Response regulator of Bacillus subtilis. Member of the two-component regulatory system GlnL/GlnK that positively regulates the expression of the glsA-glnT operon in response to glutamine. GlnL binds the promoter region of glsA-glnT in vitro: GlnK	GlnL
regulatory	Two-component <br> Transcriptional activator protein of E. coli. This protein activates the transcription of the lysA gene encoding diaminopimelate decarboxylase. LysR is also a negative regulator of its own expression.	LysR
regulatory	Two-component <br> Sensor histidine kinase in Bacillus amyloliquefaciens: ATP	LytS
regulatory	Two-component <br> Response regulator in Bacillus amyloliquefaciens: LytS	LytTR
regulatory	Two-component <br> Nitrate/nitrite response regulator in E. coli: NarX or NarQ	NarL
regulatory	Two-component <br> This protein activates the expression of the nitrate reductase (narGHJI) and formate dehydrogenase-N (fdnGHI) operons and represses the transcription of the fumarate reductase (frdABCD) operon in response to a nitrate/nitrite induction signal transmitted by either the NarX or NarQ proteins. In E. coli: NarX or NarQ	NarP
regulatory	Two-component <br> Nitrate/nitrite sensor and phosphorlates NarL when nitrate/nitrile is present In E. coli: Nitrate/nitrite, ATP	NarQ
regulatory	Two-component <br> Nitrate/nitrite sensor and phosphorlates NarL when nitrate/nitrile is present In E. coli: Nitrate/nitrite, ATP	NarX
regulatory	Two-component <br> Positive regulator for nasFEDCBA operon expression in Klebsiella oxytoca: Nitrate/nitritie	NasR
regulatory	Two-component <br> Stress sensor, histidine kinase protein. Activated in low concentration of nitrogen. of Salmonella enterica: Nitrogen, ATP	NtrB
regulatory	Two-component <br> Nitrogen-regulator protein of Salmonella enterica: NtrB	NtrC
regulatory	Two-component <br> Response regulator in E. coli for outer membrane synthesis: EnvZ	OmpR
regulatory	Two-component <br> Response regulator of S. coelicolor. OmpR-type. Positively regulates RED and ACT through ofsS+ropZ: PhoR, Mg2+	PhoP
regulatory	Two-component <br> Sensor kinase of S. coelicolor: Phosphate	PhoR
regulatory	Two-component <br> Histidine kinase of Caulobacter crescentus. Member of the two-component regulatory system involved in the regulation of polar organelle development. PleC functions as a membrane-associated protein kinase that transfers phosphate to the response regulator PleD, leading to its activation: ATP	PleC
regulatory	Two-component <br> Response regulator that is part of a signal transduction pathway controlling cell differentiation in the swarmer-to-stalked cell transition of Caulobacter crescentus.Catalyzes the condensation of two GTP molecules to the cyclic dinucleotide di-GMP (c-di-GMP), which acts as a secondary messenger: Mg2+	PleD
regulatory	Two-component <br> Regulator of cell growth in Mycobacterium tuberculosis: PrrB	PrrA
regulatory	Two-component <br> Sensor histidine kinase in Mycobacterium tuberculosis: ATP	PrrB
regulatory	Two-component <br> Sensor kinase in Xanthomonas campestris pv. campestris. May also negatively regulate the production of DSF, independently of RpfG: Diffusible signaling factor (DSF), ATP	RpfC
regulatory	Two-component <br> Response regulator in Xanthomonas campestris pv. campestris that degrades cyclic di-GMP, an unusual nucleotide second messenger, leading to the activation of Clp, a global transcriptional regulator that regulates a large set of genes in DSF pathway. May also directly control genes involved in biofilm dispersal: RpfC	RpfG
regulatory	Two-component <br> Response regulator in Bacillus subtilis. Positive regulator to sigma-B: RsbT	RsbU
regulatory	Two-component <br> Positive regulator of sigma-B activity in Bacillus subtilis. Non-phosphorylated RsbV binds to RsbW, preventing its association with sigma-B: RsbW	RsbV
regulatory	Two-component <br> Negative regulator of sigma-B activity in Bacillus subtilis. Phosphorylates and inactivates its specific antagonist protein, RsbV. Upon phosphorylation of RsbV, RsbW is released and binds to sigma-B, thereby blocking its ability to form an RNA polymerase holoenzyme (E-sigma-B): ATP	RsbW
regulatory	Two-component <br> Sensor kinase in S. coelicolor.	SCO0203
regulatory	Two-component <br> Response regulator in S. coelicolor. Negative regulator of ACT: SCO0203	SCO0204
regulatory	Two-component <br> Response regulator in S. coelicolor. Negative regulator of ACT: SCO0203	SCO3818
regulatory	Two-component <br> Sporulation regulator for Bacillus subtilis: Calcium	Spo0A
regulatory	Two-component <br> Response regulator of Vibrio cholerae for biofilm formation: VieS	VieA
regulatory	Two-component <br> Response regulator of Vibrio cholerae of unknown function: VieS	VieB
regulatory	Two-component <br> Sensor histidine kinase of Vibrio cholerae: ATP, possibly amino acids/small peptides	VieS
regulatory	Two-component <br> Response regulator of Bacillus subtilis. Member of the two-component regulatory system GlnL/GlnK that positively regulates the expression of the glsA-glnT operon in response to glutamine. GlnL binds the promoter region of glsA-glnT in vitro: GlnK	YcbB
regulatory	Two-component <br> Sensor histidine kinase of Bacillus subtilis: Repressed by glucose. Activated by ATP	YesM
regulatory	Two-component <br> Response regulator of Bacillus subtilis: YesM	YesN
regulatory	LysR-type <br> Positive regulator of clavulanic acid biosynthesis and neg. regulator of cephamycin C in Streptomyces clavuligerus	ClaR
regulatory	Two-component <br> Response regulator of S. coelicolor. OmpR-type. Positively regulates RED and ACT through ofsS+ropZ: PhoR, Mg2+	PhoPs
regulatory	Two-component <br> Sensor kinase of S. coelicolor: Phosphate	PhoRs
regulatory	GBL-receptor <br> Pristinamycin prod. in S. pristinaspiralis (pleiotropic effects) involved in regulating pristinamycin biosynthesis and sporulation	SpbR
regulatory	LysR-type <br> Negatively controls the expression of the redD and actII-orf4 genes encoding pathway specific 72 activators in S. coelicolor	StgR
regulatory	GBL-receptor <br> Neg. control of tylQ /tylS and tylosin production in S. fradiae	TylP
regulatory	SARP <br> Negative regulator of tylR and the downstream tylosin synthesis in S. fradiae	TylQ
regulatory	SARP <br> Activator of tylosin synthesis genes in S. fradiae	TylR
regulatory	SARP <br> Positive control of TylR in S. fradiae and tylosin production	TylS
regulatory	LAL-type regulator for amphotericin in S. nodosus	AmphRI
regulatory	LAL-type regulator for amphotericin in S. nodosus	AmphRIII
regulatory	LAL-type activator of FK506 biosynthesis in S. tsukubaensis	FkbN
regulatory	LAL-type regulator for geldanamycin in S. hygroscopicus	GdmRI
regulatory	LAL-type regulator for geldanamycin in S. hygroscopicus	GdmRII
regulatory	Potential LAL-type activator of monensin biosynthesis in S. cinnamonensis	MonH
regulatory	Putative LAL-type regulator in S. narbonesis	NbmM
regulatory	Potential LAL-type regulator in S. nanchangensis	NlmRI
regulatory	LAL-type regulator for nystatin in S. noursei	NysRI
regulatory	LAL-type regulator for nystatin in S. noursei	NysRIII
regulatory	LAL-type regulator on pikromycin in S. venezuelae	PikD
regulatory	LAL-type regulator for rapamycin in S. hygroscopicus (ortholog, can't find the real one)	RapH
regulatory	LTTR-type regulator <br> Local activator of acetoin synthesis in Bacillus subtilis: acetate	AlsR
regulatory	LTTR-type regulator <br> Local activator of beta-lactamase in Rhodobacter capsulatus	AmpR
regulatory	LTTR-type regulator <br> Local activator of arginine transprot in E. coli: arginine	ArgP
regulatory	LTTR-type regulator <br> Global activator of aromatic compound degradation in Acinetobacter spp.: cis,cis- Muconate or benzoate	BenM
regulatory	LTTR-type regulator <br> Local activator of beta-lactamase Streptomyces spp.	BlaA
regulatory	LTTR-type regulator <br> Global activator of catechol catabolism in Acinebactor baylyi: cis,cis-Muconate	CatM
regulatory	LTTR-type regulator <br> Local repressor of catechol catabolism in Pseudomonas putida: cis,cis-Muconate	CatR
regulatory	LTTR-type regulator <br> Global activator of carbon dioxide fixing in Xanthobacter flavus	CbbR
regulatory	LTTR-type regulator <br> Global activator of carbon dioxide fixing in Alcaligenes eutrophus: auxotrophic growth conditions	CfxR
regulatory	LTTR-type regulator <br> Local activator of chitiin binding/chitinase in Serratia marcescens	ChiR
regulatory	LTTR-type regulator <br> Local activator of cid operon (murein hydrolase regulation) in Staphylococcus spp.: acetic acid	CidR
regulatory	LTTR-type regulator <br> Local activator of chlorocatechol catabolism in Pseudomonas putida: cis,cis-Muconate	ClcR
regulatory	LTTR-type regulator <br> Global activator/repressor of pili/capsule synthesis in Neisseria meningitidis: alpha-methylene-gama-butyrolactone	CrgA
regulatory	LTTR-type regulator <br> Local activator of cyanate detoxification in E. coli: cyanate	CynR
regulatory	LTTR-type regulator <br> Global activator of cysteine biosynthesis in Salmonella Typhimurium: N-acetylserine	CysB
regulatory	LTTR-type regulator <br> Global activator of suphite reductase in Bacillus subtilis: sulphur source dependent	CysL
regulatory	LTTR-type regulator <br> Local activator of glutamate synthase in Bacillus subtilis	GltC
regulatory	LTTR-type regulator <br> Global activator of haem update in Vibrio vulnificus	HupR
regulatory	LTTR-type regulator <br> Global activator of S-adenosyl-L-homocysteine hydrolase expression Rhodobacter capsulatus: light sensitivity	HvrB
regulatory	LTTR-type regulator <br> Local activator of isoleucine/valine biosynthesis in Caulobacter crescentus	IlvR
regulatory	LTTR-type regulator <br> Local activator of isoleucine/valine biosynthesis in E. coli: alpha-acetolactate or alpha-acetohydroxybutyrate	IlvY
regulatory	LTTR-type regulator <br> Local activator of iron-regulated virulence factor in Vibrio cholerae	IrgB
regulatory	LTTR-type regulator <br> Global activator/repressor of bacterial strigent response in Salmonella Typhimurium	LeuO
regulatory	LTTR-type regulator <br> Global activator of flagella, motility and chemotaxis in E. coli	LrhA
regulatory	LTTR-type regulator <br> Local activator of malonate catabolism in Klebsiella pneumoniae: malonate	MdcR
regulatory	LTTR-type regulator <br> Global activator of methionine and cysteine transport/biosynthesis in Streptococccus salivarius: homocysteine	MetR
regulatory	LTTR-type regulator <br> Local actvator of malolactic enzyme in Lactococcus lactis	MleR
regulatory	LTTR-type regulator <br> Global activator of methionine transport in Streptococcus macedonicus	MtaR
regulatory	LTTR-type regulator <br> Global activator of pathogenicity in Pseudomonas aeruginosa: 4-hydroxy-2-heptylquinone	MvfR
regulatory	LTTR-type regulator <br> Local activator of naphthalene catabolism in Ralstonia eutropha: salicylate	NagR
regulatory	LTTR-type regulator <br> Local activator of naphthalene/salicylate catabolism in Pseudomonas putida: salicyclate	NahR
regulatory	LTTR-type regulator <br> Local activator of Na+/H+ antiporter in E. coli: Na+	NhaR
regulatory	LTTR-type regulator <br> Local activator of nopaline catabolism in Argobacterium tumefaciens: octopine	NocR
regulatory	LTTR-type regulator <br> Global activator of nitrogen fixation/symbiosis in Rhizobium spp	NodD
regulatory	LTTR-type regulator <br> Local activator of octopine catabolism in Agrobacterium tumefaciens: octopine	OccR
regulatory	LTTR-type regulator <br> Global activator of oxidative stress response (H-peroxide) in E. coli: redox changes	OxyR
regulatory	LTTR-type regulator <br> Global activator of virulence regulator in Pseudomonas solanacearum	PhcA
regulatory	LTTR-type regulator <br> Global activator of quorum sensing in E. coli	QseA
regulatory	LTTR-type regulator <br> Local activator of carbon dioxide fixing in Chromatium vinosum	RbcR
regulatory	LTTR-type regulator <br> Global repressor of invasion/motility/virulence in Yersinia pestis	RovM
regulatory	LTTR-type regulator <br> Local activator of virulence factor synthesis in Salmonella dublin	SpvR
regulatory	LTTR-type regulator <br> Global activator of exopolysaccharide synthesis in Rhizobium meliloti	SyrM
regulatory	LTTR-type regulator <br> Local activator of chlorocatechol metabolism in Pseudomonas sp. : 2-chloromuconic acid	TcbR
regulatory	LTTR-type regulator <br> Local activator of quorum sensing in Burkholderia glumae: toxoflavin	ToxR
regulatory	LTTR-type regulator <br> Local activator of cell division in Bacillus subtilis	YofA
regulatory	R	Colicin_V.hmm
regulatory	R	Lysis_col.hmm
regulatory	R	PyocinActivator.hmm
regulatory	R	mesD.hmm
regulatory	R	mesE.hmm
resistance	Clinical-beta lactamase II	AMR<sub>26</sub>
resistance	Clinical-beta lactamase	AMR<sub>27</sub>
resistance	Clinical-beta lactamase II	AMR<sub>28</sub>
resistance	Clinical-beta lactamase subclass B3 (metallo-beta lactamase)	AMR<sub>29</sub>
resistance	Clinical-beta lactamase subclass B	AMR<sub>30</sub>
resistance	Clincal gene modulating beta lactam resistance	AMR<sub>31</sub>
resistance	Clinical-gene modulating beta lactam resistance	AMR<sub>32</sub>
resistance	Clinical-beta lactamase class A	AMR<sub>33</sub>
resistance	Clinical-cephalosporin beta lactamase	AMR<sub>34</sub>
resistance	Cephalosporin beta lactamase	AMR<sub>35</sub>
resistance	Cephalosporin beta lactamase	AMR<sub>36</sub>
resistance	Beta lactamase class A	AMR<sub>37</sub>
resistance	Beta lactamase class B	AMR<sub>38</sub>
resistance	Beta lactamase class C	AMR<sub>39</sub>
resistance	Beta lactamase class D	AMR<sub>40</sub>
resistance	Beta lactamase class C	AMR<sub>41</sub>
resistance	Beta lactamase class A	AMR<sub>42</sub>
resistance	Beta Lactamase class C	AMR<sub>43</sub>
resistance	Class B1 metallo-beta-lactamase	AMR<sub>44</sub>
resistance	Beta lactamase class A	AMR<sub>45</sub>
resistance	Beta lactamase class A	AMR<sub>46</sub>
resistance	Metallo-beta lactamases subclass B3	AMR<sub>47</sub>
resistance	Plasmid mediated IMP-type carbapenemase (metallo-beta-lactamase subclass B1)	AMR<sub>48</sub>
resistance	IND beta lactamases (metallo-beta-lactamase subclass B1)	AMR<sub>49</sub>
resistance	KHM beta-lactamases (metallo-beta-lactamase subclass B1)	AMR<sub>50</sub>
resistance	Klebsiella pneumoniae carbapenem resistant (KPC) beta-lactamases class A	AMR<sub>51</sub>
resistance	L1 beta lactamase (metallo-beta-lactamase class B3)	AMR<sub>52</sub>
resistance	Beta lactamase superfamily domain	AMR<sub>53</sub>
resistance	Metallo-beta-lactamase class B3	AMR<sub>54</sub>
resistance	Gene modulating beta lactam resistance	AMR<sub>55</sub>
resistance	Beta lactamase class A	AMR<sub>56</sub>
resistance	Beta lactamase class A	AMR<sub>57</sub>
resistance	NDM/CCRA family beta lactamase class B	AMR<sub>58</sub>
resistance	SFH Type beta lactamases (metallo-beta-lactamase subclass B2)	AMR<sub>59</sub>
resistance	Related SHV and LEN beta-lactamases (class A)	AMR<sub>60</sub>
resistance	SME type beta-lactamase (class A)	AMR<sub>61</sub>
resistance	Sao Paulo metallo-beta-lactamase (metallo-beta lactamase subclass B1)	AMR<sub>62</sub>
resistance	Metallo-beta lactamase subclass B1	AMR<sub>63</sub>
resistance	Metallo-beta lactamase subclass B2	AMR<sub>64</sub>
resistance	Metallo-beta lactamases subclass B3	AMR<sub>65</sub>
resistance	TEM type beta lactamase class A	AMR<sub>66</sub>
resistance	Penicillin binding protein transpeptidase domain	AMR<sub>67</sub>
resistance	VEB/PER type beta lactamases Class A	AMR<sub>68</sub>
resistance	Verone integron-encoded (VIM) metallo-beta-lactamase (metallo-beta lactamase subclass B1)	AMR<sub>69</sub>
resistance	D-Ala-D-Ala-ligase C	AMR<sub>75</sub>
resistance	D-Ala-D-Ala-ligase N	AMR<sub>76</sub>
resistance	D-alanine--D-alanine ligase	AMR<sub>77</sub>
resistance	VanA: D-Ala-D-Ala ligase that can synthesize D-Ala-D-Lac	AMR<sub>78</sub>
resistance	VanB: D-Ala-D-Ala ligase that can synthesize D-Ala-D-Lac	AMR<sub>79</sub>
resistance	VanC: D-Ala-D-Ala ligase that can synthesize D-Ala-D-Ser	AMR<sub>80</sub>
resistance	VanD: D-Ala-D-Ala ligase that can synthesize D-Ala-D-Lac	AMR<sub>81</sub>
resistance	VanH: D-specific alpha-ketoacid dehydrogenase that synthesizes D-lactate	AMR<sub>82</sub>
resistance	VanR: transcriptional activator regulating VanA	AMR<sub>83</sub>
resistance	VanS: transcriptional regulator of glycopeptide resistance genes	AMR<sub>84</sub>
resistance	VanT: membrane bound serine racemase	AMR<sub>85</sub>
resistance	VanW: glycopeptide resistance	AMR<sub>86</sub>
resistance	VanX: glycopeptide resistance	AMR<sub>87</sub>
resistance	VanY: glycopeptide resistance	AMR<sub>88</sub>
resistance	VanZ: glycopeptide resistance	AMR<sub>89</sub>
resistance	Trimethoprim target isoform: Dihydrofolate Reductase Isoform	AMR<sub>105</sub>
resistance	Dantas-Sulfonamide target isoform: dihydropteroate synthase	AMR<sub>107</sub>
resistance	Chloramphenicol acetyltransferase	AMR<sub>120</sub>
resistance	Chloramphenicol acetyltransferase	AMR<sub>121</sub>
resistance	Chloramphenicol acetyltransferase	AMR<sub>122</sub>
resistance	Chloramphenicol efflux pump	AMR<sub>123</sub>
resistance	Chloramphenicol phosphotransferase	AMR<sub>124</sub>
resistance	Chloramphenicol phosphotransferase	AMR<sub>125</sub>
resistance	TetA tetracycline resistance MFS efflux pump	AMR<sub>151</sub>
resistance	TetA/B tetracycline resistance MFS efflux pump	AMR<sub>152</sub>
resistance	TetA/G tetracycline resistance MFS efflux pump	AMR<sub>153</sub>
resistance	TetD tetracycline resistance MFS efflux pump	AMR<sub>154</sub>
resistance	TetH/TetJ family tetracycline resistance MFS efflux pumps	AMR<sub>155</sub>
resistance	tetM/tetW/tetO/tetS tetracycline resistance ribosomal protection protein	AMR<sub>156</sub>
resistance	Tetracycline resistance MFS efflux pump	AMR<sub>157</sub>
resistance	Tetracycline resistance ribosomal protection protein	AMR<sub>158</sub>
resistance	tetX: Tetracycline inactivation enzyme	AMR<sub>159</sub>
resistance	tetY: Tetracycline resistance MFS efflux pump	AMR<sub>160</sub>
resistance	Tex-like protein N-terminal domain	AMR<sub>161</sub>
resistance	tetE: Tetracycline resistance MFS efflux pump	AMR<sub>162</sub>
resistance	Macrolide glycosyltransferase: Inactivation enzyme	AMR<sub>165</sub>
resistance	Aminoglycoside acetyltransferase	AMR<sub>166</sub>
resistance	Aminoglycoside acetyltransferase (AAC3-I)	AMR<sub>167</sub>
resistance	Aminoglycoside acetyltransferase (AAC6-I)	AMR<sub>168</sub>
resistance	Aminoglycoside acetyltransferase (AAC6-Ib)	AMR<sub>169</sub>
resistance	Aminoglycoside acetyltransferase (AAC6-II)	AMR<sub>170</sub>
resistance	Aminoglycoside nucleotidyltransferase 2	AMR<sub>171</sub>
resistance	Aminoglycoside nucleotidyltransferase 3	AMR<sub>172</sub>
resistance	Aminoglycoside nucleotidyltransferase 4	AMR<sub>173</sub>
resistance	Aminoglycoside nucleotidyltransferase 6	AMR<sub>174</sub>
resistance	Aminoglycoside nucleotidyltransferase 9	AMR<sub>175</sub>
resistance	Aminoglycoside 3-N-acetyltransferase	AMR<sub>176</sub>
resistance	Aminoglycoside phosphotransferase 3	AMR<sub>177</sub>
resistance	Aminoglycoside phosphotransferase 6	AMR<sub>178</sub>
resistance	Aminoglycoside nucleotidyltransferase	AMR<sub>179</sub>
resistance	Fluoroquinolone resistant DNA topoisomerase	AMR<sub>188</sub>
resistance	Quninolone resistance protein (Qnr): antibiotic target protection protein	AMR<sub>189</sub>
resistance	Lyoxalase/bleomycin resistance protein/dioxygenase superfamily	AMR<sub>193</sub>
resistance	16S ribosomal RNA methyltransferase	AMR<sub>200</sub>
resistance	Multidrug ABC antibiotic efflux pump	AMR<sub>201</sub>
resistance	Multidrug ABC transporters	AMR<sub>202</sub>
resistance	Multidrug ABC transporters	AMR<sub>203</sub>
resistance	ABC 2 type transporter	AMR<sub>204</sub>
resistance	Multidrug acetyltransferase 1	AMR<sub>205</sub>
resistance	Multidrug acetyltransferase 3	AMR<sub>206</sub>
resistance	Multidrug acetyltransferase 4	AMR<sub>207</sub>
resistance	Multidrug acetyltransferase 7	AMR<sub>208</sub>
resistance	Multidrug acetyltransferase 8	AMR<sub>209</sub>
resistance	Multidrug acetyltransferase 9	AMR<sub>210</sub>
resistance	AcrB/AcrD/AcrF family	AMR<sub>211</sub>
resistance	Multidrug acetyltransferase	AMR<sub>212</sub>
resistance	Membrane fusion protein of multi drug efflux complex	AMR<sub>213</sub>
resistance	Membrane fusion protein of multi drug efflux complex	AMR<sub>214</sub>
resistance	Outer membrane factor the multidrug efflux complex	AMR<sub>215</sub>
resistance	Regulator of AdeABC efflux system	AMR<sub>216</sub>
resistance	Regulator of AdeABC efflux system	AMR<sub>217</sub>
resistance	Aminotransferase class I and II	AMR<sub>218</sub>
resistance	Aminotransferase class IV	AMR<sub>219</sub>
resistance	Multidrug phosphotransferase family	AMR<sub>220</sub>
resistance	Multidrug resistance: subunit of gene modulating antibiotic efflux	AMR<sub>221</sub>
resistance	Subunit of gene modulating antibiotic efflux	AMR<sub>222</sub>
resistance	Multidrug 23s rRNA methyltransferase	AMR<sub>223</sub>
resistance	Multidrug: subunit of efflux pump conferring antibiotic resistance	AMR<sub>224</sub>
resistance	Small multidrug resistance antibiotic efflux pump	AMR<sub>225</sub>
resistance	Erm family: 23s rRNA methyltransferase	AMR<sub>226</sub>
resistance	Erm family: 23s rRNA methyltransferase	AMR<sub>227</sub>
resistance	Erm family 23s rRNA methyltransferase	AMR<sub>228</sub>
resistance	Erm family 23s rRNA methyltransferase	AMR<sub>229</sub>
resistance	Erm family 23s rRNA methyltransferase	AMR<sub>230</sub>
resistance	Multidrug rRNA methyltransferase	AMR<sub>232</sub>
resistance	AraC type resistance regulatory protein	AMR<sub>233</sub>
resistance	macA: subunit of efflux pump conferring antibiotic resistance	AMR<sub>234</sub>
resistance	macB: subunit of efflux pump conferring antibiotic resistance	AMR<sub>235</sub>
resistance	marA: transcription factor induces MDR efflux pump AcrAB	AMR<sub>236</sub>
resistance	marR: gene modulating possible resistance genes	AMR<sub>237</sub>
resistance	MarR2: gene modulating resistance genes	AMR<sub>238</sub>
resistance	Multidrug mexA: membrane fusion protein of the MexAB-OprM multidrug efflux complex	AMR<sub>240</sub>
resistance	Multidrug mexC: membrane fusion protein of the MexCD-OprJ multidrug efflux complex	AMR<sub>241</sub>
resistance	Multidrug mexE: membrane fusion protein of the MexEF-OprN multidrug efflux complex	AMR<sub>242</sub>
resistance	Multidrug mexH: membrane fusion protein of the efflux complex MexGHI-OpmD	AMR<sub>243</sub>
resistance	A grouping of related mexW and mexI subunits of efflux pumps conferring antibiotic resistance	AMR<sub>244</sub>
resistance	Multidrug mexX: subunit of efflux pump conferring antibiotic resistance	AMR<sub>245</sub>
resistance	Multidrug MFS transporter	AMR<sub>246</sub>
resistance	Multidrug MFS antibiotic efflux pump	AMR<sub>248</sub>
resistance	Multidrug mprF: peptide antibiotic resistance gene	AMR<sub>249</sub>
resistance	Multidrug msbA: ATP-binding cassette (ABC) antibiotic efflux pump	AMR<sub>250</sub>
resistance	Multidrug Major facilitator superfamily (MFS) antibiotic efflux pump	AMR<sub>251</sub>
resistance	Multidrug Nucleoside H+ symporter	AMR<sub>252</sub>
resistance	phoQ: subunit of gene modulating multi antibiotic efflux	AMR<sub>253</sub>
resistance	ramA: gene modulating multi antibiotic efflux	AMR<sub>254</sub>
resistance	resistance-nodulation-cell division (RND) antibiotic efflux pump	AMR<sub>255</sub>
resistance	obA: transcriptional activator of AcrAB antibiotic efflux pump	AMR<sub>256</sub>
resistance	soxR: mutant efflux regulatory protein conferring antibiotic resistance	AMR<sub>258</sub>
resistance	Thymidylate synthase: target redundancy/overexpression	AMR<sub>259</sub>
resistance	Efflux Bcr CflA: drug resistance transporter	AMR<sub>260</sub>
resistance	EmrB: drug resistance MFS transporter	AMR<sub>261</sub>
resistance	matE: MATE efflux family protein	AMR<sub>262</sub>
resistance	Daunorubicin resistance ABC transporter	AMR<sub>263</sub>
resistance	Redox-sensitive transcriptional activator SoxR	AMR<sub>264</sub>
resistance	Thymidylate synthase: target redundancy/overexpression	AMR<sub>265</sub>
resistance	tolC: subunit of efflux pump conferring antibiotic resistance	AMR<sub>266</sub>
resistance	Multidrug transcription factor WhiB	AMR<sub>267</sub>
resistance	Multidrug efflux transporter	AMR<sub>268</sub>
resistance	A500359 phosphotransferase	AMR<sub>9</sub>
resistance	A54145 ABC transporter	AMR<sub>12</sub>
resistance	Albicidin ABC transporter	AMR<sub>186</sub>
resistance	Albicidin pentapeptide repeats	AMR<sub>185</sub>
resistance	Albomycin target isoform: seryl-tRNA synthetase	AMR<sub>101</sub>
resistance	RND transporter	AMR<sub>194</sub>
resistance	Althiomycin MFS transporter	AMR<sub>113</sub>
resistance	Avilamycin ABC transporter	AMR<sub>138</sub>
resistance	Bleomycin glyoxylase resistance protein	AMR<sub>192</sub>
resistance	Caprazamycin acetyltransferase	AMR<sub>10</sub>
resistance	D-Ala-D-Ala carboxypeptidase	AMR<sub>70</sub>
resistance	Cationic multidrug transporter	AMR<sub>199</sub>
resistance	Calcium-dependent antibiotic phosphotransferase	AMR<sub>15</sub>
resistance	Cephamycin penicillin-binding protein	AMR<sub>25</sub>
resistance	Chloramphenicol acetyltransferase	AMR<sub>119</sub>
resistance	Chloramphenicol MFS transporter	AMR<sub>118</sub>
resistance	Chlorothricin MFS transporter	AMR<sub>103</sub>
resistance	Cinnamycin ABC transporters	AMR<sub>8</sub>
resistance	Metallo beta lactamase Class B	AMR<sub>23</sub>
resistance	Clindamycin ABC transporter	AMR<sub>112</sub>
resistance	Cytolysin Immunity Protein	AMR<sub>16</sub>
resistance	Glycopeptide Resistance: D-lactate dehydrogenase	AMR<sub>73</sub>
resistance	Dapdiamides transmembrane pump	AMR<sub>92</sub>
resistance	Daptomycin ABC transporter	AMR<sub>13</sub>
resistance	Glycopeptide resistance: D-Ala-D-Ala dipeptidases	AMR<sub>72</sub>
resistance	Epidermin ABC transporter	AMR<sub>17</sub>
resistance	Epidermin membrane protein	AMR<sub>18</sub>
resistance	Erythromycin esterase	AMR<sub>137</sub>
resistance	Factumycin ABC transporter	AMR<sub>109</sub>
resistance	Florfenicol MFS transporter	AMR<sub>130</sub>
resistance	Fortimycin phosphotransferase	AMR<sub>114</sub>
resistance	Fosfomycin phosphotransferase	AMR<sub>90</sub>
resistance	Fosfomycin phosphotransferase	AMR<sub>91</sub>
resistance	Fosmidomycin MFS transporter	AMR<sub>93</sub>
resistance	Friulimycin ABC transporter	AMR<sub>7</sub>
resistance	Fusidic acid detoxification protein	AMR<sub>117</sub>
resistance	Gentamicin phosphotransferase	AMR<sub>126</sub>
resistance	Glycopeptide: D-ala-D-lactate ligase	AMR<sub>74</sub>
resistance	Hygromycin ABC transporter	AMR<sub>127</sub>
resistance	Hygromycin MFS transporter	AMR<sub>128</sub>
resistance	Istamycin phosphotransferase	AMR<sub>131</sub>
resistance	Kanamycin acetyltransferase	AMR<sub>132</sub>
resistance	Mersacidin ABC transporter	AMR<sub>3</sub>
resistance	NukacinISK-1 ABC transporter	AMR<sub>4</sub>
resistance	Subtillin ABC transporter	AMR<sub>6</sub>
resistance	Nisin ABC transporter 1	AMR<sub>19</sub>
resistance	Pep5 immunity protein	AMR<sub>21</sub>
resistance	Polymyxin ABC transporters	AMR<sub>22</sub>
resistance	Penicillin binding protein isoform	AMR<sub>24</sub>
resistance	Glycopeptide resistance: D-Ala-D-Ser ligase	AMR<sub>71</sub>
resistance	Pantocin A transmembrane transporter	AMR<sub>97</sub>
resistance	Mupirocin target isoform: Isoleucyl-tRNA synthetase isoform	AMR<sub>98</sub>
resistance	Chuangxmycin target isoform: Tryptophan-tRNA synthetase isoform	AMR<sub>99</sub>
resistance	Phosphothricin N-acetyltransferase	AMR<sub>102</sub>
resistance	Microcin C7 immunity protein	AMR<sub>106</sub>
resistance	Kirromycin target isoform: Ef-Tu Isoform	AMR<sub>110</sub>
resistance	Aminoglycoside/macrolide rRNA methyltransferase	AMR<sub>111</sub>
resistance	Puromycin acetyltransferase	AMR<sub>115</sub>
resistance	Puromycin MFS transporter	AMR<sub>116</sub>
resistance	Neomycin acetyltransferase	AMR<sub>133</sub>
resistance	Neomycin phosphotransferase	AMR<sub>134</sub>
resistance	Paromomycin phosphotransferase	AMR<sub>135</sub>
resistance	Paromomycin acetyltransferase	AMR<sub>136</sub>
resistance	Tylosin ABC transporters	AMR<sub>139</sub>
resistance	Streptomycin acetyltransferase	AMR<sub>140</sub>
resistance	Streptomycin phosphotransferase	AMR<sub>141</sub>
resistance	Streptogramin ABC transporters	AMR<sub>142</sub>
resistance	Spiramycin ABC transporters	AMR<sub>143</sub>
resistance	Phosphotransferase	AMR<sub>144</sub>
resistance	Lincomycin nucleotidyltransferase	AMR<sub>145</sub>
resistance	Macrolide phosphotransferase	AMR<sub>146</sub>
resistance	Tetracycline resistance protein	AMR<sub>147</sub>
resistance	Tetracycline ribosomal protection protein	AMR<sub>148</sub>
resistance	Tetracycline oxidoreductase	AMR<sub>149</sub>
resistance	Tetracycline MFS	AMR<sub>150</sub>
resistance	Macrolide rRNA adenine N6-methyltransferase	AMR<sub>163</sub>
resistance	Pristamycin MFS	AMR<sub>164</sub>
resistance	Sorangicin glycosyltransferase	AMR<sub>180</sub>
resistance	Rifamycin MFS Transporter	AMR<sub>181</sub>
resistance	Microcin J ABC transporters	AMR<sub>182</sub>
resistance	Microcin B17 ABC transporters	AMR<sub>183</sub>
resistance	Novobiocidin target isoform: DNA gyrase B	AMR<sub>184</sub>
resistance	Quinolone resistance: pentapeptide repeats	AMR<sub>187</sub>
resistance	Tunicamycin resistance protein	AMR<sub>190</sub>
resistance	Mithramycin ABC Transporters	AMR<sub>191</sub>
resistance	Multidrug small multidrug resistant protein	AMR<sub>195</sub>
resistance	Tetracenomycin MFS transporter	AMR<sub>196</sub>
resistance	Trifolitoxin immunity protein	AMR<sub>197</sub>
resistance	Zwittermicin acetyltransferase	AMR<sub>198</sub>
resistance	Multi-drug MFS transporter	AMR<sub>247</sub>
resistance	romA: transcription factor mediating antibiotic resistance	AMR<sub>257</sub>
resistance	Subtilin immunity protein	AMR<sub>5</sub>
resistance	Nisin immunity protein	AMR<sub>20</sub>
resistance	Hygromycin phosphotransferase	AMR<sub>129</sub>
resistance	Albicidin esterase	AMR<sub>269</sub>
resistance	Enterocin A immunity protein	AMR<sub>270</sub>
resistance	Multidrug MFS transporter	AMR<sub>271</sub>
resistance	Tabtoxin ligase	AMR<sub>272</sub>
resistance	Tabtoxin acetyltransferase	AMR<sub>273</sub>
resistance	Yatakemycin DNA alkylation	AMR<sub>274</sub>
resistance	Fosfomycin phosphotransferase	AMR<sub>275</sub>
resistance	Fosfomycin epoxide hydrolase	AMR<sub>276</sub>
resistance	Acyl-CoA carboxylase isoform	AMR<sub>96</sub>
resistance	Beta lactamase	AMR<sub>279</sub>
resistance	Acetyltransferase	AMR<sub>280</sub>
resistance	Beta lactamase	AMR<sub>281</sub>
resistance	Beta lactamase	AMR<sub>282</sub>
resistance	Beta lactamase	AMR<sub>283</sub>
resistance	Bacitracin ABC transporter	AMR<sub>1</sub>
resistance	Bacitracin phosphatase	AMR<sub>2</sub>
resistance	Caprazamycin acetyltransferase	AMR<sub>11</sub>
resistance	Platencin target isoform: beta-ketoacyl carrier protein	AMR<sub>95</sub>
resistance	Borrelidin target isoform: threonyl-tRNA synthetase	AMR<sub>100</sub>
resistance	Trimethoprim target isoform: dihydrofolate reductase	AMR<sub>104</sub>
resistance	Sulfonamide target isoform: dihydropteroate synthase	AMR<sub>108</sub>
resistance	Kasuguamycin ABC transporter	AMR<sub>285</sub>
resistance	Oxazolidinone ABC transporter	AMR<sub>286</sub>
resistance	Copper resistance protein	AMR<sub>287</sub>
resistance	Copper resistance protein	AMR<sub>288</sub>
resistance	Colistin phosphatidylethanolamine transferase	AMR<sub>289</sub>
resistance	Nisin ABC transporter 2	AMR<sub>290</sub>
resistance	Chalcomycin rRNA methyltransferase	AMR<sub>291</sub>
resistance	Rifampin phosphotransferase	AMR<sub>292</sub>
resistance	Askumycin MFS	AMR<sub>293</sub>
resistance	Carnocyclin immunity protein	AMR<sub>294</sub>
resistance	Cereulide ABC transporter	AMR<sub>295</sub>
resistance	GE81112 ABC transporter	AMR<sub>296</sub>
resistance	Lukacidin ABC transporter	AMR<sub>297</sub>
resistance	Rifampin ADP ribosyl transferase	AMR<sub>298</sub>
resistance	Rifampin glycosyltransferase	AMR<sub>299</sub>
resistance	Rubradirin ABC transporter	AMR<sub>300</sub>
resistance	Salinomycin MFS transporter	AMR<sub>301</sub>
resistance	Terreic Acid ABC transporter	AMR<sub>302</sub>
resistance	Tetarimycin ABC transporter	AMR<sub>303</sub>
resistance	Tiacumucin ABC transporter	AMR<sub>304</sub>
resistance	Virginamycin MFS transporter	AMR<sub>305</sub>
resistance	Zeamine ABC transporter	AMR<sub>306</sub>
resistance	Tylosin rRNA methyltransferase	AMR<sub>307</sub>
resistance	Capreomycin rRNA methyltransferase	AMR<sub>308</sub>
resistance	Tetronasin ABC transporter	AMR<sub>309</sub>
resistance	Viomycin phosphotransferase	AMR<sub>310</sub>
resistance	Calcimycin ABC transporter	AMR<sub>311</sub>
resistance	Mycinamycin rRNA methyltransferase A	AMR<sub>312</sub>
resistance	Mycinamycin rRNA methyltransferase B	AMR<sub>313</sub>
resistance	Griselimycin Resistance - DNA polymerase III Beta Subunit	AMR<sub>314</sub>
resistance	Unclassified - Cloacin Immunity Protein	IMMUNITY<sub>1</sub>
resistance	Unclassified - Colicin-like Immunity Protein	IMMUNITY<sub>2</sub>
resistance	Unclassified - Colicin-K Immunity Protein	IMMUNITY<sub>3</sub>
resistance	Class III - Pyocin / Colicin Immunity Protein	IMMUNITY<sub>4</sub>
resistance	Class II - Enterocin A Immunity Protein	IMMUNITY<sub>5</sub>
resistance	Unclassified - Colicin-E5 Immunity Protein	IMMUNITY<sub>6</sub>
resistance	Unclassified - Colicin E1 Immunity Protein	IMMUNITY<sub>7</sub>
resistance	PedB - Pediocin Immunity Protein Subtype 1	IMMUNITY<sub>8</sub>
resistance	PedB - Pediocin Immunity Protein Subtype 2	IMMUNITY<sub>9</sub>
resistance	PedB - Pediocin Immunity Protein Subtype 3	IMMUNITY<sub>10</sub>
resistance	PedB - Pediocin Immunity Protein Subtype 4	IMMUNITY<sub>11</sub>
resistance	PedB - Pediocin Immunity Protein Subtype 5	IMMUNITY<sub>12</sub>
resistance	PedB - Pediocin Immunity Protein - General	IMMUNITY<sub>13</sub>
other	Resorcinol 3-oxoacyl-ACP synthase	DarB
RiPP	Auto-inducing peptide precursor	A
RiPP	Bottromycin precursor	A
RiPP	ComX precursor	ComX
RiPP	Linardin precursor	A
RiPP	Head-to-tail cyclized peptide precursor	A
RiPP	Putative linear azol(in)e-containing peptide precursor	A
RiPP	Linear azol(in)e-containing peptide precursor, goadsporin-type	A
RiPP	Linear azol(in)e-containing peptide precursor, microcin B17-type	A
RiPP	Linear azol(in)e-containing peptide precursor, streptolysin-type	A
RiPP	Linear azol(in)e-containing peptide precursor, plantazolicin-type	A
RiPP	Lantipeptide precursor (clade A)	A
RiPP	Lantipeptide precursor (clade B)	A
RiPP	Lantipeptide precursor (clade C)	A
RiPP	Lantipeptide precursor (clade D1)	A
RiPP	Lantipeptide precursor (clade D2)	A
RiPP	Lantipeptide precursor (clade E)	A
RiPP	Lantipeptide precursor (clade F)	A
RiPP	Lantipeptide precursor (clade G1)	A
RiPP	Lantipeptide precursor (clade G2)	A
RiPP	Lantipeptide precursor (clade H1)	A
RiPP	Lantipeptide precursor (clade H2)	A
RiPP	Lantipeptide precursor (clade I1)	A
RiPP	Lantipeptide precursor (clade I2)	A
RiPP	Prochlorosin precursor	A	ProcA
RiPP	Thiopeptide precursor	A
RiPP	Lasso peptide precursor	A	LassoDisulfide
RiPP	Linaridin precursor (legonaridin-type)	A
RiPP	Microviridin precursor	A
RiPP	Cyanobactin precursor	A
RiPP	Proteusin precursor	A
RiPP	Sactipeptide precursor	A
RiPP	Streptide precursor	A
RiPP	Glycocin precursor	A	SunA
RiPP	Trifolitoxin precursor	A
RiPP	Thioviridamide precursor	A
RiPP	YM-216391 precursor	A
RiPP	PlpX precursor	A
RiPP	Putative lasso peptide precursor	A
RiPP	Putative linear azol(in)e-containing peptide precursor	A
RiPP	Putative lantipeptide precursor	A
RiPP	Putative thiopeptide precursor	A
RiPP	Putative pantocin precursor	A
RiPP	Putative phosphoramidate precursor	A	MccA
RiPP	Nitrile hydratase-related leader peptide (TIGR03793)	NHLP
RiPP	Nitrile hydratase-related leader peptide, Burkholderia-specific (TIGR03795)	NHLP
RiPP	Nif11-like leader peptide (TIGR03798)	N11P
RiPP	Class II bacteriocin (PF01721)	A
RiPP	Bacteriocin class II with double-glycine leader peptide (PF10439)	A
RiPP	Aureocin-like type II bacteriocin (PF11758)	A
RiPP	Bifunctional N-prenyltransferase/O-methyltransferase	AgeF1	AgeF1
RiPP	Auto-inducing peptide endopeptidase	AgrB	AgrB
RiPP	Sactipeptide Fe-S protein	AlbA	Sactipeptide
RiPP	Putative zinc-dependent protease (1)	AlbE	AlbE
RiPP	Putative zinc-dependent protease (2)	AlbF
RiPP	Lasso peptide asparagine synthase homolog	CapC	Lasso
RiPP	Disulfide bond-forming oxidoreductase	BdbB
RiPP	Valine &beta;-hydroxylase	P450	BerH
RiPP	Bottromycin macrocyclodehydratase	BotC	BotC
RiPP	Bottromycin thiazole-forming cyclodehydratase	BotCD	BotCD
RiPP	Bottromycin carboxymethylesterase	BotOMT	BotOMT
RiPP	Bottromycin leucyl-aminopeptidase	BotP	BotP
RiPP	Phenylalanine &beta;-C-methyltransferase	CMT	BotRMT1
RiPP	Valine &beta;-C-methyltransferase	CMT	BotRMT2
RiPP	Proline &beta;-C-methyltransferase	CMT	BotRMT3
RiPP	&alpha;-ketoglutarate/iron(II)-dependent aspartate &beta;-hydroxylase	Ox	CinX
RiPP	Cinorf7-like lysinoalanine biosynthesis protein	Cin7	Cinorf7
RiPP	Tertiary thioether biosynthesis protein	CltM	CltM
RiPP	ComX isoprenyltransferase	ComQ	ComQ
RiPP	Linear azole-containing peptide dehydratase	McbB	McbB
RiPP	Linear azole-containing peptide cyclodehydratase C	McbC	McbC
RiPP	Linear azole-containing peptide cyclodehydratase D	McbD	McbD
RiPP	Linardin dehydratase	CypH	CypH
RiPP	Linardin dehydratase	CypL	CypL
RiPP	Linardin N,N-dimethyltransferase	N,N-MT	CypM
RiPP	DUF95-family enzyme	DUF95	DUF95
RiPP	Short chain dehydrogenase	LanO	ElxO
RiPP	Lantithione S-oxidase	LanO	GarO
RiPP	Cytochrome P450 (hydroxymethylproline biosynthesis)	P450	GetJ
RiPP	Putative azole-forming protein	GodD	GodD
RiPP	Putative azole-forming protein	GodE	GodE
RiPP	Goadsporin dehydroalanine-forming protein GodF	GodF	GodF
RiPP	Goadsporin dehydroalanine-forming protein GodG	GodG
RiPP	N-terminal acetyltransferase	AcT	GodH
RiPP	Lantipeptide dehydratase	LanB	LanB
RiPP	Lantipeptide cyclase	LanC	LanC
RiPP	Lantipeptide kinase/cyclase (LanKC or LanL)	LanKC	LanKC
RiPP	Lantipeptide fused dehydratase/cyclase	LanM	LanM
RiPP	Aminovinylcysteine biosynthesis flavoprotein	LanD	LanD
RiPP	Lantipeptide D-Ala biosynthesis protein	LanJ	LanJ
RiPP	Thiopeptide dehydratase	LazB	LazB
RiPP	Thiopeptide cycloaddition enzyme	LazC	LazC
RiPP	Thiopeptide cycloaddition enzyme (tetrahydropyridine-forming)	LazC	LazC_b
RiPP	Thiopeptide cyclodehydratase	LazE	LazE
RiPP	Thiopeptide azole-forming oxidase	LazF	LazF
RiPP	Linaridin dehydratase (legonaridin-type)	LegH	LegH
RiPP	Tryptophan (5) halogenase	LanH	MibH
RiPP	Cytochrome P450 proline 3,4-dihydroxylase	P450	MibO
RiPP	Microviridin ATP-grasp enzyme	MdnB	MdnB
RiPP	Microviridin ATP-grasp enzyme	MdnC	MdnC
RiPP	N-terminal acetyltransferase	AcT	MdnD
RiPP	Dehydrothreonine O-methyltransferase	OMT	NocQ
RiPP	NosA-type protein (C-terminal dealkylation/amide formation	NosA	NosA
RiPP	Cytochrome P450 glutamate &gamma;-hydroxylase	P450	NosB
RiPP	Cytochrome P450 pyridine hydroxylase	P450	NosC
RiPP	NosI-type protein (indole esterification)	NosI	NosI
RiPP	NosK-type protein (3,4-dimethylindolyl acyltransferase)	NosK
RiPP	NosL-type protein (indolic acid biosynthesis)	NosL
RiPP	NosN-type protein (3-methylindolic acid C4 methylation)	NosN
RiPP	N-terminal acetyltransferase	AcT	PaeN
RiPP	Cyanobactin leader peptide protease	PatA
RiPP	Cyanobactin cyclodehydratase	PatD	PatD
RiPP	Cyanobactin prenyltransferase	PatF	PatF
RiPP	Inactive cyanobactin prenyltransferase	PatF
RiPP	Cyanobactin protease/macrocyclase without oxidative domain	PatG	PatG
RiPP	Cyanobactin protease/macrocyclase with oxidative domain	PatG	PatGOx
RiPP	Proteusin poyB/poyC-type radical SAM C-methyltransferase	PoyBC	PoyBC
RiPP	Proteusin epimerase	PoyD
RiPP	Proteusin asparagine N-methyltransferase	PoyE	PoyE
RiPP	Proteusin dehydratase	PoyF	PoyF
RiPP	Proteusin &beta;-hydroxylase	Ox	PoyI
RiPP	Linear azole-containing peptide N,N-dimethyltransferase	N,N-MT	PznL
RiPP	Putative membrane-bound protease	SkfC	SkfC
RiPP	Disulfide bond-forming thioredoxin	SkfH	SkfH
RiPP	SPASM-domain-containing radical SAM enzyme	StrB	StrB
RiPP	Streptide transporter	StrC
RiPP	Glycocin S-glycosyltransferase	SunS	SunS
RiPP	Nonheme iron-dependent valine &beta;-hydroxylase	Ox	TclD
RiPP	Threonine O-methyltransferase	OMT	TclO
RiPP	Trifolitoxin nitroreductase	TfxB	TfxB
RiPP	Trifolitoxin nitroreductase	TfxC
RiPP	4-hydroxybutyrate dehydrogenase	TpaJ	TpaJ
RiPP	Thiazole C-methyltransferase	CMT	TpdI
RiPP	Cytochrome P450 (phenylalanine &beta;-hydroxylation or isoleucine epoxidation) 1	P450	TpdJ1
RiPP	Cytochrome P450 (phenylalanine &beta;-hydroxylation or isoleucine epoxidation) 2	P450	TpdJ2
RiPP	Thiazole C-methyltransferase	CMT	TpdL
RiPP	5-hydroxymethylthiazole O-methyltransferase	OMT	TpdM
RiPP	Asparagine N-methyltransferase	NMT	TpdT
RiPP	Cytochrome P450 (phenylalanine &beta;-hydroxylation)	P450	TpdQ
RiPP	Lasso peptide transglutaminase homolog	CapB
RiPP	TsrA-type protein (2-methyltryptophan deaminase)	TsrA
RiPP	Carboxylesterase	OMT	TsrB
RiPP	TsrC-type C-terminal amidotransferase	GATase	TsrC
RiPP	TsrD-type protein (quinaldic acid biosynthesis)	TsrD
RiPP	TsrE-type protein (methylindole-3-pyruvic acid dehydrogenase)	TsrE
RiPP	TsrI-type protein (quinaldic acid esterification)	TsrI	TsrI
RiPP	Isoleucine epoxidase	P450	TsrR
RiPP	TsrT-type protein (tryptophan 2-methyltransferase)	TsrT
RiPP	TsrU-type protein (stereospecific oxidoreductase)	TsrU
RiPP	Phosphotransferase family protein	TvaC
RiPP	TvaD hypothetical protein (thioviridamide N-terminal serine biotransformation)	TvaD	TvaD
RiPP	Aminoglycoside phosphotransferase	TvaE
RiPP	Thioviridamide aminovinylcysteine biosynthesis flavoprotein	TvaF	TvaF
RiPP	Histidine N1,N3-dimethyltransferase	N,N-MT	TvaG
RiPP	Thioviridamide thioamide biosynthesis protein	TvaH	TvaH
RiPP	Thioviridamide histidine &beta;-hydroxlase	Ox	TvaJ
RiPP	Phenyloxazoline-forming cyclodehydratase	B	YmB1
RiPP	Cyclodehydratase-oxidase didomain enzyme, N-terminal subunit	B	YmBC_a
RiPP	Cyclodehydratase-oxidase didomain enzyme, C-terminal subunit	C	YmBC_b
RiPP	Phenyloxazole-forming oxidase	C	YmC1
RiPP	Cytochrome P450 phenylalanine &beta;-hydroxylase	P450	YmE
RiPP	Macrocyclase	YmF	YmF
RiPP	Pantocin precursor	PaaP
RiPP	Pantocin cyclase	PaaA	PaaA
RiPP	Pantocin decarboxylase-cyclase	PaaB	PaaB
RiPP	Pantocin efflux pump	PaaC	PaaC
RiPP	Pantocin precursor peptidase	PaaD	PaaD
RiPP	Phosphoramidate precursor peptide	MccA
RiPP	Phosphoramidation and adenylation domain	MccB	MccB
RiPP	Phosphoramidate efflux pump	MccC
RiPP	Phosphoramide aminopropyltransferase	MccD	MccDE
RiPP	Phosphoramide aminopropyltransferase	MccE
RiPP	Radical SAM splicase	PlpX	PlpX
RiPP	PqqD-family splicase partner	PlpY
other	Isopropylstilbene cyclase	StlC	StlC
other	Isopropylstilbene ketosynthase	StlD	StlD
tailoring	Glycosyltransferase	GTr	GTr
tailoring	C-glycosyltransferase	C-GT	CGTr
tailoring	Chlorination	Cl	Cl
tailoring	Carbamoyltransferase	CarbT	CarbT
tailoring	Tryptophan dioxygenase	Kyn	Kynureninase
tailoring	Proline dehydrogenase	DHO	Proline_DH
tailoring	P450A	P450	P450A
tailoring	P450B	P450	P450B
tailoring	P450C	P450	P450C
tailoring	P450D	P450	P450D
tailoring	Phosphotransferase (1)	PO<sub>4</sub>	PT_1
tailoring	Phosphotransferase (2)	PO<sub>4</sub>	PT_2
tailoring	Formyltransferase	F	FormT
tailoring	Sulfotransferase (1)	ST	ST_1
tailoring	Sulfotransferase (2)	ST	ST_2
tailoring	Arylsulfotransferase (1)	ST	ArylST_1
tailoring	Arylsulfotransferase (2)	ST
tailoring	Dehydrogenase	AflF
tailoring	Cytochrome P450 monooxygenase	AflU
tailoring	Norsolorinic acid reductase	AflD
tailoring	Norsolorinic acid anthrone monooxygenase	AflCa
tailoring	Versiconal hemiacetal acetate esterase	AflJ
tailoring	Norsolinic acid reductase/dehydrogenase	AflE
tailoring	Cytochrome P450 monooxygenase	AflN
tailoring	Cytochrome P450 monooxygenase	AflG
tailoring	Versicolorin B desaturase	AflL
tailoring	Putative oxidase	AflL
tailoring	Averufin oxidase	AflLa
tailoring	O-methyltransferase B	AflO
tailoring	O-methyltransferase A	AflP
tailoring	O-methylsterigmatocystin oxidoreductase	AflQ
tailoring	Versicolorin B synthase	AflK
tailoring	Cytochrome P450 monooxygenase	AflV
tailoring	Monooxygenase	AflW
tailoring	Versicolorin A oxidase	AflX
tailoring	Putative Baeyer-Villiger oxidase	AflY
tailoring	Serine hydrolase	CitA
tailoring	Fe(II)-dependent oxygenase	CitB
tailoring	Oxidoreductase	CitC
tailoring	Aldehyde dehydrogenase	CitD
tailoring	Short-chain dehydrogenase/reductase	CitE
tailoring	Prenyltransferase	PT
tailoring	Flavoprotein oxidocyclase	Cyc
tailoring	Cytochrome P450 monooxygenase	FUM6
tailoring	Dehydrogenase	FUM7
tailoring	Dioxygenase	FUM9
tailoring	Fatty acyl-CoA synthetase	FUM10
tailoring	Tricarboxylic acid transporter	FUM11
tailoring	Cytochrome P450 monooxygenase	FUM12
tailoring	Short-chain dehydrogenase/reductase	FUM13
tailoring	Cytochrome P450 monooxygenase	FUM15
tailoring	Fatty acyl-CoA synthetase	FUM16
tailoring	radH flavin-dependent halogenase	Cl
tailoring	Reverse mode prenyltransferase	DMAT
tailoring	Cytochrome P450 monooxygenase	RoqR
tailoring	FAD-dependent monooxygenase	RoqM
tailoring	Glandicoline B O-methyltransferase	RoqN
tailoring	Cytochrome P450 monooxygenase	RoqO
tailoring	Isoamyl alcohol oxidase	ZEB1
tailoring	Cytochrome P450 monooxygenase	P450
tailoring	Nitric oxide synthase	NOS
tailoring	Cytochrome P450 monooxygenase	P450
tailoring	Crotonyl-CoA reductase	CCR
tailoring	Tetramate Dieckmann cyclase	TrdC	TrdC
tailoring	ACP-glycerate acyltransferase and ketosynthase	Agg1	Agg1
tailoring	1,3-Bisphospho-Glycerate S-acyltransferase and phosphatase	Agg2
tailoring	Two-component tetronate/tetramate Dieckmann cyclase/acetyltransferase	PyrD3
tailoring	Two-component tetronate/tetramate Dieckmann cyclase/acetyltransferase	PyrD4
tailoring	Decalin-forming FAD-dependent Diels-Alderase	PyrE3
tailoring	Spirotetronate/spirotetramate Diels-Alderase	PyrI4
tailoring	Shikimate isomerase	Bamb5912	Bamb_5912
tailoring	Shikimate reductase	Bamb5914	Bamb_5914
tailoring	DHCCA condensation enzyme	Bamb5915	Bamb_5915
tailoring	Shikimate dehydratase	Bamb5916	Bamb_5916
tailoring	Shikimate reductase	Bamb5918	Bamb_5918
tailoring	4-guanidinylbutyramide hydrolase	AzlAH	AzlAH
tailoring	Arginine monooxygenase	AzlAM	AzlAM
tailoring	4-guanidinylbutanoyl-CoA:ACP acyltransferase	AzlAT	AzlAT
tailoring	4-guanidinylbutanoate:CoA ligase	AzlCL
tailoring	Desertomycin guanidinohydrolase	DstH	DstH
tailoring	Aminodeoxychorismate synthase	PabB	PabB
tailoring	Aminodeoxychorismate lyase	PabC	PabC
tailoring	Para-aminophenylalaninyl-ACP &beta;-hydroxylase	CmlA	CmlA
tailoring	Chorismate transaminase	CmlB	CmlB
tailoring	4-amino-4-deoxyprephenate dehydrogenase	CmlC	CmlC
tailoring	Aminochorismate mutase	CmlD	CmlD
tailoring	Dichloroacetate transferase	CmlG	CmlG
tailoring	&beta;-hydroxy-para-aminophenylalaninyl-ACP N-oxygenase	CmlI	CmlI
tailoring	Chloramphenicol aldehyde reductase	CmlJ	CmlJ
tailoring	Acetate-ACP dichlorinase	CmlS	CmlS
tailoring	Prephenate transaminase	AerC
tailoring	2,3'-dicarboxy-6-ketohexahydroindole decarboxylase	AerD
tailoring	Amino-prephenate cyclase	AerE
tailoring	2-carboxy-6-ketohexahydroindole dehydratase	AerF
tailoring	Benzylmalate synthase	HphA
tailoring	Benzylmalate isomerase	HphB
tailoring	Benzylmalate isomerase	HphCD
tailoring	Para-amino-meta-hydroxybenzoate O-methyltransferase	Alb02	Alb02
tailoring	Cyanoalanine biosynthesis domain	Alb04	Alb04
tailoring	Para-hydroxybenzoate CoA-ligase	Alb07
tailoring	Para-amino-meta-methoxybenzoate ortho-hydroxylase	Alb08	Alb08
tailoring	Para-aminobenzoate meta-hydroxylase	Alb12
tailoring	Chorismate-pyruvate lyase	Alb20
tailoring	Para-amino-meta-isopropoxybenzoate ortho-hydroxylase	CysP	CysP
tailoring	Para-amino-meta-methoxybenzoate C-methyltransferase	CysS	CysS
tailoring	Enduracididine beta-hydroxylase	MppO	MppO
tailoring	Arginine &gamma;-monooxygenase/transaminase	MppP
tailoring	Enduracididine transaminase	MppQ
tailoring	&alpha;-keto-enduracididine cyclase	MppR
tailoring	Methylpyrroline cyclase	NosE
tailoring	Methylpyrroline reductase	NosF
tailoring	3-amino-6-hydroxy-2-piperidone cyclase	ApdF	ApdF
tailoring	ACP 6-chloro-tryptophan 4- and &beta;-dihydroxylase	FmoC
tailoring	6-chloro-4-hydroxyindole aldehyde dehydrogenase	FmoI
tailoring	6-chloro-4-beta-dihydroxytryptophan aldolase	FmoM
tailoring	Tryptophan N-isoprenyltransferase	CymD	CymD
tailoring	Isobutyryl-CoA dehydrogenase	CymE
tailoring	Isobutyrylaldehyde aldolase	CymF
tailoring	C-methyltransferase	CymG
tailoring	2-keto-4-hydroxy-isoheptanate hydratase	CymH
tailoring	ACP-phenylalanine &beta;-hydroxylase	CymO	CymO
tailoring	ACP-&beta;-hydroxyphenylalanine O-methyltransferase	CymP	CymP
tailoring	Leucine &delta;-hydroxylase	CymS	CymS
tailoring	N-prenyl tryptophan epoxidase	CymV	CymV
tailoring	N-prenyl ACP-tryptophan &beta;-hydroxylase	CymW	CymW
tailoring	Meta-nitrating P450	P450	RufO
tailoring	4-hexenoic acid monooxygenase	Ox	IlaD
tailoring	2-keto-4-hexenoic acid transaminase	AmT	IlaH
tailoring	Tambroline lysine dehydrogenase	TbrP	TbrP
tailoring	Tambroline cyclase	TbrQ	TbrQ
tailoring	Tetrahydroisoquinoline transaminase	SfmCy2	SfmCy2
tailoring	3-methyl-L-tyrosine peroxygenase	SfmD
tailoring	Tetrahydroisoquinoline peptidase	SfmE	SfmE
tailoring	Tetrahydroisoquinoline N-methyltransferase	SfmM1	SfmM1
tailoring	Tyrosine 3-C-methyltransferase	SfmM2
tailoring	3-methyl-4,5-dihydroxyphenylalanine 4-O-methyltransferase	SfmM3
tailoring	3-methyl-4,5-dihydroxyphenylalanine 4-O-methyltransferase	SfmM3
tailoring	Tetrahydroisoquinoline core quinone hydroxylase	SfmO2	SfmO2
tailoring	Tetrahydroisoquinoline accessory quinone hydroxylase	SfmO4	SfmO4
tailoring	Quinocarcin esterase	Qcn1	Qcn1
tailoring	Quinocarcin oxidase	Qcn2	Qcn23
tailoring	Quinocarcin oxidase	Qcn3
tailoring	Phenylalanine meta-hydroxylase	Qcn4	Qcn4
tailoring	Quinocarcin O-methyltransferase	Qcn5	Qcn5
tailoring	D-xylulose 5-phosphate dehydrogenase, &alpha; subunit	Qcn7
tailoring	D-xylulose 5-phosphate dehydrogenase, &beta; subunit	Qcn9
tailoring	ACP-glycolyl ketosynthase	Qcn10
tailoring	Arginine dioxygenase and dehydratase	Qcn18	Qcn18
tailoring	Putative aminoacetal-forming enzyme	Cya28	Cya28
tailoring	Lipocyclocarbamate-forming Baeyer-Villiger Monooxygenase	LpiC	LpiC
tailoring	Pyrrolizidine-forming Baeyer-Villiger Monooxygenase	PxaB	PxaB
tailoring	trans-2,3-dihydro-3-hydroxyanthranilic acid oxidoreductase	Lim4	Lim4
tailoring	3-hydroxyanthranilic acid 4-monooxygenase	Lim7	Lim78
tailoring	3-hydroxyanthranilic acid 4-monooxygenase	Lim8
tailoring	3,4-dihydroxyanthranilic acid 4-O-methyltransferase	Lim9	Lim9
tailoring	3-hydroxyanthranilic acid O-methyltransferase	Por26	Por26
tailoring	Kynurenine 3-monooxygenase	SibC	SibC
tailoring	Sibiromycin monooxygenase	SibG	SibG
tailoring	3-hydroxy-kynurenine 4-methyltransferase	SibL	SibL
tailoring	Kynureninase	SibQ	SibQ
tailoring	5-hydroxyanthranilic acid 4-monooxygenase (component 1)	TomE	TomE
tailoring	5-hydroxyanthranilic acid 4-monooxygenase (component 2)	TomF	TomF
tailoring	Pre-tomaymycin 5-O-methyltransferase	TomG	TomG
tailoring	Anthranilic acid 5-monooxygenase	TomO	TomO
tailoring	Anthranilate synthase	TomP	TomP
tailoring	3-amino-6-hydroxy-2-piperidone-forming mutase	CpnE	CpnE
tailoring	3-amino-6-hydroxy-2-piperidone-forming proline monooxygenase	CpnF	CpnF
tailoring	Flavin-containing monooxygenase	FMO	FMO
tailoring	Branched-chain dehydrogenase	BCDH
tailoring	Amine oxidase	Ox	AMINE_OXIDASE
tailoring	3-hydroxy-3-methylglutaryl-CoA synthase	HCS	BRANCHING_CASCADE
tailoring	Enoyl-CoA-dehydratase (1)	ECH1
tailoring	Enoyl-CoA-dehydratase (2)	ECH2	ECH2
tailoring	FkbH-like domain	FkbH
tailoring	Pyran synthase	PS	PYRAN_SYNTHASE
tailoring	Branching domain	B	BRANCHING_DOMAIN
tailoring	Amidotransferase (glutarimide-containing polyketides)	AmT	GLUTARIMIDE_BRANCHING_DOMAIN
tailoring	Aminotransferase	AmT	AMINOTRANSFERASE
tailoring	Amidotransferase	AmT	AMIDOTRANSFERASE
tailoring	UbiD family decarboxylase	DC	DECARBOXYLASE
tailoring	5-aminolevulinic acid synthase/2-amino-3-hydroxycyclopent-2-enone cyclase	BafZ
tailoring	&beta;-unsaturated fatty acid or polyketide glycine ligase	CmiS1	CmiS1
tailoring	FAD-dependent glycine oxidase	CmiS2	CmiS2
tailoring	Glycine amidinotransferase	GdnJ
tailoring	Guanidinoacetate carbamoyltransferase	GdnK
tailoring	Phenylalanine 2,3-amino mutase	HitA
tailoring	Protected amine ACP acyltransferase (non-decarboxymethylaspartate-Ala	HitC
tailoring	&;beta-glutamate decarboxylase	IdnL3
tailoring	Glutamate 2,3-aminomutase	IdnL4
tailoring	Streptazone alkaloid aminotransferase	StzH
tailoring	Methylaspartate mutase, sigma subunit	VinH
tailoring	Methylaspartate mutase, epsilon subunit	VinI
tailoring	Amine-deprotecting peptidase	VinJ
tailoring	Protected amine ACP acyltransferase (decarboxymethylaspartate-alanine specific)	VinK
tailoring	Iso- and methyl-iso-aspartate-ACP decarboxylase	VinO	VinO
tailoring	Carbocycle dehydrogenase	HitM1	HitM1
tailoring	Carbocycle-forming isomerase	HitM2	HitM2
tailoring	Carbocycle monooxygenase	HitM3	HitM3
tailoring	Carbocycle ketoreductase	HitM4	HitM4
tailoring	Carbocycle-forming isomerase	HitM5	HitM5
tailoring	Carbocycle O-methyltransferase	OMT	HitM6
tailoring	Aziridine-forming sulfotransferase	Fic28	Fic28
tailoring	5-amino-6-hydroxymethyl-pyrrolidinylglycine amidinotransferase	Fic36	Fic36
tailoring	5-hydroxy-6-hydroxymethyl-pyrrolidinylglycine dehydrogenase	Fic13	Fic13
tailoring	5-keto-6-hydroxymethyl-pyrrolidinylglycine transaminase	Fic16	Fic16
tailoring	Polyether epoxidase	Epox	POLYETHER_EPOXIDASE
tailoring	Epoxide hydrolase (MonBI-type)	EH	EpoxH1
tailoring	Epoxide hydrolase (MonBII-type)	EH	EpoxH2
thiotemplated	Error: could not identify domain type!	NULL
thiotemplated	Adenylation	A	ADENYLATION
thiotemplated	Acyl adenylating enzyme	A	ACYL_ADENYLATING
thiotemplated	Acyltransferase	AT
thiotemplated	Condensation	C	CY
thiotemplated	Thiolation	T
thiotemplated	Thiolation (&beta;-branching)	T<sub>&beta;</sub>
thiotemplated	Thioesterase	TE	TE
thiotemplated	Ketosynthase	KS
thiotemplated	O-methyltransferase	OMT	OMT
thiotemplated	N-methyltransferase	NMT	NMT
thiotemplated	C-methyltransferase	CMT	CMT
thiotemplated	Dehydratase	DH	DH
thiotemplated	Enoylreductase	ER	ER
thiotemplated	Ketoreductase	KR	KR
thiotemplated	Nitroreductase	NR	NR
thiotemplated	Reductase	Re	Red
thiotemplated	Reductase (chloramphenicol variant)	Re	CmlP_RE
thiotemplated	Reductase (imine-forming variant)	Re	NpsB
thiotemplated	Phosphopantetheinyltransferase	PPTase
thiotemplated	Enediyne C-terminal phosphopantetheinyltransferase	PPTase
thiotemplated	Acyl hydrolase	AH
thiotemplated	Gcn5-related N-acetyltransferase	GNAT
thiotemplated	Acyltransferase (AlbXIII/OzmC variant)	AT
thiotemplated	Product template, clade I (C2/C7 cyclization PKS)	PT
thiotemplated	Product template, clade II (tetrahydroxynaphthalene synthase)	PT
thiotemplated	Product template, clade III (C2/C7, C1/C10 cyclization)	PT
thiotemplated	Product template, clade IV (C4/C9, C2/C11 cyclization)	PT
thiotemplated	Product template, clade V (C6/C11, C4/C13 cyclization	PT
thiotemplated	Starter unit-acyl carrier protein transacylase (C2)	SAT
thiotemplated	Starter unit-acyl carrier protein transacylase (C6)	SAT
thiotemplated	Pictet-Spengler condensation domain	C<sub>PS</sub>	PS
thiotemplated	Tetrahydroisoquinoline reductase (Qcn17 clade)	Re
thiotemplated	Tetrahydroisoquinoline reductase (SfmC clade)	Re
thiotemplated	Adenylation (EtuA1 variant)	A
type II polyketide	Ketosynthase &alpha;	KS<sub>&alpha;</sub>
type II polyketide	Chain length factor (KS<sub>&beta;</sub>)	CLF
type II polyketide	Type II polyketide cyclase, clade 1 (tetracenomycins/pentangular polyphenols, 3rd ring)	Cyc	Cyclase_1
type II polyketide	Type II polyketide cyclase, clade 2 (anthracyclines/tetracyclines/aureolic acids, 3rd ring)	Cyc	Cyclase_2
type II polyketide	Type II polyketide cyclase, clade 3 (benzoisochromanequinones, pyran ring)	Cyc	Cyclase_3
type II polyketide	Type II polyketide cyclase, clade 4 (angucyclines, 3rd/4th ring)	Cyc	Cyclase_4
type II polyketide	Type II polyketide cyclase, clade 5a (pentangular polyphenols, 4th/5th rings)	Cyc	Cyclase_5a
type II polyketide	Type II polyketide cyclase, clade 5b (tetracenomycins, 4th ring)	Cyc	Cyclase_5b
type II polyketide	Type II polyketide cyclase, clade 6a (anthracyclines, 4th ring)	Cyc	Cyclase_6a
type II polyketide	Type II polyketide cyclase, clade 6b (heterogeneous clade)	Cyc
type II polyketide	Type II polyketide cyclase, clade 6b subtype 1 (anthracyclines, 4th ring)	Cyc	Cyclase_6b1
type II polyketide	Type II polyketide cyclase, clade 6b subtype 2 (tetracyclines/aureolic acids, 4th ring)	Cyc	Cyclase_6b2
type II polyketide	Type II polyketide cyclase, clade 7 (tetracenomycins/pentangular polyphenols, 1st/2nd/3rd rings)	Cyc	Cyclase_7
type II polyketide	Type II polyketide cyclase, clades 8/9 (multi-family, 1st/2nd/3rd rings)	Cyc	Cyclase_8_9
type II polyketide	Type II polyketide cyclase, clade 8a (benzoisochromanequinones, 1st/2nd rings)	Cyc	Cyclase_8a
type II polyketide	Type II polyketide cyclase, clade 10 (angucyclines, 1st/2nd rings)	Cyc	Cyclase_10
type II polyketide	C-2 aminotransferase	AmT	C2AmT
type II polyketide	Anthrone-type oxygenase	Ox	ABM
type II polyketide	C-6 monooxygenase	Ox	C6Ox
type II polyketide	Favorskiiase	EncM	Favorskiiase
type II polyketide	Baeyer-Villiger monooxygenase	BVMO	BVMO
type II polyketide	C9 ketoreductase	C9KR	C9KR
type II polyketide	C11 ketoreductase	C11KR	C11KR
type II polyketide	C15 ketoreductase	C15KR	C15KR
type II polyketide	C17 ketoreductase	C17KR	C17KR
type II polyketide	C19 ketoreductase	C19KR	C19KR
type II polyketide	Carboxy-O-methyltransferase	OMT	CarboxyOMT
type II polyketide	D-ring O-/N-methyltransferase	MT	C2MT
type II polyketide	C-6 C-methyltransferase	CMT	C6CMT
type II polyketide	C-8 C-methyltransferase	CMT	C8CMT
type II polyketide	C-10 C-methyltransferase	CMT	C10CMT
type II polyketide	C-11 O-methyltransferase (1)	OMT	C11OMT1
type II polyketide	C-11 O-methyltransferase (2)	OMT	C11OMT2
type II polyketide	Amidotransferase	GATase
type II polyketide	Phenylalanine ammonia lyase	PAL
type II polyketide	Type II polyketide priming acyltransferase	AT
type II polyketide	Ketosynthase III	KSIII
bacteriocin	Carocin-D like protein	A
bacteriocin	Pyocin-S2 like protein	A
bacteriocin	Helveticin-J like protein	A
bacteriocin	Laterosporulin like protein	A
bacteriocin	Biticin-B like protein	A
bacteriocin	Plantaricin-A like protein	A
bacteriocin	Plantaricin-S-beta like protein	A
bacteriocin	LCl like protein	A
bacteriocin	Plantaricin-NC8 like protein	A
bacteriocin	Acidocin-8912 like protein	A
bacteriocin	Fulvocin-C like protein	A
bacteriocin	Enterocin like protein	A
bacteriocin	Enterocin-EJ97 like protein	A
bacteriocin	Halocin-S8 like protein	A
bacteriocin	Leucocin-C / Weissellin-A like protein	A
bacteriocin	Bavaricin-MN / Divergicin-M35 like protein	A
bacteriocin	Thuricin-17 like protein	A
bacteriocin	Curvaticin-FS47 like protein	A
bacteriocin	Lactococcin-MMFII like protein	A
bacteriocin	Enterocin-K1 like protein	A
bacteriocin	Plantaricin-C19 like protein	A
bacteriocin	Enterocin-Q like protein	A
bacteriocin	Closticin like protein	A
bacteriocin	Plantaracin like protein	A
bacteriocin	Leucocin-B like protein	A
bacteriocin	Bacillocin-B37 like protein	A
bacteriocin	Zoocin-A like protein	A
bacteriocin	Aureocin-A53 like protein	A
bacteriocin	Avicin A like protein	A
bacteriocin	Colicin N like protein	A
bacteriocin	Sakacin P (Sakacin 674) / Bavaricin A / Curvaticin L442 like protein	A
bacteriocin	Carnobacteriocin BM1 (Carnobacteriocin B1) / Pisciocin V1b like protein	A
bacteriocin	Enterocin W beta like protein	A
bacteriocin	Penocin A like protein	A
bacteriocin	Lactococcin G beta like protein	A
bacteriocin	Enterocin W alpha like protein	A
bacteriocin	Curvacin A / Sakacin A like protein	A
bacteriocin	Enterocin X-alpha like protein	A
bacteriocin	Enterocin 1071A like protein	A
bacteriocin	Halocin H4 like protein	A
bacteriocin	Leucocin N like protein	A
bacteriocin	Plantaricin K like protein	A
bacteriocin	Plantaricin E like protein	A
bacteriocin	Lactocin-705-beta like protein	A
bacteriocin	Sakacin G like protein	A
bacteriocin	Plantaricin S alpha like protein	A
bacteriocin	Enterocin X-beta like protein	A
bacteriocin	Plantaricin NC8 like protein	A
bacteriocin	Lactocin 705-alpha like protein	A
bacteriocin	Lactococcin G-alpha like protein	A
bacteriocin	Lacticin Q / Lacticin Z like protein	A
bacteriocin	Leucocin Q like protein	A
bacteriocin	Plantaricin J like protein	A
bacteriocin	Plantaricin F like protein	A
bacteriocin	Weissellicin 110 like protein	A
bacteriocin	Gassericin K7-B like protein	A
bacteriocin	Halocin C8 like protein	A
bacteriocin	Colicin M like protein	A
bacteriocin	Linocin M18 like protein	A
bacteriocin	Propionicin F like protein	A
bacteriocin	Propionicin SM1 like protein	A
bacteriocin	Dysgalacticin like protein	A
bacteriocin	Colicin IA / IB like protein	A
bacteriocin	LafA like protein	A
bacteriocin	Enterocin AS-48 like protein	A
bacteriocin	Colicin V like protein	A
bacteriocin	Microcin E492 like protein	A
bacteriocin	Propionicin T1 like protein	A
bacteriocin	Lactococcin 972 like protein	A
bacteriocin	Pentocin KCA1 like protein	A
bacteriocin	Reutericin 6 like protein	A
bacteriocin	Microcin 24 like protein	A
bacteriocin	Pyocin S1 like protein	A
bacteriocin	Thermophilin A like protein	A
bacteriocin	Acidocin J1132 alpha like protein	A
bacteriocin	Enterocin 96 alpha like protein	A
bacteriocin	Acidocin A like protein	A
bacteriocin	Butyrivibriocin AR10 like protein	A
bacteriocin	Brochocin C like protein	A
bacteriocin	Enterocin SE-K4 like protein	A
bacteriocin	Circularin A like protein	A
bacteriocin	Uberolysin like protein	A
bacteriocin	Gassericin T like protein	A
bacteriocin	Colicin E1 like protein	A
bacteriocin	Lactococcin A like protein	A
bacteriocin	Epidermicin NI01 like protein	A
bacteriocin	Divergicin A like protein	A
bacteriocin	Microcin H47 like protein	A
bacteriocin	Bacillocin 602 / Bacteriocin T8 / Hiracin JM79 like protein	A
bacteriocin	Cerein 7B like protein	A
bacteriocin	Durancin Q / Durancin TW-49M like protein	A
bacteriocin	Listeriocin 743A like protein	A
bacteriocin	Carnobacteriocin A (Piscicolin-61) like protein	A
bacteriocin	Enterocin B like protein	A
bacteriocin	Colicin 10 like protein	A
bacteriocin	Ubericin-A like protein	A
bacteriocin	Plantaricin 1.25 / Brevicin 27 like protein	A
bacteriocin	Lactococcin B like protein	A
bacteriocin	Michiganin A like protein	A
bacteriocin	Bacillocin 1580 / Carnobacteriocin B2 (Carnocin CP52)/ like protein	A
bacteriocin	Enterocin AS-48 like protein	A
bacteriocin	Lactobin A (Amylovorin L471) like protein	A
bacteriocin	Carnocyclin-A like protein	A
bacteriocin	UviB like protein	A
bacteriocin	Garvicin ML like protein	A
bacteriocin	Prepeptide GarQ like protein	A
bacteriocin	Divergicin 750 like protein	A
bacteriocin	Leucocyclicin Q like protein	A
bacteriocin	Pediocin PA-1 (Pediocin ACH) / Coagulin A / Plantaricin 423 like protein	A
bacteriocin	Lactacin-F (LafX) like protein	A
bacteriocin	Mundticin L / Mundticin KS / Mundticin L / Piscicolin 126 / Enterocin HF / Enterocin CRL35 / Pisciocin V1-alpha like protein	A
bacteriocin	Enterocin E-760 like protein	A
bacteriocin	Mesentericin Y105 / Leucocin B-Ta11a / Leucocin A-UAL187 like protein	A
bacteriocin	Putative lantipeptide precursor	A

## Sheet: Figure 1b- substrates
Domain	Substrate	Abbreviation	SMILES	HMM
adenylation	2-amino-adipic acid	Aad	O=C(O)C(NF)CCCC(I)=O	Khayatt_ref_aad_1.hmm
adenylation	Alanine	Ala	IC(C(C)NF)=O	Khayatt_ref_ala_1.hmm
adenylation	Alanine	Ala	IC(C(C)NF)=O	Khayatt_ref_ala_2.hmm
adenylation	Alanine	Ala	IC(C(C)NF)=O	Khayatt_ref_ala_3.hmm
adenylation	Beta-alanine	&beta;-Ala	O=C(I)CCNF	Khayatt_ref_alabeta_1.hmm
adenylation	Lysine	Lys	FNC(C(I)=O)CCCCN	aminocaprolactam.hmm
adenylation	(2S,6R)-diamino-(5R,7)-dihydroxy-heptanoic acid	DADH	OC(C(N)CO)CCC(NF)C(I)=O	DADH.hmm
adenylation	Arginine	Arg	FNC(C(I)=O)CCCNC(N)=N	Khayatt_ref_arg_1.hmm
adenylation	Asparagine	Asn	FNC(C(I)=O)CC(N)=O	Khayatt_ref_asn_1.hmm
adenylation	Asparagine	Asn	FNC(C(I)=O)CC(N)=O	Khayatt_ref_asn_2.hmm
adenylation	&beta;-hydroxy-asparagine	OHAsn	O=C(C(C(O)C(N)=O)NF)I	beta_hydroxy_asparagine.hmm
adenylation	&beta;-hydroxy-aspartic acid	OHAsp	O=C(C(C(O)C(O)=O)NF)I	beta_hydroxy_aspartate.hmm
adenylation	Aspartate	Asp	FNC(C(I)=O)CC(O)=O	Khayatt_ref_asp_1.hmm
adenylation	Methyl aspartic acid	MeAsp	O=C(C(C(C(O)=O)C)NF)I	Khayatt_ref_aspme_1.hmm
adenylation	&beta;-hydroxytyrosine	OHTyr	OC(C(C(I)=O)NF)c1ccc(O)cc1	Khayatt_ref_bh_1.hmm
adenylation	(4R)-4[(E)-2-butenyl]-4-methyl-L-threonine	Bmt	IC(C(C(O)C(C)C/C=C/C)NF)=O	Khayatt_ref_bm_1.hmm
adenylation	Capreomycidine	Cap	O=C(I)C(NF)C1NC(N)=NCC1	capreomycidine.hmm
adenylation	Cysteine	Cys	IC(C(CS)NF)=O	Khayatt_ref_cys_1.hmm
adenylation	Cysteine	Cys	IC(C(CS)NF)=O	Khayatt_ref_cys_2.hmm
adenylation	2,3-diaminopropionate	Dap	O=C(I)C(NF)CN	diaminopropionate.hmm
adenylation	2,3-diaminopropionate	Dap	O=C(I)C(NF)CN	Diaminopropanoic_acid_2.hmm
adenylation	2,4-diamino-butyric acid	Dab	O=C(C(CCN)NF)I	Khayatt_ref_dab_1.hmm
adenylation	2,3-dehydroaminobutyric acid	Dhab	C/C=C(C(I)=O)\NF	Khayatt_ref_dhab_dh_1.hmm
adenylation	2,3-dehydroaminobutyric acid	Dhab	C/C=C(C(I)=O)\NF	dehydroaminobutyric_acid.hmm
adenylation	3,5-dihydroxyphenylglycine	Dhpg	O=C(C(C1=CC(O)=CC(O)=C1)NF)I	Khayatt_ref_dhpg_dpg_1.hmm
adenylation	Glutamine	Gln	FNC(C(I)=O)CCC(N)=O	Khayatt_ref_gln_1.hmm
adenylation	Glutamate	Glu	FNC(C(I)=O)CCC(O)=O	Khayatt_ref_glu_1.hmm
adenylation	Glutamate	Glu	FNC(C(I)=O)CCC(O)=O	Glutamic_acid_2.hmm
adenylation	Methyl-glutamate	MeGlu	IC(C(C(CC(O)=O)C)NF)=O	methyl-glutamate.hmm
adenylation	Glycine	Gly	IC(CNF)=O	Khayatt_ref_gly_1.hmm
adenylation	Glycine	Gly	IC(CNF)=O	Khayatt_ref_gly_2.hmm
adenylation	Histidine	His	FNC(CC1=CN=CN1)C(I)=O	Khayatt_ref_his_1.hmm
adenylation	Histidine	His	FNC(CC1=CN=CN1)C(I)=O	histidine.hmm
adenylation	Histidine	His	FNC(CC1=CN=CN1)C(I)=O	histidine_3.hmm
adenylation	Hydroxyphenylglycine	Hpg	OC(C=C1)=CC=C1C(C(I)=O)NF	Khayatt_ref_hpg_hpg2Cl_1.hmm
adenylation	Hydroxyvaline	OHVal	O=C(C(C(C)(C)O)NF)I	Khayatt_ref_hyv_1.hmm
adenylation	Isoleucine	Ile	IC(C(C(C)CC)NF)=O	Khayatt_ref_ile_1.hmm
adenylation	2-amino-butyric acid	Abu	CCC(NF)C(I)=O	Khayatt_ref_iva_abu_1.hmm
adenylation	&beta;-hydroxy-leucine	OHLeu	IC(C(C(O)C(C)C)NF)=O	beta_hydroxy_leucine.hmm
adenylation	Leucine	Leu	IC(C(CC(C)C)NF)=O	Khayatt_ref_leu_1.hmm
adenylation	Leucine	Leu	IC(C(CC(C)C)NF)=O	Khayatt_ref_leu_2.hmm
adenylation	Leucine	Leu	IC(C(CC(C)C)NF)=O	Khayatt_ref_leu_3.hmm
adenylation	Lysine	Lys	FNC(C(I)=O)CCCCN	Khayatt_ref_lys_1.hmm
adenylation	Beta-lysine	&beta;-Lys	O=C(I)CC(NF)CCCN	Khayatt_ref_lysbeta_1.hmm
adenylation	Methionine	Met	FNC(CCSC)C(I)=O	methionine.hmm
adenylation	Ornithine	Orn	O=C(I)C(NF)CCCN	Khayatt_ref_orn_1.hmm
adenylation	N5-hydroxyornithine	OHOrn	O=C(I)C(NF)CCCNO	Khayatt_ref_ornfn5h_1.hmm
adenylation	Hydroxyacetyl-ornithine	HAOrn	O=C(I)C(NF)CCCN(C(C)=O)O	Khayatt_ref_ornha_1.hmm
adenylation	&beta;-phenylalanine	&beta;-Phe	IC(CC(NF)C1=CC=CC=C1)=O	beta_phenylalanine.hmm
adenylation	&beta;-methyl-phenylalanine	MePhe	IC(C(C(C)C1=CC=CC=C1)NF)=O	beta_methyl_phenylalanine.hmm
adenylation	&beta;-hydroxy-phenylalanine	OHPhe	IC(C(C(O)C1=CC=CC=C1)NF)=O	beta_hydroxy_phenylalanine.hmm
adenylation	Phenylalanine	Phe	FNC(CC1=CC=CC=C1)C(I)=O	Khayatt_ref_phe_1.hmm
adenylation	Pipecolic acid	Pip	O=C(I)C1N(F)CCCC1	Khayatt_ref_pip_1.hmm
adenylation	3-hydroxypipecolic acid	OHPip	O=C(C1N(CCCC1O)F)I	pipecolic_acid_2.hmm
adenylation	Piperazic acid	Piz	O=C(C1N(NCCC1)F)I	piperazic_acid.hmm
adenylation	Proline	Pro	FN1CCCC1C(I)=O	Khayatt_ref_pro_1.hmm
adenylation	Proline	Pro	FN1CCCC1C(I)=O	Khayatt_ref_pro_2.hmm
adenylation	Proline	Pro	FN1CCCC1C(I)=O	proline_3.hmm
adenylation	4-methyl-proline	MePro	O=C(C1N(F)CC(C1)C)I	Khayatt_ref_prom_1.hmm
adenylation	Serine	Ser	IC(C(CO)NF)=O	Khayatt_ref_ser_1.hmm
adenylation	Threonine	Thr	IC(C(C(C)O)NF)=O	Khayatt_ref_thr_1.hmm
adenylation	Threonine	Thr	IC(C(C(C)O)NF)=O	Khayatt_ref_thr_2.hmm
adenylation	Allo-threonine	Thr	OC(C)C(C(I)=O)NF	Khayatt_ref_thrallo_1.hmm
adenylation	Tryptophan	Trp	FNC(CC1=CNC2=C1C=CC=C2)C(I)=O	Khayatt_ref_trp_1.hmm
adenylation	Tyrosine	Tyr	FNC(CC1=CC=C(O)C=C1)C(I)=O	Khayatt_ref_tyr_1.hmm
adenylation	Tyrosine	Tyr	FNC(CC1=CC=C(O)C=C1)C(I)=O	Khayatt_ref_tyr_2.hmm
adenylation	Valine	Val	IC(C(C(C)C)NF)=O	Khayatt_ref_val_1.hmm
adenylation	Valine	Val	IC(C(C(C)C)NF)=O	Khayatt_ref_val_2.hmm
adenylation	Valine	Val	IC(C(C(C)C)NF)=O	Khayatt_ref_val_3.hmm
adenylation	Para-aminobenzoic acid	pABA	O=C(C1=CC=C(C=C1)N)I	AlbI-pABA.hmm
adenylation	Para-aminohydroxybenzoic acid	pAHBA	NC1=CC=C(C(I)=O)C=C1O	AlbIX-pAHBA.hmm
adenylation	Homotyrosine	Hty	OC1=CC=C(C=C1)CCC(C(I)=O)NF	homotyrosine.hmm
adenylation	2-carboxy-6-hydroxyoctahydroindole	Choi	IC(C1N(F)C2C(CCC(O)C2)C1)=O	AerG.hmm
adenylation	6-chloro-4-hydroxyindole-3-carboxylic acid	Ind	ClC1=CC2=C(C(O)=C1)C(C(I)=O)=CN2	TbrE.hmm
adenylation	Enduracididine	End	N=C1NC(CC(NF)C(I)=O)CN1	enduracididine.hmm
adenylation	Enduracididine	End	N=C1NC(CC(NF)C(I)=O)CN1	beta-hydroxy_enduracididine.hmm
adenylation	4-methyl-proline	MePro	O=C(C1N(F)CC(C1)C)I	NosA.hmm
adenylation	Glutamate	Glu	FNC(C(I)=O)CCC(O)=O	ApdB_glutamate.hmm
adenylation	Tambroline	Tam	IC(C(C1CCCN1)NF)=O	TbrN.hmm
adenylation	2-methylserine	MeSer	O=C(C(CO)(NF)C)I	FmoA3.hmm
adenylation	Modified tyrosine	mTyr	IC(C(NF)CC1=CC(C)=C(OC)C(O)=C1)=O	SfmC_A.hmm
adenylation	Modified tyrosine	mTyr	IC(C(NF)CC1=CC(C)=C(OC)C(O)=C1)=O	NapH.hmm
adenylation	Phenylalanine	Phe	FNC(CC1=CC=CC=C1)C(I)=O	Qcn19.hmm
adenylation	Glycolic acid	GA	O=C(CO)I	Qcn15.hmm
adenylation	Arginine	Arg	FNC(C(I)=O)CCCNC(N)=N	Qcn17.hmm
adenylation	2-amino-3,5-dimethylhex-4-enoic acid	ADH	C/C(C)=C\C(C(NF)C(I)=O)C	CymA.hmm
adenylation	Tyrosine	Tyr	FNC(CC1=CC=C(O)C=C1)C(I)=O	RufT_A.hmm
adenylation	Proline	Pro	null	SibD_A.hmm
adenylation	Proline	Pro	null	TomB_A.hmm
adenylation	Proline	Pro	null	Orf22_A.hmm
adenylation	Proline	Pro	null	Por21_A.hmm
adenylation	Anthranilic acid	2AA	null	SibE_A.hmm
adenylation	Anthranilic acid	2AA	null	TomA_A.hmm
adenylation	Anthranilic acid	2AA	null	Lim1_A.hmm
adenylation	Anthranilic acid	2AA	null	Por20_A.hmm
adenylation	Anthranilic acid	2AA	null	NpsA_A.hmm
adenylation	Proline	Pro	FN1CCCC1C(I)=O	HrmP_A.hmm
adenylation	Methyl aspartic acid	MeAsp	O=C(O)C(NF)C(C)C(I)=O	VinN_A.hmm
adenylation	Alanine	Ala	IC(C(C)NF)=O	VinM.hmm
adenylation	3-amino-butyric acid	Abu	CC(CC(I)=O)NF	IdnL1.hmm
adenylation	&beta;-phenylalanine	&beta;-Phe	IC(CC(NF)C1=CC=CC=C1)=O	HitB.hmm
adenylation	3-aminonon-5-enoic acid	A	null	CmiS6_A.hmm
adenylation	Hydroxyquinaldic acid biosynthesis	A	null	hydroxyquinaldic_acid_biosynthesis.hmm
adenylation	Beta-hydroxytyrosine biosynthesis	A	null	beta_hydroxytyrosine_biosynthesis.hmm
adenylation	N-fumarate-diaminopropionate activation	A	null	fumarate-diaminopropionate.hmm
adenylation	Glufosinate activation	A	null	glufosinate.hmm
adenylation	Methylserine activation	A	null	AmiT.hmm
adenylation	Para-aminophenylalanine activation	A	null	CmlP.hmm
adenylation	6-chloro-4-hydroxy-1-methylindole-3-carboxylic acid activation	A	null	FmoA2.hmm
adenylation	3-aminonon-5-enoic acid	C<sub>9</sub>	CCC/C=C/CC(N)CC(I)=O	3-aminonon-5-enoic_acid.hmm
acyl-adenylating	Myristate	C<sub>14</sub>	CCCCCCCCCCCCCC(I)=O	myristate.hmm
acyl-adenylating	Long-chain fatty acid	C<sub>10</sub>	O=C(I)CCCCCCCCC	long_chain_fatty_acid.hmm
acyl-adenylating	Short-chain fatty acid	C<sub>6</sub>	O=C(I)CCCCC	short_chain_fatty_acid.hmm
acyl-adenylating	2,3-dihydroxybenzoic acid	2,3DHB	O=C(C1=C(O)C(O)=CC=C1)I	2_3_dihydroxybenzoic_acid.hmm
acyl-adenylating	Salicylic acid	Sal	IC(C1=C(O)C=CC=C1)=O	salicylic_acid.hmm
acyl-adenylating	Cinnamic acid	Cinn	IC(/C=C/C1=CC=CC=C1)=O	cinnamic_acid.hmm
acyl-adenylating	3-amino-5-hydroxybenzoic acid	AHBA	O=C(I)C1=CC(N)=CC(O)=C1	AHBA.hmm
acyl-adenylating	3-formamido-5-hydroxybenzoic acid	FHBA	IC(C1=C(O)C(NC=O)=CC=C1)=O	FHBA.hmm
acyl-adenylating	3-hydroxypicolinic acid	3-HPA	IC(C1=C(O)C=CC=N1)=O	3-HPA.hmm
acyl-adenylating	3-hydroxypicolinic acid	3-HPA	IC(C1=C(O)C=CC=N1)=O	NikE.hmm
acyl-adenylating	3-hydroxyquinaldic acid	3-HQA	IC(C1=NC2=CC=CC=C2C=C1O)=O	3-HQA.hmm
acyl-adenylating	Quinoxaline-2-carboxylic acid	QX	IC(C1=NC2=CC=CC=C2N=C1)=O	quinoxaline.hmm
acyl-adenylating	Phenylacetate	PAA	O=C(I)CC1=CC=CC=C1	phenylacetate.hmm
acyl-adenylating	Para-hydroxybenzoic acid	pHBA	O=C(C1=CC=C(C=C1)O)I	PHBA.hmm
acyl-adenylating	Para-aminobenzoic acid	pABA	O=C(C1=CC=C(C=C1)N)I	PABA.hmm
acyl-adenylating	&beta;-aminoalaninamide	&beta;-Aln	ICC(C(N)=O)N	beta_aminoalaninamide.hmm
acyl-adenylating	Cyclohexanecarboxylic acid	CHC	IC(C1CCCCC1)=O	CHC.hmm
acyl-adenylating	Dihydroxycyclohexanecarboxylic acid	DHCHC	OC1C(CCC(C1)C(I)=O)O	DHCHC.hmm
acyl-adenylating	Alkylmalonyl-CoA	CoL	IC(CF)=O	alkylmalonyl_CoA.hmm
acyl-adenylating	3-hydroxybutanoic acid	OHBu	IC(CC(O)C)=O	3-hydroxybutanoic_acid.hmm
acyl-adenylating	5-aminolevulinic acid	5-ALA	IC1=C(O)CCC1=O	aminolevulinic_acid.hmm
acyl-adenylating	Pyruvate	Pyr	IC(C(C)=O)=O	pyruvate.hmm
acyl-adenylating	&alpha;-ketoisovalerate	&alpha;kV	IC(C(C(C)C)=O)=O	alpha-ketoisovalerate.hmm
acyl-adenylating	&alpha;-ketoisocaproate	&alpha;kL	IC(C(CC(C)C)=O)=O	alpha-ketoisocaproate.hmm
acyl-adenylating	3-methyl-2-oxopentanoate	&alpha;kI	IC(C(C(C)CC)=O)=O	3-methyl-2-oxopentanoate.hmm
acyl-adenylating	Phenylpyruvate	&alpha;kF	IC(C(CC1=CC=CC=C1)=O)=O	phenylpyruvate.hmm
acyl-adenylating	Para-hydroxybenzoic acid	pHBA	O=C(C1=CC=C(C=C1)O)I	Alb01-pHBA.hmm
acyltransferase	2-Methylbuteryl-CoA	MeBu	IC(C(CC)(C)F)=O	2MBuC_1.hmm
acyltransferase	Benzoyl-CoA	Bz	IC(C(C1=CC=CC=C1)F)=O	BzC_1.hmm
acyltransferase	Ethylmalonyl-CoA	EtM	IC(C(CC)F)=O	EMC_1.hmm
acyltransferase	Ethylmalonyl-CoA	EtM	IC(C(CC)F)=O	EMC_2.hmm
acyltransferase	Ethylmalonyl-CoA	EtM	IC(C(CC)F)=O	EMC_3.hmm
acyltransferase	Isobuteryl-CoA	iBu	IC(C(C)(C)F)=O	IBuC_1.hmm
acyltransferase	Malonyl-CoA	Mal	IC(CF)=O	MC_1.hmm
acyltransferase	Malonyl-CoA	Mal	IC(CF)=O	MC_2.hmm
acyltransferase	Methylmalonyl-CoA	MeM	IC(C(C)F)=O	MMC_1.hmm
acyltransferase	Methylmalonyl-CoA	MeM	IC(C(C)F)=O	MMC_2.hmm
acyltransferase	Methylmalonyl-CoA	MeM	IC(C(C)F)=O	MMC_3.hmm
acyltransferase	Methylmalonyl-CoA	MeM	IC(C(C)F)=O	MMC_4.hmm
acyltransferase	Methoxymalonyl-CoA	OMeMal	IC(C(OC)F)=O	MOMC_1.hmm
acyltransferase	Methoxymalonyl-CoA	OMeMal	IC(C(OC)F)=O	MOMC_2.hmm
acyltransferase	Propionyl-CoA	Pr	IC(C(F)C)=O	PC_1.hmm

## Sheet: Figure 1b- sugars
Sugar type	Name	SMILES
hexose	Glucose	OCC1OC(I)C(O)C(O)C1O
hexose	N-acetylglucosamine	O=C(NC1C(O)C(O)C(CO)OC1I)C
hexose	Mannose	OCC1OC(I)C(O)C(O)C1O
hexose	Gulose	OCC1OC(I)C(O)C(O)C1O
hexose	Glucuronic acid	OC(C1OC(C(C(C1O)O)O)I)=O
deoxy	L-aculose	CC1OC(I)C=CC1=O
deoxy	L-cinerulose A	CC1OC(I)CCC1=O
deoxy	L-rhodinose	OC1CCC(I)OC1C
deoxy	Rednose	CC1OC(C(N)=CC1=O)I
deoxy	L-cinerulose B	CC1OC(I)C(O)CC1=O
deoxy	O-methyl-L-amicetose	COC1CCC(I)OC1C
deoxy	4-O-methyl-L-rhodinose	COC1CCC(I)OC1C
deoxy	L-daunosamine	OC1C(N)CC(I)OC1C
deoxy	L-ristosamine	CC1OC(CC(C1O)N)I
deoxy	D-digitoxose	CC1OC(CC(C1O)O)I
deoxy	L-digitoxose	CC1OC(CC(C1O)O)I
deoxy	2-deoxy-L-fucose	CC1OC(CC(C1O)O)I
deoxy	D-olivose	CC1OC(I)CC(O)C1O
deoxy	D-oliose	CC1OC(I)CC(O)C1O
deoxy	4-oxo-L-vancosamine	NC1(C)CC(I)OC(C)C1=O
deoxy	D-forosamine	CC1OC(I)CCC1N(C)C
deoxy	L-actinosamine	COC1C(OC(CC1N)I)C
deoxy	L-vancosamine	IC1OC(C)C(O)C(C)(N)C1
deoxy	L-vicenisamine	CNC1C(O)CC(I)OC1C
deoxy	D-chalcose	COC1CC(C)OC(I)C1O
deoxy	D-mycarose	CC1OC(I)CC(O)(C)C1O
deoxy	L-oleandrose	COC1CC(I)OC(C)[C@@H]1O
deoxy	Olivomose	IC1CC(O)C(OC)C(C)O1
deoxy	D-mycosamine	OC1C(N)C(O)C(I)OC1C
deoxy	4-deoxy-4-thio-D-digitoxose	CC1OC(I)CC(O)C1S
deoxy	D-fucose	CC1OC(I)C(O)C(O)C1O
deoxy	L-rhamnose	OC1C(O)C(O)C(I)OC1C
deoxy	4-N-ethyl-4-amino-3-O-methoxy-2,4,5-trideoxypentose	CCNC1COC(I)CC1OC
deoxy	D-3-N-methyl-4-O-methyl-L-ristosamine	CNC1CC(I)OC(C)C1OC
deoxy	N,N-dimethyl-L-pyrrolosamine	CC1OC(CC(C1N(C)C)O)I
deoxy	D-desosamine	CN(C1CC(C)OC(I)C1O)C
deoxy	L-megosamine	CN(C1CC(I)OC(C)C1O)C
deoxy	Nogalamine	IC1OC(C)C(O)C(N(C)C)C1O
deoxy	L-rhodosamine	CC1OC(I)CC(C1O)N(C)C
deoxy	D-angolosamine	CN(C)C1CC(I)OC(C)C1O
deoxy	Kedarosamine	IC1OC(C)C(N(C)C)C(O)C1
deoxy	L-noviose	CC1(C(O)C(O)C(O)C(O1)I)C
deoxy	L-cladinose	OC1C(C)OC(I)CC1(C)OC
deoxy	2'-N-methyl-D-fucosamine	CNC1C(I)OC(C)C(O)C1O
deoxy	D-digitalose	COC1C(O)C(C)OC(I)C1O
deoxy	3-O-methyl-rhamnose	COC1C(O)C(C)OC(I)C1O
deoxy	2-O-methyl-rhamnose	COC1C(I)OC(C)C(O)C1O
deoxy	6-deoxy-3-C-methyl-L-mannose	OC1(C)C(O)C(I)OC(C)C1O
deoxy	4,6-dideoxy-4-hydroxylamino-D-glucose	CC1OC(C(C(C1NO)O)O)I
deoxy	3-N,N-dimethyl-L-eremosamine	IC1CC(C(O)C(C)O1)(C)N(C)C
deoxy	Chromose (4-O-acetyl-beta-D-oliose)	CC1OC(CC(C1OC(C)=O)O)I
deoxy	D-ravidosamine	CN(C1C(O)C(I)OC(C)C1O)C
deoxy	3-N,N-dimethyl-D-mycosamine	CN(C1C(O)C(I)OC(C)C1O)C
deoxy	2,3-O-dimethyl-L-rhamnose	COC1C(I)OC(C)C(O)C1OC
deoxy	2,4-O-dimethyl-L-rhamnose	COC1C(C)OC(I)C(OC)C1O
deoxy	3,4-O-dimethyl-L-rhamnose	COC1C(C)OC(I)C(O)C1OC
deoxy	Olivomycose	OC1(C)CC(I)OC(C)C1OC(C)=O
deoxy	4-N,N-dimethylamino-4-deoxy-5-C-methyl-l-rhamnose	CN(C1C(C(C(OC1(C)C)I)O)O)C
deoxy	2,3,4-tri-O-methylrhamnose	COC1C(C)OC(I)C(OC)C1OC
deoxy	4-O-acetyl-L-arcanose	IC1CC(OC)(C)C(OC(C)=O)C(C)O1
deoxy	3-N-acetyl-D-ravidosamine	CC(N(C1C(O)C(I)OC(C)C1OC(C)=O)C)=O
deoxy	L-nogalose	COC1C(OC(C(C1(OC)C)OC)I)C
deoxy	4-O-acetyl-D-ravidosamine	CN(C1[C@@H](O)[C@@H](I)OC(C)C1OC(C)=O)C
deoxy	4-O-methyl-L-noviose	CC1(C)[C@H](OC)C(O)C(O)C(I)O1
deoxy	3-N-acetyl-4-O-acetyl-D-ravidosamine	CC(N(C1[C@@H](O)[C@@H](I)OC(C)C1OC(C)=O)C)=O
deoxy	Madurose	IC1C(O)C(O)(C)C(N)CO1
deoxy	4-N-methyl-4-amino-3-O-methoxy-2,4,5-trideoxypentose	IC1CC(OC)[C@H](CO1)NC
deoxy	Sibirosamine	IC1C(O)C(O)(C)C(NC)C(C)O1
aminoglycoside	Streptidine	NC(N)=NC1C(O)C(O)C(O)C(N=C(N)N)C1O
aminoglycoside	N-methyl-glucosamine	CNC1C(O)OC(CO)C(O)C1O
aminoglycoside	Streptose	CC1OC(O)C(O)C1(O)C=O
aminoglycoside	Dihydrostreptose	CC1OC(O)C(O)C1(O)CO
aminoglycoside	Bluensidine	NC(=N)NC1C(O)C(O)C(O)C(NC(N)=O)C1O
aminoglycoside	Kasugamine	CC1OC(O)C(N)CC1NC(=N)C(O)=O
aminoglycoside	Inositol	OC1C(O)C(O)C(O)C(O)C1O
aminoglycoside	Actinamine	CNC1C(O)C(O)C(O)C(NC)C1O
aminoglycoside	3,4-dideoxy purpurosamine	CC(N)C1CCC(N)C(O)O1
aminoglycoside	2-deoxystreptamine	NC1CC(N)C(O)C(O)C1O
aminoglycoside	Glucosamine	NC1C(O)OC(CO)C(O)C1O
aminoglycoside	Neosamine C	NCC1OC(O)C(N)C(O)C1O
aminoglycoside	Ribose	OCC1OC(O)C(O)C1O
aminoglycoside	Xylose	OC1COC(O)C(O)C1O
aminoglycoside	3-deoxyglucosamine	NC1CC(O)C(CO)OC1O
aminoglycoside	2-deoxyfortamine	CNC1C(O)C(O)C(N)CC1OC
aminoglycoside	Fortamine	CNC1C(O)C(O)C(N)C(O)C1OC
aminoglycoside	3-deoxyneosamine C	NCC1OC(O)C(N)CC1O
aminoglycoside	Kanosamine	NC1C(O)C(O)OC(CO)C1O
aminoglycoside	Myo-inositol	C1(C(C(C(C(C1O)O)O)O)O)O
nucleoside	Amicetose	OC1C(C)OC(I)CC1
nucleoside	Amosamine	IC1C(C(C(C(O1)C)N(C)C)O)O
nucleoside	N-desmethyl-amosamine	IC1C(C(C(C(O1)C)NC)O)O
nucleoside	&alpha;-D-mannopyranuronate	IC1OC(C(O)=O)=CC(O)C1O

## Sheet: Figure 2a- Cluster detection
Method	# of clusters
NP.searcher	533
antiSMASH 5	1212
PRISM 4	1230

## Sheet: Figure 2b- Structure prediction
Method	# of clusters
NP.searcher	398
antiSMASH 5	753
PRISM 4	1157

## Sheet: Figure 2c- Structural similarit
Cluster	Method	Tanimoto coefficient
Acidobactin_Cluster.fasta	PRISM 4	0.304299
Acidobactin_Cluster.fasta	antiSMASH 5	0.108844
Acidobactin_Cluster.fasta	NP.searcher	0.190064
azalomycin_F.fasta	PRISM 4	0.217396
azalomycin_F.fasta	antiSMASH 5	0.0787037
azalomycin_F.fasta	NP.searcher	0.212871
BGC0000362.fasta	PRISM 4	0.315944
BGC0000362.fasta	antiSMASH 5	0.188145
BGC0000362.fasta	NP.searcher	0.17332
BGC0001131_Ambactin.fasta	PRISM 4	0.380952
BGC0001131_Ambactin.fasta	antiSMASH 5	0.109091
BGC0001131_Ambactin.fasta	NP.searcher	0.381356
BGC0001329_Rakicidin_D.fasta	PRISM 4	0.112484
BGC0001329_Rakicidin_D.fasta	antiSMASH 5	0.0769231
BGC0001329_Rakicidin_D.fasta	NP.searcher	0.161074
BGC0001330_BE_43547C1.fasta	PRISM 4	0.177778
BGC0001330_BE_43547C1.fasta	antiSMASH 5	0.0806452
BGC0001330_BE_43547C1.fasta	NP.searcher	0.135015
BGC0001332_microtermolide_A.fasta	PRISM 4	0.121739
BGC0001332_microtermolide_A.fasta	antiSMASH 5	0.0932203
BGC0001332_microtermolide_A.fasta	NP.searcher	0.117154
BGC0001418_myxochromide_D.fasta	PRISM 4	0.216177
BGC0001418_myxochromide_D.fasta	antiSMASH 5	0.122302
BGC0001418_myxochromide_D.fasta	NP.searcher	0.161462
BGC0001421_myxochromide_B2.fasta	PRISM 4	0.29783
BGC0001421_myxochromide_B2.fasta	antiSMASH 5	0.137143
BGC0001421_myxochromide_B2.fasta	NP.searcher	0.180956
BGC0001424_myxochromide_C.fasta	PRISM 4	0.292242
BGC0001424_myxochromide_C.fasta	antiSMASH 5	0.118421
BGC0001424_myxochromide_C.fasta	NP.searcher	0.167376
BGC0001425_Myxochromide_A.fasta	PRISM 4	0.283808
BGC0001425_Myxochromide_A.fasta	antiSMASH 5	0.164706
BGC0001425_Myxochromide_A.fasta	NP.searcher	0.171141
BGC0001429_myxochromide_S.fasta	PRISM 4	0.232704
BGC0001429_myxochromide_S.fasta	antiSMASH 5	0.111111
BGC0001429_myxochromide_S.fasta	NP.searcher	0.152866
BGC0001432_myxochromide_D.fasta	PRISM 4	0.216177
BGC0001432_myxochromide_D.fasta	antiSMASH 5	0.122302
BGC0001432_myxochromide_D.fasta	NP.searcher	0.161462
BGC0001434_nematophin.fasta	PRISM 4	0.179775
BGC0001434_nematophin.fasta	antiSMASH 5	0.0921053
BGC0001434_nematophin.fasta	NP.searcher	0.130811
BGC0001448_Malacidin_B.fasta	PRISM 4	0.150553
BGC0001448_Malacidin_B.fasta	antiSMASH 5	0.106
BGC0001448_Malacidin_B.fasta	NP.searcher	0.177894
BGC0001452_Sipanmycin.fasta	PRISM 4	0.195238
BGC0001452_Sipanmycin.fasta	antiSMASH 5	0.0584795
BGC0001452_Sipanmycin.fasta	NP.searcher	0.160632
BGC0001477_lydicamycin.fasta	PRISM 4	0.150235
BGC0001477_lydicamycin.fasta	antiSMASH 5	0.123762
BGC0001477_lydicamycin.fasta	NP.searcher	0.142857
BGC0001479_nostamide_A.fasta	PRISM 4	0.251984
BGC0001479_nostamide_A.fasta	antiSMASH 5	0.206362
BGC0001479_nostamide_A.fasta	NP.searcher	0.191729
BGC0001491_67_121C.fasta	PRISM 4	0.205004
BGC0001491_67_121C.fasta	antiSMASH 5	0.127358
BGC0001491_67_121C.fasta	NP.searcher	0.171207
BGC0001492_abyssomicins_M_X.fasta	PRISM 4	0.133333
BGC0001492_abyssomicins_M_X.fasta	antiSMASH 5	0.111111
BGC0001492_abyssomicins_M_X.fasta	NP.searcher	0.135417
BGC0001495_actinoallolide_A.fasta	PRISM 4	0.331256
BGC0001495_actinoallolide_A.fasta	antiSMASH 5	0.169118
BGC0001495_actinoallolide_A.fasta	NP.searcher	0.219858
BGC0001503_amycolamycin_B.fasta	PRISM 4	0.172001
BGC0001503_amycolamycin_B.fasta	antiSMASH 5	0.0402685
BGC0001503_amycolamycin_B.fasta	NP.searcher	0.0949367
BGC0001511_ansamitocin_P_3.fasta	PRISM 4	0.105559
BGC0001511_ansamitocin_P_3.fasta	antiSMASH 5	0.0794702
BGC0001511_ansamitocin_P_3.fasta	NP.searcher	0.0716855
BGC0001519_aurantimycin.fasta	PRISM 4	0.120093
BGC0001519_aurantimycin.fasta	antiSMASH 5	0.0888889
BGC0001519_aurantimycin.fasta	NP.searcher	0.155779
BGC0001522_auroramycin.fasta	PRISM 4	0.142857
BGC0001522_auroramycin.fasta	antiSMASH 5	0.0584795
BGC0001522_auroramycin.fasta	NP.searcher	0.168182
BGC0001524_barnesin_A.fasta	PRISM 4	0.25
BGC0001524_barnesin_A.fasta	antiSMASH 5	0.281553
BGC0001524_barnesin_A.fasta	NP.searcher	0.206266
BGC0001536_brevicidine.fasta	PRISM 4	0.384236
BGC0001536_brevicidine.fasta	antiSMASH 5	0.39267
BGC0001536_brevicidine.fasta	NP.searcher	0.307692
BGC0001537_butyrolactol_A.fasta	PRISM 4	0.160866
BGC0001537_butyrolactol_A.fasta	antiSMASH 5	0.172727
BGC0001537_butyrolactol_A.fasta	NP.searcher	0.2
BGC0001560_cryptomaldamide.fasta	PRISM 4	0.238485
BGC0001560_cryptomaldamide.fasta	antiSMASH 5	0.197674
BGC0001560_cryptomaldamide.fasta	NP.searcher	0.0888889
BGC0001561_curacomycin.fasta	PRISM 4	0.160305
BGC0001561_curacomycin.fasta	antiSMASH 5	0.0490196
BGC0001561_curacomycin.fasta	NP.searcher	0.205556
BGC0001564_cusperin.fasta	PRISM 4	0.253521
BGC0001564_cusperin.fasta	antiSMASH 5	0.231884
BGC0001564_cusperin.fasta	NP.searcher	0.171056
BGC0001574_diisonitrile_antibiotic_SF2768.fasta	PRISM 4	0.0956656
BGC0001574_diisonitrile_antibiotic_SF2768.fasta	antiSMASH 5	0.0645161
BGC0001574_diisonitrile_antibiotic_SF2768.fasta	NP.searcher	0.0828449
BGC0001575_dipeptide_aldehydes.fasta	PRISM 4	0.336039
BGC0001575_dipeptide_aldehydes.fasta	antiSMASH 5	0.163934
BGC0001575_dipeptide_aldehydes.fasta	NP.searcher	0.155105
BGC0001580_ebelactone.fasta	PRISM 4	0.290698
BGC0001580_ebelactone.fasta	antiSMASH 5	0.149425
BGC0001580_ebelactone.fasta	NP.searcher	0.258065
BGC0001581_ECO_02301.fasta	PRISM 4	0.38038
BGC0001581_ECO_02301.fasta	antiSMASH 5	0.302703
BGC0001581_ECO_02301.fasta	NP.searcher	0.220304
BGC0001598_foxicins_A.fasta	PRISM 4	0.0886076
BGC0001598_foxicins_A.fasta	antiSMASH 5	0.0909091
BGC0001598_foxicins_A.fasta	NP.searcher	0.127236
BGC0001599_fragin.fasta	PRISM 4	0.13253
BGC0001599_fragin.fasta	antiSMASH 5	0.122807
BGC0001599_fragin.fasta	NP.searcher	0.122807
BGC0001608_glidopeptin.fasta	PRISM 4	0.272487
BGC0001608_glidopeptin.fasta	antiSMASH 5	0.319018
BGC0001608_glidopeptin.fasta	NP.searcher	0.187413
BGC0001611_guangnanmycin.fasta	PRISM 4	0.0820896
BGC0001611_guangnanmycin.fasta	antiSMASH 5	0.0828571
BGC0001611_guangnanmycin.fasta	NP.searcher	0.0909091
BGC0001615_hexose_shinorine.fasta	PRISM 4	0.160714
BGC0001615_hexose_shinorine.fasta	antiSMASH 5	0.160714
BGC0001615_hexose_shinorine.fasta	NP.searcher	0.160714
BGC0001619_ibomycin.fasta	PRISM 4	0.242038
BGC0001619_ibomycin.fasta	antiSMASH 5	0.0902256
BGC0001619_ibomycin.fasta	NP.searcher	0.206897
BGC0001620_ilamycins.fasta	PRISM 4	0.20723
BGC0001620_ilamycins.fasta	antiSMASH 5	0.248619
BGC0001620_ilamycins.fasta	NP.searcher	0.140078
BGC0001623_ishigamide.fasta	PRISM 4	0.0883592
BGC0001623_ishigamide.fasta	antiSMASH 5	0.107843
BGC0001623_ishigamide.fasta	NP.searcher	0.0846154
BGC0001627_isonitrile_lipopeptides.fasta	PRISM 4	0.106087
BGC0001627_isonitrile_lipopeptides.fasta	antiSMASH 5	0.119048
BGC0001627_isonitrile_lipopeptides.fasta	NP.searcher	0.120106
BGC0001628_JBIR_95.fasta	PRISM 4	0.252658
BGC0001628_JBIR_95.fasta	antiSMASH 5	0.382625
BGC0001628_JBIR_95.fasta	NP.searcher	0.248007
BGC0001629_jessenipeptin.fasta	PRISM 4	0.246512
BGC0001629_jessenipeptin.fasta	antiSMASH 5	0.25
BGC0001629_jessenipeptin.fasta	NP.searcher	0.308826
BGC0001630_kasumigamide.fasta	PRISM 4	0.471831
BGC0001630_kasumigamide.fasta	antiSMASH 5	0.256944
BGC0001630_kasumigamide.fasta	NP.searcher	0.213483
BGC0001631_kasumigamide.fasta	PRISM 4	0.401274
BGC0001631_kasumigamide.fasta	antiSMASH 5	0.228571
BGC0001631_kasumigamide.fasta	NP.searcher	0.273691
BGC0001635_kistamicin_A.fasta	PRISM 4	0.325081
BGC0001635_kistamicin_A.fasta	antiSMASH 5	0.172503
BGC0001635_kistamicin_A.fasta	NP.searcher	0.155
BGC0001643_lactomycins_A_C.fasta	PRISM 4	0.176022
BGC0001643_lactomycins_A_C.fasta	antiSMASH 5	0.113636
BGC0001643_lactomycins_A_C.fasta	NP.searcher	0.14966
BGC0001646_lagriamide.fasta	PRISM 4	0.11247
BGC0001646_lagriamide.fasta	antiSMASH 5	0.115385
BGC0001646_lagriamide.fasta	NP.searcher	0.0693007
BGC0001647_lagunapyrone_C.fasta	PRISM 4	0.0686275
BGC0001647_lagunapyrone_C.fasta	antiSMASH 5	0.0365854
BGC0001647_lagunapyrone_C.fasta	NP.searcher	0.0951587
BGC0001657_lysocin.fasta	PRISM 4	0.445963
BGC0001657_lysocin.fasta	antiSMASH 5	0.16087
BGC0001657_lysocin.fasta	NP.searcher	0.375
BGC0001658_macrotermycins.fasta	PRISM 4	0.241867
BGC0001658_macrotermycins.fasta	antiSMASH 5	0.0471698
BGC0001658_macrotermycins.fasta	NP.searcher	0.126866
BGC0001662_mediomycin_A.fasta	PRISM 4	0.130435
BGC0001662_mediomycin_A.fasta	antiSMASH 5	0.345912
BGC0001662_mediomycin_A.fasta	NP.searcher	0.179144
BGC0001663_merocyclophane_D.fasta	PRISM 4	0.113735
BGC0001663_merocyclophane_D.fasta	antiSMASH 5	0.0815174
BGC0001663_merocyclophane_D.fasta	NP.searcher	0.068609
BGC0001665_methylated_acyl_phloroglucinol.fasta	PRISM 4	0.171266
BGC0001665_methylated_acyl_phloroglucinol.fasta	antiSMASH 5	0.264151
BGC0001665_methylated_acyl_phloroglucinol.fasta	NP.searcher	0.203704
BGC0001666_microansamycins.fasta	PRISM 4	0.0894704
BGC0001666_microansamycins.fasta	antiSMASH 5	0.049505
BGC0001666_microansamycins.fasta	NP.searcher	0.0871212
BGC0001686_N_octanoyl_Met_Phe_H.fasta	PRISM 4	0.467391
BGC0001686_N_octanoyl_Met_Phe_H.fasta	antiSMASH 5	0.0987654
BGC0001686_N_octanoyl_Met_Phe_H.fasta	NP.searcher	0.0644118
BGC0001692_nematophin.fasta	PRISM 4	0.163889
BGC0001692_nematophin.fasta	antiSMASH 5	0.0909091
BGC0001692_nematophin.fasta	NP.searcher	0.10961
BGC0001698_nevaltophins.fasta	PRISM 4	0.181818
BGC0001698_nevaltophins.fasta	antiSMASH 5	0.091954
BGC0001698_nevaltophins.fasta	NP.searcher	0.160564
BGC0001700_niphimycins_C_E.fasta	PRISM 4	0.189377
BGC0001700_niphimycins_C_E.fasta	antiSMASH 5	0.106481
BGC0001700_niphimycins_C_E.fasta	NP.searcher	0.17094
BGC0001703_nocuolin_A.fasta	PRISM 4	0.136986
BGC0001703_nocuolin_A.fasta	antiSMASH 5	0.0666667
BGC0001703_nocuolin_A.fasta	NP.searcher	0.0571429
BGC0001704_nocuolin_A.fasta	PRISM 4	0.136986
BGC0001704_nocuolin_A.fasta	antiSMASH 5	0.0666667
BGC0001704_nocuolin_A.fasta	NP.searcher	0.0746142
BGC0001711_occidiofungin.fasta	PRISM 4	0.214286
BGC0001711_occidiofungin.fasta	antiSMASH 5	0.122905
BGC0001711_occidiofungin.fasta	NP.searcher	0.178899
BGC0001726_pactamides.fasta	PRISM 4	0.0442478
BGC0001726_pactamides.fasta	antiSMASH 5	0.0434783
BGC0001726_pactamides.fasta	NP.searcher	0.0754116
BGC0001728_paenilipoheptin.fasta	PRISM 4	0.329567
BGC0001728_paenilipoheptin.fasta	antiSMASH 5	0.178378
BGC0001728_paenilipoheptin.fasta	NP.searcher	0.295238
BGC0001737_phenalamide.fasta	PRISM 4	0.169492
BGC0001737_phenalamide.fasta	antiSMASH 5	0.168067
BGC0001737_phenalamide.fasta	NP.searcher	0.157455
BGC0001742_piericidin_A1.fasta	PRISM 4	0.180952
BGC0001742_piericidin_A1.fasta	antiSMASH 5	0.0847458
BGC0001742_piericidin_A1.fasta	NP.searcher	0.0983607
BGC0001750_pyrronazol_B.fasta	PRISM 4	0.0648148
BGC0001750_pyrronazol_B.fasta	antiSMASH 5	0.0679612
BGC0001750_pyrronazol_B.fasta	NP.searcher	0.0939228
BGC0001751_pyxipyrrolone_B.fasta	PRISM 4	0.108864
BGC0001751_pyxipyrrolone_B.fasta	antiSMASH 5	0.110771
BGC0001751_pyxipyrrolone_B.fasta	NP.searcher	0.0964401
BGC0001752_qinichelins.fasta	PRISM 4	0.357664
BGC0001752_qinichelins.fasta	antiSMASH 5	0.170732
BGC0001752_qinichelins.fasta	NP.searcher	0.147439
BGC0001755_reedsmycins.fasta	PRISM 4	0.318479
BGC0001755_reedsmycins.fasta	antiSMASH 5	0.0793651
BGC0001755_reedsmycins.fasta	NP.searcher	0.25686
BGC0001758_rhizomide_C.fasta	PRISM 4	0.355218
BGC0001758_rhizomide_C.fasta	antiSMASH 5	0.184
BGC0001758_rhizomide_C.fasta	NP.searcher	0.285714
BGC0001760_rimosamide.fasta	PRISM 4	0.180328
BGC0001760_rimosamide.fasta	antiSMASH 5	0.201613
BGC0001760_rimosamide.fasta	NP.searcher	0.10101
BGC0001761_ripostatin_B.fasta	PRISM 4	0.112903
BGC0001761_ripostatin_B.fasta	antiSMASH 5	0.0943396
BGC0001761_ripostatin_B.fasta	NP.searcher	0.0909091
BGC0001763_rufomycin.fasta	PRISM 4	0.20723
BGC0001763_rufomycin.fasta	antiSMASH 5	0.248619
BGC0001763_rufomycin.fasta	NP.searcher	0.138668
BGC0001764_s56_p1.fasta	PRISM 4	0.1875
BGC0001764_s56_p1.fasta	antiSMASH 5	0.123711
BGC0001764_s56_p1.fasta	NP.searcher	0.072823
BGC0001767_salinichelins.fasta	PRISM 4	0.287402
BGC0001767_salinichelins.fasta	antiSMASH 5	0.271186
BGC0001767_salinichelins.fasta	NP.searcher	0.27654
BGC0001771_scleric_acid.fasta	PRISM 4	0.160494
BGC0001771_scleric_acid.fasta	antiSMASH 5	0.147541
BGC0001771_scleric_acid.fasta	NP.searcher	0.14877
BGC0001780_siphonazole.fasta	PRISM 4	0.0915804
BGC0001780_siphonazole.fasta	antiSMASH 5	0.156716
BGC0001780_siphonazole.fasta	NP.searcher	0.10625
BGC0001791_sunshinamide.fasta	PRISM 4	0.423762
BGC0001791_sunshinamide.fasta	antiSMASH 5	0.145455
BGC0001791_sunshinamide.fasta	NP.searcher	0.228612
BGC0001800_theonellamide.fasta	PRISM 4	0.216327
BGC0001800_theonellamide.fasta	antiSMASH 5	0.152893
BGC0001800_theonellamide.fasta	NP.searcher	0.199982
BGC0001806_tolaasin.fasta	PRISM 4	0.42437
BGC0001806_tolaasin.fasta	antiSMASH 5	0.4
BGC0001806_tolaasin.fasta	NP.searcher	0.345027
BGC0001812_tylactone.fasta	PRISM 4	0.131783
BGC0001812_tylactone.fasta	antiSMASH 5	0.0619469
BGC0001812_tylactone.fasta	NP.searcher	0.134969
BGC0001814_ulleungmycin.fasta	PRISM 4	0.410095
BGC0001814_ulleungmycin.fasta	antiSMASH 5	0.117647
BGC0001814_ulleungmycin.fasta	NP.searcher	0.200087
BGC0001822_vioprolide.fasta	PRISM 4	0.275919
BGC0001822_vioprolide.fasta	antiSMASH 5	0.107143
BGC0001822_vioprolide.fasta	NP.searcher	0.30105
BGC0001823_weishanmycin.fasta	PRISM 4	0.14047
BGC0001823_weishanmycin.fasta	antiSMASH 5	0.0446429
BGC0001823_weishanmycin.fasta	NP.searcher	0.121525
BGC0001824_xefoampeptides_A_G.fasta	PRISM 4	0.111111
BGC0001824_xefoampeptides_A_G.fasta	antiSMASH 5	0.142857
BGC0001824_xefoampeptides_A_G.fasta	NP.searcher	0.120261
BGC0001825_xenematides.fasta	PRISM 4	0.235294
BGC0001825_xenematides.fasta	antiSMASH 5	0.144
BGC0001825_xenematides.fasta	NP.searcher	0.129787
BGC0001826_xeneprotides_A_C.fasta	PRISM 4	0.128571
BGC0001826_xeneprotides_A_C.fasta	antiSMASH 5	0.117647
BGC0001826_xeneprotides_A_C.fasta	NP.searcher	0.19469
BGC0001828_zincophorin.fasta	PRISM 4	0.183824
BGC0001828_zincophorin.fasta	antiSMASH 5	0.203252
BGC0001828_zincophorin.fasta	NP.searcher	0.285714
BGC0001829_alpha_beta_epoxyketone.fasta	PRISM 4	0.0879421
BGC0001829_alpha_beta_epoxyketone.fasta	antiSMASH 5	0.207317
BGC0001829_alpha_beta_epoxyketone.fasta	NP.searcher	0.105769
Brevibacillin.fasta	PRISM 4	0.300681
Brevibacillin.fasta	antiSMASH 5	0.285714
Brevibacillin.fasta	NP.searcher	0.142857
Crocapeptin.FASTA	PRISM 4	0.553957
Crocapeptin.FASTA	antiSMASH 5	0.214286
Crocapeptin.FASTA	NP.searcher	0.252174
Cyanopeptolin1138.FASTA	PRISM 4	0.30063
Cyanopeptolin1138.FASTA	antiSMASH 5	0.175824
Cyanopeptolin1138.FASTA	NP.searcher	0.272222
dkxanthene.fasta	PRISM 4	0.15865
dkxanthene.fasta	antiSMASH 5	0.2
dkxanthene.fasta	NP.searcher	0.160839
ECO-0501.FASTA	PRISM 4	0.363128
ECO-0501.FASTA	antiSMASH 5	0.163522
ECO-0501.FASTA	NP.searcher	0.26257
lavendiol.fasta	PRISM 4	0.169492
lavendiol.fasta	antiSMASH 5	0.142857
lavendiol.fasta	NP.searcher	0.175439
Mirilactam.FASTA	PRISM 4	0.181818
Mirilactam.FASTA	antiSMASH 5	0.0465116
Mirilactam.FASTA	NP.searcher	0.2
neoabyssomincin_abyssomicin.fasta	PRISM 4	0.0714286
neoabyssomincin_abyssomicin.fasta	antiSMASH 5	0.047619
neoabyssomincin_abyssomicin.fasta	NP.searcher	0.0540541
Octacosamicin.fasta	PRISM 4	0.135276
Octacosamicin.fasta	antiSMASH 5	0.204225
Octacosamicin.fasta	NP.searcher	0.143511
octapeptin_from_b_circulan_ATCC31805.fasta	PRISM 4	0.263889
octapeptin_from_b_circulan_ATCC31805.fasta	antiSMASH 5	0.206897
octapeptin_from_b_circulan_ATCC31805.fasta	NP.searcher	0.203651
Pikromycin.fasta	PRISM 4	0.182654
Pikromycin.fasta	antiSMASH 5	0.0655738
Pikromycin.fasta	NP.searcher	0.219298
platinum_A54145.fasta	PRISM 4	0.554475
platinum_A54145.fasta	antiSMASH 5	0.307359
platinum_A54145.fasta	NP.searcher	0.300353
platinum_abyssomicin.fasta	PRISM 4	0.0645161
platinum_abyssomicin.fasta	antiSMASH 5	0.05
platinum_abyssomicin.fasta	NP.searcher	0.039604
platinum_acidobactin.fasta	PRISM 4	0.304299
platinum_acidobactin.fasta	antiSMASH 5	0.108844
platinum_acidobactin.fasta	NP.searcher	0.190064
platinum_actinomycin.fasta	PRISM 4	0.142889
platinum_actinomycin.fasta	antiSMASH 5	0.109736
platinum_actinomycin.fasta	NP.searcher	0.121854
platinum_albicidin.fasta	PRISM 4	0.40411
platinum_albicidin.fasta	antiSMASH 5	0.128571
platinum_albicidin.fasta	NP.searcher	0.109603
platinum_alpha_lipomycin.fasta	PRISM 4	0.399977
platinum_alpha_lipomycin.fasta	antiSMASH 5	0.123932
platinum_alpha_lipomycin.fasta	NP.searcher	0.171141
platinum_althiomycin.fasta	PRISM 4	0.133333
platinum_althiomycin.fasta	antiSMASH 5	0.0787402
platinum_althiomycin.fasta	NP.searcher	0.141994
platinum_ambruticin.fasta	PRISM 4	0.14984
platinum_ambruticin.fasta	antiSMASH 5	0.104478
platinum_ambruticin.fasta	NP.searcher	0.121351
platinum_anabaenopeptilide.fasta	PRISM 4	0.434066
platinum_anabaenopeptilide.fasta	antiSMASH 5	0.215054
platinum_anabaenopeptilide.fasta	NP.searcher	0.262449
platinum_anabaenopeptin.fasta	PRISM 4	0.27391
platinum_anabaenopeptin.fasta	antiSMASH 5	0.193182
platinum_anabaenopeptin.fasta	NP.searcher	0.204787
platinum_anatoxin.fasta	PRISM 4	0.0727273
platinum_anatoxin.fasta	antiSMASH 5	0.0909091
platinum_anatoxin.fasta	NP.searcher	0.117721
platinum_anglomycin.fasta	PRISM 4	0.0903614
platinum_anglomycin.fasta	antiSMASH 5	0.0677966
platinum_anglomycin.fasta	NP.searcher	0.157407
platinum_antimycin.fasta	PRISM 4	0.290093
platinum_antimycin.fasta	antiSMASH 5	0.106557
platinum_antimycin.fasta	NP.searcher	0.100858
platinum_Argimycin_P.fasta	PRISM 4	0.0531915
platinum_Argimycin_P.fasta	antiSMASH 5	0.0625
platinum_Argimycin_P.fasta	NP.searcher	0.114754
platinum_arthrofactin.fasta	PRISM 4	0.574324
platinum_arthrofactin.fasta	antiSMASH 5	0.232258
platinum_arthrofactin.fasta	NP.searcher	0.314543
platinum_arylomycins.fasta	PRISM 4	0.356322
platinum_arylomycins.fasta	antiSMASH 5	0.201258
platinum_arylomycins.fasta	NP.searcher	0.16244
platinum_ascomycin.fasta	PRISM 4	0.268287
platinum_ascomycin.fasta	antiSMASH 5	0.0984456
platinum_ascomycin.fasta	NP.searcher	0.0718039
platinum_aurafuron.fasta	PRISM 4	0.121214
platinum_aurafuron.fasta	antiSMASH 5	0.15
platinum_aurafuron.fasta	NP.searcher	0.0887382
platinum_avermectin.fasta	PRISM 4	0.183782
platinum_avermectin.fasta	antiSMASH 5	0.095633
platinum_avermectin.fasta	NP.searcher	0.147133
platinum_azalomycin_F.fasta	PRISM 4	0.217396
platinum_azalomycin_F.fasta	antiSMASH 5	0.0833333
platinum_azalomycin_F.fasta	NP.searcher	0.211372
platinum_bacitracin.fasta	PRISM 4	0.409268
platinum_bacitracin.fasta	antiSMASH 5	0.348416
platinum_bacitracin.fasta	NP.searcher	0.470588
platinum_bafilomycin_ver2.fasta	PRISM 4	0.221628
platinum_bafilomycin_ver2.fasta	antiSMASH 5	0.0957447
platinum_bafilomycin_ver2.fasta	NP.searcher	0.21534
platinum_bafilomycin.fasta	PRISM 4	0.260609
platinum_bafilomycin.fasta	antiSMASH 5	0.0909091
platinum_bafilomycin.fasta	NP.searcher	0.21969
platinum_balhimycin.fasta	PRISM 4	0.296296
platinum_balhimycin.fasta	antiSMASH 5	0.119503
platinum_balhimycin.fasta	NP.searcher	0.217382
platinum_barbamide.fasta	PRISM 4	0.287062
platinum_barbamide.fasta	antiSMASH 5	0.233362
platinum_barbamide.fasta	NP.searcher	0.179528
platinum_BE-14106.fasta	PRISM 4	0.187246
platinum_BE-14106.fasta	antiSMASH 5	0.059322
platinum_BE-14106.fasta	NP.searcher	0.0808081
platinum_BGC0000047.fasta	PRISM 4	0.2
platinum_BGC0000047.fasta	antiSMASH 5	0.0662252
platinum_BGC0000047.fasta	NP.searcher	0.158306
platinum_BGC0000049.E-492_E-795_Streptomyces_Eco86.fasta	PRISM 4	0.342857
platinum_BGC0000049.E-492_E-795_Streptomyces_Eco86.fasta	antiSMASH 5	0.168675
platinum_BGC0000049.E-492_E-795_Streptomyces_Eco86.fasta	NP.searcher	0.164557
platinum_BGC0000049.E-837_Streptomyces_aculeolatus_NRRL18422.fasta	PRISM 4	0.160518
platinum_BGC0000049.E-837_Streptomyces_aculeolatus_NRRL18422.fasta	antiSMASH 5	0.149857
platinum_BGC0000049.E-837_Streptomyces_aculeolatus_NRRL18422.fasta	NP.searcher	0.152962
platinum_BGC0000050.fasta	PRISM 4	0.247009
platinum_BGC0000050.fasta	antiSMASH 5	0.135135
platinum_BGC0000050.fasta	NP.searcher	0.237874
platinum_BGC0000051.fasta	PRISM 4	0.231884
platinum_BGC0000051.fasta	antiSMASH 5	0.142857
platinum_BGC0000051.fasta	NP.searcher	0.258731
platinum_BGC0000067.fasta	PRISM 4	0.194805
platinum_BGC0000067.fasta	antiSMASH 5	0.080292
platinum_BGC0000067.fasta	NP.searcher	0.157653
platinum_BGC0000073.fasta	PRISM 4	0.340659
platinum_BGC0000073.fasta	antiSMASH 5	0.113861
platinum_BGC0000073.fasta	NP.searcher	0.278947
platinum_BGC0000087.fasta	PRISM 4	0.256838
platinum_BGC0000087.fasta	antiSMASH 5	0.119205
platinum_BGC0000087.fasta	NP.searcher	0.124941
platinum_BGC0000137.fasta	PRISM 4	0.231214
platinum_BGC0000137.fasta	antiSMASH 5	0.0512821
platinum_BGC0000137.fasta	NP.searcher	0.129485
platinum_BGC0000144.fasta	PRISM 4	0.188482
platinum_BGC0000144.fasta	antiSMASH 5	0.104046
platinum_BGC0000144.fasta	NP.searcher	0.148054
platinum_BGC0000296.fasta	PRISM 4	0.427632
platinum_BGC0000296.fasta	antiSMASH 5	0.12426
platinum_BGC0000296.fasta	NP.searcher	0.389706
platinum_BGC0000314.fasta	PRISM 4	0.236842
platinum_BGC0000314.fasta	antiSMASH 5	0.0797546
platinum_BGC0000314.fasta	NP.searcher	0.322835
platinum_BGC0000315.fasta	PRISM 4	0.495495
platinum_BGC0000315.fasta	antiSMASH 5	0.276316
platinum_BGC0000315.fasta	NP.searcher	0.395817
platinum_BGC0000353.fasta	PRISM 4	0.209052
platinum_BGC0000353.fasta	antiSMASH 5	0.100629
platinum_BGC0000353.fasta	NP.searcher	0.0787518
platinum_BGC0000358.fasta	PRISM 4	0.407793
platinum_BGC0000358.fasta	antiSMASH 5	0.194805
platinum_BGC0000358.fasta	NP.searcher	0.281662
platinum_BGC0000367.fasta	PRISM 4	0.517957
platinum_BGC0000367.fasta	antiSMASH 5	0.293233
platinum_BGC0000367.fasta	NP.searcher	0.262006
platinum_BGC0000371.fasta	PRISM 4	0.244275
platinum_BGC0000371.fasta	antiSMASH 5	0.0869565
platinum_BGC0000371.fasta	NP.searcher	0.160348
platinum_BGC0000380.fasta	PRISM 4	0.0852623
platinum_BGC0000380.fasta	antiSMASH 5	0.0639535
platinum_BGC0000380.fasta	NP.searcher	0.08182
platinum_BGC0000381.fasta	PRISM 4	0.522587
platinum_BGC0000381.fasta	antiSMASH 5	0.144828
platinum_BGC0000381.fasta	NP.searcher	0.367652
platinum_BGC0000399.fasta	PRISM 4	0.489677
platinum_BGC0000399.fasta	antiSMASH 5	0.21118
platinum_BGC0000399.fasta	NP.searcher	0.267589
platinum_BGC0000408.fasta	PRISM 4	0.467949
platinum_BGC0000408.fasta	antiSMASH 5	0.263158
platinum_BGC0000408.fasta	NP.searcher	0.242604
platinum_BGC0000433.fasta	PRISM 4	0.586806
platinum_BGC0000433.fasta	antiSMASH 5	0.133333
platinum_BGC0000433.fasta	NP.searcher	0.353901
platinum_BGC0000437.fasta	PRISM 4	0.399101
platinum_BGC0000437.fasta	antiSMASH 5	0.172549
platinum_BGC0000437.fasta	NP.searcher	0.211496
platinum_BGC0000438.fasta	PRISM 4	0.584981
platinum_BGC0000438.fasta	antiSMASH 5	0.317597
platinum_BGC0000438.fasta	NP.searcher	0.242608
platinum_BGC0000441.fasta	PRISM 4	0.296911
platinum_BGC0000441.fasta	antiSMASH 5	0.104247
platinum_BGC0000441.fasta	NP.searcher	0.189532
platinum_BGC0000443.fasta	PRISM 4	0.295652
platinum_BGC0000443.fasta	antiSMASH 5	0.0861244
platinum_BGC0000443.fasta	NP.searcher	0.251467
platinum_BGC0000452.fasta	PRISM 4	0.620419
platinum_BGC0000452.fasta	antiSMASH 5	0.240838
platinum_BGC0000452.fasta	NP.searcher	0.484055
platinum_BGC0000462_merged.fasta	PRISM 4	0.48652
platinum_BGC0000462_merged.fasta	antiSMASH 5	0.210191
platinum_BGC0000462_merged.fasta	NP.searcher	0.272747
platinum_BGC0000463.fasta	PRISM 4	0.440252
platinum_BGC0000463.fasta	antiSMASH 5	0.226744
platinum_BGC0000463.fasta	NP.searcher	0.237838
platinum_BGC0000985.fasta	PRISM 4	0.346734
platinum_BGC0000985.fasta	antiSMASH 5	0.238095
platinum_BGC0000985.fasta	NP.searcher	0.263682
platinum_BGC0000986.fasta	PRISM 4	0.14762
platinum_BGC0000986.fasta	antiSMASH 5	0.176
platinum_BGC0000986.fasta	NP.searcher	0.145985
platinum_BGC0000989.fasta	PRISM 4	0.209756
platinum_BGC0000989.fasta	antiSMASH 5	0.033557
platinum_BGC0000989.fasta	NP.searcher	0.184713
platinum_BGC0000990.fasta	PRISM 4	0.209756
platinum_BGC0000990.fasta	antiSMASH 5	0.033557
platinum_BGC0000990.fasta	NP.searcher	0.184713
platinum_BGC0000991.fasta	PRISM 4	0.209756
platinum_BGC0000991.fasta	antiSMASH 5	0.033557
platinum_BGC0000991.fasta	NP.searcher	0.184713
platinum_BGC0001013.fasta	PRISM 4	0.317264
platinum_BGC0001013.fasta	antiSMASH 5	0.108108
platinum_BGC0001013.fasta	NP.searcher	0.196262
platinum_BGC0001015.fasta	PRISM 4	0.245785
platinum_BGC0001015.fasta	antiSMASH 5	0.0764104
platinum_BGC0001015.fasta	NP.searcher	0.10353
platinum_BGC0001016.fasta	PRISM 4	0.22381
platinum_BGC0001016.fasta	antiSMASH 5	0.071066
platinum_BGC0001016.fasta	NP.searcher	0.148472
platinum_BGC0001019.fasta	PRISM 4	0.232008
platinum_BGC0001019.fasta	antiSMASH 5	0.0837438
platinum_BGC0001019.fasta	NP.searcher	0.217949
platinum_BGC0001027.fasta	PRISM 4	0.142308
platinum_BGC0001027.fasta	antiSMASH 5	0.131579
platinum_BGC0001027.fasta	NP.searcher	0.147043
platinum_BGC0001047.fasta	PRISM 4	0.118654
platinum_BGC0001047.fasta	antiSMASH 5	0.13
platinum_BGC0001047.fasta	NP.searcher	0.147373
platinum_BGC0001053.fasta	PRISM 4	0.323353
platinum_BGC0001053.fasta	antiSMASH 5	0.180233
platinum_BGC0001053.fasta	NP.searcher	0.151111
platinum_BGC0001056.fasta	PRISM 4	0.115942
platinum_BGC0001056.fasta	antiSMASH 5	0.119048
platinum_BGC0001056.fasta	NP.searcher	0.0950171
platinum_BGC0001101.fasta	PRISM 4	0.091954
platinum_BGC0001101.fasta	antiSMASH 5	0.0535714
platinum_BGC0001101.fasta	NP.searcher	0.0822212
platinum_BGC0001119.fasta	PRISM 4	0.174194
platinum_BGC0001119.fasta	antiSMASH 5	0.0743243
platinum_BGC0001119.fasta	NP.searcher	0.134228
platinum_BGC0001132.fasta	PRISM 4	0.287781
platinum_BGC0001132.fasta	antiSMASH 5	0.0853659
platinum_BGC0001132.fasta	NP.searcher	0.240079
platinum_BGC0001153.fasta	PRISM 4	0.525302
platinum_BGC0001153.fasta	antiSMASH 5	0.298701
platinum_BGC0001153.fasta	NP.searcher	0.226274
platinum_BGC0001169.fasta	PRISM 4	0.181818
platinum_BGC0001169.fasta	antiSMASH 5	0.136752
platinum_BGC0001169.fasta	NP.searcher	0.144976
platinum_BGC0001183.fasta	PRISM 4	0.158306
platinum_BGC0001183.fasta	antiSMASH 5	0.0659898
platinum_BGC0001183.fasta	NP.searcher	0.0572917
platinum_BGC0001189.fasta	PRISM 4	0.206776
platinum_BGC0001189.fasta	antiSMASH 5	0.216216
platinum_BGC0001189.fasta	NP.searcher	0.155253
platinum_BGC0001199.fasta	PRISM 4	0.059322
platinum_BGC0001199.fasta	antiSMASH 5	0.0645161
platinum_BGC0001199.fasta	NP.searcher	0.059322
platinum_BGC0001200.fasta	PRISM 4	0.177215
platinum_BGC0001200.fasta	antiSMASH 5	0.179487
platinum_BGC0001200.fasta	NP.searcher	0.177215
platinum_BGC0001202.fasta	PRISM 4	0.140351
platinum_BGC0001202.fasta	antiSMASH 5	0.205128
platinum_BGC0001202.fasta	NP.searcher	0.161905
platinum_BGC0001203.fasta	PRISM 4	0.170213
platinum_BGC0001203.fasta	antiSMASH 5	0.194444
platinum_BGC0001203.fasta	NP.searcher	0.0968774
platinum_BGC0001204.fasta	PRISM 4	0.1805
platinum_BGC0001204.fasta	antiSMASH 5	0.0610329
platinum_BGC0001204.fasta	NP.searcher	0.0528257
platinum_BGC0001211.fasta	PRISM 4	0.276825
platinum_BGC0001211.fasta	antiSMASH 5	0.174603
platinum_BGC0001211.fasta	NP.searcher	0.142467
platinum_BGC0001212.fasta	PRISM 4	0.113402
platinum_BGC0001212.fasta	antiSMASH 5	0.0674847
platinum_BGC0001212.fasta	NP.searcher	0.112971
platinum_BGC0001214.fasta	PRISM 4	0.21899
platinum_BGC0001214.fasta	antiSMASH 5	0.122807
platinum_BGC0001214.fasta	NP.searcher	0.25
platinum_BGC0001235.fasta	PRISM 4	0.148495
platinum_BGC0001235.fasta	antiSMASH 5	0.0808824
platinum_BGC0001235.fasta	NP.searcher	0.125
platinum_BGC0001288.fasta	PRISM 4	0.0892019
platinum_BGC0001288.fasta	antiSMASH 5	0.0707953
platinum_BGC0001288.fasta	NP.searcher	0.117996
platinum_BGC0001296.fasta	PRISM 4	0.134615
platinum_BGC0001296.fasta	antiSMASH 5	0.0833333
platinum_BGC0001296.fasta	NP.searcher	0.12069
platinum_BGC0001298.fasta	PRISM 4	0.191536
platinum_BGC0001298.fasta	antiSMASH 5	0.176471
platinum_BGC0001298.fasta	NP.searcher	0.131764
platinum_BGC0001312.fasta	PRISM 4	0.357143
platinum_BGC0001312.fasta	antiSMASH 5	0.193333
platinum_BGC0001312.fasta	NP.searcher	0.258135
platinum_BGC0001346.fasta	PRISM 4	0.498188
platinum_BGC0001346.fasta	antiSMASH 5	0.253333
platinum_BGC0001346.fasta	NP.searcher	0.380282
platinum_BGC0001347_merged.fasta	PRISM 4	0.335498
platinum_BGC0001347_merged.fasta	antiSMASH 5	0.215769
platinum_BGC0001347_merged.fasta	NP.searcher	0.24405
platinum_BGC0001348.fasta	PRISM 4	0.387324
platinum_BGC0001348.fasta	antiSMASH 5	0.097561
platinum_BGC0001348.fasta	NP.searcher	0.305732
platinum_BGC0001368.fasta	PRISM 4	0.165701
platinum_BGC0001368.fasta	antiSMASH 5	0.0745847
platinum_BGC0001368.fasta	NP.searcher	0.10473
platinum_BGC0001370.fasta	PRISM 4	0.357466
platinum_BGC0001370.fasta	antiSMASH 5	0.536313
platinum_BGC0001370.fasta	NP.searcher	0.259532
platinum_BGC0001371.fasta	PRISM 4	0.239583
platinum_BGC0001371.fasta	antiSMASH 5	0.0559441
platinum_BGC0001371.fasta	NP.searcher	0.109323
platinum_BGC0001381.fasta	PRISM 4	0.190477
platinum_BGC0001381.fasta	antiSMASH 5	0.122047
platinum_BGC0001381.fasta	NP.searcher	0.212264
platinum_BGC0001393.fasta	PRISM 4	0.148613
platinum_BGC0001393.fasta	antiSMASH 5	0.0629921
platinum_BGC0001393.fasta	NP.searcher	0.19184
platinum_BGC0001406.fasta	PRISM 4	0.282869
platinum_BGC0001406.fasta	antiSMASH 5	0.140969
platinum_BGC0001406.fasta	NP.searcher	0.186661
platinum_BGC0001413.fasta	PRISM 4	0.355625
platinum_BGC0001413.fasta	antiSMASH 5	0.105588
platinum_BGC0001413.fasta	NP.searcher	0.0838253
platinum_Bialaphos.fasta	PRISM 4	0.394366
platinum_Bialaphos.fasta	antiSMASH 5	0.175676
platinum_Bialaphos.fasta	NP.searcher	0.0506329
platinum_bicornutin.fasta	PRISM 4	0.345889
platinum_bicornutin.fasta	antiSMASH 5	0.157895
platinum_bicornutin.fasta	NP.searcher	0.213104
platinum_bleomycin.fasta	PRISM 4	0.265535
platinum_bleomycin.fasta	antiSMASH 5	0.161157
platinum_bleomycin.fasta	NP.searcher	0.178906
platinum_borrelidin.fasta	PRISM 4	0.172707
platinum_borrelidin.fasta	antiSMASH 5	0.0555556
platinum_borrelidin.fasta	NP.searcher	0.161977
platinum_calcimycin.fasta	PRISM 4	0.13837
platinum_calcimycin.fasta	antiSMASH 5	0.0681818
platinum_calcimycin.fasta	NP.searcher	0.0661157
platinum_capreomycin.fasta	PRISM 4	0.162054
platinum_capreomycin.fasta	antiSMASH 5	0.0933333
platinum_capreomycin.fasta	NP.searcher	0.144279
platinum_chalcomycin.fasta	PRISM 4	0.229104
platinum_chalcomycin.fasta	antiSMASH 5	0.06
platinum_chalcomycin.fasta	NP.searcher	0.0995295
platinum_chloroeremomycin.fasta	PRISM 4	0.486381
platinum_chloroeremomycin.fasta	antiSMASH 5	0.15
platinum_chloroeremomycin.fasta	NP.searcher	0.222223
platinum_chlorothricin.fasta	PRISM 4	0.128835
platinum_chlorothricin.fasta	antiSMASH 5	0.0580513
platinum_chlorothricin.fasta	NP.searcher	0.0710383
platinum_chondramide.fasta	PRISM 4	0.12385
platinum_chondramide.fasta	antiSMASH 5	0.05
platinum_chondramide.fasta	NP.searcher	0.13691
platinum_chondrochlorens.fasta	PRISM 4	0.246269
platinum_chondrochlorens.fasta	antiSMASH 5	0.188381
platinum_chondrochlorens.fasta	NP.searcher	0.0797872
platinum_cichofactin.fasta	PRISM 4	0.322174
platinum_cichofactin.fasta	antiSMASH 5	0.358269
platinum_cichofactin.fasta	NP.searcher	0.213095
platinum_cinnabaramide.fasta	PRISM 4	0.153846
platinum_cinnabaramide.fasta	antiSMASH 5	0.0405405
platinum_cinnabaramide.fasta	NP.searcher	0.118056
platinum_colistin.fasta	PRISM 4	0.444514
platinum_colistin.fasta	antiSMASH 5	0.278195
platinum_colistin.fasta	NP.searcher	0.2555
platinum_collismycin_A.fasta	PRISM 4	0.137654
platinum_collismycin_A.fasta	antiSMASH 5	0.0444444
platinum_collismycin_A.fasta	NP.searcher	0.0550459
platinum_complestatin.fasta	PRISM 4	0.354579
platinum_complestatin.fasta	antiSMASH 5	0.222222
platinum_complestatin.fasta	NP.searcher	0.2025
platinum_concanamycin_A.fasta	PRISM 4	0.449151
platinum_concanamycin_A.fasta	antiSMASH 5	0.103093
platinum_concanamycin_A.fasta	NP.searcher	0.464968
platinum_coronatine.fasta	PRISM 4	0.106667
platinum_coronatine.fasta	antiSMASH 5	0.116883
platinum_coronatine.fasta	NP.searcher	0.104153
platinum_crocacin.fasta	PRISM 4	0.204043
platinum_crocacin.fasta	antiSMASH 5	0.144068
platinum_crocacin.fasta	NP.searcher	0.138044
platinum_cryptophycin.fasta	PRISM 4	0.281173
platinum_cryptophycin.fasta	antiSMASH 5	0.0855263
platinum_cryptophycin.fasta	NP.searcher	0.161826
platinum_cuevaene.fasta	PRISM 4	0.16
platinum_cuevaene.fasta	antiSMASH 5	0.108108
platinum_cuevaene.fasta	NP.searcher	0.178571
platinum_cyanopeptolin.fasta	PRISM 4	0.292105
platinum_cyanopeptolin.fasta	antiSMASH 5	0.181818
platinum_cyanopeptolin.fasta	NP.searcher	0.222615
platinum_cyclomarin.fasta	PRISM 4	0.295068
platinum_cyclomarin.fasta	antiSMASH 5	0.153488
platinum_cyclomarin.fasta	NP.searcher	0.215385
platinum_cylindrospermopsin.fasta	PRISM 4	0.105263
platinum_cylindrospermopsin.fasta	antiSMASH 5	0.0860215
platinum_cylindrospermopsin.fasta	NP.searcher	0.0775646
platinum_cystomanamide.fasta	PRISM 4	0.365079
platinum_cystomanamide.fasta	antiSMASH 5	0.247788
platinum_cystomanamide.fasta	NP.searcher	0.152728
platinum_cystothiazole_A.fasta	PRISM 4	0.613636
platinum_cystothiazole_A.fasta	antiSMASH 5	0.12069
platinum_cystothiazole_A.fasta	NP.searcher	0.0860151
platinum_daptomycin.fasta	PRISM 4	0.482297
platinum_daptomycin.fasta	antiSMASH 5	0.285088
platinum_daptomycin.fasta	NP.searcher	0.235199
platinum_divergolide.fasta	PRISM 4	0.153537
platinum_divergolide.fasta	antiSMASH 5	0.0847403
platinum_divergolide.fasta	NP.searcher	0.109594
platinum_ebelactone.fasta	PRISM 4	0.231884
platinum_ebelactone.fasta	antiSMASH 5	0.142857
platinum_ebelactone.fasta	NP.searcher	0.258731
platinum_echinomycin.fasta	PRISM 4	0.398203
platinum_echinomycin.fasta	antiSMASH 5	0.10828
platinum_echinomycin.fasta	NP.searcher	0.173913
platinum_eco-02301.fasta	PRISM 4	0.38038
platinum_eco-02301.fasta	antiSMASH 5	0.302703
platinum_eco-02301.fasta	NP.searcher	0.221198
platinum_eponemycin.fasta	PRISM 4	0.124199
platinum_eponemycin.fasta	antiSMASH 5	0.215909
platinum_eponemycin.fasta	NP.searcher	0.119658
platinum_epothilone.fasta	PRISM 4	0.193673
platinum_epothilone.fasta	antiSMASH 5	0.0410959
platinum_epothilone.fasta	NP.searcher	0.171619
platinum_epoxomicin.fasta	PRISM 4	0.221311
platinum_epoxomicin.fasta	antiSMASH 5	0.212766
platinum_epoxomicin.fasta	NP.searcher	0.11349
platinum_erythrochelin.fasta	PRISM 4	0.33498
platinum_erythrochelin.fasta	antiSMASH 5	0.29
platinum_erythrochelin.fasta	NP.searcher	0.2
platinum_erythromycin.fasta	PRISM 4	0.237834
platinum_erythromycin.fasta	antiSMASH 5	0.0447761
platinum_erythromycin.fasta	NP.searcher	0.166135
platinum_exochelin.fasta	PRISM 4	0.238971
platinum_exochelin.fasta	antiSMASH 5	0.317757
platinum_exochelin.fasta	NP.searcher	0.20915
platinum_FD-891.fasta	PRISM 4	0.257353
platinum_FD-891.fasta	antiSMASH 5	0.115646
platinum_FD-891.fasta	NP.searcher	0.2
platinum_FK228.fasta	PRISM 4	0.0743243
platinum_FK228.fasta	antiSMASH 5	0.0322581
platinum_FK228.fasta	NP.searcher	0.165354
platinum_FK506.fasta	PRISM 4	0.243904
platinum_FK506.fasta	antiSMASH 5	0.110526
platinum_FK506.fasta	NP.searcher	0.0979193
platinum_Fluvirucin.fasta	PRISM 4	0.14238
platinum_Fluvirucin.fasta	antiSMASH 5	0.0824742
platinum_Fluvirucin.fasta	NP.searcher	0.0784314
platinum_fostriecin.fasta	PRISM 4	0.165942
platinum_fostriecin.fasta	antiSMASH 5	0.155172
platinum_fostriecin.fasta	NP.searcher	0.152494
platinum_friulimicin.fasta	PRISM 4	0.212166
platinum_friulimicin.fasta	antiSMASH 5	0.168224
platinum_friulimicin.fasta	NP.searcher	0.237693
platinum_fusaricidin.fasta	PRISM 4	0.377578
platinum_fusaricidin.fasta	antiSMASH 5	0.134328
platinum_fusaricidin.fasta	NP.searcher	0.245509
platinum_geldanamycin.fasta	PRISM 4	0.194805
platinum_geldanamycin.fasta	antiSMASH 5	0.080292
platinum_geldanamycin.fasta	NP.searcher	0.186667
platinum_gephyronic_acid.fasta	PRISM 4	0.225948
platinum_gephyronic_acid.fasta	antiSMASH 5	0.129412
platinum_gephyronic_acid.fasta	NP.searcher	0.170732
platinum_gobichelin.fasta	PRISM 4	0.271416
platinum_gobichelin.fasta	antiSMASH 5	0.121429
platinum_gobichelin.fasta	NP.searcher	0.188578
platinum_gramicidin.fasta	PRISM 4	0.809917
platinum_gramicidin.fasta	antiSMASH 5	0.547445
platinum_gramicidin.fasta	NP.searcher	0.238579
platinum_griselimycin.fasta	PRISM 4	0.341182
platinum_griselimycin.fasta	antiSMASH 5	0.111675
platinum_griselimycin.fasta	NP.searcher	0.28481
platinum_guadinomine.fasta	PRISM 4	0.119618
platinum_guadinomine.fasta	antiSMASH 5	0.115385
platinum_guadinomine.fasta	NP.searcher	0.0979892
platinum_gulmirecin.fasta	PRISM 4	0.148132
platinum_gulmirecin.fasta	antiSMASH 5	0.113043
platinum_gulmirecin.fasta	NP.searcher	0.167625
platinum_halstoctacosanolide.fasta	PRISM 4	0.340659
platinum_halstoctacosanolide.fasta	antiSMASH 5	0.113861
platinum_halstoctacosanolide.fasta	NP.searcher	0.278947
platinum_hassallidin.fasta	PRISM 4	0.368968
platinum_hassallidin.fasta	antiSMASH 5	0.207729
platinum_hassallidin.fasta	NP.searcher	0.295168
platinum_Hectochlorin.fasta	PRISM 4	0.245292
platinum_Hectochlorin.fasta	antiSMASH 5	0.0619469
platinum_Hectochlorin.fasta	NP.searcher	0.0792683
platinum_herbimycin.fasta	PRISM 4	0.113562
platinum_herbimycin.fasta	antiSMASH 5	0.0740741
platinum_herbimycin.fasta	NP.searcher	0.153974
platinum_herboxidiene.fasta	PRISM 4	0.162602
platinum_herboxidiene.fasta	antiSMASH 5	0.111111
platinum_herboxidiene.fasta	NP.searcher	0.161017
platinum_heronamide.fasta	PRISM 4	0.200806
platinum_heronamide.fasta	antiSMASH 5	0.104348
platinum_heronamide.fasta	NP.searcher	0.0693069
platinum_heterobactin.fasta	PRISM 4	0.140177
platinum_heterobactin.fasta	antiSMASH 5	0.105263
platinum_heterobactin.fasta	NP.searcher	0.141026
platinum_himastatin.fasta	PRISM 4	0.156667
platinum_himastatin.fasta	antiSMASH 5	0.0472973
platinum_himastatin.fasta	NP.searcher	0.137855
platinum_hormaomycin.fasta	PRISM 4	0.358693
platinum_hormaomycin.fasta	antiSMASH 5	0.125
platinum_hormaomycin.fasta	NP.searcher	0.19802
platinum_hygrocin.fasta	PRISM 4	0.17931
platinum_hygrocin.fasta	antiSMASH 5	0.0724638
platinum_hygrocin.fasta	NP.searcher	0.149254
platinum_indanomycin.fasta	PRISM 4	0.15086
platinum_indanomycin.fasta	antiSMASH 5	0.125
platinum_indanomycin.fasta	NP.searcher	0.130178
platinum_iturin.fasta	PRISM 4	0.2
platinum_iturin.fasta	antiSMASH 5	0.201117
platinum_iturin.fasta	NP.searcher	0.245918
platinum_jagaricin.fasta	PRISM 4	0.24331
platinum_jagaricin.fasta	antiSMASH 5	0.196809
platinum_jagaricin.fasta	NP.searcher	0.366502
platinum_jamaicamide.fasta	PRISM 4	0.199286
platinum_jamaicamide.fasta	antiSMASH 5	0.106061
platinum_jamaicamide.fasta	NP.searcher	0.0849528
platinum_JBIR-06.fasta	PRISM 4	0.346457
platinum_JBIR-06.fasta	antiSMASH 5	0.117647
platinum_JBIR-06.fasta	NP.searcher	0.13691
platinum_jerangolid.fasta	PRISM 4	0.116281
platinum_jerangolid.fasta	antiSMASH 5	0.0916667
platinum_jerangolid.fasta	NP.searcher	0.102564
platinum_kendomycin.fasta	PRISM 4	0.177778
platinum_kendomycin.fasta	antiSMASH 5	0.0410138
platinum_kendomycin.fasta	NP.searcher	0.106871
platinum_koranimine.fasta	PRISM 4	0.405764
platinum_koranimine.fasta	antiSMASH 5	0.132812
platinum_koranimine.fasta	NP.searcher	0.5
platinum_L-155175.fasta	PRISM 4	0.245909
platinum_L-155175.fasta	antiSMASH 5	0.103627
platinum_L-155175.fasta	NP.searcher	0.220588
platinum_laidlomycin.fasta	PRISM 4	0.156627
platinum_laidlomycin.fasta	antiSMASH 5	0.0758024
platinum_laidlomycin.fasta	NP.searcher	0.0605096
platinum_lasalocid.fasta	PRISM 4	0.256838
platinum_lasalocid.fasta	antiSMASH 5	0.119205
platinum_lasalocid.fasta	NP.searcher	0.124941
platinum_laspartomycin.fasta	PRISM 4	0.219146
platinum_laspartomycin.fasta	antiSMASH 5	0.169231
platinum_laspartomycin.fasta	NP.searcher	0.236715
platinum_lichenysin.fasta	PRISM 4	0.522587
platinum_lichenysin.fasta	antiSMASH 5	0.144828
platinum_lichenysin.fasta	NP.searcher	0.367652
platinum_lobophorin.fasta	PRISM 4	0.173432
platinum_lobophorin.fasta	antiSMASH 5	0.0659898
platinum_lobophorin.fasta	NP.searcher	0.0572917
platinum_lysobactin.fasta	PRISM 4	0.390244
platinum_lysobactin.fasta	antiSMASH 5	0.20297
platinum_lysobactin.fasta	NP.searcher	0.322874
platinum_macbecin.fasta	PRISM 4	0.099085
platinum_macbecin.fasta	antiSMASH 5	0.0726107
platinum_macbecin.fasta	NP.searcher	0.128321
platinum_mannopeptimycin.fasta	PRISM 4	0.289788
platinum_mannopeptimycin.fasta	antiSMASH 5	0.123711
platinum_mannopeptimycin.fasta	NP.searcher	0.269231
platinum_massetolide.fasta	PRISM 4	0.303606
platinum_massetolide.fasta	antiSMASH 5	0.194631
platinum_massetolide.fasta	NP.searcher	0.255344
platinum_meilingmycin.fasta	PRISM 4	0.16359
platinum_meilingmycin.fasta	antiSMASH 5	0.0933748
platinum_meilingmycin.fasta	NP.searcher	0.0681818
platinum_melithiazol.fasta	PRISM 4	0.271186
platinum_melithiazol.fasta	antiSMASH 5	0.140496
platinum_melithiazol.fasta	NP.searcher	0.116066
platinum_meridamycin.fasta	PRISM 4	0.315174
platinum_meridamycin.fasta	antiSMASH 5	0.10897
platinum_meridamycin.fasta	NP.searcher	0.208723
platinum_microcystin.fasta	PRISM 4	0.249434
platinum_microcystin.fasta	antiSMASH 5	0.119594
platinum_microcystin.fasta	NP.searcher	0.236994
platinum_micropeptin.fasta	PRISM 4	0.282456
platinum_micropeptin.fasta	antiSMASH 5	0.155759
platinum_micropeptin.fasta	NP.searcher	0.23651
platinum_microsclerodermin.fasta	PRISM 4	0.203397
platinum_microsclerodermin.fasta	antiSMASH 5	0.0792079
platinum_microsclerodermin.fasta	NP.searcher	0.232653
platinum_midecamycin.fasta	PRISM 4	0.236109
platinum_midecamycin.fasta	antiSMASH 5	0.115385
platinum_midecamycin.fasta	NP.searcher	0.146119
platinum_MK-449.fasta	PRISM 4	0.187246
platinum_MK-449.fasta	antiSMASH 5	0.0677966
platinum_MK-449.fasta	NP.searcher	0.0747664
platinum_monensin.fasta	PRISM 4	0.157895
platinum_monensin.fasta	antiSMASH 5	0.0813953
platinum_monensin.fasta	NP.searcher	0.0632911
platinum_mycinamicin.fasta	PRISM 4	0.214724
platinum_mycinamicin.fasta	antiSMASH 5	0.0789474
platinum_mycinamicin.fasta	NP.searcher	0.201157
platinum_mycosubtilin.fasta	PRISM 4	0.203067
platinum_mycosubtilin.fasta	antiSMASH 5	0.179878
platinum_mycosubtilin.fasta	NP.searcher	0.195135
platinum_mycotrienin.fasta	PRISM 4	0.179059
platinum_mycotrienin.fasta	antiSMASH 5	0.0794702
platinum_mycotrienin.fasta	NP.searcher	0.159763
platinum_myxoprincomide.fasta	PRISM 4	0.206625
platinum_myxoprincomide.fasta	antiSMASH 5	0.174497
platinum_myxoprincomide.fasta	NP.searcher	0.151921
platinum_myxothiazol.fasta	PRISM 4	0.39141
platinum_myxothiazol.fasta	antiSMASH 5	0.121951
platinum_myxothiazol.fasta	NP.searcher	0.104167
platinum_nanchangmycin.fasta	PRISM 4	0.229644
platinum_nanchangmycin.fasta	antiSMASH 5	0.106383
platinum_nanchangmycin.fasta	NP.searcher	0.0837989
platinum_naphthomycin.fasta	PRISM 4	0.104683
platinum_naphthomycin.fasta	antiSMASH 5	0.0529801
platinum_naphthomycin.fasta	NP.searcher	0.144444
platinum_naphthyridinomycin.fasta	PRISM 4	0.609524
platinum_naphthyridinomycin.fasta	antiSMASH 5	0.046353
platinum_naphthyridinomycin.fasta	NP.searcher	0.0466337
platinum_nemadectin.fasta	PRISM 4	0.212644
platinum_nemadectin.fasta	antiSMASH 5	0.0765027
platinum_nemadectin.fasta	NP.searcher	0.172727
platinum_neoantimycin.fasta	PRISM 4	0.34375
platinum_neoantimycin.fasta	antiSMASH 5	0.117117
platinum_neoantimycin.fasta	NP.searcher	0.111783
platinum_neoaureothin.fasta	PRISM 4	0.101449
platinum_neoaureothin.fasta	antiSMASH 5	0.111111
platinum_neoaureothin.fasta	NP.searcher	0.0935202
platinum_niddamycin.fasta	PRISM 4	0.0897436
platinum_niddamycin.fasta	antiSMASH 5	0.11875
platinum_niddamycin.fasta	NP.searcher	0.157143
platinum_nigericin.fasta	PRISM 4	0.175445
platinum_nigericin.fasta	antiSMASH 5	0.0833333
platinum_nigericin.fasta	NP.searcher	0.0909091
platinum_nocardicin_A.fasta	PRISM 4	0.196721
platinum_nocardicin_A.fasta	antiSMASH 5	0.103774
platinum_nocardicin_A.fasta	NP.searcher	0.167939
platinum_nocardiopsin.fasta	PRISM 4	0.237179
platinum_nocardiopsin.fasta	antiSMASH 5	0.104689
platinum_nocardiopsin.fasta	NP.searcher	0.23434
platinum_nodularin.fasta	PRISM 4	0.232172
platinum_nodularin.fasta	antiSMASH 5	0.102857
platinum_nodularin.fasta	NP.searcher	0.121212
platinum_nostocyclopeptide.fasta	PRISM 4	0.491219
platinum_nostocyclopeptide.fasta	antiSMASH 5	0.202128
platinum_nostocyclopeptide.fasta	NP.searcher	0.252632
platinum_nostopeptolide.fasta	PRISM 4	0.632258
platinum_nostopeptolide.fasta	antiSMASH 5	0.198157
platinum_nostopeptolide.fasta	NP.searcher	0.35814
platinum_nostophycin.fasta	PRISM 4	0.410405
platinum_nostophycin.fasta	antiSMASH 5	0.247312
platinum_nostophycin.fasta	NP.searcher	0.475309
platinum_nystatin.fasta	PRISM 4	0.238807
platinum_nystatin.fasta	antiSMASH 5	0.071066
platinum_nystatin.fasta	NP.searcher	0.231799
platinum_octacosamicin.fasta	PRISM 4	0.135276
platinum_octacosamicin.fasta	antiSMASH 5	0.204225
platinum_octacosamicin.fasta	NP.searcher	0.143511
platinum_oligomycin.fasta	PRISM 4	0.240349
platinum_oligomycin.fasta	antiSMASH 5	0.0871793
platinum_oligomycin.fasta	NP.searcher	0.211346
platinum_orfamide.fasta	PRISM 4	0.489677
platinum_orfamide.fasta	antiSMASH 5	0.194969
platinum_orfamide.fasta	NP.searcher	0.25
platinum_oxazolomycin.fasta	PRISM 4	0.125687
platinum_oxazolomycin.fasta	antiSMASH 5	0.107143
platinum_oxazolomycin.fasta	NP.searcher	0.108527
platinum_paenibacterin.fasta	PRISM 4	0.529402
platinum_paenibacterin.fasta	antiSMASH 5	0.22335
platinum_paenibacterin.fasta	NP.searcher	0.431523
platinum_paenilamicin.fasta	PRISM 4	0.112644
platinum_paenilamicin.fasta	antiSMASH 5	0.158537
platinum_paenilamicin.fasta	NP.searcher	0.114618
platinum_pelgipeptin.fasta	PRISM 4	0.157576
platinum_pelgipeptin.fasta	antiSMASH 5	0.171779
platinum_pelgipeptin.fasta	NP.searcher	0.332906
platinum_pellasoren.fasta	PRISM 4	0.186441
platinum_pellasoren.fasta	antiSMASH 5	0.153846
platinum_pellasoren.fasta	NP.searcher	0.23133
platinum_phoslactomycin.fasta	PRISM 4	0.202909
platinum_phoslactomycin.fasta	antiSMASH 5	0.111111
platinum_phoslactomycin.fasta	NP.searcher	0.147783
platinum_piericidin_A1.fasta	PRISM 4	0.179261
platinum_piericidin_A1.fasta	antiSMASH 5	0.127736
platinum_piericidin_A1.fasta	NP.searcher	0.110189
platinum_pikromycin.fasta	PRISM 4	0.250984
platinum_pikromycin.fasta	antiSMASH 5	0.0666852
platinum_pikromycin.fasta	NP.searcher	0.198587
platinum_pladienolide.fasta	PRISM 4	0.231884
platinum_pladienolide.fasta	antiSMASH 5	0.116438
platinum_pladienolide.fasta	NP.searcher	0.254389
platinum_plipastatin.fasta	PRISM 4	0.48
platinum_plipastatin.fasta	antiSMASH 5	0.302752
platinum_plipastatin.fasta	NP.searcher	0.356143
platinum_polymyxin.fasta	PRISM 4	0.414286
platinum_polymyxin.fasta	antiSMASH 5	0.354545
platinum_polymyxin.fasta	NP.searcher	0.168939
platinum_polyoxypeptin.fasta	PRISM 4	0.124139
platinum_polyoxypeptin.fasta	antiSMASH 5	0.0845607
platinum_polyoxypeptin.fasta	NP.searcher	0.101942
platinum_putisolvin.fasta	PRISM 4	0.608392
platinum_putisolvin.fasta	antiSMASH 5	0.257669
platinum_putisolvin.fasta	NP.searcher	0.277778
platinum_puwainaphycin.fasta	PRISM 4	0.132197
platinum_puwainaphycin.fasta	antiSMASH 5	0.133641
platinum_puwainaphycin.fasta	NP.searcher	0.168817
platinum_pyridomycin.fasta	PRISM 4	0.225816
platinum_pyridomycin.fasta	antiSMASH 5	0.139344
platinum_pyridomycin.fasta	NP.searcher	0.145349
platinum_quartromycin.fasta	PRISM 4	0.0744681
platinum_quartromycin.fasta	antiSMASH 5	0.0674847
platinum_quartromycin.fasta	NP.searcher	0.0609756
platinum_rapamycin.fasta	PRISM 4	0.235437
platinum_rapamycin.fasta	antiSMASH 5	0.0855856
platinum_rapamycin.fasta	NP.searcher	0.11409
platinum_respirantin.fasta	PRISM 4	0.321429
platinum_respirantin.fasta	antiSMASH 5	0.145985
platinum_respirantin.fasta	NP.searcher	0.153846
platinum_reveromycin.fasta	PRISM 4	0.151292
platinum_reveromycin.fasta	antiSMASH 5	0.174194
platinum_reveromycin.fasta	NP.searcher	0.161296
platinum_rifamycin.fasta	PRISM 4	0.139106
platinum_rifamycin.fasta	antiSMASH 5	0.0516129
platinum_rifamycin.fasta	NP.searcher	0.141198
platinum_ristocetin.fasta	PRISM 4	0.49399
platinum_ristocetin.fasta	antiSMASH 5	0.0980392
platinum_ristocetin.fasta	NP.searcher	0.160816
platinum_rosamicin.fasta	PRISM 4	0.260417
platinum_rosamicin.fasta	antiSMASH 5	0.1
platinum_rosamicin.fasta	NP.searcher	0.172799
platinum_saframycin.fasta	PRISM 4	0.481341
platinum_saframycin.fasta	antiSMASH 5	0.0952381
platinum_saframycin.fasta	NP.searcher	0.0905488
platinum_salinomycin.fasta	PRISM 4	0.277519
platinum_salinomycin.fasta	antiSMASH 5	0.104046
platinum_salinomycin.fasta	NP.searcher	0.148054
platinum_sanglifehrin_A.fasta	PRISM 4	0.172794
platinum_sanglifehrin_A.fasta	antiSMASH 5	0.152941
platinum_sanglifehrin_A.fasta	NP.searcher	0.179679
platinum_serobactin.fasta	PRISM 4	0.190476
platinum_serobactin.fasta	antiSMASH 5	0.267857
platinum_serobactin.fasta	NP.searcher	0.145833
platinum_sessilin.fasta	PRISM 4	0.306365
platinum_sessilin.fasta	antiSMASH 5	0.407207
platinum_sessilin.fasta	NP.searcher	0.310171
platinum_simocyclinone.fasta	PRISM 4	0.173537
platinum_simocyclinone.fasta	antiSMASH 5	0.104972
platinum_simocyclinone.fasta	NP.searcher	0.0825974
platinum_skyllamycin.fasta	PRISM 4	0.3048
platinum_skyllamycin.fasta	antiSMASH 5	0.136502
platinum_skyllamycin.fasta	NP.searcher	0.249417
platinum_spirangien.fasta	PRISM 4	0.151707
platinum_spirangien.fasta	antiSMASH 5	0.155495
platinum_spirangien.fasta	NP.searcher	0.183225
platinum_spiruchostatin.fasta	PRISM 4	0.162162
platinum_spiruchostatin.fasta	antiSMASH 5	0.0526316
platinum_spiruchostatin.fasta	NP.searcher	0.112782
platinum_stenothricin.fasta	PRISM 4	0.226496
platinum_stenothricin.fasta	antiSMASH 5	0.102703
platinum_stenothricin.fasta	NP.searcher	0.21608
platinum_stigmatellin.fasta	PRISM 4	0.0647482
platinum_stigmatellin.fasta	antiSMASH 5	0.118644
platinum_stigmatellin.fasta	NP.searcher	0.161172
platinum_surfactin.fasta	PRISM 4	0.586806
platinum_surfactin.fasta	antiSMASH 5	0.133333
platinum_surfactin.fasta	NP.searcher	0.353901
platinum_SW-163.fasta	PRISM 4	0.209128
platinum_SW-163.fasta	antiSMASH 5	0.0869565
platinum_SW-163.fasta	NP.searcher	0.129497
platinum_syringafactin.fasta	PRISM 4	0.131579
platinum_syringafactin.fasta	antiSMASH 5	0.382353
platinum_syringafactin.fasta	NP.searcher	0.178571
platinum_syringolin.fasta	PRISM 4	0.118654
platinum_syringolin.fasta	antiSMASH 5	0.13
platinum_syringolin.fasta	NP.searcher	0.122816
platinum_tallysomycin.fasta	PRISM 4	0.206391
platinum_tallysomycin.fasta	antiSMASH 5	0.150943
platinum_tallysomycin.fasta	NP.searcher	0.202322
platinum_taromycin.fasta	PRISM 4	0.386858
platinum_taromycin.fasta	antiSMASH 5	0.136564
platinum_taromycin.fasta	NP.searcher	0.260073
platinum_tautomycetin.fasta	PRISM 4	0.183333
platinum_tautomycetin.fasta	antiSMASH 5	0.134328
platinum_tautomycetin.fasta	NP.searcher	0.13036
platinum_teicoplanin.fasta	PRISM 4	0.278997
platinum_teicoplanin.fasta	antiSMASH 5	0.104247
platinum_teicoplanin.fasta	NP.searcher	0.189532
platinum_teixobactin.fasta	PRISM 4	0.323085
platinum_teixobactin.fasta	antiSMASH 5	0.229021
platinum_teixobactin.fasta	NP.searcher	0.372918
platinum_tetrocarin.fasta	PRISM 4	0.1777
platinum_tetrocarin.fasta	antiSMASH 5	0.0555556
platinum_tetrocarin.fasta	NP.searcher	0.0550459
platinum_tetronasin.fasta	PRISM 4	0.135073
platinum_tetronasin.fasta	antiSMASH 5	0.107955
platinum_tetronasin.fasta	NP.searcher	0.136364
platinum_tetronomycin.fasta	PRISM 4	0.133667
platinum_tetronomycin.fasta	antiSMASH 5	0.0730337
platinum_tetronomycin.fasta	NP.searcher	0.0817864
platinum_thalassospiramide.fasta	PRISM 4	0.26667
platinum_thalassospiramide.fasta	antiSMASH 5	0.171053
platinum_thalassospiramide.fasta	NP.searcher	0.157068
platinum_thanamycin.fasta	PRISM 4	0.295652
platinum_thanamycin.fasta	antiSMASH 5	0.0861244
platinum_thanamycin.fasta	NP.searcher	0.251467
platinum_thuggacin.fasta	PRISM 4	0.216049
platinum_thuggacin.fasta	antiSMASH 5	0.101796
platinum_thuggacin.fasta	NP.searcher	0.172727
platinum_tirandamycin_ver2.fasta	PRISM 4	0.381443
platinum_tirandamycin_ver2.fasta	antiSMASH 5	0.0985437
platinum_tirandamycin_ver2.fasta	NP.searcher	0.133333
platinum_tirandamycin.fasta	PRISM 4	0.381443
platinum_tirandamycin.fasta	antiSMASH 5	0.0985437
platinum_tirandamycin.fasta	NP.searcher	0.133333
platinum_tolaasin.fasta	PRISM 4	0.436421
platinum_tolaasin.fasta	antiSMASH 5	0.386473
platinum_tolaasin.fasta	NP.searcher	0.31391
platinum_tridecaptin.fasta	PRISM 4	0.408183
platinum_tridecaptin.fasta	antiSMASH 5	0.541667
platinum_tridecaptin.fasta	NP.searcher	0.227679
platinum_tubulysin.fasta	PRISM 4	0.364198
platinum_tubulysin.fasta	antiSMASH 5	0.174419
platinum_tubulysin.fasta	NP.searcher	0.153846
platinum_tylactone.fasta	PRISM 4	0.12791
platinum_tylactone.fasta	antiSMASH 5	0.0665362
platinum_tylactone.fasta	NP.searcher	0.150726
platinum_tyrocydine.fasta	PRISM 4	0.505033
platinum_tyrocydine.fasta	antiSMASH 5	0.208594
platinum_tyrocydine.fasta	NP.searcher	0.418501
platinum_UK-68597.fasta	PRISM 4	0.42446
platinum_UK-68597.fasta	antiSMASH 5	0.0996016
platinum_UK-68597.fasta	NP.searcher	0.203348
platinum_valinomycin.fasta	PRISM 4	0.532895
platinum_valinomycin.fasta	antiSMASH 5	0.0757576
platinum_valinomycin.fasta	NP.searcher	0.159154
platinum_variobactin.fasta	PRISM 4	0.231951
platinum_variobactin.fasta	antiSMASH 5	0.0880503
platinum_variobactin.fasta	NP.searcher	0.11353
platinum_vincenistatin.fasta	PRISM 4	0.208757
platinum_vincenistatin.fasta	antiSMASH 5	0.0437956
platinum_vincenistatin.fasta	NP.searcher	0.108911
platinum_xenoamicin.fasta	PRISM 4	0.299938
platinum_xenoamicin.fasta	antiSMASH 5	0.253275
platinum_xenoamicin.fasta	NP.searcher	0.240884
platinum_zorbamycin.fasta	PRISM 4	0.238967
platinum_zorbamycin.fasta	antiSMASH 5	0.122047
platinum_zorbamycin.fasta	NP.searcher	0.173224
platinum_zwittermicin.fasta	PRISM 4	0.0822785
platinum_zwittermicin.fasta	antiSMASH 5	0.108333
platinum_zwittermicin.fasta	NP.searcher	0.101195
potensibactin.fasta	PRISM 4	0.271691
potensibactin.fasta	antiSMASH 5	0.426087
potensibactin.fasta	NP.searcher	0.0989993
Potensimicin.fasta	PRISM 4	0.362978
Potensimicin.fasta	antiSMASH 5	0.0672269
Potensimicin.fasta	NP.searcher	0.196748
Pseudospumigin_A.fasta	PRISM 4	0.490909
Pseudospumigin_A.fasta	antiSMASH 5	0.227723
Pseudospumigin_A.fasta	NP.searcher	0.170455
Rapamycin.fasta	PRISM 4	0.235437
Rapamycin.fasta	antiSMASH 5	0.0855856
Rapamycin.fasta	NP.searcher	0.11409
Sceliphrolactam.fasta	PRISM 4	0.173228
Sceliphrolactam.fasta	antiSMASH 5	0.0650407
Sceliphrolactam.fasta	NP.searcher	0.18125
streptoseomycin.fasta	PRISM 4	0.110887
streptoseomycin.fasta	antiSMASH 5	0.0512821
streptoseomycin.fasta	NP.searcher	0.0857182
streptovaricin.fasta	PRISM 4	0.146015
streptovaricin.fasta	antiSMASH 5	0.0363636
streptovaricin.fasta	NP.searcher	0.132526
Thanamycin.fasta	PRISM 4	0.295652
Thanamycin.fasta	antiSMASH 5	0.0904762
Thanamycin.fasta	NP.searcher	0.252413
Totopotensamide_A.fasta	PRISM 4	0.258333
Totopotensamide_A.fasta	antiSMASH 5	0.146465
Totopotensamide_A.fasta	NP.searcher	0.197922
WS9326A_cluster.fasta	PRISM 4	0.316964
WS9326A_cluster.fasta	antiSMASH 5	0.166667
WS9326A_cluster.fasta	NP.searcher	0.282237

## Sheet: Figure 2d- Jensen-Shannon diver
Method	JSD
PRISM 4	0.0619751
antiSMASH 5	0.283356
NP.searcher	0.206653

## Sheet: Figure 2e- Tanimoto coefficient
Cluster	Cluster type	Statistic	Tanimoto coefficient
Abyssomicin.FASTA	type 1 polyketide	Random pairs	0.0972222
Acidobactin_Cluster.fasta	nonribosomal peptide|type 1 polyketide	Random pairs	0.121268
Acidobactin_Cluster.fasta	nonribosomal peptide|type 1 polyketide	Random pairs	0.121268
actinonin_BGC0001442.fasta	nonribosomal peptide	Random pairs	0.0444444
Actiphenol.fasta	type 1 polyketide	Random pairs	0.104461
Aeruginosin102.FASTA	nonribosomal peptide	Random pairs	0.125561
Aeruginosin686.FASTA	nonribosomal peptide	Random pairs	0.117949
ambiguine.fasta	isonitrile alkaloid	Random pairs	0.0761589
anabaenopeptilide.FASTA	nonribosomal peptide	Random pairs	0.134884
azalomycin_F.fasta	type 1 polyketide	Random pairs	0.111801
BGC0000362.fasta	nonribosomal peptide	Random pairs	0.131707
BGC0001131_Ambactin.fasta	nonribosomal peptide	Random pairs	0.100917
BGC0001215_conglobatin.fasta	nonribosomal peptide|type 1 polyketide	Random pairs	0.0880503
BGC0001215_conglobatin.fasta	nonribosomal peptide|type 1 polyketide	Random pairs	0.0880503
BGC0001327_Rakicidin_B.fasta	nonribosomal peptide|type 1 polyketide	Random pairs	0.124183
BGC0001327_Rakicidin_B.fasta	nonribosomal peptide|type 1 polyketide	Random pairs	0.124183
BGC0001328_Rakicidin_B.fasta	nonribosomal peptide|type 1 polyketide	Random pairs	0.11945
BGC0001328_Rakicidin_B.fasta	nonribosomal peptide|type 1 polyketide	Random pairs	0.11945
BGC0001329_Rakicidin_D.fasta	nonribosomal peptide|type 1 polyketide	Random pairs	0.0909091
BGC0001329_Rakicidin_D.fasta	nonribosomal peptide|type 1 polyketide	Random pairs	0.0909091
BGC0001330_BE_43547C1.fasta	nonribosomal peptide|type 1 polyketide	Random pairs	0.113208
BGC0001330_BE_43547C1.fasta	nonribosomal peptide|type 1 polyketide	Random pairs	0.113208
BGC0001331_BE_43547A1.fasta	nonribosomal peptide|type 1 polyketide	Random pairs	0.113333
BGC0001331_BE_43547A1.fasta	nonribosomal peptide|type 1 polyketide	Random pairs	0.113333
BGC0001332_microtermolide_A.fasta	nonribosomal peptide|type 1 polyketide	Random pairs	0.104478
BGC0001332_microtermolide_A.fasta	nonribosomal peptide|type 1 polyketide	Random pairs	0.104478
BGC0001341_valinomycin.fasta	nonribosomal peptide	Random pairs	0.0727273
BGC0001417_myxochromide_D.fasta.txt	nonribosomal peptide|type 1 polyketide	Random pairs	0.12069
BGC0001417_myxochromide_D.fasta.txt	nonribosomal peptide|type 1 polyketide	Random pairs	0.12069
BGC0001418_myxochromide_D.fasta	nonribosomal peptide|type 1 polyketide	Random pairs	0.128
BGC0001418_myxochromide_D.fasta	nonribosomal peptide|type 1 polyketide	Random pairs	0.128
BGC0001421_myxochromide_B2.fasta	nonribosomal peptide|type 1 polyketide	Random pairs	0.125
BGC0001421_myxochromide_B2.fasta	nonribosomal peptide|type 1 polyketide	Random pairs	0.125
BGC0001422_Myxochromide_A.fasta.txt	nonribosomal peptide|type 1 polyketide	Random pairs	0.125
BGC0001422_Myxochromide_A.fasta.txt	nonribosomal peptide|type 1 polyketide	Random pairs	0.125
BGC0001423_myxochromide_C.fasta.txt	nonribosomal peptide|type 1 polyketide	Random pairs	0.119591
BGC0001423_myxochromide_C.fasta.txt	nonribosomal peptide|type 1 polyketide	Random pairs	0.119591
BGC0001424_myxochromide_C.fasta	nonribosomal peptide|type 1 polyketide	Random pairs	0.12836
BGC0001424_myxochromide_C.fasta	nonribosomal peptide|type 1 polyketide	Random pairs	0.12836
BGC0001425_Myxochromide_A.fasta	nonribosomal peptide|type 1 polyketide	Random pairs	0.125
BGC0001425_Myxochromide_A.fasta	nonribosomal peptide|type 1 polyketide	Random pairs	0.125
BGC0001429_myxochromide_S.fasta	nonribosomal peptide|type 1 polyketide	Random pairs	0.123417
BGC0001429_myxochromide_S.fasta	nonribosomal peptide|type 1 polyketide	Random pairs	0.123417
BGC0001432_myxochromide_D.fasta	nonribosomal peptide|type 1 polyketide	Random pairs	0.128
BGC0001432_myxochromide_D.fasta	nonribosomal peptide|type 1 polyketide	Random pairs	0.128
BGC0001434_nematophin.fasta	nonribosomal peptide	Random pairs	0.0987654
BGC0001438_Warkmycin_CS2.fasta	type 2 polyketide	Random pairs	0.122449
BGC0001439_antibiotic_A2121_1.fasta	type 2 polyketide	Random pairs	0.112069
BGC0001448_Malacidin_B.fasta	nonribosomal peptide	Random pairs	0.116438
BGC0001452_Sipanmycin.fasta	nonribosomal peptide|type 1 polyketide	Random pairs	0.118943
BGC0001452_Sipanmycin.fasta	nonribosomal peptide|type 1 polyketide	Random pairs	0.118943
BGC0001458_salinipostin.fasta	butyrolactone	Random pairs	0.0451128
BGC0001459_decaplanin.fasta	nonribosomal peptide	Random pairs	0.129412
BGC0001460_decaplanin.fasta	nonribosomal peptide	Random pairs	0.129412
BGC0001462_avoparcin.fasta	nonribosomal peptide	Random pairs	0.124031
BGC0001467_Hapalosin.fasta	nonribosomal peptide|type 1 polyketide	Random pairs	0.11847
BGC0001467_Hapalosin.fasta	nonribosomal peptide|type 1 polyketide	Random pairs	0.11847
BGC0001468_Bicyclomycin.fasta	cyclodipeptide	Random pairs	0.103948
BGC0001469_marthiapeptide_A.fasta	nonribosomal peptide	Random pairs	0.105263
BGC0001470_macrobrevin.fasta	type 1 polyketide	Random pairs	0.10456
BGC0001471_saalfelduracin.fasta	RiPP	Random pairs	0.118577
BGC0001473_Sch_18640.fasta	RiPP	Random pairs	0.117391
BGC0001474_thiopeptin.fasta	RiPP	Random pairs	0.119863
BGC0001477_lydicamycin.fasta	nonribosomal peptide|type 1 polyketide	Random pairs	0.119804
BGC0001477_lydicamycin.fasta	nonribosomal peptide|type 1 polyketide	Random pairs	0.119804
BGC0001479_nostamide_A.fasta	nonribosomal peptide	Random pairs	0.104046
BGC0001491_67_121C.fasta	nonribosomal peptide|type 1 polyketide	Random pairs	0.118774
BGC0001491_67_121C.fasta	nonribosomal peptide|type 1 polyketide	Random pairs	0.118774
BGC0001492_abyssomicins_M_X.fasta	type 1 polyketide	Random pairs	0.0982143
BGC0001493_achromosin.fasta	RiPP	Random pairs	0.123016
BGC0001494_acinetodin.fasta	RiPP	Random pairs	0.119286
BGC0001495_actinoallolide_A.fasta	type 1 polyketide	Random pairs	0.109375
BGC0001496_actinokineosin.fasta	RiPP	Random pairs	0.12046
BGC0001500_allocyclinone.fasta	type 2 polyketide	Random pairs	0.0944882
BGC0001502_amonabactin.fasta	nonribosomal peptide	Random pairs	0.10761
BGC0001503_amycolamycin_B.fasta	nonribosomal peptide|type 1 polyketide	Random pairs	0.119134
BGC0001503_amycolamycin_B.fasta	nonribosomal peptide|type 1 polyketide	Random pairs	0.119134
BGC0001504_amycomicin.fasta	nonribosomal peptide|type 1 polyketide	Random pairs	0.0737705
BGC0001504_amycomicin.fasta	nonribosomal peptide|type 1 polyketide	Random pairs	0.0737705
BGC0001505_anacyclamide_D8P.fasta	RiPP	Random pairs	0.124403
BGC0001509_anikasin.fasta	nonribosomal peptide	Random pairs	0.125
BGC0001511_ansamitocin_P_3.fasta	nonribosomal peptide|type 1 polyketide	Random pairs	0.118367
BGC0001511_ansamitocin_P_3.fasta	nonribosomal peptide|type 1 polyketide	Random pairs	0.118367
BGC0001512_anthrabenzoxocinone.fasta	type 2 polyketide	Random pairs	0.0886525
BGC0001513_anthrabenzoxocinone.fasta	type 2 polyketide	Random pairs	0.0780488
BGC0001519_aurantimycin.fasta	nonribosomal peptide|type 1 polyketide	Random pairs	0.112195
BGC0001519_aurantimycin.fasta	nonribosomal peptide|type 1 polyketide	Random pairs	0.112195
BGC0001520_aurantinins_B_D.fasta	type 1 polyketide	Random pairs	0.0974026
BGC0001522_auroramycin.fasta	aminoglycoside|nonribosomal peptide|type 1 polyketide	Random pairs	0.113208
BGC0001522_auroramycin.fasta	aminoglycoside|nonribosomal peptide|type 1 polyketide	Random pairs	0.113208
BGC0001522_auroramycin.fasta	aminoglycoside|nonribosomal peptide|type 1 polyketide	Random pairs	0.113208
BGC0001524_barnesin_A.fasta	nonribosomal peptide	Random pairs	0.108835
BGC0001525_bartoloside_3.fasta	resorcinol	Random pairs	0.0555556
BGC0001526_bartolosides_K.fasta	resorcinol	Random pairs	0.0613208
BGC0001530_bicyclomycin.fasta	cyclodipeptide	Random pairs	0.103948
BGC0001536_brevicidine.fasta	nonribosomal peptide	Random pairs	0.126214
BGC0001537_butyrolactol_A.fasta	type 1 polyketide	Random pairs	0.101523
BGC0001539_cattlecin.fasta	RiPP	Random pairs	0.111941
BGC0001549_citrulassin_B.fasta	RiPP	Random pairs	0.1219
BGC0001550_citrulassin_D.fasta	RiPP	Random pairs	0.119361
BGC0001552_citrulassin_F.fasta	RiPP	Random pairs	0.122879
BGC0001555_colicin_V.fasta	bacteriocin|NRPS-independent siderophore	Random pairs	0.121547
BGC0001558_cosmomycin_C.fasta	type 2 polyketide	Random pairs	0.120623
BGC0001560_cryptomaldamide.fasta	nonribosomal peptide|type 1 polyketide	Random pairs	0.107692
BGC0001560_cryptomaldamide.fasta	nonribosomal peptide|type 1 polyketide	Random pairs	0.107692
BGC0001561_curacomycin.fasta	nonribosomal peptide	Random pairs	0.106667
BGC0001562_curacomycin.fasta	nonribosomal peptide	Random pairs	0.0869565
BGC0001564_cusperin.fasta	nonribosomal peptide|type 1 polyketide	Random pairs	0.111111
BGC0001564_cusperin.fasta	nonribosomal peptide|type 1 polyketide	Random pairs	0.111111
BGC0001567_cysteoamide.fasta	nonribosomal peptide	Random pairs	0.126384
BGC0001569_dechlorocuracomycin.fasta	nonribosomal peptide	Random pairs	0.111111
BGC0001570_deimino_antipain.fasta	nonribosomal peptide	Random pairs	0.105263
BGC0001574_diisonitrile_antibiotic_SF2768.fasta	nonribosomal peptide	Random pairs	0.0963579
BGC0001575_dipeptide_aldehydes.fasta	nonribosomal peptide	Random pairs	0.103739
BGC0001579_duramycin.fasta	RiPP	Random pairs	0.12
BGC0001580_ebelactone.fasta	type 1 polyketide	Random pairs	0.106918
BGC0001581_ECO_02301.fasta	nonribosomal peptide|type 1 polyketide	Random pairs	0.121212
BGC0001581_ECO_02301.fasta	nonribosomal peptide|type 1 polyketide	Random pairs	0.121212
BGC0001582_ecumicin.fasta	RiPP|nonribosomal peptide	Random pairs	0.114943
BGC0001582_ecumicin.fasta	RiPP|nonribosomal peptide	Random pairs	0.114943
BGC0001590_formicamycins_A_M.fasta	type 2 polyketide	Random pairs	0.0848485
BGC0001592_ferroverdin.fasta	melanin	Random pairs	0.0679012
BGC0001596_fluostatins_M.fasta	type 2 polyketide	Random pairs	0.0944663
BGC0001598_foxicins_A.fasta	nonribosomal peptide|type 1 polyketide	Random pairs	0.0591134
BGC0001598_foxicins_A.fasta	nonribosomal peptide|type 1 polyketide	Random pairs	0.0591134
BGC0001599_fragin.fasta	nonribosomal peptide	Random pairs	0.0978492
BGC0001608_glidopeptin.fasta	nonribosomal peptide	Random pairs	0.123762
BGC0001611_guangnanmycin.fasta	nonribosomal peptide|type 1 polyketide	Random pairs	0.0943801
BGC0001611_guangnanmycin.fasta	nonribosomal peptide|type 1 polyketide	Random pairs	0.0943801
BGC0001614_hassallidin_E.fasta	nonribosomal peptide	Random pairs	0.132184
BGC0001615_hexose_shinorine.fasta	nonribosomal peptide	Random pairs	0.0540541
BGC0001619_ibomycin.fasta	type 1 polyketide	Random pairs	0.121457
BGC0001620_ilamycins.fasta	nonribosomal peptide|type 1 polyketide	Random pairs	0.117318
BGC0001620_ilamycins.fasta	nonribosomal peptide|type 1 polyketide	Random pairs	0.117318
BGC0001622_isotropolone_C.fasta	type 2 polyketide	Random pairs	0.104167
BGC0001623_ishigamide.fasta	nonribosomal peptide	Random pairs	0.124528
BGC0001625_isofuranonaphthoquinone.fasta	type 2 polyketide	Random pairs	0.0948905
BGC0001627_isonitrile_lipopeptides.fasta	nonribosomal peptide	Random pairs	0.0902778
BGC0001628_JBIR_95.fasta	nonribosomal peptide	Random pairs	0.111607
BGC0001629_jessenipeptin.fasta	nonribosomal peptide|nonribosomal peptide|homoserine lactone|nonribosomal peptide	Random pairs	0.111783
BGC0001629_jessenipeptin.fasta	nonribosomal peptide|nonribosomal peptide|homoserine lactone|nonribosomal peptide	Random pairs	0.111783
BGC0001629_jessenipeptin.fasta	nonribosomal peptide|nonribosomal peptide|homoserine lactone|nonribosomal peptide	Random pairs	0.111783
BGC0001629_jessenipeptin.fasta	nonribosomal peptide|nonribosomal peptide|homoserine lactone|nonribosomal peptide	Random pairs	0.111783
BGC0001630_kasumigamide.fasta	nonribosomal peptide|type 1 polyketide	Random pairs	0.105263
BGC0001630_kasumigamide.fasta	nonribosomal peptide|type 1 polyketide	Random pairs	0.105263
BGC0001631_kasumigamide.fasta	nonribosomal peptide|type 1 polyketide	Random pairs	0.111111
BGC0001631_kasumigamide.fasta	nonribosomal peptide|type 1 polyketide	Random pairs	0.111111
BGC0001634_keywimysin.fasta	RiPP	Random pairs	0.119231
BGC0001635_kistamicin_A.fasta	nonribosomal peptide	Random pairs	0.117647
BGC0001636_KK_1.fasta	nonribosomal peptide	Random pairs	0.087275
BGC0001641_kolossin.fasta	nonribosomal peptide	Random pairs	0.119171
BGC0001643_lactomycins_A_C.fasta	type 1 polyketide	Random pairs	0.102564
BGC0001644_lacunalides.fasta	type 1 polyketide	Random pairs	0.103448
BGC0001646_lagriamide.fasta	nonribosomal peptide|type 1 polyketide	Random pairs	0.107143
BGC0001646_lagriamide.fasta	nonribosomal peptide|type 1 polyketide	Random pairs	0.107143
BGC0001647_lagunapyrone_C.fasta	nonribosomal peptide|type 1 polyketide	Random pairs	0.0705128
BGC0001647_lagunapyrone_C.fasta	nonribosomal peptide|type 1 polyketide	Random pairs	0.0705128
BGC0001648_lasalocid.fasta	type 1 polyketide	Random pairs	0.0903226
BGC0001650_Le_pyrrolopyrazines.fasta	nonribosomal peptide	Random pairs	0.112463
BGC0001653_linfuranone_C.fasta	type 1 polyketide	Random pairs	0.105331
BGC0001655_LP2006.fasta	RiPP	Random pairs	0.115746
BGC0001657_lysocin.fasta	nonribosomal peptide	Random pairs	0.126904
BGC0001658_macrotermycins.fasta	nonribosomal peptide|type 1 polyketide	Random pairs	0.100629
BGC0001658_macrotermycins.fasta	nonribosomal peptide|type 1 polyketide	Random pairs	0.100629
BGC0001661_mayamycin_B.fasta	type 2 polyketide	Random pairs	0.106918
BGC0001662_mediomycin_A.fasta	type 1 polyketide	Random pairs	0.114943
BGC0001663_merocyclophane_D.fasta	nonribosomal peptide|type 1 polyketide	Random pairs	0.0754717
BGC0001663_merocyclophane_D.fasta	nonribosomal peptide|type 1 polyketide	Random pairs	0.0754717
BGC0001665_methylated_acyl_phloroglucinol.fasta	type 1 polyketide	Random pairs	0.0704225
BGC0001666_microansamycins.fasta	nonribosomal peptide|type 1 polyketide	Random pairs	0.118519
BGC0001666_microansamycins.fasta	nonribosomal peptide|type 1 polyketide	Random pairs	0.118519
BGC0001669_microvionin.fasta	RiPP	Random pairs	0.120755
BGC0001673_moomysin.fasta	RiPP	Random pairs	0.111941
BGC0001674_MS_271.fasta	RiPP	Random pairs	0.120482
BGC0001675_murayaquinone.fasta	type 2 polyketide	Random pairs	0.124444
BGC0001686_N_octanoyl_Met_Phe_H.fasta	nonribosomal peptide	Random pairs	0.110865
BGC0001690_natamycin.fasta	nonribosomal peptide|type 1 polyketide	Random pairs	0.112426
BGC0001690_natamycin.fasta	nonribosomal peptide|type 1 polyketide	Random pairs	0.112426
BGC0001692_nematophin.fasta	nonribosomal peptide	Random pairs	0.100719
BGC0001696_neothioviridamide.fasta	RiPP	Random pairs	0.103774
BGC0001698_nevaltophins.fasta	nonribosomal peptide	Random pairs	0.0987654
BGC0001700_niphimycins_C_E.fasta	type 1 polyketide	Random pairs	0.112821
BGC0001703_nocuolin_A.fasta	nonribosomal peptide|type 1 polyketide	Random pairs	0.0714286
BGC0001703_nocuolin_A.fasta	nonribosomal peptide|type 1 polyketide	Random pairs	0.0714286
BGC0001704_nocuolin_A.fasta	nonribosomal peptide|type 1 polyketide	Random pairs	0.0714286
BGC0001704_nocuolin_A.fasta	nonribosomal peptide|type 1 polyketide	Random pairs	0.0714286
BGC0001707_nosiheptide.fasta	RiPP	Random pairs	0.115578
BGC0001711_occidiofungin.fasta	nonribosomal peptide|type 1 polyketide	Random pairs	0.123529
BGC0001711_occidiofungin.fasta	nonribosomal peptide|type 1 polyketide	Random pairs	0.123529
BGC0001714_octacosamicin.fasta	type 1 polyketide	Random pairs	0.0833333
BGC0001716_odilorhabdins.fasta	nonribosomal peptide	Random pairs	0.121144
BGC0001721_ornibactin.fasta	nonribosomal peptide	Random pairs	0.0914634
BGC0001726_pactamides.fasta	nonribosomal peptide|type 1 polyketide	Random pairs	0.0790776
BGC0001726_pactamides.fasta	nonribosomal peptide|type 1 polyketide	Random pairs	0.0790776
BGC0001727_paenilan.fasta	RiPP	Random pairs	0.118577
BGC0001728_paenilipoheptin.fasta	nonribosomal peptide|type 1 polyketide	Random pairs	0.12218
BGC0001728_paenilipoheptin.fasta	nonribosomal peptide|type 1 polyketide	Random pairs	0.12218
BGC0001730_paramagnetoquinone.fasta	type 2 polyketide	Random pairs	0.0909091
BGC0001737_phenalamide.fasta	nonribosomal peptide|type 1 polyketide	Random pairs	0.0933333
BGC0001737_phenalamide.fasta	nonribosomal peptide|type 1 polyketide	Random pairs	0.0933333
BGC0001739_phosphonoacetic_Acid.fasta	phosphonate	Random pairs	0.0363636
BGC0001742_piericidin_A1.fasta	type 1 polyketide	Random pairs	0.0901288
BGC0001750_pyrronazol_B.fasta	nonribosomal peptide|type 1 polyketide	Random pairs	0.089172
BGC0001750_pyrronazol_B.fasta	nonribosomal peptide|type 1 polyketide	Random pairs	0.089172
BGC0001751_pyxipyrrolone_B.fasta	nonribosomal peptide|type 1 polyketide	Random pairs	0.1
BGC0001751_pyxipyrrolone_B.fasta	nonribosomal peptide|type 1 polyketide	Random pairs	0.1
BGC0001752_qinichelins.fasta	nonribosomal peptide	Random pairs	0.114679
BGC0001753_globimycin.fasta	RiPP	Random pairs	0.118721
BGC0001755_reedsmycins.fasta	nonribosomal peptide|type 1 polyketide	Random pairs	0.111111
BGC0001755_reedsmycins.fasta	nonribosomal peptide|type 1 polyketide	Random pairs	0.111111
BGC0001758_rhizomide_C.fasta	nonribosomal peptide	Random pairs	0.122449
BGC0001759_rifamorpholines.fasta	nonribosomal peptide|type 1 polyketide	Random pairs	0.117647
BGC0001759_rifamorpholines.fasta	nonribosomal peptide|type 1 polyketide	Random pairs	0.117647
BGC0001760_rimosamide.fasta	nonribosomal peptide	Random pairs	0.0983607
BGC0001761_ripostatin_B.fasta	type 1 polyketide	Random pairs	0.0815217
BGC0001762_rubrolone_A.fasta	type 2 polyketide	Random pairs	0.109589
BGC0001763_rufomycin.fasta	nonribosomal peptide|type 1 polyketide	Random pairs	0.117318
BGC0001763_rufomycin.fasta	nonribosomal peptide|type 1 polyketide	Random pairs	0.117318
BGC0001764_s56_p1.fasta	nonribosomal peptide	Random pairs	0.125
BGC0001767_salinichelins.fasta	nonribosomal peptide	Random pairs	0.113333
BGC0001769_saquayamycin.fasta	type 2 polyketide	Random pairs	0.1125
BGC0001771_scleric_acid.fasta	butyrolactone|nonribosomal peptide	Random pairs	0.0833333
BGC0001771_scleric_acid.fasta	butyrolactone|nonribosomal peptide	Random pairs	0.0833333
BGC0001773_selvamicin.fasta	type 1 polyketide	Random pairs	0.117904
BGC0001778_showdomycin.fasta	nucleoside	Random pairs	0.0897436
BGC0001779_siamycin.fasta	RiPP	Random pairs	0.120482
BGC0001780_siphonazole.fasta	nonribosomal peptide|type 1 polyketide	Random pairs	0.112994
BGC0001780_siphonazole.fasta	nonribosomal peptide|type 1 polyketide	Random pairs	0.112994
BGC0001781_sphaericin.fasta	RiPP	Random pairs	0.122235
BGC0001782_lynamicins.fasta	bisindole	Random pairs	0.0780142
BGC0001786_subterisin.fasta	RiPP	Random pairs	0.120856
BGC0001788_suicin_65.fasta	RiPP	Random pairs	0.120567
BGC0001789_suicin_90_1330.fasta	RiPP	Random pairs	0.116438
BGC0001791_sunshinamide.fasta	nonribosomal peptide	Random pairs	0.109677
BGC0001792_surugamide_D.fasta	nonribosomal peptide	Random pairs	0.116909
BGC0001798_tetrapetalone_C.fasta	nonribosomal peptide|type 1 polyketide	Random pairs	0.108108
BGC0001798_tetrapetalone_C.fasta	nonribosomal peptide|type 1 polyketide	Random pairs	0.108108
BGC0001800_theonellamide.fasta	nonribosomal peptide|type 1 polyketide	Random pairs	0.13
BGC0001800_theonellamide.fasta	nonribosomal peptide|type 1 polyketide	Random pairs	0.13
BGC0001801_isopyochelin.fasta	nonribosomal peptide	Random pairs	0.0994475
BGC0001802_thioholgamide_A.fasta	RiPP	Random pairs	0.103734
BGC0001806_tolaasin.fasta	nonribosomal peptide	Random pairs	0.126126
BGC0001812_tylactone.fasta	type 1 polyketide	Random pairs	0.115108
BGC0001813_tyrobetaine.fasta	nonribosomal peptide|type 1 polyketide	Random pairs	0.0993377
BGC0001813_tyrobetaine.fasta	nonribosomal peptide|type 1 polyketide	Random pairs	0.0993377
BGC0001814_ulleungmycin.fasta	nonribosomal peptide	Random pairs	0.111111
BGC0001819_venemycin.fasta	nonribosomal peptide|type 1 polyketide	Random pairs	0.0736519
BGC0001819_venemycin.fasta	nonribosomal peptide|type 1 polyketide	Random pairs	0.0736519
BGC0001822_vioprolide.fasta	nonribosomal peptide|type 1 polyketide	Random pairs	0.128274
BGC0001822_vioprolide.fasta	nonribosomal peptide|type 1 polyketide	Random pairs	0.128274
BGC0001823_weishanmycin.fasta	nonribosomal peptide|type 1 polyketide	Random pairs	0.108655
BGC0001823_weishanmycin.fasta	nonribosomal peptide|type 1 polyketide	Random pairs	0.108655
BGC0001824_xefoampeptides_A_G.fasta	nonribosomal peptide	Random pairs	0.0982875
BGC0001825_xenematides.fasta	nonribosomal peptide	Random pairs	0.125828
BGC0001826_xeneprotides_A_C.fasta	nonribosomal peptide	Random pairs	0.108844
BGC0001828_zincophorin.fasta	type 1 polyketide	Random pairs	0.113475
BGC0001829_alpha_beta_epoxyketone.fasta	nonribosomal peptide|type 1 polyketide	Random pairs	0.116667
BGC0001829_alpha_beta_epoxyketone.fasta	nonribosomal peptide|type 1 polyketide	Random pairs	0.116667
Bogorol.fasta	nonribosomal peptide	Random pairs	0.107759
Bongkrekic_acid.fasta	type 1 polyketide	Random pairs	0.0780142
Brevibacillin.fasta	nonribosomal peptide	Random pairs	0.111689
Cahuitamycin_A.fasta	nonribosomal peptide	Random pairs	0.115385
Celesticetin.gbk	lincoside	Random pairs	0.111888
Cephamycin_C.gbk	beta-lactam|nonribosomal peptide	Random pairs	0.112903
Cephamycin_C.gbk	beta-lactam|nonribosomal peptide	Random pairs	0.112903
cervimycin.fasta	type 2 polyketide	Random pairs	0.112245
clifednamide.fasta	nonribosomal peptide|type 1 polyketide	Random pairs	0.0790776
clifednamide.fasta	nonribosomal peptide|type 1 polyketide	Random pairs	0.0790776
Crocapeptin.FASTA	nonribosomal peptide	Random pairs	0.131429
Cyanopeptolin1138.FASTA	nonribosomal peptide|type 1 polyketide	Random pairs	0.119531
Cyanopeptolin1138.FASTA	nonribosomal peptide|type 1 polyketide	Random pairs	0.119531
Cyanosporaside_A.fasta	type 1 polyketide	Random pairs	0.0970874
Cytorhodin_Y.fasta	type 2 polyketide	Random pairs	0.117925
Depsidomycin.fasta	butyrolactone|nonribosomal peptide	Random pairs	0.119403
Depsidomycin.fasta	butyrolactone|nonribosomal peptide	Random pairs	0.119403
dkxanthene.fasta	nonribosomal peptide|type 1 polyketide	Random pairs	0.109827
dkxanthene.fasta	nonribosomal peptide|type 1 polyketide	Random pairs	0.109827
ECO-0501.FASTA	nonribosomal peptide|type 1 polyketide	Random pairs	0.125
ECO-0501.FASTA	nonribosomal peptide|type 1 polyketide	Random pairs	0.125
ficellomycin.fasta	nonribosomal peptide	Random pairs	0.0916349
Fosfomycin_Pseudomonas.FASTA	phosphonate	Random pairs	0.060241
herbicolin_I.fasta	antimetabolite	Random pairs	0.0955414
ikarugamycin.fasta	RiPP|nonribosomal peptide|type 1 polyketide	Random pairs	0.116183
ikarugamycin.fasta	RiPP|nonribosomal peptide|type 1 polyketide	Random pairs	0.116183
ikarugamycin.fasta	RiPP|nonribosomal peptide|type 1 polyketide	Random pairs	0.116183
lavendiol.fasta	type 1 polyketide	Random pairs	0.0722892
limazepine.fasta	other	Random pairs	0.0973451
Lincomycin.gbk	lincoside	Random pairs	0.0886586
LinearmycinA.fasta	nonribosomal peptide|type 1 polyketide	Random pairs	0.116071
LinearmycinA.fasta	nonribosomal peptide|type 1 polyketide	Random pairs	0.116071
lupinacidin_A.fasta	type 2 polyketide	Random pairs	0.0991527
matlystatins_BGC0001443.fasta	nonribosomal peptide|type 1 polyketide	Random pairs	0.0909091
matlystatins_BGC0001443.fasta	nonribosomal peptide|type 1 polyketide	Random pairs	0.0909091
McCYps.FASTA	RiPP	Random pairs	0.115
Micromonolactam.FASTA	nonribosomal peptide|type 1 polyketide	Random pairs	0.101796
Micromonolactam.FASTA	nonribosomal peptide|type 1 polyketide	Random pairs	0.101796
Mirilactam.FASTA	nonribosomal peptide|type 1 polyketide	Random pairs	0.10241
Mirilactam.FASTA	nonribosomal peptide|type 1 polyketide	Random pairs	0.10241
neoabyssomincin_abyssomicin.fasta	type 1 polyketide	Random pairs	0.10219
Neoantimycin_A.fasta	nonribosomal peptide|type 1 polyketide	Random pairs	0.117318
Neoantimycin_A.fasta	nonribosomal peptide|type 1 polyketide	Random pairs	0.117318
nocamycin.fasta	nonribosomal peptide|type 1 polyketide	Random pairs	0.096469
nocamycin.fasta	nonribosomal peptide|type 1 polyketide	Random pairs	0.096469
nostocyclopeptide.FASTA	nonribosomal peptide	Random pairs	0.125
nunapeptin_nunamycin_BGC0001416.fasta.txt	nonribosomal peptide	Random pairs	0.124088
Obafluorin.fasta	homoserine lactone|nonribosomal peptide	Random pairs	0.104882
Obafluorin.fasta	homoserine lactone|nonribosomal peptide	Random pairs	0.104882
Octacosamicin.fasta	nonribosomal peptide|type 1 polyketide	Random pairs	0.133333
Octacosamicin.fasta	nonribosomal peptide|type 1 polyketide	Random pairs	0.133333
octapeptin_from_b_circulan_ATCC31805.fasta	nonribosomal peptide	Random pairs	0.111732
Pikromycin.fasta	type 1 polyketide	Random pairs	0.0882353
Pimaricin.fasta	nonribosomal peptide|type 1 polyketide	Random pairs	0.115523
Pimaricin.fasta	nonribosomal peptide|type 1 polyketide	Random pairs	0.115523
platinum_9-methylstreptimidone.fasta	type 1 polyketide	Random pairs	0.100879
platinum_A-102395.fasta	nucleoside|nonribosomal peptide	Random pairs	0.122066
platinum_A-102395.fasta	nucleoside|nonribosomal peptide	Random pairs	0.122066
platinum_A-500359.fasta	nucleoside|nonribosomal peptide	Random pairs	0.123457
platinum_A-500359.fasta	nucleoside|nonribosomal peptide	Random pairs	0.123457
platinum_A-503083.fasta	nucleoside|nonribosomal peptide	Random pairs	0.124309
platinum_A-503083.fasta	nucleoside|nonribosomal peptide	Random pairs	0.124309
platinum_A-74528.fasta	type 2 polyketide	Random pairs	0.101695
platinum_A-90289.fasta	nucleoside	Random pairs	0.127081
platinum_a201a.fasta	nucleoside	Random pairs	0.114458
platinum_A40926.fasta	nonribosomal peptide	Random pairs	0.113565
platinum_A47934.fasta	nonribosomal peptide	Random pairs	0.108761
platinum_A54145.fasta	nonribosomal peptide	Random pairs	0.129159
platinum_abyssomicin.fasta	type 1 polyketide	Random pairs	0.0972837
platinum_acidobactin.fasta	nonribosomal peptide|type 1 polyketide	Random pairs	0.121268
platinum_acidobactin.fasta	nonribosomal peptide|type 1 polyketide	Random pairs	0.121268
platinum_acinetobactin.fasta	nonribosomal peptide	Random pairs	0.0633803
platinum_aclacinomycin_A.fasta	type 2 polyketide	Random pairs	0.119835
platinum_actagardine.fasta	RiPP	Random pairs	0.112903
platinum_actinomycin.fasta	nonribosomal peptide	Random pairs	0.121212
platinum_actinorhodin.fasta	type 2 polyketide	Random pairs	0.115385
platinum_aculeximycin.fasta	type 1 polyketide	Random pairs	0.119686
platinum_aeruginosamide.fasta	RiPP	Random pairs	0.117647
platinum_aeruginosin.fasta	nonribosomal peptide	Random pairs	0.123562
platinum_AIP1.fasta	RiPP	Random pairs	0.126556
platinum_AIP2.fasta	RiPP|NRPS-independent siderophore	Random pairs	0.124402
platinum_AIP2.fasta	RiPP|NRPS-independent siderophore	Random pairs	0.124402
platinum_AIP3.fasta	NRPS-independent siderophore|RiPP	Random pairs	0.127778
platinum_AIP3.fasta	NRPS-independent siderophore|RiPP	Random pairs	0.127778
platinum_AIP4.fasta	RiPP	Random pairs	0.127962
platinum_albicidin.fasta	nonribosomal peptide|type 1 polyketide	Random pairs	0.102621
platinum_albicidin.fasta	nonribosomal peptide|type 1 polyketide	Random pairs	0.102621
platinum_albomycin.fasta	nonribosomal peptide	Random pairs	0.0943726
platinum_albonoursin.fasta	cyclodipeptide	Random pairs	0.0970149
platinum_alnumycin.fasta	type 2 polyketide	Random pairs	0.125607
platinum_alpha_lipomycin.fasta	nonribosomal peptide|type 1 polyketide	Random pairs	0.115822
platinum_alpha_lipomycin.fasta	nonribosomal peptide|type 1 polyketide	Random pairs	0.115822
platinum_althiomycin.fasta	nonribosomal peptide|type 1 polyketide	Random pairs	0.0981595
platinum_althiomycin.fasta	nonribosomal peptide|type 1 polyketide	Random pairs	0.0981595
platinum_ambruticin.fasta	nonribosomal peptide|type 1 polyketide	Random pairs	0.114094
platinum_ambruticin.fasta	nonribosomal peptide|type 1 polyketide	Random pairs	0.114094
platinum_AmfS.fasta	RiPP	Random pairs	0.121495
platinum_Amicetin.fasta	nucleoside	Random pairs	0.121874
platinum_amphotericin.fasta	type 1 polyketide	Random pairs	0.109966
platinum_amychelin.fasta	nonribosomal peptide	Random pairs	0.112782
platinum_anabaenopeptilide.fasta	nonribosomal peptide	Random pairs	0.129577
platinum_anabaenopeptin.fasta	nonribosomal peptide	Random pairs	0.113636
platinum_anacyclamids.fasta	RiPP	Random pairs	0.120536
platinum_anatoxin.fasta	type 1 polyketide	Random pairs	0.0591398
platinum_andrimid.fasta	nonribosomal peptide	Random pairs	0.0871024
platinum_anglomycin.fasta	type 1 polyketide	Random pairs	0.0808824
platinum_Ansamitocin.fasta	nonribosomal peptide|type 1 polyketide	Random pairs	0.118557
platinum_Ansamitocin.fasta	nonribosomal peptide|type 1 polyketide	Random pairs	0.118557
platinum_anthramycin.fasta	lincoside|other	Random pairs	0.1
platinum_anthramycin.fasta	lincoside|other	Random pairs	0.1
platinum_antimycin.fasta	nonribosomal peptide|type 1 polyketide	Random pairs	0.121951
platinum_antimycin.fasta	nonribosomal peptide|type 1 polyketide	Random pairs	0.121951
platinum_apoptolidin.fasta	type 1 polyketide	Random pairs	0.122642
platinum_apramycin.fasta	aminoglycoside	Random pairs	0.0747331
platinum_aranciamycin.fasta	type 2 polyketide	Random pairs	0.104
platinum_Argimycin_P.fasta	nonribosomal peptide|type 1 polyketide	Random pairs	0.0763359
platinum_Argimycin_P.fasta	nonribosomal peptide|type 1 polyketide	Random pairs	0.0763359
platinum_arginomycin.fasta	nucleoside	Random pairs	0.113165
platinum_Argolaphos.fasta	phosphonate	Random pairs	0.0822214
platinum_arthrofactin.fasta	nonribosomal peptide	Random pairs	0.12426
platinum_arylomycins.fasta	nonribosomal peptide	Random pairs	0.12885
platinum_ascamycin.fasta	nucleoside	Random pairs	0.101942
platinum_ascomycin.fasta	nonribosomal peptide|type 1 polyketide	Random pairs	0.121212
platinum_ascomycin.fasta	nonribosomal peptide|type 1 polyketide	Random pairs	0.121212
platinum_astexin-1.fasta	RiPP	Random pairs	0.122775
platinum_asukamycin.fasta	other|other	Random pairs	0.0543057
platinum_asukamycin.fasta	other|other	Random pairs	0.0543057
platinum_aurafuron.fasta	nonribosomal peptide|type 1 polyketide	Random pairs	0.0956938
platinum_aurafuron.fasta	nonribosomal peptide|type 1 polyketide	Random pairs	0.0956938
platinum_aureothin.fasta	type 1 polyketide	Random pairs	0.0984228
platinum_aureusimine.fasta	nonribosomal peptide	Random pairs	0.0420168
platinum_avermectin.fasta	type 1 polyketide	Random pairs	0.114865
platinum_avilamycin.fasta	type 1 polyketide	Random pairs	0.115254
platinum_azalomycin_F.fasta	type 1 polyketide	Random pairs	0.111782
platinum_azicemicin.fasta	type 2 polyketide	Random pairs	0.108911
platinum_azinomycin_B.fasta	nonribosomal peptide|type 1 polyketide	Random pairs	0.0993789
platinum_azinomycin_B.fasta	nonribosomal peptide|type 1 polyketide	Random pairs	0.0993789
platinum_B-Ny266.fasta	RiPP	Random pairs	0.120643
platinum_bacillaene.fasta	nonribosomal peptide|type 1 polyketide	Random pairs	0.111914
platinum_bacillaene.fasta	nonribosomal peptide|type 1 polyketide	Random pairs	0.111914
platinum_bacillibactin.fasta	nonribosomal peptide	Random pairs	0.103093
platinum_Bacilysin.fasta	antimetabolite	Random pairs	0.112676
platinum_bacitracin.fasta	nonribosomal peptide	Random pairs	0.117926
platinum_bactobolin.fasta	homoserine lactone|nonribosomal peptide|type 1 polyketide	Random pairs	0.075094
platinum_bactobolin.fasta	homoserine lactone|nonribosomal peptide|type 1 polyketide	Random pairs	0.075094
platinum_bactobolin.fasta	homoserine lactone|nonribosomal peptide|type 1 polyketide	Random pairs	0.075094
platinum_bafilomycin_ver2.fasta	nonribosomal peptide|type 1 polyketide	Random pairs	0.115672
platinum_bafilomycin_ver2.fasta	nonribosomal peptide|type 1 polyketide	Random pairs	0.115672
platinum_bafilomycin.fasta	nonribosomal peptide|type 1 polyketide	Random pairs	0.107345
platinum_bafilomycin.fasta	nonribosomal peptide|type 1 polyketide	Random pairs	0.107345
platinum_balhimycin.fasta	nonribosomal peptide	Random pairs	0.130769
platinum_barbamide.fasta	nonribosomal peptide|type 1 polyketide	Random pairs	0.105932
platinum_barbamide.fasta	nonribosomal peptide|type 1 polyketide	Random pairs	0.105932
platinum_basiliskamide.fasta	type 1 polyketide	Random pairs	0.0769231
platinum_BE-14106.fasta	type 1 polyketide	Random pairs	0.0933333
platinum_BE-54017.fasta	bisindole	Random pairs	0.0878378
platinum_BE-7585A.fasta	type 2 polyketide	Random pairs	0.111111
platinum_benastatin.fasta	type 2 polyketide	Random pairs	0.0857864
platinum_berninamycin.fasta	RiPP	Random pairs	0.117904
platinum_BGC0000041.fasta	type 1 polyketide	Random pairs	0.0662817
platinum_BGC0000043.fasta	type 1 polyketide	Random pairs	0.0437956
platinum_BGC0000044.fasta	type 1 polyketide	Random pairs	0.0409836
platinum_BGC0000047.fasta	type 1 polyketide	Random pairs	0.108434
platinum_BGC0000049.E-492_E-795_Streptomyces_Eco86.fasta	type 1 polyketide	Random pairs	0.0718954
platinum_BGC0000049.E-837_Streptomyces_aculeolatus_NRRL18422.fasta	type 1 polyketide	Random pairs	0.0731707
platinum_BGC0000050.fasta	type 1 polyketide	Random pairs	0.0859972
platinum_BGC0000051.fasta	type 1 polyketide	Random pairs	0.0769231
platinum_BGC0000053.fasta	type 1 polyketide	Random pairs	0.115646
platinum_BGC0000054.fasta	type 1 polyketide	Random pairs	0.113514
platinum_BGC0000056.fasta	type 1 polyketide	Random pairs	0.0409836
platinum_BGC0000067.fasta	nonribosomal peptide|type 1 polyketide	Random pairs	0.111111
platinum_BGC0000067.fasta	nonribosomal peptide|type 1 polyketide	Random pairs	0.111111
platinum_BGC0000068.fasta	type 1 polyketide	Random pairs	0.0576923
platinum_BGC0000073.fasta	type 1 polyketide	Random pairs	0.107623
platinum_BGC0000087.fasta	type 1 polyketide	Random pairs	0.112541
platinum_BGC0000091.fasta	nonribosomal peptide|type 1 polyketide	Random pairs	0.0978261
platinum_BGC0000091.fasta	nonribosomal peptide|type 1 polyketide	Random pairs	0.0978261
platinum_BGC0000116.fasta	type 1 polyketide	Random pairs	0.110204
platinum_BGC0000118.fasta	type 1 polyketide	Random pairs	0.0576923
platinum_BGC0000119.fasta	type 1 polyketide	Random pairs	0.0576923
platinum_BGC0000125.fasta	nonribosomal peptide|type 1 polyketide	Random pairs	0.115523
platinum_BGC0000125.fasta	nonribosomal peptide|type 1 polyketide	Random pairs	0.115523
platinum_BGC0000128.fasta	nonribosomal peptide|type 1 polyketide	Random pairs	0.0888889
platinum_BGC0000128.fasta	nonribosomal peptide|type 1 polyketide	Random pairs	0.0888889
platinum_BGC0000132.fasta	type 1 polyketide	Random pairs	0.025918
platinum_BGC0000137.fasta	nonribosomal peptide|type 1 polyketide	Random pairs	0.115607
platinum_BGC0000137.fasta	nonribosomal peptide|type 1 polyketide	Random pairs	0.115607
platinum_BGC0000143.fasta	type 1 polyketide	Random pairs	0.0689655
platinum_BGC0000144.fasta	nonribosomal peptide|type 1 polyketide	Random pairs	0.109948
platinum_BGC0000144.fasta	nonribosomal peptide|type 1 polyketide	Random pairs	0.109948
platinum_BGC0000150.fasta	type 1 polyketide|nonribosomal peptide	Random pairs	0.0840729
platinum_BGC0000150.fasta	type 1 polyketide|nonribosomal peptide	Random pairs	0.0840729
platinum_BGC0000158.fasta	type 1 polyketide	Random pairs	0.0776256
platinum_BGC0000182.fasta	homoserine lactone|type 1 polyketide	Random pairs	0.0875456
platinum_BGC0000182.fasta	homoserine lactone|type 1 polyketide	Random pairs	0.0875456
platinum_BGC0000191.fasta	type 2 polyketide	Random pairs	0.11828
platinum_BGC0000194.fasta	type 2 polyketide	Random pairs	0.121212
platinum_BGC0000198.fasta	type 2 polyketide	Random pairs	0.110638
platinum_BGC0000199.fasta	type 2 polyketide	Random pairs	0.104613
platinum_BGC0000200.fasta	type 2 polyketide	Random pairs	0.108108
platinum_BGC0000206_merged.fasta	type 2 polyketide	Random pairs	0.106122
platinum_BGC0000212.fasta	type 2 polyketide	Random pairs	0.119835
platinum_BGC0000213.fasta	other|nonribosomal peptide	Random pairs	0.0869565
platinum_BGC0000213.fasta	other|nonribosomal peptide	Random pairs	0.0869565
platinum_BGC0000215.fasta	type 2 polyketide	Random pairs	0.0780315
platinum_BGC0000233.fasta	type 1 polyketide|type 2 polyketide	Random pairs	0.120172
platinum_BGC0000233.fasta	type 1 polyketide|type 2 polyketide	Random pairs	0.120172
platinum_BGC0000235.fasta	type 2 polyketide	Random pairs	0.0916667
platinum_BGC0000237.fasta	type 2 polyketide	Random pairs	0.10625
platinum_BGC0000241.fasta	type 2 polyketide	Random pairs	0.120155
platinum_BGC0000247.fasta	type 2 polyketide	Random pairs	0.12234
platinum_BGC0000260.fasta	nonribosomal peptide	Random pairs	0.0633484
platinum_BGC0000262.fasta	butyrolactone|type 2 polyketide	Random pairs	0.111598
platinum_BGC0000262.fasta	butyrolactone|type 2 polyketide	Random pairs	0.111598
platinum_BGC0000270.fasta	aminocoumarin|nonribosomal peptide	Random pairs	0.110319
platinum_BGC0000270.fasta	aminocoumarin|nonribosomal peptide	Random pairs	0.110319
platinum_BGC0000284.fasta	type 1 polyketide	Random pairs	0.0409836
platinum_BGC0000287.fasta	nonribosomal peptide	Random pairs	0.0838742
platinum_BGC0000296.fasta	nonribosomal peptide	Random pairs	0.117301
platinum_BGC0000297.fasta	nonribosomal peptide	Random pairs	0.123977
platinum_BGC0000299.fasta	nonribosomal peptide	Random pairs	0.104821
platinum_BGC0000301.fasta	nonribosomal peptide	Random pairs	0.118061
platinum_BGC0000309.fasta	nonribosomal peptide	Random pairs	0.103093
platinum_BGC0000314.fasta	nonribosomal peptide	Random pairs	0.111914
platinum_BGC0000315.fasta	nonribosomal peptide	Random pairs	0.128319
platinum_BGC0000317.fasta	beta-lactam|nonribosomal peptide	Random pairs	0.110553
platinum_BGC0000317.fasta	beta-lactam|nonribosomal peptide	Random pairs	0.110553
platinum_BGC0000320.fasta	nonribosomal peptide	Random pairs	0.0976744
platinum_BGC0000327.fasta	nonribosomal peptide	Random pairs	0.0641026
platinum_BGC0000329.fasta	homoserine lactone|nonribosomal peptide	Random pairs	0.0804309
platinum_BGC0000329.fasta	homoserine lactone|nonribosomal peptide	Random pairs	0.0804309
platinum_BGC0000353.fasta	nonribosomal peptide|type 1 polyketide	Random pairs	0.112994
platinum_BGC0000353.fasta	nonribosomal peptide|type 1 polyketide	Random pairs	0.112994
platinum_BGC0000358.fasta	nonribosomal peptide	Random pairs	0.12766
platinum_BGC0000367.fasta	nonribosomal peptide	Random pairs	0.10706
platinum_BGC0000371.fasta	nonribosomal peptide	Random pairs	0.0984848
platinum_BGC0000373.fasta	nonribosomal peptide	Random pairs	0.051628
platinum_BGC0000380.fasta	nonribosomal peptide|type 1 polyketide	Random pairs	0.0913253
platinum_BGC0000380.fasta	nonribosomal peptide|type 1 polyketide	Random pairs	0.0913253
platinum_BGC0000381.fasta	nonribosomal peptide	Random pairs	0.117152
platinum_BGC0000396.fasta	nonribosomal peptide	Random pairs	0.0816327
platinum_BGC0000399.fasta	nonribosomal peptide	Random pairs	0.122565
platinum_BGC0000408.fasta	nonribosomal peptide	Random pairs	0.127854
platinum_BGC0000410.fasta	nonribosomal peptide	Random pairs	0.0630276
platinum_BGC0000412.fasta	nonribosomal peptide	Random pairs	0.0758621
platinum_BGC0000413.fasta	nonribosomal peptide|bacteriocin|nonribosomal peptide	Random pairs	0.10828
platinum_BGC0000413.fasta	nonribosomal peptide|bacteriocin|nonribosomal peptide	Random pairs	0.10828
platinum_BGC0000415.fasta	nonribosomal peptide	Random pairs	0.117963
platinum_BGC0000419.fasta	nonribosomal peptide	Random pairs	0.121212
platinum_BGC0000428.fasta	lincoside|other	Random pairs	0.116438
platinum_BGC0000428.fasta	lincoside|other	Random pairs	0.116438
platinum_BGC0000430.fasta	nonribosomal peptide	Random pairs	0.121212
platinum_BGC0000433.fasta	nonribosomal peptide	Random pairs	0.11039
platinum_BGC0000437.fasta	nonribosomal peptide	Random pairs	0.123494
platinum_BGC0000438.fasta	nonribosomal peptide	Random pairs	0.126954
platinum_BGC0000441.fasta	nonribosomal peptide	Random pairs	0.12406
platinum_BGC0000443.fasta	nonribosomal peptide	Random pairs	0.127907
platinum_BGC0000444.fasta	nonribosomal peptide	Random pairs	0.0985915
platinum_BGC0000445.fasta	nonribosomal peptide	Random pairs	0.114286
platinum_BGC0000446.fasta	nonribosomal peptide	Random pairs	0.0905319
platinum_BGC0000451.fasta	nonribosomal peptide	Random pairs	0.102178
platinum_BGC0000452.fasta	nonribosomal peptide	Random pairs	0.121584
platinum_BGC0000455.fasta	nonribosomal peptide	Random pairs	0.129964
platinum_BGC0000457.fasta	nonribosomal peptide	Random pairs	0.0598546
platinum_BGC0000461.fasta	nonribosomal peptide	Random pairs	0.123626
platinum_BGC0000462_merged.fasta	nonribosomal peptide	Random pairs	0.120819
platinum_BGC0000463.fasta	nonribosomal peptide	Random pairs	0.113122
platinum_BGC0000467.fasta	nonribosomal peptide|type 1 polyketide	Random pairs	0.0851064
platinum_BGC0000467.fasta	nonribosomal peptide|type 1 polyketide	Random pairs	0.0851064
platinum_BGC0000468.fasta	RiPP	Random pairs	0.121547
platinum_BGC0000470.fasta	RiPP	Random pairs	0.121827
platinum_BGC0000474.fasta	RiPP	Random pairs	0.110497
platinum_BGC0000518.fasta	RiPP	Random pairs	0.119617
platinum_BGC0000532.fasta	RiPP	Random pairs	0.117647
platinum_BGC0000546.fasta	RiPP	Random pairs	0.122029
platinum_BGC0000551.fasta	RiPP	Random pairs	0.124031
platinum_BGC0000553.fasta	RiPP	Random pairs	0.121495
platinum_BGC0000561.fasta	RiPP	Random pairs	0.122283
platinum_BGC0000564.fasta	RiPP	Random pairs	0.104089
platinum_BGC0000578.fasta	RiPP	Random pairs	0.117775
platinum_BGC0000579.fasta	RiPP	Random pairs	0.118321
platinum_BGC0000585.fasta	RiPP	Random pairs	0.117371
platinum_BGC0000593.fasta	RiPP	Random pairs	0.124138
platinum_BGC0000689.fasta	aminoglycoside	Random pairs	0.0882353
platinum_BGC0000690.fasta	aminoglycoside	Random pairs	0.108696
platinum_BGC0000692.fasta	aminoglycoside	Random pairs	0.0747331
platinum_BGC0000697.fasta	aminoglycoside	Random pairs	0.0880503
platinum_BGC0000702.fasta	aminoglycoside	Random pairs	0.0715199
platinum_BGC0000705.fasta	aminoglycoside	Random pairs	0.0718563
platinum_BGC0000710.fasta	aminoglycoside	Random pairs	0.0740741
platinum_BGC0000711.fasta	aminoglycoside	Random pairs	0.0740741
platinum_BGC0000713.fasta	aminoglycoside	Random pairs	0.0740741
platinum_BGC0000714.fasta	aminoglycoside	Random pairs	0.0756158
platinum_BGC0000718.fasta	aminoglycoside	Random pairs	0.0681818
platinum_BGC0000719.fasta	aminoglycoside	Random pairs	0.0715199
platinum_BGC0000724.fasta	aminoglycoside	Random pairs	0.108696
platinum_BGC0000813.fasta	bisindole	Random pairs	0.105612
platinum_BGC0000826.fasta	bisindole	Random pairs	0.108911
platinum_BGC0000827.fasta	bisindole	Random pairs	0.110664
platinum_BGC0000828.fasta	bisindole	Random pairs	0.076411
platinum_BGC0000830.fasta	bisindole	Random pairs	0.0853659
platinum_BGC0000831.fasta	bisindole	Random pairs	0.0764519
platinum_BGC0000845.fasta	beta-lactam	Random pairs	0.09
platinum_BGC0000861.fasta	type 1 polyketide	Random pairs	0.0409836
platinum_BGC0000862.fasta	type 1 polyketide	Random pairs	0.0409836
platinum_BGC0000863.fasta	type 1 polyketide	Random pairs	0.0409836
platinum_BGC0000865.fasta	type 1 polyketide	Random pairs	0.0409836
platinum_BGC0000873.fasta	nucleoside	Random pairs	0.113744
platinum_BGC0000884.fasta	antimetabolite	Random pairs	0.0791723
platinum_BGC0000886.fasta	type 1 polyketide	Random pairs	0.0409836
platinum_BGC0000889.fasta	melanin	Random pairs	0.0679012
platinum_BGC0000934.fasta	phenazine	Random pairs	0.0662651
platinum_BGC0000936.fasta	phenazine	Random pairs	0.0661904
platinum_BGC0000954.fasta	nonribosomal peptide|type 1 polyketide	Random pairs	0.108974
platinum_BGC0000954.fasta	nonribosomal peptide|type 1 polyketide	Random pairs	0.108974
platinum_BGC0000957.fasta	nonribosomal peptide	Random pairs	0.0731707
platinum_BGC0000958.fasta	nonribosomal peptide|type 1 polyketide	Random pairs	0.115385
platinum_BGC0000958.fasta	nonribosomal peptide|type 1 polyketide	Random pairs	0.115385
platinum_BGC0000976.fasta	nonribosomal peptide|type 1 polyketide	Random pairs	0.120253
platinum_BGC0000976.fasta	nonribosomal peptide|type 1 polyketide	Random pairs	0.120253
platinum_BGC0000980.fasta	nonribosomal peptide|type 1 polyketide	Random pairs	0.0742188
platinum_BGC0000980.fasta	nonribosomal peptide|type 1 polyketide	Random pairs	0.0742188
platinum_BGC0000981.fasta	nonribosomal peptide|type 1 polyketide	Random pairs	0.0909091
platinum_BGC0000981.fasta	nonribosomal peptide|type 1 polyketide	Random pairs	0.0909091
platinum_BGC0000985.fasta	nonribosomal peptide	Random pairs	0.129907
platinum_BGC0000986.fasta	nonribosomal peptide|type 1 polyketide	Random pairs	0.109815
platinum_BGC0000986.fasta	nonribosomal peptide|type 1 polyketide	Random pairs	0.109815
platinum_BGC0000989.fasta	nonribosomal peptide|type 1 polyketide	Random pairs	0.105263
platinum_BGC0000989.fasta	nonribosomal peptide|type 1 polyketide	Random pairs	0.105263
platinum_BGC0000990.fasta	nonribosomal peptide|type 1 polyketide	Random pairs	0.105263
platinum_BGC0000990.fasta	nonribosomal peptide|type 1 polyketide	Random pairs	0.105263
platinum_BGC0000991.fasta	nonribosomal peptide|type 1 polyketide	Random pairs	0.105263
platinum_BGC0000991.fasta	nonribosomal peptide|type 1 polyketide	Random pairs	0.105263
platinum_BGC0000996.fasta	nonribosomal peptide|type 1 polyketide	Random pairs	0.0790776
platinum_BGC0000996.fasta	nonribosomal peptide|type 1 polyketide	Random pairs	0.0790776
platinum_BGC0000999.fasta	nonribosomal peptide|type 1 polyketide	Random pairs	0.0790776
platinum_BGC0000999.fasta	nonribosomal peptide|type 1 polyketide	Random pairs	0.0790776
platinum_BGC0001004.fasta	type 1 polyketide	Random pairs	0.130872
platinum_BGC0001006.fasta	nonribosomal peptide|type 1 polyketide	Random pairs	0.0695652
platinum_BGC0001006.fasta	nonribosomal peptide|type 1 polyketide	Random pairs	0.0695652
platinum_BGC0001007.fasta	nonribosomal peptide|type 1 polyketide	Random pairs	0.0695652
platinum_BGC0001007.fasta	nonribosomal peptide|type 1 polyketide	Random pairs	0.0695652
platinum_BGC0001013.fasta	nonribosomal peptide|type 1 polyketide	Random pairs	0.118343
platinum_BGC0001013.fasta	nonribosomal peptide|type 1 polyketide	Random pairs	0.118343
platinum_BGC0001015.fasta	nonribosomal peptide|type 1 polyketide	Random pairs	0.13026
platinum_BGC0001015.fasta	nonribosomal peptide|type 1 polyketide	Random pairs	0.13026
platinum_BGC0001016.fasta	nonribosomal peptide|type 1 polyketide	Random pairs	0.126582
platinum_BGC0001016.fasta	nonribosomal peptide|type 1 polyketide	Random pairs	0.126582
platinum_BGC0001019.fasta	nonribosomal peptide|type 1 polyketide	Random pairs	0.118644
platinum_BGC0001019.fasta	nonribosomal peptide|type 1 polyketide	Random pairs	0.118644
platinum_BGC0001027.fasta	nonribosomal peptide|type 1 polyketide	Random pairs	0.105263
platinum_BGC0001027.fasta	nonribosomal peptide|type 1 polyketide	Random pairs	0.105263
platinum_BGC0001031.fasta	type 1 polyketide	Random pairs	0.106509
platinum_BGC0001041.fasta	nonribosomal peptide|type 1 polyketide	Random pairs	0.0722892
platinum_BGC0001041.fasta	nonribosomal peptide|type 1 polyketide	Random pairs	0.0722892
platinum_BGC0001043.fasta	nonribosomal peptide|type 1 polyketide	Random pairs	0.0790776
platinum_BGC0001043.fasta	nonribosomal peptide|type 1 polyketide	Random pairs	0.0790776
platinum_BGC0001047.fasta	nonribosomal peptide|type 1 polyketide	Random pairs	0.105263
platinum_BGC0001047.fasta	nonribosomal peptide|type 1 polyketide	Random pairs	0.105263
platinum_BGC0001050.fasta	nonribosomal peptide	Random pairs	0.0733945
platinum_BGC0001053.fasta	nonribosomal peptide|type 1 polyketide	Random pairs	0.116129
platinum_BGC0001053.fasta	nonribosomal peptide|type 1 polyketide	Random pairs	0.116129
platinum_BGC0001056.fasta	nonribosomal peptide|type 1 polyketide	Random pairs	0.124259
platinum_BGC0001056.fasta	nonribosomal peptide|type 1 polyketide	Random pairs	0.124259
platinum_BGC0001062.fasta	type 1 polyketide|type 2 polyketide	Random pairs	0.110429
platinum_BGC0001062.fasta	type 1 polyketide|type 2 polyketide	Random pairs	0.110429
platinum_BGC0001063.fasta	nonribosomal peptide|type 1 polyketide	Random pairs	0.0978261
platinum_BGC0001063.fasta	nonribosomal peptide|type 1 polyketide	Random pairs	0.0978261
platinum_BGC0001074.fasta	type 2 polyketide	Random pairs	0.12069
platinum_BGC0001080.fasta	phenazine	Random pairs	0.0662651
platinum_BGC0001083.fasta	butyrolactone	Random pairs	0.0585927
platinum_BGC0001085.fasta	nonribosomal peptide	Random pairs	0.106061
platinum_BGC0001090.fasta	nonribosomal peptide|type 1 polyketide	Random pairs	0.130252
platinum_BGC0001090.fasta	nonribosomal peptide|type 1 polyketide	Random pairs	0.130252
platinum_BGC0001093.fasta	nonribosomal peptide|type 1 polyketide	Random pairs	0.0930233
platinum_BGC0001093.fasta	nonribosomal peptide|type 1 polyketide	Random pairs	0.0930233
platinum_BGC0001095.fasta	nonribosomal peptide	Random pairs	0.127401
platinum_BGC0001101.fasta	nonribosomal peptide|type 1 polyketide	Random pairs	0.111801
platinum_BGC0001101.fasta	nonribosomal peptide|type 1 polyketide	Random pairs	0.111801
platinum_BGC0001109.fasta	nonribosomal peptide|type 1 polyketide	Random pairs	0.118012
platinum_BGC0001109.fasta	nonribosomal peptide|type 1 polyketide	Random pairs	0.118012
platinum_BGC0001113.fasta	nonribosomal peptide|type 1 polyketide	Random pairs	0.109756
platinum_BGC0001113.fasta	nonribosomal peptide|type 1 polyketide	Random pairs	0.109756
platinum_BGC0001119.fasta	nonribosomal peptide|type 1 polyketide	Random pairs	0.0976177
platinum_BGC0001119.fasta	nonribosomal peptide|type 1 polyketide	Random pairs	0.0976177
platinum_BGC0001128.fasta	nonribosomal peptide	Random pairs	0.102941
platinum_BGC0001132.fasta	nonribosomal peptide	Random pairs	0.0987248
platinum_BGC0001145.fasta	RiPP	Random pairs	0.117021
platinum_BGC0001146.fasta	RiPP	Random pairs	0.115523
platinum_BGC0001149.fasta	nonribosomal peptide	Random pairs	0.127517
platinum_BGC0001153.fasta	nonribosomal peptide	Random pairs	0.124183
platinum_BGC0001154.fasta	aminocoumarin	Random pairs	0.0666667
platinum_BGC0001155.fasta	RiPP	Random pairs	0.119149
platinum_BGC0001157.fasta	RiPP	Random pairs	0.121547
platinum_BGC0001160.fasta	nonribosomal peptide|type 1 polyketide	Random pairs	0.0739828
platinum_BGC0001160.fasta	nonribosomal peptide|type 1 polyketide	Random pairs	0.0739828
platinum_BGC0001161.fasta	nonribosomal peptide|type 1 polyketide	Random pairs	0.0729167
platinum_BGC0001161.fasta	nonribosomal peptide|type 1 polyketide	Random pairs	0.0729167
platinum_BGC0001162.fasta	nonribosomal peptide|type 1 polyketide	Random pairs	0.0724638
platinum_BGC0001162.fasta	nonribosomal peptide|type 1 polyketide	Random pairs	0.0724638
platinum_BGC0001163.fasta	nonribosomal peptide|type 1 polyketide	Random pairs	0.0729167
platinum_BGC0001163.fasta	nonribosomal peptide|type 1 polyketide	Random pairs	0.0729167
platinum_BGC0001164.fasta	nonribosomal peptide|type 1 polyketide	Random pairs	0.0729167
platinum_BGC0001164.fasta	nonribosomal peptide|type 1 polyketide	Random pairs	0.0729167
platinum_BGC0001169.fasta	type 1 polyketide	Random pairs	0.0902527
platinum_BGC0001170.fasta	RiPP	Random pairs	0.104089
platinum_BGC0001173.fasta	RiPP	Random pairs	0.118943
platinum_BGC0001183.fasta	nonribosomal peptide|type 1 polyketide	Random pairs	0.133333
platinum_BGC0001183.fasta	nonribosomal peptide|type 1 polyketide	Random pairs	0.133333
platinum_BGC0001185.fasta	nonribosomal peptide	Random pairs	0.103093
platinum_BGC0001189.fasta	nonribosomal peptide	Random pairs	0.116279
platinum_BGC0001193.fasta	nonribosomal peptide|type 1 polyketide	Random pairs	0.100719
platinum_BGC0001193.fasta	nonribosomal peptide|type 1 polyketide	Random pairs	0.100719
platinum_BGC0001196.fasta	nonribosomal peptide	Random pairs	0.11215
platinum_BGC0001197.fasta	type 2 polyketide	Random pairs	0.0909091
platinum_BGC0001199.fasta	type 1 polyketide	Random pairs	0.0853659
platinum_BGC0001200.fasta	type 1 polyketide	Random pairs	0.077811
platinum_BGC0001202.fasta	nonribosomal peptide|type 1 polyketide	Random pairs	0.124183
platinum_BGC0001202.fasta	nonribosomal peptide|type 1 polyketide	Random pairs	0.124183
platinum_BGC0001203.fasta	nonribosomal peptide|type 1 polyketide	Random pairs	0.127389
platinum_BGC0001203.fasta	nonribosomal peptide|type 1 polyketide	Random pairs	0.127389
platinum_BGC0001204.fasta	type 1 polyketide	Random pairs	0.13278
platinum_BGC0001211.fasta	nonribosomal peptide	Random pairs	0.115448
platinum_BGC0001212.fasta	nonribosomal peptide|type 1 polyketide	Random pairs	0.118056
platinum_BGC0001212.fasta	nonribosomal peptide|type 1 polyketide	Random pairs	0.118056
platinum_BGC0001213.fasta	nonribosomal peptide|type 1 polyketide	Random pairs	0.0823853
platinum_BGC0001213.fasta	nonribosomal peptide|type 1 polyketide	Random pairs	0.0823853
platinum_BGC0001214.fasta	nonribosomal peptide	Random pairs	0.124324
platinum_BGC0001216.fasta	nonribosomal peptide|type 1 polyketide	Random pairs	0.115385
platinum_BGC0001216.fasta	nonribosomal peptide|type 1 polyketide	Random pairs	0.115385
platinum_BGC0001226_fixed.fasta	RiPP	Random pairs	0.118774
platinum_BGC0001228.fasta	nonribosomal peptide	Random pairs	0.116667
platinum_BGC0001230.fasta	nonribosomal peptide|type 1 polyketide	Random pairs	0.12973
platinum_BGC0001230.fasta	nonribosomal peptide|type 1 polyketide	Random pairs	0.12973
platinum_BGC0001232_merged.fasta	type 1 polyketide	Random pairs	0.112069
platinum_BGC0001233.fasta	nonribosomal peptide	Random pairs	0.105851
platinum_BGC0001235.fasta	nonribosomal peptide|type 1 polyketide	Random pairs	0.100917
platinum_BGC0001235.fasta	nonribosomal peptide|type 1 polyketide	Random pairs	0.100917
platinum_BGC0001249.fasta	nonribosomal peptide	Random pairs	0.0555556
platinum_BGC0001284.fasta	type 1 polyketide	Random pairs	0.0409836
platinum_BGC0001287.fasta	nonribosomal peptide|type 1 polyketide	Random pairs	0.107784
platinum_BGC0001287.fasta	nonribosomal peptide|type 1 polyketide	Random pairs	0.107784
platinum_BGC0001288.fasta	type 1 polyketide	Random pairs	0.11875
platinum_BGC0001292.fasta	nonribosomal peptide|type 1 polyketide	Random pairs	0.0838625
platinum_BGC0001292.fasta	nonribosomal peptide|type 1 polyketide	Random pairs	0.0838625
platinum_BGC0001296.fasta	type 1 polyketide	Random pairs	0.0329218
platinum_BGC0001297.fasta	nonribosomal peptide	Random pairs	0.130268
platinum_BGC0001298.fasta	nonribosomal peptide|type 1 polyketide	Random pairs	0.0807767
platinum_BGC0001298.fasta	nonribosomal peptide|type 1 polyketide	Random pairs	0.0807767
platinum_BGC0001299.fasta	type 1 polyketide	Random pairs	0.0738255
platinum_BGC0001300.fasta	type 1 polyketide	Random pairs	0.078125
platinum_BGC0001301.fasta	type 1 polyketide	Random pairs	0.0769231
platinum_BGC0001302.fasta	phenazine	Random pairs	0.0660377
platinum_BGC0001312.fasta	nonribosomal peptide	Random pairs	0.108383
platinum_BGC0001337.fasta	bisindole	Random pairs	0.0915493
platinum_BGC0001338.fasta	type 1 polyketide	Random pairs	0.0506329
platinum_BGC0001342.fasta	nonribosomal peptide|type 1 polyketide	Random pairs	0.108696
platinum_BGC0001342.fasta	nonribosomal peptide|type 1 polyketide	Random pairs	0.108696
platinum_BGC0001343.fasta	nonribosomal peptide	Random pairs	0.0769231
platinum_BGC0001345.fasta	nonribosomal peptide	Random pairs	0.0909091
platinum_BGC0001346.fasta	nonribosomal peptide	Random pairs	0.123656
platinum_BGC0001347_merged.fasta	nonribosomal peptide	Random pairs	0.114094
platinum_BGC0001348.fasta	type 1 polyketide	Random pairs	0.108374
platinum_BGC0001350.fasta	type 1 polyketide	Random pairs	0.106509
platinum_BGC0001353_merged.fasta	nonribosomal peptide	Random pairs	0.0516432
platinum_BGC0001354_merged.fasta	nonribosomal peptide|type 1 polyketide	Random pairs	0.0714286
platinum_BGC0001354_merged.fasta	nonribosomal peptide|type 1 polyketide	Random pairs	0.0714286
platinum_BGC0001357.fasta	nonribosomal peptide|type 1 polyketide	Random pairs	0.0685323
platinum_BGC0001357.fasta	nonribosomal peptide|type 1 polyketide	Random pairs	0.0685323
platinum_BGC0001358.fasta	nonribosomal peptide|type 1 polyketide	Random pairs	0.0837959
platinum_BGC0001358.fasta	nonribosomal peptide|type 1 polyketide	Random pairs	0.0837959
platinum_BGC0001366.fasta	type 2 polyketide	Random pairs	0.0846668
platinum_BGC0001367.fasta	nonribosomal peptide|type 1 polyketide	Random pairs	0.0737274
platinum_BGC0001367.fasta	nonribosomal peptide|type 1 polyketide	Random pairs	0.0737274
platinum_BGC0001368.fasta	nonribosomal peptide	Random pairs	0.1125
platinum_BGC0001370.fasta	nonribosomal peptide	Random pairs	0.128079
platinum_BGC0001371.fasta	nonribosomal peptide	Random pairs	0.129294
platinum_BGC0001376.fasta	type 2 polyketide	Random pairs	0.0943396
platinum_BGC0001377.fasta	type 1 polyketide	Random pairs	0.0409836
platinum_BGC0001381.fasta	nonribosomal peptide|type 1 polyketide	Random pairs	0.120996
platinum_BGC0001381.fasta	nonribosomal peptide|type 1 polyketide	Random pairs	0.120996
platinum_BGC0001383.fasta	type 1 polyketide	Random pairs	0.0896861
platinum_BGC0001384.fasta	type 1 polyketide|type 2 polyketide	Random pairs	0.117978
platinum_BGC0001384.fasta	type 1 polyketide|type 2 polyketide	Random pairs	0.117978
platinum_BGC0001386.fasta	type 2 polyketide	Random pairs	0.0948905
platinum_BGC0001392.fasta	RiPP	Random pairs	0.120301
platinum_BGC0001393.fasta	nonribosomal peptide	Random pairs	0.0866404
platinum_BGC0001394.fasta	nonribosomal peptide|type 1 polyketide	Random pairs	0.0829694
platinum_BGC0001394.fasta	nonribosomal peptide|type 1 polyketide	Random pairs	0.0829694
platinum_BGC0001395.fasta	phosphoglycolipid	Random pairs	0.0352941
platinum_BGC0001396.fasta	type 1 polyketide	Random pairs	0.115646
platinum_BGC0001397.fasta	type 1 polyketide	Random pairs	0.0739223
platinum_BGC0001406.fasta	nonribosomal peptide	Random pairs	0.136364
platinum_BGC0001409.fasta	nonribosomal peptide|type 1 polyketide|type 2 polyketide	Random pairs	0.134715
platinum_BGC0001409.fasta	nonribosomal peptide|type 1 polyketide|type 2 polyketide	Random pairs	0.134715
platinum_BGC0001409.fasta	nonribosomal peptide|type 1 polyketide|type 2 polyketide	Random pairs	0.134715
platinum_BGC0001413.fasta	nonribosomal peptide	Random pairs	0.103627
platinum_BGC0001415.fasta	nonribosomal peptide|type 1 polyketide|bacteriocin	Random pairs	0.105263
platinum_BGC0001415.fasta	nonribosomal peptide|type 1 polyketide|bacteriocin	Random pairs	0.105263
platinum_BhtA.fasta	RiPP	Random pairs	0.119718
platinum_Bialaphos.fasta	phosphonate|nonribosomal peptide	Random pairs	0.0958261
platinum_Bialaphos.fasta	phosphonate|nonribosomal peptide	Random pairs	0.0958261
platinum_bicornutin.fasta	nonribosomal peptide	Random pairs	0.0969923
platinum_blasticidin.fasta	nucleoside|RiPP	Random pairs	0.108108
platinum_blasticidin.fasta	nucleoside|RiPP	Random pairs	0.108108
platinum_bleomycin.fasta	nonribosomal peptide|type 1 polyketide	Random pairs	0.112903
platinum_bleomycin.fasta	nonribosomal peptide|type 1 polyketide	Random pairs	0.112903
platinum_bogorol.fasta	nonribosomal peptide	Random pairs	0.107759
platinum_bongkrekic_acid.fasta	type 1 polyketide	Random pairs	0.0780142
platinum_borregomycin.fasta	bisindole	Random pairs	0.0919941
platinum_borrelidin.fasta	type 1 polyketide	Random pairs	0.0921356
platinum_bovicin_hj50.fasta	RiPP	Random pairs	0.122283
platinum_bryostatin.fasta	type 1 polyketide	Random pairs	0.10828
platinum_burhizin.fasta	RiPP	Random pairs	0.12403
platinum_burkholdac.fasta	nonribosomal peptide	Random pairs	0.0930233
platinum_butirosin.fasta	aminoglycoside	Random pairs	0.0740741
platinum_butyrivibriocin_OR79.fasta	RiPP	Random pairs	0.120819
platinum_C-1027.fasta	type 1 polyketide	Random pairs	0.0739223
platinum_caerulomycin_A.fasta	nonribosomal peptide|type 1 polyketide	Random pairs	0.10601
platinum_caerulomycin_A.fasta	nonribosomal peptide|type 1 polyketide	Random pairs	0.10601
platinum_calcimycin.fasta	type 1 polyketide	Random pairs	0.122449
platinum_calicheamicin.fasta	type 1 polyketide	Random pairs	0.0966184
platinum_calyculin.fasta	nonribosomal peptide|type 1 polyketide	Random pairs	0.125
platinum_calyculin.fasta	nonribosomal peptide|type 1 polyketide	Random pairs	0.125
platinum_candicidin.fasta	nonribosomal peptide|type 1 polyketide	Random pairs	0.119835
platinum_candicidin.fasta	nonribosomal peptide|type 1 polyketide	Random pairs	0.119835
platinum_capistruin.fasta	RiPP	Random pairs	0.121595
platinum_Caprazamycin.fasta	nucleoside	Random pairs	0.128492
platinum_capreomycin.fasta	nonribosomal peptide	Random pairs	0.0963855
platinum_carbpapenem_MM_4550.fasta	beta-lactam	Random pairs	0.0840723
platinum_carnolycin.fasta	RiPP	Random pairs	0.12
platinum_catenulipeptin.fasta	RiPP	Random pairs	0.115842
platinum_caulonodin.fasta	RiPP	Random pairs	0.123691
platinum_caulosegnin.fasta	RiPP	Random pairs	0.117155
platinum_cephalosporin.fasta	beta-lactam|nonribosomal peptide	Random pairs	0.104644
platinum_cephalosporin.fasta	beta-lactam|nonribosomal peptide	Random pairs	0.104644
platinum_cerecidin.fasta	RiPP	Random pairs	0.120755
platinum_chalcomycin.fasta	type 1 polyketide	Random pairs	0.111732
platinum_chartreusin.fasta	type 2 polyketide	Random pairs	0.106122
platinum_chattamycin.fasta	type 2 polyketide	Random pairs	0.120743
platinum_chaxapeptin.fasta	RiPP	Random pairs	0.12037
platinum_chejuenolide.fasta	nonribosomal peptide|type 1 polyketide	Random pairs	0.0884956
platinum_chejuenolide.fasta	nonribosomal peptide|type 1 polyketide	Random pairs	0.0884956
platinum_chelocardin.fasta	type 2 polyketide	Random pairs	0.0930233
platinum_chivosazol.fasta	nonribosomal peptide|type 1 polyketide	Random pairs	0.1125
platinum_chivosazol.fasta	nonribosomal peptide|type 1 polyketide	Random pairs	0.1125
platinum_chlorizidine_A.fasta	type 1 polyketide	Random pairs	0.0652174
platinum_chloroeremomycin.fasta	nonribosomal peptide	Random pairs	0.12931
platinum_chlorothricin.fasta	type 1 polyketide	Random pairs	0.119403
platinum_chlortetracycline.fasta	type 2 polyketide	Random pairs	0.078341
platinum_chondramide.fasta	nonribosomal peptide|type 1 polyketide	Random pairs	0.115385
platinum_chondramide.fasta	nonribosomal peptide|type 1 polyketide	Random pairs	0.115385
platinum_chondrochlorens.fasta	nonribosomal peptide|type 1 polyketide	Random pairs	0.113575
platinum_chondrochlorens.fasta	nonribosomal peptide|type 1 polyketide	Random pairs	0.113575
platinum_chromomycin.fasta	type 2 polyketide	Random pairs	0.122905
platinum_chrysomycin.fasta	type 2 polyketide	Random pairs	0.106742
platinum_cichofactin.fasta	nonribosomal peptide	Random pairs	0.117949
platinum_cinerubin.fasta	type 2 polyketide	Random pairs	0.119816
platinum_cinnabaramide.fasta	nonribosomal peptide|type 1 polyketide	Random pairs	0.0871826
platinum_cinnabaramide.fasta	nonribosomal peptide|type 1 polyketide	Random pairs	0.0871826
platinum_cinnamycin.fasta	RiPP	Random pairs	0.121094
platinum_cladoniamide.fasta	bisindole	Random pairs	0.0927989
platinum_clorobiocin.fasta	aminocoumarin	Random pairs	0.117886
platinum_coelibactin.fasta	nonribosomal peptide	Random pairs	0.0925926
platinum_coelichelin.fasta	nonribosomal peptide	Random pairs	0.0909091
platinum_coelimycin.fasta	butyrolactone|type 1 polyketide	Random pairs	0.075
platinum_coelimycin.fasta	butyrolactone|type 1 polyketide	Random pairs	0.075
platinum_colibactin.fasta	nonribosomal peptide|type 1 polyketide	Random pairs	0.12
platinum_colibactin.fasta	nonribosomal peptide|type 1 polyketide	Random pairs	0.12
platinum_colistin.fasta	nonribosomal peptide	Random pairs	0.125
platinum_collismycin_A.fasta	nonribosomal peptide|type 1 polyketide	Random pairs	0.120755
platinum_collismycin_A.fasta	nonribosomal peptide|type 1 polyketide	Random pairs	0.120755
platinum_complestatin.fasta	nonribosomal peptide	Random pairs	0.119617
platinum_comX.fasta	RiPP	Random pairs	0.128492
platinum_comX2.fasta	RiPP	Random pairs	0.128492
platinum_comX3.fasta	RiPP	Random pairs	0.128492
platinum_comX4.fasta	RiPP|nonribosomal peptide	Random pairs	0.114286
platinum_comX4.fasta	RiPP|nonribosomal peptide	Random pairs	0.114286
platinum_concanamycin_A.fasta	type 1 polyketide	Random pairs	0.122112
platinum_coronatine.fasta	type 1 polyketide	Random pairs	0.0662817
platinum_coumermycin_A1.fasta	aminocoumarin	Random pairs	0.115525
platinum_cremimycin.fasta	nonribosomal peptide|type 1 polyketide	Random pairs	0.119497
platinum_cremimycin.fasta	nonribosomal peptide|type 1 polyketide	Random pairs	0.119497
platinum_crocacin.fasta	nonribosomal peptide|type 1 polyketide	Random pairs	0.0923077
platinum_crocacin.fasta	nonribosomal peptide|type 1 polyketide	Random pairs	0.0923077
platinum_cryptophycin.fasta	nonribosomal peptide|type 1 polyketide	Random pairs	0.118311
platinum_cryptophycin.fasta	nonribosomal peptide|type 1 polyketide	Random pairs	0.118311
platinum_cuevaene.fasta	nonribosomal peptide|type 1 polyketide	Random pairs	0.0901639
platinum_cuevaene.fasta	nonribosomal peptide|type 1 polyketide	Random pairs	0.0901639
platinum_cupriachelin.fasta	nonribosomal peptide	Random pairs	0.087275
platinum_curacin.fasta	nonribosomal peptide|type 1 polyketide	Random pairs	0.120253
platinum_curacin.fasta	nonribosomal peptide|type 1 polyketide	Random pairs	0.120253
platinum_cyanopeptolin.fasta	nonribosomal peptide	Random pairs	0.122222
platinum_cyclizidine.fasta	type 1 polyketide	Random pairs	0.073115
platinum_cycloheximide.fasta	type 1 polyketide	Random pairs	0.104348
platinum_cyclomarin.fasta	nonribosomal peptide	Random pairs	0.123967
platinum_cyclothiazomycin.fasta	RiPP	Random pairs	0.117188
platinum_CycloWW2m.fasta	cyclodipeptide	Random pairs	0.0932203
platinum_cylindrocyclophane.fasta	nonribosomal peptide|type 1 polyketide	Random pairs	0.0642738
platinum_cylindrocyclophane.fasta	nonribosomal peptide|type 1 polyketide	Random pairs	0.0642738
platinum_cylindrospermopsin.fasta	nonribosomal peptide|type 1 polyketide	Random pairs	0.0968719
platinum_cylindrospermopsin.fasta	nonribosomal peptide|type 1 polyketide	Random pairs	0.0968719
platinum_cypemycin.fasta	RiPP	Random pairs	0.121339
platinum_cystomanamide.fasta	nonribosomal peptide|type 1 polyketide	Random pairs	0.111111
platinum_cystomanamide.fasta	nonribosomal peptide|type 1 polyketide	Random pairs	0.111111
platinum_cystothiazole_A.fasta	nonribosomal peptide|type 1 polyketide	Random pairs	0.0980392
platinum_cystothiazole_A.fasta	nonribosomal peptide|type 1 polyketide	Random pairs	0.0980392
platinum_cytolysin.fasta	RiPP	Random pairs	0.116618
platinum_d-cycloserine.fasta	antimetabolite	Random pairs	0.0606061
platinum_dactylocycline.fasta	type 2 polyketide	Random pairs	0.107692
platinum_Dapdiamides.fasta	antimetabolite	Random pairs	0.0954545
platinum_daptomycin.fasta	nonribosomal peptide	Random pairs	0.125218
platinum_daunorubicin.fasta	type 2 polyketide	Random pairs	0.119403
platinum_dehydrophos.fasta	phosphonate	Random pairs	0.0884037
platinum_delftibactin.fasta	nonribosomal peptide|type 1 polyketide	Random pairs	0.123762
platinum_delftibactin.fasta	nonribosomal peptide|type 1 polyketide	Random pairs	0.123762
platinum_depsidomycin.fasta	butyrolactone|nonribosomal peptide|NRPS-independent siderophore	Random pairs	0.119403
platinum_depsidomycin.fasta	butyrolactone|nonribosomal peptide|NRPS-independent siderophore	Random pairs	0.119403
platinum_depsidomycin.fasta	butyrolactone|nonribosomal peptide|NRPS-independent siderophore	Random pairs	0.119403
platinum_diaphorin.fasta	type 1 polyketide	Random pairs	0.0781929
platinum_difficidin.fasta	type 1 polyketide	Random pairs	0.0993484
platinum_disorazole.fasta	nonribosomal peptide|type 1 polyketide	Random pairs	0.0930233
platinum_disorazole.fasta	nonribosomal peptide|type 1 polyketide	Random pairs	0.0930233
platinum_divergolide.fasta	nonribosomal peptide|type 1 polyketide	Random pairs	0.0994152
platinum_divergolide.fasta	nonribosomal peptide|type 1 polyketide	Random pairs	0.0994152
platinum_doxorubicin.fasta	type 2 polyketide	Random pairs	0.102362
platinum_dynemicin.fasta	type 1 polyketide	Random pairs	0.0409836
platinum_ebelactone.fasta	type 1 polyketide	Random pairs	0.0769231
platinum_echinomycin.fasta	nonribosomal peptide	Random pairs	0.118421
platinum_eco-02301.fasta	nonribosomal peptide|type 1 polyketide	Random pairs	0.121212
platinum_eco-02301.fasta	nonribosomal peptide|type 1 polyketide	Random pairs	0.121212
platinum_elansolid.fasta	nonribosomal peptide|type 1 polyketide	Random pairs	0.102941
platinum_elansolid.fasta	nonribosomal peptide|type 1 polyketide	Random pairs	0.102941
platinum_elloramycin.fasta	type 2 polyketide	Random pairs	0.108655
platinum_enacyloxin.fasta	type 1 polyketide	Random pairs	0.103448
platinum_enduracidin.fasta	nonribosomal peptide	Random pairs	0.133333
platinum_enterobactin.fasta	nonribosomal peptide	Random pairs	0.0932768
platinum_enterocin_NKR-5-3B.fasta	RiPP	Random pairs	0.119718
platinum_entianin.fasta	RiPP	Random pairs	0.118033
platinum_entolysin.fasta	nonribosomal peptide	Random pairs	0.113636
platinum_epicidin.fasta	RiPP	Random pairs	0.12
platinum_epidermin.fasta	RiPP	Random pairs	0.121324
platinum_epilancin_15X.fasta	RiPP	Random pairs	0.117986
platinum_eponemycin.fasta	nonribosomal peptide|type 1 polyketide	Random pairs	0.1
platinum_eponemycin.fasta	nonribosomal peptide|type 1 polyketide	Random pairs	0.1
platinum_epothilone.fasta	nonribosomal peptide|type 1 polyketide	Random pairs	0.105263
platinum_epothilone.fasta	nonribosomal peptide|type 1 polyketide	Random pairs	0.105263
platinum_epoxomicin.fasta	nonribosomal peptide|type 1 polyketide	Random pairs	0.128205
platinum_epoxomicin.fasta	nonribosomal peptide|type 1 polyketide	Random pairs	0.128205
platinum_erdacin.fasta	type 2 polyketide	Random pairs	0.117786
platinum_erdasporine.fasta	bisindole	Random pairs	0.0885027
platinum_ericin_A.fasta	RiPP	Random pairs	0.116608
platinum_Erwinia_1-carbapen-2-em-3-carboxylic_acid.fasta	beta-lactam	Random pairs	0.0797101
platinum_erythreapeptin.fasta	RiPP	Random pairs	0.117647
platinum_erythrochelin.fasta	nonribosomal peptide	Random pairs	0.110345
platinum_erythromycin.fasta	type 1 polyketide	Random pairs	0.114391
platinum_esmeraldin.fasta	phenazine|nonribosomal peptide	Random pairs	0.0717131
platinum_esmeraldin.fasta	phenazine|nonribosomal peptide	Random pairs	0.0717131
platinum_ET-743.fasta	nonribosomal peptide	Random pairs	0.120404
platinum_etnangien.fasta	type 1 polyketide	Random pairs	0.0891634
platinum_exochelin.fasta	nonribosomal peptide	Random pairs	0.10929
platinum_Factumycin.fasta	nonribosomal peptide|type 1 polyketide	Random pairs	0.0434783
platinum_Factumycin.fasta	nonribosomal peptide|type 1 polyketide	Random pairs	0.0434783
platinum_faerifungin.fasta	type 1 polyketide	Random pairs	0.107548
platinum_fam.fasta	isonitrile alkaloid	Random pairs	0.0761589
platinum_FD-594.fasta	type 2 polyketide	Random pairs	0.116279
platinum_FD-891.fasta	type 1 polyketide	Random pairs	0.1
platinum_fil.fasta	isonitrile alkaloid	Random pairs	0.0761589
platinum_filipin.fasta	type 1 polyketide	Random pairs	0.0992366
platinum_fim.fasta	isonitrile alkaloid	Random pairs	0.0774694
platinum_fimsbactin.fasta	nonribosomal peptide	Random pairs	0.1
platinum_FK228.fasta	nonribosomal peptide	Random pairs	0.107438
platinum_FK506.fasta	nonribosomal peptide|type 1 polyketide	Random pairs	0.11976
platinum_FK506.fasta	nonribosomal peptide|type 1 polyketide	Random pairs	0.11976
platinum_fluostatin.fasta	type 2 polyketide	Random pairs	0.094561
platinum_Fluvirucin.fasta	nonribosomal peptide|type 1 polyketide	Random pairs	0.106145
platinum_Fluvirucin.fasta	nonribosomal peptide|type 1 polyketide	Random pairs	0.106145
platinum_fortimicin.fasta	aminoglycoside	Random pairs	0.104938
platinum_fosfazinomycin.fasta	phosphonate	Random pairs	0.0857143
platinum_fosfomycin.fasta	phosphonate	Random pairs	0.0434783
platinum_Fosfomycin.fasta	phosphonate	Random pairs	0.0434783
platinum_fostriecin.fasta	type 1 polyketide	Random pairs	0.100167
platinum_FR33289.fasta	phosphonate	Random pairs	0.111111
platinum_FR901464.fasta	nonribosomal peptide|type 1 polyketide	Random pairs	0.111111
platinum_FR901464.fasta	nonribosomal peptide|type 1 polyketide	Random pairs	0.111111
platinum_Fredericamycin.fasta	type 2 polyketide	Random pairs	0.101695
platinum_frenolicin.fasta	type 2 polyketide	Random pairs	0.120301
platinum_friulimicin.fasta	nonribosomal peptide	Random pairs	0.119318
platinum_frontalamide.fasta	nonribosomal peptide|type 1 polyketide	Random pairs	0.0789474
platinum_frontalamide.fasta	nonribosomal peptide|type 1 polyketide	Random pairs	0.0789474
platinum_fusaricidin.fasta	nonribosomal peptide	Random pairs	0.12766
platinum_fuscachelin.fasta	nonribosomal peptide	Random pairs	0.114943
platinum_galbonolide.fasta	type 1 polyketide	Random pairs	0.0409836
platinum_gallidermin.fasta	RiPP	Random pairs	0.122363
platinum_GE2270.fasta	RiPP	Random pairs	0.119149
platinum_GE37468.fasta	RiPP	Random pairs	0.122807
platinum_GE81112.fasta	nonribosomal peptide	Random pairs	0.104
platinum_geldanamycin.fasta	nonribosomal peptide|type 1 polyketide	Random pairs	0.111111
platinum_geldanamycin.fasta	nonribosomal peptide|type 1 polyketide	Random pairs	0.111111
platinum_gentamicin.fasta	aminoglycoside	Random pairs	0.0880503
platinum_geobacillin_I.fasta	RiPP	Random pairs	0.115242
platinum_geobacillin_II.fasta	RiPP	Random pairs	0.117302
platinum_gephyronic_acid.fasta	type 1 polyketide	Random pairs	0.1
platinum_glidobactin_A.fasta	nonribosomal peptide|type 1 polyketide	Random pairs	0.121767
platinum_glidobactin_A.fasta	nonribosomal peptide|type 1 polyketide	Random pairs	0.121767
platinum_glycocin_f.fasta	RiPP	Random pairs	0.124629
platinum_goadsporin.fasta	RiPP	Random pairs	0.108359
platinum_gobichelin.fasta	nonribosomal peptide	Random pairs	0.11194
platinum_gramicidin.fasta	nonribosomal peptide	Random pairs	0.102212
platinum_granaticin.fasta	type 2 polyketide	Random pairs	0.121387
platinum_grincamycin.fasta	type 2 polyketide	Random pairs	0.1125
platinum_griselimycin.fasta	nonribosomal peptide	Random pairs	0.124424
platinum_grisemycin.fasta	RiPP	Random pairs	0.121673
platinum_griseobactin.fasta	nonribosomal peptide	Random pairs	0.108611
platinum_griseoviridin.fasta	butyrolactone|nonribosomal peptide|type 1 polyketide	Random pairs	0.126984
platinum_griseoviridin.fasta	butyrolactone|nonribosomal peptide|type 1 polyketide	Random pairs	0.126984
platinum_griseoviridin.fasta	butyrolactone|nonribosomal peptide|type 1 polyketide	Random pairs	0.126984
platinum_griseusin.fasta	type 2 polyketide	Random pairs	0.09375
platinum_guadinomine.fasta	nonribosomal peptide|type 1 polyketide	Random pairs	0.0857143
platinum_guadinomine.fasta	nonribosomal peptide|type 1 polyketide	Random pairs	0.0857143
platinum_gulmirecin.fasta	type 1 polyketide	Random pairs	0.0884354
platinum_haloduracins.fasta	RiPP	Random pairs	0.116838
platinum_halstoctacosanolide.fasta	type 1 polyketide	Random pairs	0.107623
platinum_hassallidin.fasta	nonribosomal peptide	Random pairs	0.134529
platinum_hatomarubigin.fasta	type 2 polyketide	Random pairs	0.0909091
platinum_Hectochlorin.fasta	nonribosomal peptide|type 1 polyketide	Random pairs	0.102062
platinum_Hectochlorin.fasta	nonribosomal peptide|type 1 polyketide	Random pairs	0.102062
platinum_Hedamycin.fasta	type 1 polyketide|type 2 polyketide	Random pairs	0.120172
platinum_Hedamycin.fasta	type 1 polyketide|type 2 polyketide	Random pairs	0.120172
platinum_herbimycin.fasta	nonribosomal peptide|type 1 polyketide	Random pairs	0.112299
platinum_herbimycin.fasta	nonribosomal peptide|type 1 polyketide	Random pairs	0.112299
platinum_herboxidiene.fasta	type 1 polyketide|nucleoside	Random pairs	0.103774
platinum_herboxidiene.fasta	type 1 polyketide|nucleoside	Random pairs	0.103774
platinum_heronamide.fasta	type 1 polyketide	Random pairs	0.0933333
platinum_heterobactin.fasta	nonribosomal peptide	Random pairs	0.111111
platinum_himastatin.fasta	nonribosomal peptide	Random pairs	0.123417
platinum_hitachimycin.fasta	nonribosomal peptide|type 1 polyketide	Random pairs	0.11413
platinum_hitachimycin.fasta	nonribosomal peptide|type 1 polyketide	Random pairs	0.11413
platinum_hormaomycin.fasta	lincoside|nonribosomal peptide	Random pairs	0.123036
platinum_hormaomycin.fasta	lincoside|nonribosomal peptide	Random pairs	0.123036
platinum_Hydroxynitrilaphos.fasta	phosphonate|other	Random pairs	0.032
platinum_Hydroxynitrilaphos.fasta	phosphonate|other	Random pairs	0.032
platinum_hydroxysporine.fasta	bisindole	Random pairs	0.0826446
platinum_hygrocin.fasta	nonribosomal peptide|type 1 polyketide	Random pairs	0.105691
platinum_hygrocin.fasta	nonribosomal peptide|type 1 polyketide	Random pairs	0.105691
platinum_hygromycin_A.fasta	nucleoside	Random pairs	0.102564
platinum_hygromycin_B.fasta	aminoglycoside	Random pairs	0.0662252
platinum_incednine.fasta	nonribosomal peptide|type 1 polyketide	Random pairs	0.110672
platinum_incednine.fasta	nonribosomal peptide|type 1 polyketide	Random pairs	0.110672
platinum_indanomycin.fasta	type 1 polyketide	Random pairs	0.0964912
platinum_Indolmycin_PS.fasta	homoserine lactone|antimetabolite	Random pairs	0.0943396
platinum_Indolmycin_PS.fasta	homoserine lactone|antimetabolite	Random pairs	0.0943396
platinum_indolmycin_streptomyces.fasta	antimetabolite	Random pairs	0.0943396
platinum_istamycin.fasta	aminoglycoside|melanin	Random pairs	0.0905172
platinum_istamycin.fasta	aminoglycoside|melanin	Random pairs	0.0905172
platinum_iturin.fasta	nonribosomal peptide|type 1 polyketide	Random pairs	0.1213
platinum_iturin.fasta	nonribosomal peptide|type 1 polyketide	Random pairs	0.1213
platinum_jadomycin.fasta	butyrolactone|type 2 polyketide	Random pairs	0.105263
platinum_jadomycin.fasta	butyrolactone|type 2 polyketide	Random pairs	0.105263
platinum_jagaricin.fasta	nonribosomal peptide	Random pairs	0.125
platinum_jamaicamide.fasta	nonribosomal peptide|type 1 polyketide	Random pairs	0.101449
platinum_jamaicamide.fasta	nonribosomal peptide|type 1 polyketide	Random pairs	0.101449
platinum_jawsamycin.fasta	nucleoside|type 1 polyketide	Random pairs	0.103093
platinum_jawsamycin.fasta	nucleoside|type 1 polyketide	Random pairs	0.103093
platinum_JBIR-06.fasta	nonribosomal peptide|type 1 polyketide	Random pairs	0.119497
platinum_JBIR-06.fasta	nonribosomal peptide|type 1 polyketide	Random pairs	0.119497
platinum_JBIR-34.fasta	nonribosomal peptide	Random pairs	0.0808081
platinum_jerangolid.fasta	type 1 polyketide	Random pairs	0.0918823
platinum_K-252a.fasta	bisindole	Random pairs	0.104348
platinum_kalimantacin.fasta	nonribosomal peptide|type 1 polyketide	Random pairs	0.112069
platinum_kalimantacin.fasta	nonribosomal peptide|type 1 polyketide	Random pairs	0.112069
platinum_kanamycin.fasta	aminoglycoside	Random pairs	0.0718563
platinum_kasugamycin.fasta	aminoglycoside	Random pairs	0.0921986
platinum_kedarcidin.fasta	nonribosomal peptide|type 1 polyketide	Random pairs	0.119565
platinum_kedarcidin.fasta	nonribosomal peptide|type 1 polyketide	Random pairs	0.119565
platinum_kendomycin.fasta	nonribosomal peptide|type 1 polyketide	Random pairs	0.1
platinum_kendomycin.fasta	nonribosomal peptide|type 1 polyketide	Random pairs	0.1
platinum_kijanimicin.fasta	type 1 polyketide	Random pairs	0.127753
platinum_kinamycin.fasta	type 2 polyketide	Random pairs	0.0846154
platinum_kirromycin.fasta	nonribosomal peptide|type 1 polyketide	Random pairs	0.120192
platinum_kirromycin.fasta	nonribosomal peptide|type 1 polyketide	Random pairs	0.120192
platinum_koranimine.fasta	nonribosomal peptide	Random pairs	0.110553
platinum_kutznerides.fasta	nonribosomal peptide	Random pairs	0.118832
platinum_L-155175.fasta	nonribosomal peptide|type 1 polyketide	Random pairs	0.106838
platinum_L-155175.fasta	nonribosomal peptide|type 1 polyketide	Random pairs	0.106838
platinum_labyrinthopeptin.fasta	RiPP	Random pairs	0.11588
platinum_lactazole.fasta	RiPP	Random pairs	0.119122
platinum_lacticin_3147.fasta	RiPP	Random pairs	0.121212
platinum_lacticin.fasta	RiPP	Random pairs	0.116438
platinum_lactimidomycin.fasta	type 1 polyketide	Random pairs	0.103739
platinum_lactocillin.fasta	RiPP	Random pairs	0.116959
platinum_lactonamycin.fasta	butyrolactone|melanin|type 2 polyketide	Random pairs	0.106952
platinum_lactonamycin.fasta	butyrolactone|melanin|type 2 polyketide	Random pairs	0.106952
platinum_lactonamycin.fasta	butyrolactone|melanin|type 2 polyketide	Random pairs	0.106952
platinum_laidlomycin.fasta	type 1 polyketide	Random pairs	0.105882
platinum_landomycin.fasta	type 2 polyketide	Random pairs	0.108374
platinum_lankacidin.fasta	nonribosomal peptide|type 1 polyketide	Random pairs	0.0943396
platinum_lankacidin.fasta	nonribosomal peptide|type 1 polyketide	Random pairs	0.0943396
platinum_lankamycin.fasta	type 1 polyketide	Random pairs	0.118483
platinum_lariatin.fasta	RiPP	Random pairs	0.118812
platinum_lasalocid.fasta	type 1 polyketide	Random pairs	0.112541
platinum_laspartomycin.fasta	nonribosomal peptide	Random pairs	0.125551
platinum_legioliulin.fasta	nonribosomal peptide	Random pairs	0.0658165
platinum_legonaridin.fasta	RiPP	Random pairs	0.117057
platinum_lichenicidin.fasta	RiPP	Random pairs	0.118033
platinum_lichenysin.fasta	nonribosomal peptide	Random pairs	0.117152
platinum_Liposidomycin.fasta	nucleoside	Random pairs	0.124567
platinum_lividomycin.fasta	aminoglycoside	Random pairs	0.0755814
platinum_lobophorin.fasta	type 1 polyketide	Random pairs	0.131915
platinum_lobosamide.fasta	nonribosomal peptide|type 1 polyketide	Random pairs	0.0977444
platinum_lobosamide.fasta	nonribosomal peptide|type 1 polyketide	Random pairs	0.0977444
platinum_locillomycin.fasta	nonribosomal peptide	Random pairs	0.130137
platinum_luminaolide.fasta	type 1 polyketide	Random pairs	0.108844
platinum_luminmycin.fasta	nonribosomal peptide|type 1 polyketide	Random pairs	0.121873
platinum_luminmycin.fasta	nonribosomal peptide|type 1 polyketide	Random pairs	0.121873
platinum_lyngbyatoxin.fasta	nonribosomal peptide	Random pairs	0.0597421
platinum_lysobactin.fasta	RiPP|nonribosomal peptide	Random pairs	0.123046
platinum_lysobactin.fasta	RiPP|nonribosomal peptide	Random pairs	0.123046
platinum_lysolipin.fasta	type 2 polyketide	Random pairs	0.110429
platinum_macbecin.fasta	nonribosomal peptide|type 1 polyketide	Random pairs	0.102941
platinum_macbecin.fasta	nonribosomal peptide|type 1 polyketide	Random pairs	0.102941
platinum_macedocin.fasta	RiPP	Random pairs	0.121581
platinum_macrolactin.fasta	type 1 polyketide	Random pairs	0.0896861
platinum_maduropeptin.fasta	nonribosomal peptide|type 1 polyketide	Random pairs	0.112994
platinum_maduropeptin.fasta	nonribosomal peptide|type 1 polyketide	Random pairs	0.112994
platinum_malleilactone.fasta	nonribosomal peptide|type 1 polyketide	Random pairs	0.0887097
platinum_malleilactone.fasta	nonribosomal peptide|type 1 polyketide	Random pairs	0.0887097
platinum_mannopeptimycin.fasta	nonribosomal peptide	Random pairs	0.127374
platinum_marinopyrrole.fasta	type 1 polyketide	Random pairs	0.0549451
platinum_marinostatin.fasta	RiPP	Random pairs	0.122449
platinum_massetolide.fasta	nonribosomal peptide|nonribosomal peptide	Random pairs	0.103448
platinum_massetolide.fasta	nonribosomal peptide|nonribosomal peptide	Random pairs	0.103448
platinum_medermycin.fasta	type 2 polyketide	Random pairs	0.122807
platinum_megalomicin.fasta	type 1 polyketide	Random pairs	0.115789
platinum_meilingmycin.fasta	nonribosomal peptide|type 1 polyketide|type 1 polyketide	Random pairs	0.104478
platinum_meilingmycin.fasta	nonribosomal peptide|type 1 polyketide|type 1 polyketide	Random pairs	0.104478
platinum_meilingmycin.fasta	nonribosomal peptide|type 1 polyketide|type 1 polyketide	Random pairs	0.104478
platinum_melithiazol.fasta	nonribosomal peptide|type 1 polyketide	Random pairs	0.0980392
platinum_melithiazol.fasta	nonribosomal peptide|type 1 polyketide	Random pairs	0.0980392
platinum_mensacaricin.fasta	type 2 polyketide	Random pairs	0.117188
platinum_meridamycin.fasta	nonribosomal peptide|type 1 polyketide	Random pairs	0.115385
platinum_meridamycin.fasta	nonribosomal peptide|type 1 polyketide	Random pairs	0.115385
platinum_mersacidin.fasta	RiPP	Random pairs	0.120141
platinum_methylsalicylic_acid.fasta	type 1 polyketide	Random pairs	0.0506329
platinum_micacocidin.fasta	nonribosomal peptide|type 1 polyketide	Random pairs	0.0909091
platinum_micacocidin.fasta	nonribosomal peptide|type 1 polyketide	Random pairs	0.0909091
platinum_microbisporicin.fasta	RiPP	Random pairs	0.121429
platinum_microcin_B17.fasta	RiPP	Random pairs	0.109375
platinum_Microcin_B17.fasta	RiPP	Random pairs	0.109215
platinum_Microcin_C7.fasta	RiPP	Random pairs	0.117117
platinum_microcin_J25.fasta	RiPP	Random pairs	0.12
platinum_microcyclamide.fasta	RiPP	Random pairs	0.115887
platinum_microcystin.fasta	nonribosomal peptide|type 1 polyketide	Random pairs	0.129534
platinum_microcystin.fasta	nonribosomal peptide|type 1 polyketide	Random pairs	0.129534
platinum_micropeptin.fasta	nonribosomal peptide	Random pairs	0.127479
platinum_microsclerodermin.fasta	nonribosomal peptide|type 1 polyketide	Random pairs	0.117241
platinum_microsclerodermin.fasta	nonribosomal peptide|type 1 polyketide	Random pairs	0.117241
platinum_microviridin_B.fasta	RiPP	Random pairs	0.126812
platinum_microviridin_K.fasta	RiPP	Random pairs	0.12585
platinum_midecamycin.fasta	type 1 polyketide	Random pairs	0.114458
platinum_migrastatin.fasta	type 1 polyketide	Random pairs	0.108808
platinum_Mildiomycin.fasta	nucleoside	Random pairs	0.104046
platinum_mirubactin.fasta	nonribosomal peptide	Random pairs	0.103134
platinum_misakinolide.fasta	type 1 polyketide	Random pairs	0.110345
platinum_mithramycin.fasta	type 2 polyketide	Random pairs	0.123153
platinum_MK-449.fasta	type 1 polyketide	Random pairs	0.0928571
platinum_monensin.fasta	type 1 polyketide	Random pairs	0.114583
platinum_mupirocin.fasta	homoserine lactone|type 1 polyketide	Random pairs	0.0875912
platinum_mupirocin.fasta	homoserine lactone|type 1 polyketide	Random pairs	0.0875912
platinum_Muraminomicin.fasta	nucleoside|nonribosomal peptide	Random pairs	0.129707
platinum_Muraminomicin.fasta	nucleoside|nonribosomal peptide	Random pairs	0.129707
platinum_muraymycin.fasta	nucleoside|RiPP|nonribosomal peptide	Random pairs	0.125
platinum_muraymycin.fasta	nucleoside|RiPP|nonribosomal peptide	Random pairs	0.125
platinum_muraymycin.fasta	nucleoside|RiPP|nonribosomal peptide	Random pairs	0.125
platinum_mutacin_I.fasta	RiPP	Random pairs	0.120996
platinum_mutacin_III.fasta	RiPP	Random pairs	0.121622
platinum_mycinamicin.fasta	type 1 polyketide	Random pairs	0.105359
platinum_mycobactin.fasta	nonribosomal peptide|type 1 polyketide	Random pairs	0.119048
platinum_mycobactin.fasta	nonribosomal peptide|type 1 polyketide	Random pairs	0.119048
platinum_Mycocyclosin.fasta	cyclodipeptide	Random pairs	0.0980392
platinum_mycolactone.fasta	type 1 polyketide	Random pairs	0.105528
platinum_mycosubtilin.fasta	nonribosomal peptide|type 1 polyketide	Random pairs	0.123684
platinum_mycosubtilin.fasta	nonribosomal peptide|type 1 polyketide	Random pairs	0.123684
platinum_mycotrienin.fasta	nonribosomal peptide|type 1 polyketide	Random pairs	0.108696
platinum_mycotrienin.fasta	nonribosomal peptide|type 1 polyketide	Random pairs	0.108696
platinum_myxalamid.fasta	nonribosomal peptide|type 1 polyketide	Random pairs	0.0810811
platinum_myxalamid.fasta	nonribosomal peptide|type 1 polyketide	Random pairs	0.0810811
platinum_myxoprincomide.fasta	nonribosomal peptide|type 1 polyketide	Random pairs	0.119235
platinum_myxoprincomide.fasta	nonribosomal peptide|type 1 polyketide	Random pairs	0.119235
platinum_myxothiazol.fasta	nonribosomal peptide|type 1 polyketide	Random pairs	0.100862
platinum_myxothiazol.fasta	nonribosomal peptide|type 1 polyketide	Random pairs	0.100862
platinum_myxovirescin.fasta	nonribosomal peptide|type 1 polyketide	Random pairs	0.1
platinum_myxovirescin.fasta	nonribosomal peptide|type 1 polyketide	Random pairs	0.1
platinum_NAI-112.fasta	RiPP	Random pairs	0.126471
platinum_nanchangmycin.fasta	nonribosomal peptide|type 1 polyketide	Random pairs	0.122642
platinum_nanchangmycin.fasta	nonribosomal peptide|type 1 polyketide	Random pairs	0.122642
platinum_naphthocyclinone.fasta	type 2 polyketide	Random pairs	0.114617
platinum_naphthomycin.fasta	nonribosomal peptide|type 1 polyketide	Random pairs	0.121428
platinum_naphthomycin.fasta	nonribosomal peptide|type 1 polyketide	Random pairs	0.121428
platinum_naphthyridinomycin.fasta	nonribosomal peptide	Random pairs	0.118881
platinum_napsamycin.fasta	nucleoside|nonribosomal peptide	Random pairs	0.113208
platinum_napsamycin.fasta	nucleoside|nonribosomal peptide	Random pairs	0.113208
platinum_natamycin.fasta	nonribosomal peptide|type 1 polyketide	Random pairs	0.115523
platinum_natamycin.fasta	nonribosomal peptide|type 1 polyketide	Random pairs	0.115523
platinum_nataxazole.fasta	nonribosomal peptide|type 1 polyketide	Random pairs	0.100671
platinum_nataxazole.fasta	nonribosomal peptide|type 1 polyketide	Random pairs	0.100671
platinum_nemadectin.fasta	type 1 polyketide	Random pairs	0.117886
platinum_neoantimycin.fasta	nonribosomal peptide|type 1 polyketide	Random pairs	0.119497
platinum_neoantimycin.fasta	nonribosomal peptide|type 1 polyketide	Random pairs	0.119497
platinum_neoaureothin.fasta	type 1 polyketide	Random pairs	0.0981869
platinum_neocarzilin.fasta	type 1 polyketide	Random pairs	0.0604027
platinum_neocarzinostatin.fasta	butyrolactone|nonribosomal peptide|type 1 polyketide	Random pairs	0.0810811
platinum_neocarzinostatin.fasta	butyrolactone|nonribosomal peptide|type 1 polyketide	Random pairs	0.0810811
platinum_neocarzinostatin.fasta	butyrolactone|nonribosomal peptide|type 1 polyketide	Random pairs	0.0810811
platinum_neomycin.fasta	aminoglycoside	Random pairs	0.0740741
platinum_niddamycin.fasta	type 1 polyketide	Random pairs	0.0820284
platinum_nigericin.fasta	type 1 polyketide	Random pairs	0.106509
platinum_Nikkomycin.fasta	nucleoside	Random pairs	0.117914
platinum_nisin_q.fasta	RiPP	Random pairs	0.116505
platinum_nisin_U.fasta	RiPP	Random pairs	0.117647
platinum_nisin_Z.fasta	RiPP	Random pairs	0.116505
platinum_nisin.fasta	RiPP	Random pairs	0.116129
platinum_nocardicin_A.fasta	beta-lactam|nonribosomal peptide	Random pairs	0.106275
platinum_nocardicin_A.fasta	beta-lactam|nonribosomal peptide	Random pairs	0.106275
platinum_nocardiopsin.fasta	nonribosomal peptide|type 1 polyketide	Random pairs	0.110619
platinum_nocardiopsin.fasta	nonribosomal peptide|type 1 polyketide	Random pairs	0.110619
platinum_nocathiacin.fasta	RiPP	Random pairs	0.125476
platinum_Nocazine.fasta	cyclodipeptide	Random pairs	0.0901639
platinum_nodularin.fasta	nonribosomal peptide|type 1 polyketide	Random pairs	0.130952
platinum_nodularin.fasta	nonribosomal peptide|type 1 polyketide	Random pairs	0.130952
platinum_nogalamycin.fasta	type 2 polyketide	Random pairs	0.115152
platinum_nosiheptide.fasta	RiPP	Random pairs	0.11588
platinum_nosperin.fasta	nonribosomal peptide|type 1 polyketide	Random pairs	0.108761
platinum_nosperin.fasta	nonribosomal peptide|type 1 polyketide	Random pairs	0.108761
platinum_nostocyclopeptide.fasta	nonribosomal peptide	Random pairs	0.126714
platinum_nostopeptolide.fasta	nonribosomal peptide|type 1 polyketide	Random pairs	0.12963
platinum_nostopeptolide.fasta	nonribosomal peptide|type 1 polyketide	Random pairs	0.12963
platinum_nostophycin.fasta	nonribosomal peptide|type 1 polyketide	Random pairs	0.1292
platinum_nostophycin.fasta	nonribosomal peptide|type 1 polyketide	Random pairs	0.1292
platinum_novobiocin.fasta	aminocoumarin	Random pairs	0.119497
platinum_nukacin_ISK-1.fasta	RiPP	Random pairs	0.119298
platinum_nystatin.fasta	type 1 polyketide	Random pairs	0.110672
platinum_octacosamicin.fasta	nonribosomal peptide|type 1 polyketide	Random pairs	0.133333
platinum_octacosamicin.fasta	nonribosomal peptide|type 1 polyketide	Random pairs	0.133333
platinum_oligomycin.fasta	type 1 polyketide	Random pairs	0.111475
platinum_onnamide.fasta	nonribosomal peptide|type 1 polyketide	Random pairs	0.0735294
platinum_onnamide.fasta	nonribosomal peptide|type 1 polyketide	Random pairs	0.0735294
platinum_oocydin.fasta	type 1 polyketide	Random pairs	0.105263
platinum_orfamide.fasta	nonribosomal peptide	Random pairs	0.122565
platinum_oviedomycin.fasta	type 2 polyketide	Random pairs	0.0851064
platinum_oxazolomycin.fasta	nonribosomal peptide|type 1 polyketide	Random pairs	0.112583
platinum_oxazolomycin.fasta	nonribosomal peptide|type 1 polyketide	Random pairs	0.112583
platinum_oxytetracycline.fasta	type 2 polyketide	Random pairs	0.0833333
platinum_pacidamycin.fasta	nucleoside|nonribosomal peptide	Random pairs	0.113208
platinum_pacidamycin.fasta	nucleoside|nonribosomal peptide	Random pairs	0.113208
platinum_paenibacillin.fasta	RiPP	Random pairs	0.120253
platinum_paenibacterin.fasta	nonribosomal peptide	Random pairs	0.119436
platinum_paenibactin.fasta	nonribosomal peptide	Random pairs	0.103093
platinum_paenicidin_A.fasta	RiPP	Random pairs	0.115242
platinum_paenicidin_B.fasta	RiPP	Random pairs	0.115523
platinum_paenilamicin.fasta	nonribosomal peptide|type 1 polyketide	Random pairs	0.126761
platinum_paenilamicin.fasta	nonribosomal peptide|type 1 polyketide	Random pairs	0.126761
platinum_paenilarvin.fasta	nonribosomal peptide|type 1 polyketide	Random pairs	0.1213
platinum_paenilarvin.fasta	nonribosomal peptide|type 1 polyketide	Random pairs	0.1213
platinum_Paerucumarin.fasta	isonitrile alkaloid	Random pairs	0.0650203
platinum_Pantocin_A.fasta	RiPP	Random pairs	0.114537
platinum_paromomycin.fasta	aminoglycoside	Random pairs	0.0972222
platinum_patellamide.fasta	RiPP	Random pairs	0.118721
platinum_patellin.fasta	RiPP	Random pairs	0.112299
platinum_pederin.fasta	nonribosomal peptide|type 1 polyketide	Random pairs	0.113095
platinum_pederin.fasta	nonribosomal peptide|type 1 polyketide	Random pairs	0.113095
platinum_pelgipeptin.fasta	nonribosomal peptide	Random pairs	0.110164
platinum_pellasoren.fasta	nonribosomal peptide|type 1 polyketide	Random pairs	0.0914634
platinum_pellasoren.fasta	nonribosomal peptide|type 1 polyketide	Random pairs	0.0914634
platinum_pendolmycin.fasta	nonribosomal peptide	Random pairs	0.110512
platinum_pep5.fasta	RiPP	Random pairs	0.118243
platinum_phenylnannolone.fasta	nonribosomal peptide|type 1 polyketide	Random pairs	0.0679612
platinum_phenylnannolone.fasta	nonribosomal peptide|type 1 polyketide	Random pairs	0.0679612
platinum_Phosacetamycin.fasta	phosphonate	Random pairs	0.0695652
platinum_Phosalacine.fasta	phosphonate|nonribosomal peptide	Random pairs	0.107143
platinum_Phosalacine.fasta	phosphonate|nonribosomal peptide	Random pairs	0.107143
platinum_phoslactomycin.fasta	type 1 polyketide	Random pairs	0.102564
platinum_Phosphothricin.fasta	phosphonate|nonribosomal peptide	Random pairs	0.0958261
platinum_Phosphothricin.fasta	phosphonate|nonribosomal peptide	Random pairs	0.0958261
platinum_piericidin_A1.fasta	type 1 polyketide|other	Random pairs	0.0901288
platinum_piericidin_A1.fasta	type 1 polyketide|other	Random pairs	0.0901288
platinum_pikromycin.fasta	type 1 polyketide	Random pairs	0.113333
platinum_pimaricin.fasta	nonribosomal peptide|type 1 polyketide	Random pairs	0.115523
platinum_pimaricin.fasta	nonribosomal peptide|type 1 polyketide	Random pairs	0.115523
platinum_pinensin.fasta	RiPP	Random pairs	0.120301
platinum_piricyclamide.fasta	RiPP	Random pairs	0.124413
platinum_pladienolide.fasta	type 1 polyketide	Random pairs	0.106642
platinum_planosporicin.fasta	RiPP	Random pairs	0.121673
platinum_plantazolicin.fasta	RiPP	Random pairs	0.119134
platinum_platensimycin-platencin.fasta	phosphonate	Random pairs	0.0747664
platinum_plipastatin.fasta	nonribosomal peptide	Random pairs	0.127451
platinum_polyketomycin.fasta	nonribosomal peptide|type 1 polyketide|type 2 polyketide	Random pairs	0.135678
platinum_polyketomycin.fasta	nonribosomal peptide|type 1 polyketide|type 2 polyketide	Random pairs	0.135678
platinum_polyketomycin.fasta	nonribosomal peptide|type 1 polyketide|type 2 polyketide	Random pairs	0.135678
platinum_polymyxin.fasta	nonribosomal peptide	Random pairs	0.127854
platinum_Polyoxin.fasta	nucleoside	Random pairs	0.119091
platinum_polyoxypeptin.fasta	nonribosomal peptide|type 1 polyketide	Random pairs	0.119048
platinum_polyoxypeptin.fasta	nonribosomal peptide|type 1 polyketide	Random pairs	0.119048
platinum_polytheonamids.fasta	RiPP	Random pairs	0.096
platinum_porothramycin.fasta	lincoside|other	Random pairs	0.1
platinum_porothramycin.fasta	lincoside|other	Random pairs	0.1
platinum_pradimicin.fasta	type 2 polyketide	Random pairs	0.104294
platinum_prenylagaramide.fasta	RiPP	Random pairs	0.123223
platinum_pristinamycin.fasta	nonribosomal peptide|type 1 polyketide|type 2 polyketide	Random pairs	0.131661
platinum_pristinamycin.fasta	nonribosomal peptide|type 1 polyketide|type 2 polyketide	Random pairs	0.131661
platinum_pristinamycin.fasta	nonribosomal peptide|type 1 polyketide|type 2 polyketide	Random pairs	0.131661
platinum_prochlorisin_1.fasta	RiPP|RiPP	Random pairs	0.119469
platinum_prochlorisin_1.fasta	RiPP|RiPP	Random pairs	0.119469
platinum_prochlorisin_2.fasta	RiPP|RiPP	Random pairs	0.119741
platinum_prochlorisin_2.fasta	RiPP|RiPP	Random pairs	0.119741
platinum_prochlorisin_3.fasta	RiPP|RiPP|RiPP	Random pairs	0.118388
platinum_prochlorisin_3.fasta	RiPP|RiPP|RiPP	Random pairs	0.118388
platinum_prochlorisin_3.fasta	RiPP|RiPP|RiPP	Random pairs	0.118388
platinum_prochlorisin_4.fasta	RiPP|RiPP|RiPP	Random pairs	0.118321
platinum_prochlorisin_4.fasta	RiPP|RiPP|RiPP	Random pairs	0.118321
platinum_prochlorisin_4.fasta	RiPP|RiPP|RiPP	Random pairs	0.118321
platinum_prodigiosin.fasta	nonribosomal peptide|type 1 polyketide	Random pairs	0.0978261
platinum_prodigiosin.fasta	nonribosomal peptide|type 1 polyketide	Random pairs	0.0978261
platinum_promysalin.fasta	nonribosomal peptide	Random pairs	0.0893237
platinum_psymberin.fasta	nonribosomal peptide|type 1 polyketide	Random pairs	0.112195
platinum_psymberin.fasta	nonribosomal peptide|type 1 polyketide	Random pairs	0.112195
platinum_Pulcherrimin.fasta	cyclodipeptide	Random pairs	0.0574242
platinum_putisolvin.fasta	nonribosomal peptide	Random pairs	0.122581
platinum_puwainaphycin.fasta	nonribosomal peptide|type 1 polyketide	Random pairs	0.113514
platinum_puwainaphycin.fasta	nonribosomal peptide|type 1 polyketide	Random pairs	0.113514
platinum_pyochelin.fasta	nonribosomal peptide	Random pairs	0.0820896
platinum_pyoluteorin.fasta	nonribosomal peptide|type 1 polyketide	Random pairs	0.0888889
platinum_pyoluteorin.fasta	nonribosomal peptide|type 1 polyketide	Random pairs	0.0888889
platinum_pyoverdin.fasta	nonribosomal peptide	Random pairs	0.1133
platinum_pyralomicin.fasta	nonribosomal peptide|type 1 polyketide	Random pairs	0.116667
platinum_pyralomicin.fasta	nonribosomal peptide|type 1 polyketide	Random pairs	0.116667
platinum_pyranonigrin.fasta	type 1 polyketide	Random pairs	0.0514706
platinum_pyridomycin.fasta	nonribosomal peptide|type 1 polyketide	Random pairs	0.121053
platinum_pyridomycin.fasta	nonribosomal peptide|type 1 polyketide	Random pairs	0.121053
platinum_pyrrolomycin.fasta	type 1 polyketide	Random pairs	0.0291616
platinum_quartromycin.fasta	type 1 polyketide	Random pairs	0.104289
platinum_quinocarcin.fasta	nonribosomal peptide	Random pairs	0.117284
platinum_R1128.fasta	type 2 polyketide	Random pairs	0.0797101
platinum_ramoplanin.fasta	nonribosomal peptide	Random pairs	0.130435
platinum_rapamycin.fasta	nonribosomal peptide|type 1 polyketide	Random pairs	0.103448
platinum_rapamycin.fasta	nonribosomal peptide|type 1 polyketide	Random pairs	0.103448
platinum_ravidomycin.fasta	type 2 polyketide	Random pairs	0.107692
platinum_rebeccamycin.fasta	bisindole	Random pairs	0.108108
platinum_reductasporine.fasta	bisindole	Random pairs	0.0597015
platinum_resistomycin.fasta	type 2 polyketide	Random pairs	0.0823853
platinum_respirantin.fasta	nonribosomal peptide|type 1 polyketide	Random pairs	0.122093
platinum_respirantin.fasta	nonribosomal peptide|type 1 polyketide	Random pairs	0.122093
platinum_reutericyclin.fasta	nonribosomal peptide	Random pairs	0.0588235
platinum_reveromycin.fasta	nonribosomal peptide|type 1 polyketide	Random pairs	0.112069
platinum_reveromycin.fasta	nonribosomal peptide|type 1 polyketide	Random pairs	0.112069
platinum_rhabdopeptide.fasta	nonribosomal peptide	Random pairs	0.0939884
platinum_rhizocticin.fasta	phosphonate	Random pairs	0.0915493
platinum_rhizopodin.fasta	nonribosomal peptide|type 1 polyketide	Random pairs	0.113772
platinum_rhizopodin.fasta	nonribosomal peptide|type 1 polyketide	Random pairs	0.113772
platinum_rhizoxin.fasta	nonribosomal peptide|type 1 polyketide	Random pairs	0.115195
platinum_rhizoxin.fasta	nonribosomal peptide|type 1 polyketide	Random pairs	0.115195
platinum_rhodochelin.fasta	nonribosomal peptide	Random pairs	0.106833
platinum_ribostamycin.fasta	aminoglycoside|nonribosomal peptide|type 1 polyketide	Random pairs	0.0977011
platinum_ribostamycin.fasta	aminoglycoside|nonribosomal peptide|type 1 polyketide	Random pairs	0.0977011
platinum_ribostamycin.fasta	aminoglycoside|nonribosomal peptide|type 1 polyketide	Random pairs	0.0977011
platinum_rifamycin.fasta	nonribosomal peptide|type 1 polyketide	Random pairs	0.12
platinum_rifamycin.fasta	nonribosomal peptide|type 1 polyketide	Random pairs	0.12
platinum_rimocidin.fasta	nonribosomal peptide|type 1 polyketide	Random pairs	0.0833333
platinum_rimocidin.fasta	nonribosomal peptide|type 1 polyketide	Random pairs	0.0833333
platinum_rishirilide_B.fasta	type 2 polyketide	Random pairs	0.103448
platinum_ristocetin.fasta	nonribosomal peptide	Random pairs	0.120982
platinum_rosamicin.fasta	type 1 polyketide	Random pairs	0.115385
platinum_rubradirin.fasta	aminocoumarin|nonribosomal peptide|type 1 polyketide	Random pairs	0.125749
platinum_rubradirin.fasta	aminocoumarin|nonribosomal peptide|type 1 polyketide	Random pairs	0.125749
platinum_rubradirin.fasta	aminocoumarin|nonribosomal peptide|type 1 polyketide	Random pairs	0.125749
platinum_rubrinomycin.fasta	type 2 polyketide	Random pairs	0.0909091
platinum_rubrivinodin.fasta	RiPP	Random pairs	0.120071
platinum_ruminococcin.fasta	RiPP	Random pairs	0.116022
platinum_safracin.fasta	nonribosomal peptide	Random pairs	0.118721
platinum_saframycin.fasta	melanin|nonribosomal peptide	Random pairs	0.106383
platinum_saframycin.fasta	melanin|nonribosomal peptide	Random pairs	0.106383
platinum_salinilactam.fasta	nonribosomal peptide|type 1 polyketide	Random pairs	0.1
platinum_salinilactam.fasta	nonribosomal peptide|type 1 polyketide	Random pairs	0.1
platinum_salinomycin.fasta	nonribosomal peptide|type 1 polyketide	Random pairs	0.111822
platinum_salinomycin.fasta	nonribosomal peptide|type 1 polyketide	Random pairs	0.111822
platinum_salinosporamide_A.fasta	nonribosomal peptide|type 1 polyketide	Random pairs	0.0722892
platinum_salinosporamide_A.fasta	nonribosomal peptide|type 1 polyketide	Random pairs	0.0722892
platinum_salivaricin_9.fasta	RiPP	Random pairs	0.120996
platinum_salivaricin_A.fasta	RiPP	Random pairs	0.120879
platinum_salivaricin_DN.fasta	RiPP	Random pairs	0.121813
platinum_Sangivamycin.fasta	nucleoside	Random pairs	0.0810811
platinum_sanglifehrin_A.fasta	nonribosomal peptide|type 1 polyketide	Random pairs	0.12449
platinum_sanglifehrin_A.fasta	nonribosomal peptide|type 1 polyketide	Random pairs	0.12449
platinum_sansanmycin.fasta	nucleoside|nonribosomal peptide	Random pairs	0.11441
platinum_sansanmycin.fasta	nucleoside|nonribosomal peptide	Random pairs	0.11441
platinum_sapB.fasta	RiPP	Random pairs	0.124031
platinum_saquayamycin.fasta	type 2 polyketide	Random pairs	0.10582
platinum_scabichelin.fasta	nonribosomal peptide	Random pairs	0.119804
platinum_Sch_47554.fasta	type 2 polyketide	Random pairs	0.109792
platinum_serobactin.fasta	nonribosomal peptide	Random pairs	0.117647
platinum_sessilin.fasta	nonribosomal peptide	Random pairs	0.127693
platinum_sevadicin.fasta	nonribosomal peptide	Random pairs	0.105023
platinum_SF2575.fasta	type 2 polyketide	Random pairs	0.120482
platinum_Showdomycin.fasta	nucleoside	Random pairs	0.0971429
platinum_simocyclinone.fasta	aminocoumarin|nonribosomal peptide|type 1 polyketide|type 2 polyketide	Random pairs	0.135
platinum_simocyclinone.fasta	aminocoumarin|nonribosomal peptide|type 1 polyketide|type 2 polyketide	Random pairs	0.135
platinum_simocyclinone.fasta	aminocoumarin|nonribosomal peptide|type 1 polyketide|type 2 polyketide	Random pairs	0.135
platinum_simocyclinone.fasta	aminocoumarin|nonribosomal peptide|type 1 polyketide|type 2 polyketide	Random pairs	0.135
platinum_siomycin.fasta	RiPP	Random pairs	0.11838
platinum_sisomicin.fasta	aminoglycoside	Random pairs	0.0756158
platinum_skyllamycin.fasta	nonribosomal peptide|type 1 polyketide	Random pairs	0.128205
platinum_skyllamycin.fasta	nonribosomal peptide|type 1 polyketide	Random pairs	0.128205
platinum_smb_ab.fasta	RiPP	Random pairs	0.119122
platinum_sorangicin.fasta	type 1 polyketide	Random pairs	0.117949
platinum_soraphen.fasta	type 1 polyketide	Random pairs	0.0960452
platinum_sphaerimicin.fasta	nucleoside|type 1 polyketide	Random pairs	0.12234
platinum_sphaerimicin.fasta	nucleoside|type 1 polyketide	Random pairs	0.12234
platinum_sphingonodin.fasta	RiPP	Random pairs	0.117878
platinum_spinosad.fasta	type 1 polyketide	Random pairs	0.119497
platinum_spirangien.fasta	type 1 polyketide	Random pairs	0.108844
platinum_spiruchostatin.fasta	nonribosomal peptide|type 1 polyketide	Random pairs	0.121739
platinum_spiruchostatin.fasta	nonribosomal peptide|type 1 polyketide	Random pairs	0.121739
platinum_sporulation_killing_factor.fasta	RiPP	Random pairs	0.120401
platinum_spumigin.fasta	nonribosomal peptide	Random pairs	0.121212
platinum_staphylococcin_C55.fasta	RiPP	Random pairs	0.119863
platinum_staurosporine.fasta	bisindole	Random pairs	0.110664
platinum_steffimycin.fasta	type 2 polyketide	Random pairs	0.10625
platinum_stenothricin.fasta	nonribosomal peptide	Random pairs	0.129412
platinum_stigmatellin.fasta	type 1 polyketide	Random pairs	0.0962963
platinum_streptide.fasta	RiPP	Random pairs	0.117647
platinum_streptin.fasta	RiPP	Random pairs	0.11859
platinum_streptococcin_A-FF22.fasta	RiPP	Random pairs	0.121662
platinum_streptocollin.fasta	RiPP	Random pairs	0.118774
platinum_streptolydigin.fasta	nonribosomal peptide|type 1 polyketide	Random pairs	0.114094
platinum_streptolydigin.fasta	nonribosomal peptide|type 1 polyketide	Random pairs	0.114094
platinum_streptomonomicin.fasta	RiPP	Random pairs	0.120794
platinum_streptomycin.fasta	aminoglycoside	Random pairs	0.108108
platinum_streptothricin.fasta	nonribosomal peptide	Random pairs	0.0850369
platinum_sublancin_168.fasta	RiPP	Random pairs	0.127072
platinum_subtilin.fasta	RiPP	Random pairs	0.11747
platinum_subtilomycin.fasta	RiPP	Random pairs	0.119048
platinum_subtilosin.fasta	RiPP	Random pairs	0.116197
platinum_Sulfazecin.fasta	beta-lactam|nonribosomal peptide	Random pairs	0.0973451
platinum_Sulfazecin.fasta	beta-lactam|nonribosomal peptide	Random pairs	0.0973451
platinum_surfactin.fasta	nonribosomal peptide	Random pairs	0.11039
platinum_SW-163.fasta	nonribosomal peptide	Random pairs	0.118382
platinum_syringafactin.fasta	nonribosomal peptide	Random pairs	0.101911
platinum_syringolin.fasta	nonribosomal peptide|type 1 polyketide	Random pairs	0.105263
platinum_syringolin.fasta	nonribosomal peptide|type 1 polyketide	Random pairs	0.105263
platinum_tallysomycin.fasta	nonribosomal peptide|type 1 polyketide	Random pairs	0.110638
platinum_tallysomycin.fasta	nonribosomal peptide|type 1 polyketide	Random pairs	0.110638
platinum_taromycin.fasta	nonribosomal peptide	Random pairs	0.125
platinum_tartrolon.fasta	type 1 polyketide	Random pairs	0.0889755
platinum_tauramamide.fasta	nonribosomal peptide	Random pairs	0.120805
platinum_tautomycetin.fasta	type 1 polyketide	Random pairs	0.0776256
platinum_tautomycin.fasta	type 1 polyketide	Random pairs	0.110092
platinum_teicoplanin.fasta	nonribosomal peptide	Random pairs	0.124542
platinum_teixobactin.fasta	nonribosomal peptide	Random pairs	0.123596
platinum_tenuecyclamide.fasta	RiPP	Random pairs	0.109948
platinum_tetarimycin.fasta	type 2 polyketide	Random pairs	0.0942408
platinum_tetracenomyin.fasta	type 2 polyketide	Random pairs	0.0884956
platinum_tetramycin.fasta	nonribosomal peptide|type 1 polyketide	Random pairs	0.119469
platinum_tetramycin.fasta	nonribosomal peptide|type 1 polyketide	Random pairs	0.119469
platinum_tetrocarin.fasta	type 1 polyketide	Random pairs	0.130287
platinum_tetronasin.fasta	nonribosomal peptide|type 1 polyketide	Random pairs	0.119134
platinum_tetronasin.fasta	nonribosomal peptide|type 1 polyketide	Random pairs	0.119134
platinum_tetronate_RK-682.fasta	nonribosomal peptide|type 1 polyketide	Random pairs	0.0851668
platinum_tetronate_RK-682.fasta	nonribosomal peptide|type 1 polyketide	Random pairs	0.0851668
platinum_tetronomycin.fasta	nonribosomal peptide|type 1 polyketide	Random pairs	0.120419
platinum_tetronomycin.fasta	nonribosomal peptide|type 1 polyketide	Random pairs	0.120419
platinum_thailandamide.fasta	nonribosomal peptide|type 1 polyketide	Random pairs	0.11098
platinum_thailandamide.fasta	nonribosomal peptide|type 1 polyketide	Random pairs	0.11098
platinum_thailanstatin.fasta	nonribosomal peptide|type 1 polyketide	Random pairs	0.109756
platinum_thailanstatin.fasta	nonribosomal peptide|type 1 polyketide	Random pairs	0.109756
platinum_thalassospiramide.fasta	nonribosomal peptide|type 1 polyketide	Random pairs	0.113933
platinum_thalassospiramide.fasta	nonribosomal peptide|type 1 polyketide	Random pairs	0.113933
platinum_thanamycin.fasta	nonribosomal peptide	Random pairs	0.127907
platinum_thienamycin.fasta	beta-lactam	Random pairs	0.0841751
platinum_thiocillin.fasta	RiPP	Random pairs	0.12
platinum_thiomarinol.fasta	nonribosomal peptide|type 1 polyketide	Random pairs	0.107784
platinum_thiomarinol.fasta	nonribosomal peptide|type 1 polyketide	Random pairs	0.107784
platinum_thiomuracin.fasta	RiPP	Random pairs	0.118227
platinum_thiostrepton.fasta	RiPP	Random pairs	0.120567
platinum_thioviridaminde.fasta	RiPP	Random pairs	0.121849
platinum_thuggacin.fasta	nonribosomal peptide|type 1 polyketide	Random pairs	0.117241
platinum_thuggacin.fasta	nonribosomal peptide|type 1 polyketide	Random pairs	0.117241
platinum_thuricin_CD.fasta	RiPP	Random pairs	0.121581
platinum_tiacumicin.fasta	type 1 polyketide	Random pairs	0.120172
platinum_tirandamycin_ver2.fasta	nonribosomal peptide|type 1 polyketide	Random pairs	0.0961538
platinum_tirandamycin_ver2.fasta	nonribosomal peptide|type 1 polyketide	Random pairs	0.0961538
platinum_tirandamycin.fasta	nonribosomal peptide|type 1 polyketide	Random pairs	0.0961538
platinum_tirandamycin.fasta	nonribosomal peptide|type 1 polyketide	Random pairs	0.0961538
platinum_TLN-05220.fasta	type 1 polyketide|type 2 polyketide	Random pairs	0.110429
platinum_TLN-05220.fasta	type 1 polyketide|type 2 polyketide	Random pairs	0.110429
platinum_tobramycin.fasta	aminoglycoside	Random pairs	0.0715199
platinum_tolaasin.fasta	nonribosomal peptide	Random pairs	0.127208
platinum_tomaymycin.fasta	lincoside|other	Random pairs	0.094859
platinum_tomaymycin.fasta	lincoside|other	Random pairs	0.094859
platinum_Toyocamycin.fasta	nucleoside	Random pairs	0.0813953
platinum_TP-1161.fasta	RiPP	Random pairs	0.116466
platinum_tridecaptin.fasta	nonribosomal peptide	Random pairs	0.117391
platinum_trifolitoxin.fasta	RiPP	Random pairs	0.110935
platinum_triostin_A.fasta	nonribosomal peptide	Random pairs	0.117949
platinum_tubulysin.fasta	nonribosomal peptide|type 1 polyketide	Random pairs	0.118533
platinum_tubulysin.fasta	nonribosomal peptide|type 1 polyketide	Random pairs	0.118533
platinum_Tunicamycin.fasta	nucleoside	Random pairs	0.124294
platinum_tylactone.fasta	type 1 polyketide	Random pairs	0.0962963
platinum_tyrocydine.fasta	nonribosomal peptide	Random pairs	0.121467
platinum_UK-68597.fasta	nonribosomal peptide	Random pairs	0.123134
platinum_urdamycin.fasta	type 2 polyketide	Random pairs	0.107502
platinum_valclavam.fasta	beta-lactam	Random pairs	0.096
platinum_valinomycin.fasta	nonribosomal peptide	Random pairs	0.08
platinum_vanchrobactin.fasta	nonribosomal peptide	Random pairs	0.0980392
platinum_vancomycin.fasta	nonribosomal peptide	Random pairs	0.129964
platinum_variobactin.fasta	nonribosomal peptide|type 1 polyketide	Random pairs	0.118444
platinum_variobactin.fasta	nonribosomal peptide|type 1 polyketide	Random pairs	0.118444
platinum_Vazabitide.fasta	nonribosomal peptide	Random pairs	0.0989297
platinum_venezuelin.fasta	RiPP	Random pairs	0.115607
platinum_vibriobactin.fasta	nonribosomal peptide	Random pairs	0.0633803
platinum_vincenistatin.fasta	nonribosomal peptide|type 1 polyketide	Random pairs	0.113475
platinum_vincenistatin.fasta	nonribosomal peptide|type 1 polyketide	Random pairs	0.113475
platinum_Violacein.fasta	bisindole	Random pairs	0.0764519
platinum_viomycin.fasta	nonribosomal peptide	Random pairs	0.100559
platinum_virginiamycin.fasta	nonribosomal peptide|type 1 polyketide	Random pairs	0.121495
platinum_virginiamycin.fasta	nonribosomal peptide|type 1 polyketide	Random pairs	0.121495
platinum_viridisamide.fasta	RiPP	Random pairs	0.116959
platinum_vulnibactin.fasta	nonribosomal peptide	Random pairs	0.0866142
platinum_xantholipin.fasta	type 2 polyketide	Random pairs	0.110599
platinum_xanthomonin.fasta	RiPP	Random pairs	0.123529
platinum_xenoamicin.fasta	nonribosomal peptide	Random pairs	0.12549
platinum_xenocoumacin.fasta	nonribosomal peptide|type 1 polyketide	Random pairs	0.123288
platinum_xenocoumacin.fasta	nonribosomal peptide|type 1 polyketide	Random pairs	0.123288
platinum_xenortide.fasta	nonribosomal peptide	Random pairs	0.0909091
platinum_yanuthone_D.fasta	type 1 polyketide	Random pairs	0.0506329
platinum_yersiniabactin.fasta	nonribosomal peptide|type 1 polyketide	Random pairs	0.0952381
platinum_yersiniabactin.fasta	nonribosomal peptide|type 1 polyketide	Random pairs	0.0952381
platinum_YM-216391.fasta	RiPP	Random pairs	0.106383
platinum_Yunnanmycin.fasta	nucleoside	Random pairs	0.113165
platinum_zorbamycin.fasta	nonribosomal peptide	Random pairs	0.118577
platinum_zwittermicin.fasta	nonribosomal peptide|type 1 polyketide	Random pairs	0.121262
platinum_zwittermicin.fasta	nonribosomal peptide|type 1 polyketide	Random pairs	0.121262
potensibactin.fasta	nonribosomal peptide	Random pairs	0.11197
Potensimicin.fasta	nonribosomal peptide|type 1 polyketide	Random pairs	0.116438
Potensimicin.fasta	nonribosomal peptide|type 1 polyketide	Random pairs	0.116438
Pseudospumigin_A.fasta	nonribosomal peptide	Random pairs	0.117095
pyrrolizixenamide.FASTA	nonribosomal peptide	Random pairs	0.0743962
Rapamycin.fasta	nonribosomal peptide|type 1 polyketide	Random pairs	0.103448
Rapamycin.fasta	nonribosomal peptide|type 1 polyketide	Random pairs	0.103448
retimycin.fasta	nonribosomal peptide	Random pairs	0.116667
Rhabduscin.fasta	isonitrile alkaloid	Random pairs	0.091923
Sceliphrolactam.fasta	nonribosomal peptide|type 1 polyketide	Random pairs	0.0926283
Sceliphrolactam.fasta	nonribosomal peptide|type 1 polyketide	Random pairs	0.0926283
Scytophycin_C.fasta	type 1 polyketide	Random pairs	0.107751
SIA7248.fasta	type 1 polyketide	Random pairs	0.0879121
Spinosad.fasta	type 1 polyketide	Random pairs	0.119497
Streptazone_E.gbk	type 1 polyketide	Random pairs	0.0329218
Streptopeptolin.fasta	nonribosomal peptide	Random pairs	0.132151
streptoseomycin.fasta	type 1 polyketide	Random pairs	0.103139
streptovaricin.fasta	nonribosomal peptide|type 1 polyketide	Random pairs	0.108696
streptovaricin.fasta	nonribosomal peptide|type 1 polyketide	Random pairs	0.108696
Tauramamide.fasta	nonribosomal peptide	Random pairs	0.120805
Thanamycin.fasta	nonribosomal peptide	Random pairs	0.127907
tiancimycin_BGC0001378.fasta	type 1 polyketide	Random pairs	0.0409836
tilivalline.fasta	nonribosomal peptide	Random pairs	0.0905319
titanium_chejuenolide.fasta	nonribosomal peptide|type 1 polyketide	Random pairs	0.0884956
titanium_chejuenolide.fasta	nonribosomal peptide|type 1 polyketide	Random pairs	0.0884956
titanium_padanamide.fasta	RiPP|nonribosomal peptide|type 1 polyketide	Random pairs	0.12069
titanium_padanamide.fasta	RiPP|nonribosomal peptide|type 1 polyketide	Random pairs	0.12069
titanium_padanamide.fasta	RiPP|nonribosomal peptide|type 1 polyketide	Random pairs	0.12069
Totopotensamide_A.fasta	nonribosomal peptide|type 1 polyketide	Random pairs	0.132075
Totopotensamide_A.fasta	nonribosomal peptide|type 1 polyketide	Random pairs	0.132075
warkmycin.fasta	type 2 polyketide	Random pairs	0.122449
welwitindolinone.fasta	isonitrile alkaloid	Random pairs	0.0774694
WS9326A_cluster.fasta	nonribosomal peptide	Random pairs	0.130802
Abyssomicin.FASTA	type 1 polyketide	Median	0.0645161
Acidobactin_Cluster.fasta	nonribosomal peptide|type 1 polyketide	Median	0.304299
Acidobactin_Cluster.fasta	nonribosomal peptide|type 1 polyketide	Median	0.304299
actinonin_BGC0001442.fasta	nonribosomal peptide	Median	0.0609756
Actiphenol.fasta	type 1 polyketide	Median	0.266667
Aeruginosin102.FASTA	nonribosomal peptide	Median	0.507246
Aeruginosin686.FASTA	nonribosomal peptide	Median	0.446047
ambiguine.fasta	isonitrile alkaloid	Median	1
anabaenopeptilide.FASTA	nonribosomal peptide	Median	0.505263
azalomycin_F.fasta	type 1 polyketide	Median	0.217396
BGC0000362.fasta	nonribosomal peptide	Median	0.315944
BGC0001131_Ambactin.fasta	nonribosomal peptide	Median	0.380952
BGC0001215_conglobatin.fasta	nonribosomal peptide|type 1 polyketide	Median	0.0893817
BGC0001215_conglobatin.fasta	nonribosomal peptide|type 1 polyketide	Median	0.0893817
BGC0001327_Rakicidin_B.fasta	nonribosomal peptide|type 1 polyketide	Median	0.1875
BGC0001327_Rakicidin_B.fasta	nonribosomal peptide|type 1 polyketide	Median	0.1875
BGC0001328_Rakicidin_B.fasta	nonribosomal peptide|type 1 polyketide	Median	0.137638
BGC0001328_Rakicidin_B.fasta	nonribosomal peptide|type 1 polyketide	Median	0.137638
BGC0001329_Rakicidin_D.fasta	nonribosomal peptide|type 1 polyketide	Median	0.112484
BGC0001329_Rakicidin_D.fasta	nonribosomal peptide|type 1 polyketide	Median	0.112484
BGC0001330_BE_43547C1.fasta	nonribosomal peptide|type 1 polyketide	Median	0.177778
BGC0001330_BE_43547C1.fasta	nonribosomal peptide|type 1 polyketide	Median	0.177778
BGC0001331_BE_43547A1.fasta	nonribosomal peptide|type 1 polyketide	Median	0.181159
BGC0001331_BE_43547A1.fasta	nonribosomal peptide|type 1 polyketide	Median	0.181159
BGC0001332_microtermolide_A.fasta	nonribosomal peptide|type 1 polyketide	Median	0.121739
BGC0001332_microtermolide_A.fasta	nonribosomal peptide|type 1 polyketide	Median	0.121739
BGC0001341_valinomycin.fasta	nonribosomal peptide	Median	0.0641026
BGC0001417_myxochromide_D.fasta.txt	nonribosomal peptide|type 1 polyketide	Median	0.243397
BGC0001417_myxochromide_D.fasta.txt	nonribosomal peptide|type 1 polyketide	Median	0.243397
BGC0001418_myxochromide_D.fasta	nonribosomal peptide|type 1 polyketide	Median	0.216177
BGC0001418_myxochromide_D.fasta	nonribosomal peptide|type 1 polyketide	Median	0.216177
BGC0001421_myxochromide_B2.fasta	nonribosomal peptide|type 1 polyketide	Median	0.29783
BGC0001421_myxochromide_B2.fasta	nonribosomal peptide|type 1 polyketide	Median	0.29783
BGC0001422_Myxochromide_A.fasta.txt	nonribosomal peptide|type 1 polyketide	Median	0.283808
BGC0001422_Myxochromide_A.fasta.txt	nonribosomal peptide|type 1 polyketide	Median	0.283808
BGC0001423_myxochromide_C.fasta.txt	nonribosomal peptide|type 1 polyketide	Median	0.306879
BGC0001423_myxochromide_C.fasta.txt	nonribosomal peptide|type 1 polyketide	Median	0.306879
BGC0001424_myxochromide_C.fasta	nonribosomal peptide|type 1 polyketide	Median	0.292242
BGC0001424_myxochromide_C.fasta	nonribosomal peptide|type 1 polyketide	Median	0.292242
BGC0001425_Myxochromide_A.fasta	nonribosomal peptide|type 1 polyketide	Median	0.283808
BGC0001425_Myxochromide_A.fasta	nonribosomal peptide|type 1 polyketide	Median	0.283808
BGC0001429_myxochromide_S.fasta	nonribosomal peptide|type 1 polyketide	Median	0.232704
BGC0001429_myxochromide_S.fasta	nonribosomal peptide|type 1 polyketide	Median	0.232704
BGC0001432_myxochromide_D.fasta	nonribosomal peptide|type 1 polyketide	Median	0.216177
BGC0001432_myxochromide_D.fasta	nonribosomal peptide|type 1 polyketide	Median	0.216177
BGC0001434_nematophin.fasta	nonribosomal peptide	Median	0.179775
BGC0001438_Warkmycin_CS2.fasta	type 2 polyketide	Median	0.235517
BGC0001439_antibiotic_A2121_1.fasta	type 2 polyketide	Median	0.215696
BGC0001448_Malacidin_B.fasta	nonribosomal peptide	Median	0.150553
BGC0001452_Sipanmycin.fasta	nonribosomal peptide|type 1 polyketide	Median	0.195238
BGC0001452_Sipanmycin.fasta	nonribosomal peptide|type 1 polyketide	Median	0.195238
BGC0001458_salinipostin.fasta	butyrolactone	Median	0.166667
BGC0001459_decaplanin.fasta	nonribosomal peptide	Median	0.501873
BGC0001460_decaplanin.fasta	nonribosomal peptide	Median	0.506577
BGC0001462_avoparcin.fasta	nonribosomal peptide	Median	0.51711
BGC0001467_Hapalosin.fasta	nonribosomal peptide|type 1 polyketide	Median	0.456093
BGC0001467_Hapalosin.fasta	nonribosomal peptide|type 1 polyketide	Median	0.456093
BGC0001468_Bicyclomycin.fasta	cyclodipeptide	Median	0.141026
BGC0001469_marthiapeptide_A.fasta	nonribosomal peptide	Median	0.167883
BGC0001470_macrobrevin.fasta	type 1 polyketide	Median	0.228395
BGC0001471_saalfelduracin.fasta	RiPP	Median	0.390114
BGC0001473_Sch_18640.fasta	RiPP	Median	0.268875
BGC0001474_thiopeptin.fasta	RiPP	Median	0.396748
BGC0001477_lydicamycin.fasta	nonribosomal peptide|type 1 polyketide	Median	0.150235
BGC0001477_lydicamycin.fasta	nonribosomal peptide|type 1 polyketide	Median	0.150235
BGC0001479_nostamide_A.fasta	nonribosomal peptide	Median	0.251984
BGC0001491_67_121C.fasta	nonribosomal peptide|type 1 polyketide	Median	0.205004
BGC0001491_67_121C.fasta	nonribosomal peptide|type 1 polyketide	Median	0.205004
BGC0001492_abyssomicins_M_X.fasta	type 1 polyketide	Median	0.133333
BGC0001493_achromosin.fasta	RiPP	Median	1
BGC0001494_acinetodin.fasta	RiPP	Median	1
BGC0001495_actinoallolide_A.fasta	type 1 polyketide	Median	0.331256
BGC0001496_actinokineosin.fasta	RiPP	Median	1
BGC0001500_allocyclinone.fasta	type 2 polyketide	Median	0.212598
BGC0001502_amonabactin.fasta	nonribosomal peptide	Median	0.37037
BGC0001503_amycolamycin_B.fasta	nonribosomal peptide|type 1 polyketide	Median	0.172001
BGC0001503_amycolamycin_B.fasta	nonribosomal peptide|type 1 polyketide	Median	0.172001
BGC0001504_amycomicin.fasta	nonribosomal peptide|type 1 polyketide	Median	0.173913
BGC0001504_amycomicin.fasta	nonribosomal peptide|type 1 polyketide	Median	0.173913
BGC0001505_anacyclamide_D8P.fasta	RiPP	Median	0.207729
BGC0001509_anikasin.fasta	nonribosomal peptide	Median	0.569536
BGC0001511_ansamitocin_P_3.fasta	nonribosomal peptide|type 1 polyketide	Median	0.105559
BGC0001511_ansamitocin_P_3.fasta	nonribosomal peptide|type 1 polyketide	Median	0.105559
BGC0001512_anthrabenzoxocinone.fasta	type 2 polyketide	Median	0.110236
BGC0001513_anthrabenzoxocinone.fasta	type 2 polyketide	Median	0.129032
BGC0001519_aurantimycin.fasta	nonribosomal peptide|type 1 polyketide	Median	0.120093
BGC0001519_aurantimycin.fasta	nonribosomal peptide|type 1 polyketide	Median	0.120093
BGC0001520_aurantinins_B_D.fasta	type 1 polyketide	Median	0.137363
BGC0001522_auroramycin.fasta	aminoglycoside|nonribosomal peptide|type 1 polyketide	Median	0.142857
BGC0001522_auroramycin.fasta	aminoglycoside|nonribosomal peptide|type 1 polyketide	Median	0.142857
BGC0001522_auroramycin.fasta	aminoglycoside|nonribosomal peptide|type 1 polyketide	Median	0.142857
BGC0001524_barnesin_A.fasta	nonribosomal peptide	Median	0.25
BGC0001525_bartoloside_3.fasta	resorcinol	Median	0.0981268
BGC0001526_bartolosides_K.fasta	resorcinol	Median	0.0761905
BGC0001530_bicyclomycin.fasta	cyclodipeptide	Median	0.141026
BGC0001536_brevicidine.fasta	nonribosomal peptide	Median	0.384236
BGC0001537_butyrolactol_A.fasta	type 1 polyketide	Median	0.160866
BGC0001539_cattlecin.fasta	RiPP	Median	1
BGC0001549_citrulassin_B.fasta	RiPP	Median	0.965909
BGC0001550_citrulassin_D.fasta	RiPP	Median	0.959184
BGC0001552_citrulassin_F.fasta	RiPP	Median	0.960526
BGC0001555_colicin_V.fasta	bacteriocin|NRPS-independent siderophore	Median	0.749351
BGC0001558_cosmomycin_C.fasta	type 2 polyketide	Median	0.304983
BGC0001560_cryptomaldamide.fasta	nonribosomal peptide|type 1 polyketide	Median	0.238485
BGC0001560_cryptomaldamide.fasta	nonribosomal peptide|type 1 polyketide	Median	0.238485
BGC0001561_curacomycin.fasta	nonribosomal peptide	Median	0.160305
BGC0001562_curacomycin.fasta	nonribosomal peptide	Median	0.109375
BGC0001564_cusperin.fasta	nonribosomal peptide|type 1 polyketide	Median	0.253521
BGC0001564_cusperin.fasta	nonribosomal peptide|type 1 polyketide	Median	0.253521
BGC0001567_cysteoamide.fasta	nonribosomal peptide	Median	0.227234
BGC0001569_dechlorocuracomycin.fasta	nonribosomal peptide	Median	0.420474
BGC0001570_deimino_antipain.fasta	nonribosomal peptide	Median	0.232759
BGC0001574_diisonitrile_antibiotic_SF2768.fasta	nonribosomal peptide	Median	0.0956656
BGC0001575_dipeptide_aldehydes.fasta	nonribosomal peptide	Median	0.336039
BGC0001579_duramycin.fasta	RiPP	Median	0.714946
BGC0001580_ebelactone.fasta	type 1 polyketide	Median	0.290698
BGC0001581_ECO_02301.fasta	nonribosomal peptide|type 1 polyketide	Median	0.38038
BGC0001581_ECO_02301.fasta	nonribosomal peptide|type 1 polyketide	Median	0.38038
BGC0001582_ecumicin.fasta	RiPP|nonribosomal peptide	Median	0.251391
BGC0001582_ecumicin.fasta	RiPP|nonribosomal peptide	Median	0.251391
BGC0001590_formicamycins_A_M.fasta	type 2 polyketide	Median	0.155039
BGC0001592_ferroverdin.fasta	melanin	Median	0.107692
BGC0001596_fluostatins_M.fasta	type 2 polyketide	Median	0.193878
BGC0001598_foxicins_A.fasta	nonribosomal peptide|type 1 polyketide	Median	0.0886076
BGC0001598_foxicins_A.fasta	nonribosomal peptide|type 1 polyketide	Median	0.0886076
BGC0001599_fragin.fasta	nonribosomal peptide	Median	0.13253
BGC0001608_glidopeptin.fasta	nonribosomal peptide	Median	0.272487
BGC0001611_guangnanmycin.fasta	nonribosomal peptide|type 1 polyketide	Median	0.0820896
BGC0001611_guangnanmycin.fasta	nonribosomal peptide|type 1 polyketide	Median	0.0820896
BGC0001614_hassallidin_E.fasta	nonribosomal peptide	Median	0.363668
BGC0001615_hexose_shinorine.fasta	nonribosomal peptide	Median	0.160714
BGC0001619_ibomycin.fasta	type 1 polyketide	Median	0.242038
BGC0001620_ilamycins.fasta	nonribosomal peptide|type 1 polyketide	Median	0.20723
BGC0001620_ilamycins.fasta	nonribosomal peptide|type 1 polyketide	Median	0.20723
BGC0001622_isotropolone_C.fasta	type 2 polyketide	Median	0.131387
BGC0001623_ishigamide.fasta	nonribosomal peptide	Median	0.0883592
BGC0001625_isofuranonaphthoquinone.fasta	type 2 polyketide	Median	0.125
BGC0001627_isonitrile_lipopeptides.fasta	nonribosomal peptide	Median	0.106087
BGC0001628_JBIR_95.fasta	nonribosomal peptide	Median	0.252658
BGC0001629_jessenipeptin.fasta	nonribosomal peptide|nonribosomal peptide|homoserine lactone|nonribosomal peptide	Median	0.246512
BGC0001629_jessenipeptin.fasta	nonribosomal peptide|nonribosomal peptide|homoserine lactone|nonribosomal peptide	Median	0.246512
BGC0001629_jessenipeptin.fasta	nonribosomal peptide|nonribosomal peptide|homoserine lactone|nonribosomal peptide	Median	0.246512
BGC0001629_jessenipeptin.fasta	nonribosomal peptide|nonribosomal peptide|homoserine lactone|nonribosomal peptide	Median	0.246512
BGC0001630_kasumigamide.fasta	nonribosomal peptide|type 1 polyketide	Median	0.471831
BGC0001630_kasumigamide.fasta	nonribosomal peptide|type 1 polyketide	Median	0.471831
BGC0001631_kasumigamide.fasta	nonribosomal peptide|type 1 polyketide	Median	0.401274
BGC0001631_kasumigamide.fasta	nonribosomal peptide|type 1 polyketide	Median	0.401274
BGC0001634_keywimysin.fasta	RiPP	Median	1
BGC0001635_kistamicin_A.fasta	nonribosomal peptide	Median	0.325081
BGC0001636_KK_1.fasta	nonribosomal peptide	Median	0.113095
BGC0001641_kolossin.fasta	nonribosomal peptide	Median	0.346613
BGC0001643_lactomycins_A_C.fasta	type 1 polyketide	Median	0.176022
BGC0001644_lacunalides.fasta	type 1 polyketide	Median	0.201037
BGC0001646_lagriamide.fasta	nonribosomal peptide|type 1 polyketide	Median	0.11247
BGC0001646_lagriamide.fasta	nonribosomal peptide|type 1 polyketide	Median	0.11247
BGC0001647_lagunapyrone_C.fasta	nonribosomal peptide|type 1 polyketide	Median	0.0686275
BGC0001647_lagunapyrone_C.fasta	nonribosomal peptide|type 1 polyketide	Median	0.0686275
BGC0001648_lasalocid.fasta	type 1 polyketide	Median	0.126667
BGC0001650_Le_pyrrolopyrazines.fasta	nonribosomal peptide	Median	0.0866177
BGC0001653_linfuranone_C.fasta	type 1 polyketide	Median	0.303191
BGC0001655_LP2006.fasta	RiPP	Median	0.903226
BGC0001657_lysocin.fasta	nonribosomal peptide	Median	0.445963
BGC0001658_macrotermycins.fasta	nonribosomal peptide|type 1 polyketide	Median	0.241867
BGC0001658_macrotermycins.fasta	nonribosomal peptide|type 1 polyketide	Median	0.241867
BGC0001661_mayamycin_B.fasta	type 2 polyketide	Median	0.301653
BGC0001662_mediomycin_A.fasta	type 1 polyketide	Median	0.130435
BGC0001663_merocyclophane_D.fasta	nonribosomal peptide|type 1 polyketide	Median	0.113735
BGC0001663_merocyclophane_D.fasta	nonribosomal peptide|type 1 polyketide	Median	0.113735
BGC0001665_methylated_acyl_phloroglucinol.fasta	type 1 polyketide	Median	0.171266
BGC0001666_microansamycins.fasta	nonribosomal peptide|type 1 polyketide	Median	0.0894704
BGC0001666_microansamycins.fasta	nonribosomal peptide|type 1 polyketide	Median	0.0894704
BGC0001669_microvionin.fasta	RiPP	Median	0.2253
BGC0001673_moomysin.fasta	RiPP	Median	1
BGC0001674_MS_271.fasta	RiPP	Median	0.794521
BGC0001675_murayaquinone.fasta	type 2 polyketide	Median	0.221405
BGC0001686_N_octanoyl_Met_Phe_H.fasta	nonribosomal peptide	Median	0.467391
BGC0001690_natamycin.fasta	nonribosomal peptide|type 1 polyketide	Median	0.20524
BGC0001690_natamycin.fasta	nonribosomal peptide|type 1 polyketide	Median	0.20524
BGC0001692_nematophin.fasta	nonribosomal peptide	Median	0.163889
BGC0001696_neothioviridamide.fasta	RiPP	Median	0.298578
BGC0001698_nevaltophins.fasta	nonribosomal peptide	Median	0.181818
BGC0001700_niphimycins_C_E.fasta	type 1 polyketide	Median	0.189377
BGC0001703_nocuolin_A.fasta	nonribosomal peptide|type 1 polyketide	Median	0.136986
BGC0001703_nocuolin_A.fasta	nonribosomal peptide|type 1 polyketide	Median	0.136986
BGC0001704_nocuolin_A.fasta	nonribosomal peptide|type 1 polyketide	Median	0.136986
BGC0001704_nocuolin_A.fasta	nonribosomal peptide|type 1 polyketide	Median	0.136986
BGC0001707_nosiheptide.fasta	RiPP	Median	0.334058
BGC0001711_occidiofungin.fasta	nonribosomal peptide|type 1 polyketide	Median	0.214286
BGC0001711_occidiofungin.fasta	nonribosomal peptide|type 1 polyketide	Median	0.214286
BGC0001714_octacosamicin.fasta	type 1 polyketide	Median	0.209524
BGC0001716_odilorhabdins.fasta	nonribosomal peptide	Median	0.321429
BGC0001721_ornibactin.fasta	nonribosomal peptide	Median	0.190141
BGC0001726_pactamides.fasta	nonribosomal peptide|type 1 polyketide	Median	0.0442478
BGC0001726_pactamides.fasta	nonribosomal peptide|type 1 polyketide	Median	0.0442478
BGC0001727_paenilan.fasta	RiPP	Median	0.480952
BGC0001728_paenilipoheptin.fasta	nonribosomal peptide|type 1 polyketide	Median	0.329567
BGC0001728_paenilipoheptin.fasta	nonribosomal peptide|type 1 polyketide	Median	0.329567
BGC0001730_paramagnetoquinone.fasta	type 2 polyketide	Median	0.111067
BGC0001737_phenalamide.fasta	nonribosomal peptide|type 1 polyketide	Median	0.169492
BGC0001737_phenalamide.fasta	nonribosomal peptide|type 1 polyketide	Median	0.169492
BGC0001739_phosphonoacetic_Acid.fasta	phosphonate	Median	0.318182
BGC0001742_piericidin_A1.fasta	type 1 polyketide	Median	0.180952
BGC0001750_pyrronazol_B.fasta	nonribosomal peptide|type 1 polyketide	Median	0.0648148
BGC0001750_pyrronazol_B.fasta	nonribosomal peptide|type 1 polyketide	Median	0.0648148
BGC0001751_pyxipyrrolone_B.fasta	nonribosomal peptide|type 1 polyketide	Median	0.108864
BGC0001751_pyxipyrrolone_B.fasta	nonribosomal peptide|type 1 polyketide	Median	0.108864
BGC0001752_qinichelins.fasta	nonribosomal peptide	Median	0.357664
BGC0001753_globimycin.fasta	RiPP	Median	0.212121
BGC0001755_reedsmycins.fasta	nonribosomal peptide|type 1 polyketide	Median	0.318479
BGC0001755_reedsmycins.fasta	nonribosomal peptide|type 1 polyketide	Median	0.318479
BGC0001758_rhizomide_C.fasta	nonribosomal peptide	Median	0.355218
BGC0001759_rifamorpholines.fasta	nonribosomal peptide|type 1 polyketide	Median	0.153207
BGC0001759_rifamorpholines.fasta	nonribosomal peptide|type 1 polyketide	Median	0.153207
BGC0001760_rimosamide.fasta	nonribosomal peptide	Median	0.180328
BGC0001761_ripostatin_B.fasta	type 1 polyketide	Median	0.112903
BGC0001762_rubrolone_A.fasta	type 2 polyketide	Median	0.142857
BGC0001763_rufomycin.fasta	nonribosomal peptide|type 1 polyketide	Median	0.20723
BGC0001763_rufomycin.fasta	nonribosomal peptide|type 1 polyketide	Median	0.20723
BGC0001764_s56_p1.fasta	nonribosomal peptide	Median	0.1875
BGC0001767_salinichelins.fasta	nonribosomal peptide	Median	0.287402
BGC0001769_saquayamycin.fasta	type 2 polyketide	Median	0.337474
BGC0001771_scleric_acid.fasta	butyrolactone|nonribosomal peptide	Median	0.160494
BGC0001771_scleric_acid.fasta	butyrolactone|nonribosomal peptide	Median	0.160494
BGC0001773_selvamicin.fasta	type 1 polyketide	Median	0.260746
BGC0001778_showdomycin.fasta	nucleoside	Median	0.238095
BGC0001779_siamycin.fasta	RiPP	Median	0.794521
BGC0001780_siphonazole.fasta	nonribosomal peptide|type 1 polyketide	Median	0.0915804
BGC0001780_siphonazole.fasta	nonribosomal peptide|type 1 polyketide	Median	0.0915804
BGC0001781_sphaericin.fasta	RiPP	Median	1
BGC0001782_lynamicins.fasta	bisindole	Median	0.421519
BGC0001786_subterisin.fasta	RiPP	Median	0.873832
BGC0001788_suicin_65.fasta	RiPP	Median	0.681515
BGC0001789_suicin_90_1330.fasta	RiPP	Median	0.167837
BGC0001791_sunshinamide.fasta	nonribosomal peptide	Median	0.423762
BGC0001792_surugamide_D.fasta	nonribosomal peptide	Median	0.280487
BGC0001798_tetrapetalone_C.fasta	nonribosomal peptide|type 1 polyketide	Median	0.145393
BGC0001798_tetrapetalone_C.fasta	nonribosomal peptide|type 1 polyketide	Median	0.145393
BGC0001800_theonellamide.fasta	nonribosomal peptide|type 1 polyketide	Median	0.216327
BGC0001800_theonellamide.fasta	nonribosomal peptide|type 1 polyketide	Median	0.216327
BGC0001801_isopyochelin.fasta	nonribosomal peptide	Median	0.22449
BGC0001802_thioholgamide_A.fasta	RiPP	Median	0.324336
BGC0001806_tolaasin.fasta	nonribosomal peptide	Median	0.42437
BGC0001812_tylactone.fasta	type 1 polyketide	Median	0.131783
BGC0001813_tyrobetaine.fasta	nonribosomal peptide|type 1 polyketide	Median	0.271739
BGC0001813_tyrobetaine.fasta	nonribosomal peptide|type 1 polyketide	Median	0.271739
BGC0001814_ulleungmycin.fasta	nonribosomal peptide	Median	0.410095
BGC0001819_venemycin.fasta	nonribosomal peptide|type 1 polyketide	Median	0.15
BGC0001819_venemycin.fasta	nonribosomal peptide|type 1 polyketide	Median	0.15
BGC0001822_vioprolide.fasta	nonribosomal peptide|type 1 polyketide	Median	0.275919
BGC0001822_vioprolide.fasta	nonribosomal peptide|type 1 polyketide	Median	0.275919
BGC0001823_weishanmycin.fasta	nonribosomal peptide|type 1 polyketide	Median	0.14047
BGC0001823_weishanmycin.fasta	nonribosomal peptide|type 1 polyketide	Median	0.14047
BGC0001824_xefoampeptides_A_G.fasta	nonribosomal peptide	Median	0.111111
BGC0001825_xenematides.fasta	nonribosomal peptide	Median	0.235294
BGC0001826_xeneprotides_A_C.fasta	nonribosomal peptide	Median	0.128571
BGC0001828_zincophorin.fasta	type 1 polyketide	Median	0.183824
BGC0001829_alpha_beta_epoxyketone.fasta	nonribosomal peptide|type 1 polyketide	Median	0.0879421
BGC0001829_alpha_beta_epoxyketone.fasta	nonribosomal peptide|type 1 polyketide	Median	0.0879421
Bogorol.fasta	nonribosomal peptide	Median	0.474026
Bongkrekic_acid.fasta	type 1 polyketide	Median	0.292804
Brevibacillin.fasta	nonribosomal peptide	Median	0.300681
Cahuitamycin_A.fasta	nonribosomal peptide	Median	0.233918
Celesticetin.gbk	lincoside	Median	0.361683
Cephamycin_C.gbk	beta-lactam|nonribosomal peptide	Median	0.608696
Cephamycin_C.gbk	beta-lactam|nonribosomal peptide	Median	0.608696
cervimycin.fasta	type 2 polyketide	Median	0.215633
clifednamide.fasta	nonribosomal peptide|type 1 polyketide	Median	0.0614035
clifednamide.fasta	nonribosomal peptide|type 1 polyketide	Median	0.0614035
Crocapeptin.FASTA	nonribosomal peptide	Median	0.553957
Cyanopeptolin1138.FASTA	nonribosomal peptide|type 1 polyketide	Median	0.30063
Cyanopeptolin1138.FASTA	nonribosomal peptide|type 1 polyketide	Median	0.30063
Cyanosporaside_A.fasta	type 1 polyketide	Median	0.0991811
Cytorhodin_Y.fasta	type 2 polyketide	Median	0.287234
Depsidomycin.fasta	butyrolactone|nonribosomal peptide	Median	0.146929
Depsidomycin.fasta	butyrolactone|nonribosomal peptide	Median	0.146929
dkxanthene.fasta	nonribosomal peptide|type 1 polyketide	Median	0.15865
dkxanthene.fasta	nonribosomal peptide|type 1 polyketide	Median	0.15865
ECO-0501.FASTA	nonribosomal peptide|type 1 polyketide	Median	0.363128
ECO-0501.FASTA	nonribosomal peptide|type 1 polyketide	Median	0.363128
ficellomycin.fasta	nonribosomal peptide	Median	0.539683
Fosfomycin_Pseudomonas.FASTA	phosphonate	Median	0.222222
herbicolin_I.fasta	antimetabolite	Median	0.401428
ikarugamycin.fasta	RiPP|nonribosomal peptide|type 1 polyketide	Median	0.11157
ikarugamycin.fasta	RiPP|nonribosomal peptide|type 1 polyketide	Median	0.11157
ikarugamycin.fasta	RiPP|nonribosomal peptide|type 1 polyketide	Median	0.11157
lavendiol.fasta	type 1 polyketide	Median	0.169492
limazepine.fasta	other	Median	0.192202
Lincomycin.gbk	lincoside	Median	0.442857
LinearmycinA.fasta	nonribosomal peptide|type 1 polyketide	Median	0.188212
LinearmycinA.fasta	nonribosomal peptide|type 1 polyketide	Median	0.188212
lupinacidin_A.fasta	type 2 polyketide	Median	0.295455
matlystatins_BGC0001443.fasta	nonribosomal peptide|type 1 polyketide	Median	0.0948276
matlystatins_BGC0001443.fasta	nonribosomal peptide|type 1 polyketide	Median	0.0948276
McCYps.FASTA	RiPP	Median	0.364854
Micromonolactam.FASTA	nonribosomal peptide|type 1 polyketide	Median	0.248968
Micromonolactam.FASTA	nonribosomal peptide|type 1 polyketide	Median	0.248968
Mirilactam.FASTA	nonribosomal peptide|type 1 polyketide	Median	0.181818
Mirilactam.FASTA	nonribosomal peptide|type 1 polyketide	Median	0.181818
neoabyssomincin_abyssomicin.fasta	type 1 polyketide	Median	0.0714286
Neoantimycin_A.fasta	nonribosomal peptide|type 1 polyketide	Median	0.282045
Neoantimycin_A.fasta	nonribosomal peptide|type 1 polyketide	Median	0.282045
nocamycin.fasta	nonribosomal peptide|type 1 polyketide	Median	0.324561
nocamycin.fasta	nonribosomal peptide|type 1 polyketide	Median	0.324561
nostocyclopeptide.FASTA	nonribosomal peptide	Median	0.399086
nunapeptin_nunamycin_BGC0001416.fasta.txt	nonribosomal peptide	Median	0.506049
Obafluorin.fasta	homoserine lactone|nonribosomal peptide	Median	0.267442
Obafluorin.fasta	homoserine lactone|nonribosomal peptide	Median	0.267442
Octacosamicin.fasta	nonribosomal peptide|type 1 polyketide	Median	0.135276
Octacosamicin.fasta	nonribosomal peptide|type 1 polyketide	Median	0.135276
octapeptin_from_b_circulan_ATCC31805.fasta	nonribosomal peptide	Median	0.263889
Pikromycin.fasta	type 1 polyketide	Median	0.182654
Pimaricin.fasta	nonribosomal peptide|type 1 polyketide	Median	0.182395
Pimaricin.fasta	nonribosomal peptide|type 1 polyketide	Median	0.182395
platinum_9-methylstreptimidone.fasta	type 1 polyketide	Median	0.507937
platinum_A-102395.fasta	nucleoside|nonribosomal peptide	Median	0.355373
platinum_A-102395.fasta	nucleoside|nonribosomal peptide	Median	0.355373
platinum_A-500359.fasta	nucleoside|nonribosomal peptide	Median	0.612903
platinum_A-500359.fasta	nucleoside|nonribosomal peptide	Median	0.612903
platinum_A-503083.fasta	nucleoside|nonribosomal peptide	Median	0.567164
platinum_A-503083.fasta	nucleoside|nonribosomal peptide	Median	0.567164
platinum_A-74528.fasta	type 2 polyketide	Median	0.149351
platinum_A-90289.fasta	nucleoside	Median	0.556133
platinum_a201a.fasta	nucleoside	Median	0.590062
platinum_A40926.fasta	nonribosomal peptide	Median	0.312498
platinum_A47934.fasta	nonribosomal peptide	Median	0.504975
platinum_A54145.fasta	nonribosomal peptide	Median	0.554475
platinum_abyssomicin.fasta	type 1 polyketide	Median	0.0645161
platinum_acidobactin.fasta	nonribosomal peptide|type 1 polyketide	Median	0.304299
platinum_acidobactin.fasta	nonribosomal peptide|type 1 polyketide	Median	0.304299
platinum_acinetobactin.fasta	nonribosomal peptide	Median	0.24
platinum_aclacinomycin_A.fasta	type 2 polyketide	Median	0.345029
platinum_actagardine.fasta	RiPP	Median	0.733327
platinum_actinomycin.fasta	nonribosomal peptide	Median	0.142889
platinum_actinorhodin.fasta	type 2 polyketide	Median	0.147887
platinum_aculeximycin.fasta	type 1 polyketide	Median	0.262346
platinum_aeruginosamide.fasta	RiPP	Median	0.623853
platinum_aeruginosin.fasta	nonribosomal peptide	Median	0.424242
platinum_AIP1.fasta	RiPP	Median	0.855072
platinum_AIP2.fasta	RiPP|NRPS-independent siderophore	Median	0.821429
platinum_AIP2.fasta	RiPP|NRPS-independent siderophore	Median	0.821429
platinum_AIP3.fasta	NRPS-independent siderophore|RiPP	Median	0.744186
platinum_AIP3.fasta	NRPS-independent siderophore|RiPP	Median	0.744186
platinum_AIP4.fasta	RiPP	Median	0.876923
platinum_albicidin.fasta	nonribosomal peptide|type 1 polyketide	Median	0.40411
platinum_albicidin.fasta	nonribosomal peptide|type 1 polyketide	Median	0.40411
platinum_albomycin.fasta	nonribosomal peptide	Median	0.1
platinum_albonoursin.fasta	cyclodipeptide	Median	0.298507
platinum_alnumycin.fasta	type 2 polyketide	Median	0.171875
platinum_alpha_lipomycin.fasta	nonribosomal peptide|type 1 polyketide	Median	0.399977
platinum_alpha_lipomycin.fasta	nonribosomal peptide|type 1 polyketide	Median	0.399977
platinum_althiomycin.fasta	nonribosomal peptide|type 1 polyketide	Median	0.133333
platinum_althiomycin.fasta	nonribosomal peptide|type 1 polyketide	Median	0.133333
platinum_ambruticin.fasta	nonribosomal peptide|type 1 polyketide	Median	0.14984
platinum_ambruticin.fasta	nonribosomal peptide|type 1 polyketide	Median	0.14984
platinum_AmfS.fasta	RiPP	Median	0.639485
platinum_Amicetin.fasta	nucleoside	Median	0.498606
platinum_amphotericin.fasta	type 1 polyketide	Median	0.197913
platinum_amychelin.fasta	nonribosomal peptide	Median	0.203051
platinum_anabaenopeptilide.fasta	nonribosomal peptide	Median	0.434066
platinum_anabaenopeptin.fasta	nonribosomal peptide	Median	0.27391
platinum_anacyclamids.fasta	RiPP	Median	1
platinum_anatoxin.fasta	type 1 polyketide	Median	0.0727273
platinum_andrimid.fasta	nonribosomal peptide	Median	0.126214
platinum_anglomycin.fasta	type 1 polyketide	Median	0.0903614
platinum_Ansamitocin.fasta	nonribosomal peptide|type 1 polyketide	Median	0.111111
platinum_Ansamitocin.fasta	nonribosomal peptide|type 1 polyketide	Median	0.111111
platinum_anthramycin.fasta	lincoside|other	Median	0.351648
platinum_anthramycin.fasta	lincoside|other	Median	0.351648
platinum_antimycin.fasta	nonribosomal peptide|type 1 polyketide	Median	0.290093
platinum_antimycin.fasta	nonribosomal peptide|type 1 polyketide	Median	0.290093
platinum_apoptolidin.fasta	type 1 polyketide	Median	0.313633
platinum_apramycin.fasta	aminoglycoside	Median	0.315315
platinum_aranciamycin.fasta	type 2 polyketide	Median	0.464912
platinum_Argimycin_P.fasta	nonribosomal peptide|type 1 polyketide	Median	0.0531915
platinum_Argimycin_P.fasta	nonribosomal peptide|type 1 polyketide	Median	0.0531915
platinum_arginomycin.fasta	nucleoside	Median	0.621622
platinum_Argolaphos.fasta	phosphonate	Median	0.763889
platinum_arthrofactin.fasta	nonribosomal peptide	Median	0.574324
platinum_arylomycins.fasta	nonribosomal peptide	Median	0.356322
platinum_ascamycin.fasta	nucleoside	Median	0.589227
platinum_ascomycin.fasta	nonribosomal peptide|type 1 polyketide	Median	0.268287
platinum_ascomycin.fasta	nonribosomal peptide|type 1 polyketide	Median	0.268287
platinum_astexin-1.fasta	RiPP	Median	0.877637
platinum_asukamycin.fasta	other|other	Median	0.134831
platinum_asukamycin.fasta	other|other	Median	0.134831
platinum_aurafuron.fasta	nonribosomal peptide|type 1 polyketide	Median	0.121214
platinum_aurafuron.fasta	nonribosomal peptide|type 1 polyketide	Median	0.121214
platinum_aureothin.fasta	type 1 polyketide	Median	0.0731707
platinum_aureusimine.fasta	nonribosomal peptide	Median	0.0754717
platinum_avermectin.fasta	type 1 polyketide	Median	0.183782
platinum_avilamycin.fasta	type 1 polyketide	Median	0.142276
platinum_azalomycin_F.fasta	type 1 polyketide	Median	0.217396
platinum_azicemicin.fasta	type 2 polyketide	Median	0.15
platinum_azinomycin_B.fasta	nonribosomal peptide|type 1 polyketide	Median	0.154987
platinum_azinomycin_B.fasta	nonribosomal peptide|type 1 polyketide	Median	0.154987
platinum_B-Ny266.fasta	RiPP	Median	0.620323
platinum_bacillaene.fasta	nonribosomal peptide|type 1 polyketide	Median	0.159375
platinum_bacillaene.fasta	nonribosomal peptide|type 1 polyketide	Median	0.159375
platinum_bacillibactin.fasta	nonribosomal peptide	Median	0.492754
platinum_Bacilysin.fasta	antimetabolite	Median	1
platinum_bacitracin.fasta	nonribosomal peptide	Median	0.409268
platinum_bactobolin.fasta	homoserine lactone|nonribosomal peptide|type 1 polyketide	Median	0.097561
platinum_bactobolin.fasta	homoserine lactone|nonribosomal peptide|type 1 polyketide	Median	0.097561
platinum_bactobolin.fasta	homoserine lactone|nonribosomal peptide|type 1 polyketide	Median	0.097561
platinum_bafilomycin_ver2.fasta	nonribosomal peptide|type 1 polyketide	Median	0.221628
platinum_bafilomycin_ver2.fasta	nonribosomal peptide|type 1 polyketide	Median	0.221628
platinum_bafilomycin.fasta	nonribosomal peptide|type 1 polyketide	Median	0.260609
platinum_bafilomycin.fasta	nonribosomal peptide|type 1 polyketide	Median	0.260609
platinum_balhimycin.fasta	nonribosomal peptide	Median	0.296296
platinum_barbamide.fasta	nonribosomal peptide|type 1 polyketide	Median	0.287062
platinum_barbamide.fasta	nonribosomal peptide|type 1 polyketide	Median	0.287062
platinum_basiliskamide.fasta	type 1 polyketide	Median	0.2
platinum_BE-14106.fasta	type 1 polyketide	Median	0.187246
platinum_BE-54017.fasta	bisindole	Median	0.544572
platinum_BE-7585A.fasta	type 2 polyketide	Median	0.233239
platinum_benastatin.fasta	type 2 polyketide	Median	0.361111
platinum_berninamycin.fasta	RiPP	Median	0.409023
platinum_BGC0000041.fasta	type 1 polyketide	Median	0.133333
platinum_BGC0000043.fasta	type 1 polyketide	Median	0.05
platinum_BGC0000044.fasta	type 1 polyketide	Median	0.0862069
platinum_BGC0000047.fasta	type 1 polyketide	Median	0.2
platinum_BGC0000049.E-492_E-795_Streptomyces_Eco86.fasta	type 1 polyketide	Median	0.342857
platinum_BGC0000049.E-837_Streptomyces_aculeolatus_NRRL18422.fasta	type 1 polyketide	Median	0.160518
platinum_BGC0000050.fasta	type 1 polyketide	Median	0.247009
platinum_BGC0000051.fasta	type 1 polyketide	Median	0.231884
platinum_BGC0000053.fasta	type 1 polyketide	Median	0.381579
platinum_BGC0000054.fasta	type 1 polyketide	Median	0.242814
platinum_BGC0000056.fasta	type 1 polyketide	Median	0.0218579
platinum_BGC0000067.fasta	nonribosomal peptide|type 1 polyketide	Median	0.194805
platinum_BGC0000067.fasta	nonribosomal peptide|type 1 polyketide	Median	0.194805
platinum_BGC0000068.fasta	type 1 polyketide	Median	0.0808081
platinum_BGC0000073.fasta	type 1 polyketide	Median	0.340659
platinum_BGC0000087.fasta	type 1 polyketide	Median	0.256838
platinum_BGC0000091.fasta	nonribosomal peptide|type 1 polyketide	Median	0.0892857
platinum_BGC0000091.fasta	nonribosomal peptide|type 1 polyketide	Median	0.0892857
platinum_BGC0000116.fasta	type 1 polyketide	Median	0.223133
platinum_BGC0000118.fasta	type 1 polyketide	Median	0.0693069
platinum_BGC0000119.fasta	type 1 polyketide	Median	0.0693069
platinum_BGC0000125.fasta	nonribosomal peptide|type 1 polyketide	Median	0.182395
platinum_BGC0000125.fasta	nonribosomal peptide|type 1 polyketide	Median	0.182395
platinum_BGC0000128.fasta	nonribosomal peptide|type 1 polyketide	Median	0.140625
platinum_BGC0000128.fasta	nonribosomal peptide|type 1 polyketide	Median	0.140625
platinum_BGC0000132.fasta	type 1 polyketide	Median	0.0333333
platinum_BGC0000137.fasta	nonribosomal peptide|type 1 polyketide	Median	0.231214
platinum_BGC0000137.fasta	nonribosomal peptide|type 1 polyketide	Median	0.231214
platinum_BGC0000143.fasta	type 1 polyketide	Median	0.113043
platinum_BGC0000144.fasta	nonribosomal peptide|type 1 polyketide	Median	0.188482
platinum_BGC0000144.fasta	nonribosomal peptide|type 1 polyketide	Median	0.188482
platinum_BGC0000150.fasta	type 1 polyketide|nonribosomal peptide	Median	0.0565638
platinum_BGC0000150.fasta	type 1 polyketide|nonribosomal peptide	Median	0.0565638
platinum_BGC0000158.fasta	type 1 polyketide	Median	0.183333
platinum_BGC0000182.fasta	homoserine lactone|type 1 polyketide	Median	0.13167
platinum_BGC0000182.fasta	homoserine lactone|type 1 polyketide	Median	0.13167
platinum_BGC0000191.fasta	type 2 polyketide	Median	0.466829
platinum_BGC0000194.fasta	type 2 polyketide	Median	0.216495
platinum_BGC0000198.fasta	type 2 polyketide	Median	0.148936
platinum_BGC0000199.fasta	type 2 polyketide	Median	0.282573
platinum_BGC0000200.fasta	type 2 polyketide	Median	0.181818
platinum_BGC0000206_merged.fasta	type 2 polyketide	Median	0.193333
platinum_BGC0000212.fasta	type 2 polyketide	Median	0.274725
platinum_BGC0000213.fasta	other|nonribosomal peptide	Median	0.193548
platinum_BGC0000213.fasta	other|nonribosomal peptide	Median	0.193548
platinum_BGC0000215.fasta	type 2 polyketide	Median	0.0801887
platinum_BGC0000233.fasta	type 1 polyketide|type 2 polyketide	Median	0.195591
platinum_BGC0000233.fasta	type 1 polyketide|type 2 polyketide	Median	0.195591
platinum_BGC0000235.fasta	type 2 polyketide	Median	0.148148
platinum_BGC0000237.fasta	type 2 polyketide	Median	0.213118
[truncated: 2,597 more rows]

## Sheet: Figure 3a- Biosynthetic distrib
Family	Category	# of clusters
aminocoumarin	PRISM only	1
aminoglycoside	both methods	2
aminoglycoside	PRISM only	32
antimetabolite	PRISM only	41
beta-lactam	PRISM only	17
bisindole	both methods	1
bisindole	PRISM only	23
cyclodipeptide	both methods	6
cyclodipeptide	PRISM only	104
hybrid	antiSMASH only	153
hybrid	both methods	1417
hybrid	PRISM only	470
isonitrile alkaloid	both methods	2
isonitrile alkaloid	PRISM only	79
lincoside	PRISM only	1
nonribosomal peptide	antiSMASH only	310
nonribosomal peptide	both methods	2469
nonribosomal peptide	PRISM only	610
nucleoside	both methods	2
nucleoside	PRISM only	15
other	both methods	24
other	PRISM only	259
phosphonate	both methods	6
phosphonate	PRISM only	197
RiPP	both methods	40
RiPP	PRISM only	1028
type 1 polyketide	antiSMASH only	37
type 1 polyketide	both methods	233
type 1 polyketide	PRISM only	176
type 2 polyketide	both methods	18
type 2 polyketide	PRISM only	131

## Sheet: Figure 3b- Taxonomic distributi
Phylum	Category	# of clusters
Actinobacteriota	antiSMASH only	205
Actinobacteriota	both methods	1669
Actinobacteriota	PRISM only	1204
Bacteroidota	antiSMASH only	9
Bacteroidota	both methods	52
Bacteroidota	PRISM only	70
Campylobacterota	antiSMASH only	1
Campylobacterota	both methods	1
Campylobacterota	PRISM only	10
Chloroflexota	both methods	8
Chloroflexota	PRISM only	6
Cyanobacteriota	antiSMASH only	24
Cyanobacteriota	both methods	152
Cyanobacteriota	PRISM only	162
Deinococcota	PRISM only	2
Desulfobacterota	antiSMASH only	2
Desulfobacterota	both methods	5
Desulfobacterota	PRISM only	11
Firmicutes	antiSMASH only	35
Firmicutes	both methods	531
Firmicutes	PRISM only	503
Firmicutes_A	antiSMASH only	12
Firmicutes_A	both methods	60
Firmicutes_A	PRISM only	105
Firmicutes_B	both methods	8
Firmicutes_B	PRISM only	17
Fusobacteriota	antiSMASH only	3
Myxococcota	antiSMASH only	7
Myxococcota	both methods	170
Myxococcota	PRISM only	67
other	antiSMASH only	6
other	both methods	23
other	PRISM only	29
Proteobacteria	antiSMASH only	196
Proteobacteria	both methods	1539
Proteobacteria	PRISM only	971
Spirochaetota	PRISM only	17
Thermotogota	PRISM only	3
Verrucomicrobiota	both methods	2
Verrucomicrobiota	PRISM only	7

[truncated: 10 more sheets: Figure 3c- Ro5, Figure 3d- molecular weight, Figure 3e- topological complexi, Figure 3f- internal diversity, Figure 3g- NP Atlas, Figure 4a- ROC analysis, Figure 4b- Biosynthetic distrib, Figure 4b- Taxonomic distributi, Figure 4c-d- UMAPs, Figure 4e- enrichment]
